# Supplementary material for: DStat: A Versatile, Open-Source Potentiostat for Electroanalysis and Integration
Source: PLoS One. 2015 Oct 28;10(10):e0140349. doi: 10.1371/journal.pone.0140349 (PMC4624907; doi:10.1371/journal.pone.0140349)
Supplement: S1 File — Electronics manufacturing files, software and firmware source code, and documentation for DStat construction and operation. The most recent version can be retrieved from http://microfluidics.utoronto.ca/dstat. (ZIP) [file pone.0140349.s007.zip]

Archive with 610 entries (473 files):
- DStat/
- DStat/dstat-firmware.git/
- DStat/dstat-firmware.git/.gitignore
- __MACOSX/
- __MACOSX/DStat/
- __MACOSX/DStat/dstat-firmware.git/
- __MACOSX/DStat/dstat-firmware.git/._.gitignore
- DStat/dstat-firmware.git/communication protocol.txt
- __MACOSX/DStat/dstat-firmware.git/._communication protocol.txt
- DStat/dstat-firmware.git/DSTAT/
- DStat/dstat-firmware.git/DSTAT/atmel_devices_cdc.inf
- __MACOSX/DStat/dstat-firmware.git/DSTAT/
- __MACOSX/DStat/dstat-firmware.git/DSTAT/._atmel_devices_cdc.inf
- DStat/dstat-firmware.git/DSTAT/config.mk
- __MACOSX/DStat/dstat-firmware.git/DSTAT/._config.mk
- DStat/dstat-firmware.git/DSTAT/doxyfile
- __MACOSX/DStat/dstat-firmware.git/DSTAT/._doxyfile
- DStat/dstat-firmware.git/DSTAT/dstat-firmware.elf
- __MACOSX/DStat/dstat-firmware.git/DSTAT/._dstat-firmware.elf
- DStat/dstat-firmware.git/DSTAT/DSTAT.cproj
- __MACOSX/DStat/dstat-firmware.git/DSTAT/._DSTAT.cproj
- DStat/dstat-firmware.git/DSTAT/Makefile
- __MACOSX/DStat/dstat-firmware.git/DSTAT/._Makefile
- DStat/dstat-firmware.git/DSTAT/src/
- DStat/dstat-firmware.git/DSTAT/src/ads1255.c
- __MACOSX/DStat/dstat-firmware.git/DSTAT/src/
- __MACOSX/DStat/dstat-firmware.git/DSTAT/src/._ads1255.c
- DStat/dstat-firmware.git/DSTAT/src/ads1255.h
- __MACOSX/DStat/dstat-firmware.git/DSTAT/src/._ads1255.h
- DStat/dstat-firmware.git/DSTAT/src/asf/
- DStat/dstat-firmware.git/DSTAT/src/asf/common/
- DStat/dstat-firmware.git/DSTAT/src/asf/common/boards/
- DStat/dstat-firmware.git/DSTAT/src/asf/common/boards/board.h
- __MACOSX/DStat/dstat-firmware.git/DSTAT/src/asf/
- __MACOSX/DStat/dstat-firmware.git/DSTAT/src/asf/common/
- __MACOSX/DStat/dstat-firmware.git/DSTAT/src/asf/common/boards/
- __MACOSX/DStat/dstat-firmware.git/DSTAT/src/asf/common/boards/._board.h
- DStat/dstat-firmware.git/DSTAT/src/asf/common/boards/user_board/
- DStat/dstat-firmware.git/DSTAT/src/asf/common/boards/user_board/init.c
- __MACOSX/DStat/dstat-firmware.git/DSTAT/src/asf/common/boards/user_board/
- __MACOSX/DStat/dstat-firmware.git/DSTAT/src/asf/common/boards/user_board/._init.c
- DStat/dstat-firmware.git/DSTAT/src/asf/common/boards/user_board/user_board.h
- __MACOSX/DStat/dstat-firmware.git/DSTAT/src/asf/common/boards/user_board/._user_board.h
- __MACOSX/DStat/dstat-firmware.git/DSTAT/src/asf/common/boards/._user_board
- __MACOSX/DStat/dstat-firmware.git/DSTAT/src/asf/common/._boards
- DStat/dstat-firmware.git/DSTAT/src/asf/common/drivers/
- DStat/dstat-firmware.git/DSTAT/src/asf/common/drivers/nvm/
- DStat/dstat-firmware.git/DSTAT/src/asf/common/drivers/nvm/common_nvm.h
- __MACOSX/DStat/dstat-firmware.git/DSTAT/src/asf/common/drivers/
- __MACOSX/DStat/dstat-firmware.git/DSTAT/src/asf/common/drivers/nvm/
- __MACOSX/DStat/dstat-firmware.git/DSTAT/src/asf/common/drivers/nvm/._common_nvm.h
- DStat/dstat-firmware.git/DSTAT/src/asf/common/drivers/nvm/xmega/
- DStat/dstat-firmware.git/DSTAT/src/asf/common/drivers/nvm/xmega/xmega_nvm.c
- __MACOSX/DStat/dstat-firmware.git/DSTAT/src/asf/common/drivers/nvm/xmega/
- __MACOSX/DStat/dstat-firmware.git/DSTAT/src/asf/common/drivers/nvm/xmega/._xmega_nvm.c
- __MACOSX/DStat/dstat-firmware.git/DSTAT/src/asf/common/drivers/nvm/._xmega
- __MACOSX/DStat/dstat-firmware.git/DSTAT/src/asf/common/drivers/._nvm
- __MACOSX/DStat/dstat-firmware.git/DSTAT/src/asf/common/._drivers
- DStat/dstat-firmware.git/DSTAT/src/asf/common/services/
- DStat/dstat-firmware.git/DSTAT/src/asf/common/services/clock/
- DStat/dstat-firmware.git/DSTAT/src/asf/common/services/clock/genclk.h
- __MACOSX/DStat/dstat-firmware.git/DSTAT/src/asf/common/services/
- __MACOSX/DStat/dstat-firmware.git/DSTAT/src/asf/common/services/clock/
- __MACOSX/DStat/dstat-firmware.git/DSTAT/src/asf/common/services/clock/._genclk.h
- DStat/dstat-firmware.git/DSTAT/src/asf/common/services/clock/osc.h
- __MACOSX/DStat/dstat-firmware.git/DSTAT/src/asf/common/services/clock/._osc.h
- DStat/dstat-firmware.git/DSTAT/src/asf/common/services/clock/pll.h
- __MACOSX/DStat/dstat-firmware.git/DSTAT/src/asf/common/services/clock/._pll.h
- DStat/dstat-firmware.git/DSTAT/src/asf/common/services/clock/sysclk.h
- __MACOSX/DStat/dstat-firmware.git/DSTAT/src/asf/common/services/clock/._sysclk.h
- DStat/dstat-firmware.git/DSTAT/src/asf/common/services/clock/xmega/
- DStat/dstat-firmware.git/DSTAT/src/asf/common/services/clock/xmega/osc.h
- __MACOSX/DStat/dstat-firmware.git/DSTAT/src/asf/common/services/clock/xmega/
- __MACOSX/DStat/dstat-firmware.git/DSTAT/src/asf/common/services/clock/xmega/._osc.h
- DStat/dstat-firmware.git/DSTAT/src/asf/common/services/clock/xmega/pll.h
- __MACOSX/DStat/dstat-firmware.git/DSTAT/src/asf/common/services/clock/xmega/._pll.h
- DStat/dstat-firmware.git/DSTAT/src/asf/common/services/clock/xmega/sysclk.c
- __MACOSX/DStat/dstat-firmware.git/DSTAT/src/asf/common/services/clock/xmega/._sysclk.c
- DStat/dstat-firmware.git/DSTAT/src/asf/common/services/clock/xmega/sysclk.h
- __MACOSX/DStat/dstat-firmware.git/DSTAT/src/asf/common/services/clock/xmega/._sysclk.h
- __MACOSX/DStat/dstat-firmware.git/DSTAT/src/asf/common/services/clock/._xmega
- __MACOSX/DStat/dstat-firmware.git/DSTAT/src/asf/common/services/._clock
- DStat/dstat-firmware.git/DSTAT/src/asf/common/services/delay/
- DStat/dstat-firmware.git/DSTAT/src/asf/common/services/delay/delay.h
- __MACOSX/DStat/dstat-firmware.git/DSTAT/src/asf/common/services/delay/
- __MACOSX/DStat/dstat-firmware.git/DSTAT/src/asf/common/services/delay/._delay.h
- DStat/dstat-firmware.git/DSTAT/src/asf/common/services/delay/xmega/
- DStat/dstat-firmware.git/DSTAT/src/asf/common/services/delay/xmega/cycle_counter.h
- __MACOSX/DStat/dstat-firmware.git/DSTAT/src/asf/common/services/delay/xmega/
- __MACOSX/DStat/dstat-firmware.git/DSTAT/src/asf/common/services/delay/xmega/._cycle_counter.h
- __MACOSX/DStat/dstat-firmware.git/DSTAT/src/asf/common/services/delay/._xmega
- __MACOSX/DStat/dstat-firmware.git/DSTAT/src/asf/common/services/._delay
- DStat/dstat-firmware.git/DSTAT/src/asf/common/services/hugemem/
- DStat/dstat-firmware.git/DSTAT/src/asf/common/services/hugemem/avr8/
- DStat/dstat-firmware.git/DSTAT/src/asf/common/services/hugemem/avr8/avr8_hugemem.c
- __MACOSX/DStat/dstat-firmware.git/DSTAT/src/asf/common/services/hugemem/
- __MACOSX/DStat/dstat-firmware.git/DSTAT/src/asf/common/services/hugemem/avr8/
- __MACOSX/DStat/dstat-firmware.git/DSTAT/src/asf/common/services/hugemem/avr8/._avr8_hugemem.c
- DStat/dstat-firmware.git/DSTAT/src/asf/common/services/hugemem/avr8/hugemem.h
- __MACOSX/DStat/dstat-firmware.git/DSTAT/src/asf/common/services/hugemem/avr8/._hugemem.h
- __MACOSX/DStat/dstat-firmware.git/DSTAT/src/asf/common/services/hugemem/._avr8
- DStat/dstat-firmware.git/DSTAT/src/asf/common/services/hugemem/generic/
- DStat/dstat-firmware.git/DSTAT/src/asf/common/services/hugemem/generic/hugemem.h
- __MACOSX/DStat/dstat-firmware.git/DSTAT/src/asf/common/services/hugemem/generic/
- __MACOSX/DStat/dstat-firmware.git/DSTAT/src/asf/common/services/hugemem/generic/._hugemem.h
- __MACOSX/DStat/dstat-firmware.git/DSTAT/src/asf/common/services/hugemem/._generic
- DStat/dstat-firmware.git/DSTAT/src/asf/common/services/hugemem/hugemem.h
- __MACOSX/DStat/dstat-firmware.git/DSTAT/src/asf/common/services/hugemem/._hugemem.h
- __MACOSX/DStat/dstat-firmware.git/DSTAT/src/asf/common/services/._hugemem
- DStat/dstat-firmware.git/DSTAT/src/asf/common/services/ioport/
- DStat/dstat-firmware.git/DSTAT/src/asf/common/services/ioport/ioport.h
- __MACOSX/DStat/dstat-firmware.git/DSTAT/src/asf/common/services/ioport/
- __MACOSX/DStat/dstat-firmware.git/DSTAT/src/asf/common/services/ioport/._ioport.h
- DStat/dstat-firmware.git/DSTAT/src/asf/common/services/ioport/xmega/
- DStat/dstat-firmware.git/DSTAT/src/asf/common/services/ioport/xmega/ioport.h
- __MACOSX/DStat/dstat-firmware.git/DSTAT/src/asf/common/services/ioport/xmega/
- __MACOSX/DStat/dstat-firmware.git/DSTAT/src/asf/common/services/ioport/xmega/._ioport.h
- DStat/dstat-firmware.git/DSTAT/src/asf/common/services/ioport/xmega/ioport_compat.c
- __MACOSX/DStat/dstat-firmware.git/DSTAT/src/asf/common/services/ioport/xmega/._ioport_compat.c
- DStat/dstat-firmware.git/DSTAT/src/asf/common/services/ioport/xmega/ioport_compat.h
- __MACOSX/DStat/dstat-firmware.git/DSTAT/src/asf/common/services/ioport/xmega/._ioport_compat.h
- __MACOSX/DStat/dstat-firmware.git/DSTAT/src/asf/common/services/ioport/._xmega
- __MACOSX/DStat/dstat-firmware.git/DSTAT/src/asf/common/services/._ioport
- DStat/dstat-firmware.git/DSTAT/src/asf/common/services/sleepmgr/
- DStat/dstat-firmware.git/DSTAT/src/asf/common/services/sleepmgr/sleepmgr.h
- __MACOSX/DStat/dstat-firmware.git/DSTAT/src/asf/common/services/sleepmgr/
- __MACOSX/DStat/dstat-firmware.git/DSTAT/src/asf/common/services/sleepmgr/._sleepmgr.h
- DStat/dstat-firmware.git/DSTAT/src/asf/common/services/sleepmgr/xmega/
- DStat/dstat-firmware.git/DSTAT/src/asf/common/services/sleepmgr/xmega/sleepmgr.c
- __MACOSX/DStat/dstat-firmware.git/DSTAT/src/asf/common/services/sleepmgr/xmega/
- __MACOSX/DStat/dstat-firmware.git/DSTAT/src/asf/common/services/sleepmgr/xmega/._sleepmgr.c
- DStat/dstat-firmware.git/DSTAT/src/asf/common/services/sleepmgr/xmega/sleepmgr.h
- __MACOSX/DStat/dstat-firmware.git/DSTAT/src/asf/common/services/sleepmgr/xmega/._sleepmgr.h
- __MACOSX/DStat/dstat-firmware.git/DSTAT/src/asf/common/services/sleepmgr/._xmega
- __MACOSX/DStat/dstat-firmware.git/DSTAT/src/asf/common/services/._sleepmgr
- DStat/dstat-firmware.git/DSTAT/src/asf/common/services/spi/
- DStat/dstat-firmware.git/DSTAT/src/asf/common/services/spi/usart_spi.h
- __MACOSX/DStat/dstat-firmware.git/DSTAT/src/asf/common/services/spi/
- __MACOSX/DStat/dstat-firmware.git/DSTAT/src/asf/common/services/spi/._usart_spi.h
- DStat/dstat-firmware.git/DSTAT/src/asf/common/services/spi/xmega_usart_spi/
- DStat/dstat-firmware.git/DSTAT/src/asf/common/services/spi/xmega_usart_spi/usart_spi.c
- __MACOSX/DStat/dstat-firmware.git/DSTAT/src/asf/common/services/spi/xmega_usart_spi/
- __MACOSX/DStat/dstat-firmware.git/DSTAT/src/asf/common/services/spi/xmega_usart_spi/._usart_spi.c
- DStat/dstat-firmware.git/DSTAT/src/asf/common/services/spi/xmega_usart_spi/usart_spi.h
- __MACOSX/DStat/dstat-firmware.git/DSTAT/src/asf/common/services/spi/xmega_usart_spi/._usart_spi.h
- __MACOSX/DStat/dstat-firmware.git/DSTAT/src/asf/common/services/spi/._xmega_usart_spi
- __MACOSX/DStat/dstat-firmware.git/DSTAT/src/asf/common/services/._spi
- DStat/dstat-firmware.git/DSTAT/src/asf/common/services/usb/
- DStat/dstat-firmware.git/DSTAT/src/asf/common/services/usb/class/
- DStat/dstat-firmware.git/DSTAT/src/asf/common/services/usb/class/cdc/
- DStat/dstat-firmware.git/DSTAT/src/asf/common/services/usb/class/cdc/device/
- DStat/dstat-firmware.git/DSTAT/src/asf/common/services/usb/class/cdc/device/udi_cdc.c
- __MACOSX/DStat/dstat-firmware.git/DSTAT/src/asf/common/services/usb/
- __MACOSX/DStat/dstat-firmware.git/DSTAT/src/asf/common/services/usb/class/
- __MACOSX/DStat/dstat-firmware.git/DSTAT/src/asf/common/services/usb/class/cdc/
- __MACOSX/DStat/dstat-firmware.git/DSTAT/src/asf/common/services/usb/class/cdc/device/
- __MACOSX/DStat/dstat-firmware.git/DSTAT/src/asf/common/services/usb/class/cdc/device/._udi_cdc.c
- DStat/dstat-firmware.git/DSTAT/src/asf/common/services/usb/class/cdc/device/udi_cdc.h
- __MACOSX/DStat/dstat-firmware.git/DSTAT/src/asf/common/services/usb/class/cdc/device/._udi_cdc.h
- DStat/dstat-firmware.git/DSTAT/src/asf/common/services/usb/class/cdc/device/udi_cdc_conf.h
- __MACOSX/DStat/dstat-firmware.git/DSTAT/src/asf/common/services/usb/class/cdc/device/._udi_cdc_conf.h
- DStat/dstat-firmware.git/DSTAT/src/asf/common/services/usb/class/cdc/device/udi_cdc_desc.c
- __MACOSX/DStat/dstat-firmware.git/DSTAT/src/asf/common/services/usb/class/cdc/device/._udi_cdc_desc.c
- __MACOSX/DStat/dstat-firmware.git/DSTAT/src/asf/common/services/usb/class/cdc/._device
- DStat/dstat-firmware.git/DSTAT/src/asf/common/services/usb/class/cdc/usb_protocol_cdc.h
- __MACOSX/DStat/dstat-firmware.git/DSTAT/src/asf/common/services/usb/class/cdc/._usb_protocol_cdc.h
- __MACOSX/DStat/dstat-firmware.git/DSTAT/src/asf/common/services/usb/class/._cdc
- __MACOSX/DStat/dstat-firmware.git/DSTAT/src/asf/common/services/usb/._class
- DStat/dstat-firmware.git/DSTAT/src/asf/common/services/usb/udc/
- DStat/dstat-firmware.git/DSTAT/src/asf/common/services/usb/udc/udc.c
- __MACOSX/DStat/dstat-firmware.git/DSTAT/src/asf/common/services/usb/udc/
- __MACOSX/DStat/dstat-firmware.git/DSTAT/src/asf/common/services/usb/udc/._udc.c
- DStat/dstat-firmware.git/DSTAT/src/asf/common/services/usb/udc/udc.h
- __MACOSX/DStat/dstat-firmware.git/DSTAT/src/asf/common/services/usb/udc/._udc.h
- DStat/dstat-firmware.git/DSTAT/src/asf/common/services/usb/udc/udc_desc.h
- __MACOSX/DStat/dstat-firmware.git/DSTAT/src/asf/common/services/usb/udc/._udc_desc.h
- DStat/dstat-firmware.git/DSTAT/src/asf/common/services/usb/udc/udd.h
- __MACOSX/DStat/dstat-firmware.git/DSTAT/src/asf/common/services/usb/udc/._udd.h
- DStat/dstat-firmware.git/DSTAT/src/asf/common/services/usb/udc/udi.h
- __MACOSX/DStat/dstat-firmware.git/DSTAT/src/asf/common/services/usb/udc/._udi.h
- __MACOSX/DStat/dstat-firmware.git/DSTAT/src/asf/common/services/usb/._udc
- DStat/dstat-firmware.git/DSTAT/src/asf/common/services/usb/usb_atmel.h
- __MACOSX/DStat/dstat-firmware.git/DSTAT/src/asf/common/services/usb/._usb_atmel.h
- DStat/dstat-firmware.git/DSTAT/src/asf/common/services/usb/usb_protocol.h
- __MACOSX/DStat/dstat-firmware.git/DSTAT/src/asf/common/services/usb/._usb_protocol.h
- __MACOSX/DStat/dstat-firmware.git/DSTAT/src/asf/common/services/._usb
- __MACOSX/DStat/dstat-firmware.git/DSTAT/src/asf/common/._services
- DStat/dstat-firmware.git/DSTAT/src/asf/common/utils/
- DStat/dstat-firmware.git/DSTAT/src/asf/common/utils/interrupt/
- DStat/dstat-firmware.git/DSTAT/src/asf/common/utils/interrupt/interrupt_avr8.h
- __MACOSX/DStat/dstat-firmware.git/DSTAT/src/asf/common/utils/
- __MACOSX/DStat/dstat-firmware.git/DSTAT/src/asf/common/utils/interrupt/
- __MACOSX/DStat/dstat-firmware.git/DSTAT/src/asf/common/utils/interrupt/._interrupt_avr8.h
- __MACOSX/DStat/dstat-firmware.git/DSTAT/src/asf/common/utils/._interrupt
- DStat/dstat-firmware.git/DSTAT/src/asf/common/utils/interrupt.h
- __MACOSX/DStat/dstat-firmware.git/DSTAT/src/asf/common/utils/._interrupt.h
- DStat/dstat-firmware.git/DSTAT/src/asf/common/utils/make/
- DStat/dstat-firmware.git/DSTAT/src/asf/common/utils/make/Makefile.avr.in
- __MACOSX/DStat/dstat-firmware.git/DSTAT/src/asf/common/utils/make/
- __MACOSX/DStat/dstat-firmware.git/DSTAT/src/asf/common/utils/make/._Makefile.avr.in
- __MACOSX/DStat/dstat-firmware.git/DSTAT/src/asf/common/utils/._make
- DStat/dstat-firmware.git/DSTAT/src/asf/common/utils/parts.h
- __MACOSX/DStat/dstat-firmware.git/DSTAT/src/asf/common/utils/._parts.h
- DStat/dstat-firmware.git/DSTAT/src/asf/common/utils/stdio/
- DStat/dstat-firmware.git/DSTAT/src/asf/common/utils/stdio/read.c
- __MACOSX/DStat/dstat-firmware.git/DSTAT/src/asf/common/utils/stdio/
- __MACOSX/DStat/dstat-firmware.git/DSTAT/src/asf/common/utils/stdio/._read.c
- DStat/dstat-firmware.git/DSTAT/src/asf/common/utils/stdio/stdio_usb/
- DStat/dstat-firmware.git/DSTAT/src/asf/common/utils/stdio/stdio_usb/stdio_usb.c
- __MACOSX/DStat/dstat-firmware.git/DSTAT/src/asf/common/utils/stdio/stdio_usb/
- __MACOSX/DStat/dstat-firmware.git/DSTAT/src/asf/common/utils/stdio/stdio_usb/._stdio_usb.c
- DStat/dstat-firmware.git/DSTAT/src/asf/common/utils/stdio/stdio_usb/stdio_usb.h
- __MACOSX/DStat/dstat-firmware.git/DSTAT/src/asf/common/utils/stdio/stdio_usb/._stdio_usb.h
- __MACOSX/DStat/dstat-firmware.git/DSTAT/src/asf/common/utils/stdio/._stdio_usb
- DStat/dstat-firmware.git/DSTAT/src/asf/common/utils/stdio/write.c
- __MACOSX/DStat/dstat-firmware.git/DSTAT/src/asf/common/utils/stdio/._write.c
- __MACOSX/DStat/dstat-firmware.git/DSTAT/src/asf/common/utils/._stdio
- __MACOSX/DStat/dstat-firmware.git/DSTAT/src/asf/common/._utils
- __MACOSX/DStat/dstat-firmware.git/DSTAT/src/asf/._common
- DStat/dstat-firmware.git/DSTAT/src/asf/xmega/
- DStat/dstat-firmware.git/DSTAT/src/asf/xmega/drivers/
- DStat/dstat-firmware.git/DSTAT/src/asf/xmega/drivers/cpu/
- DStat/dstat-firmware.git/DSTAT/src/asf/xmega/drivers/cpu/ccp.h
- __MACOSX/DStat/dstat-firmware.git/DSTAT/src/asf/xmega/
- __MACOSX/DStat/dstat-firmware.git/DSTAT/src/asf/xmega/drivers/
- __MACOSX/DStat/dstat-firmware.git/DSTAT/src/asf/xmega/drivers/cpu/
- __MACOSX/DStat/dstat-firmware.git/DSTAT/src/asf/xmega/drivers/cpu/._ccp.h
- DStat/dstat-firmware.git/DSTAT/src/asf/xmega/drivers/cpu/ccp.s
- __MACOSX/DStat/dstat-firmware.git/DSTAT/src/asf/xmega/drivers/cpu/._ccp.s
- DStat/dstat-firmware.git/DSTAT/src/asf/xmega/drivers/cpu/xmega_reset_cause.h
- __MACOSX/DStat/dstat-firmware.git/DSTAT/src/asf/xmega/drivers/cpu/._xmega_reset_cause.h
- __MACOSX/DStat/dstat-firmware.git/DSTAT/src/asf/xmega/drivers/._cpu
- DStat/dstat-firmware.git/DSTAT/src/asf/xmega/drivers/dma/
- DStat/dstat-firmware.git/DSTAT/src/asf/xmega/drivers/dma/dma.c
- __MACOSX/DStat/dstat-firmware.git/DSTAT/src/asf/xmega/drivers/dma/
- __MACOSX/DStat/dstat-firmware.git/DSTAT/src/asf/xmega/drivers/dma/._dma.c
- DStat/dstat-firmware.git/DSTAT/src/asf/xmega/drivers/dma/dma.h
- __MACOSX/DStat/dstat-firmware.git/DSTAT/src/asf/xmega/drivers/dma/._dma.h
- __MACOSX/DStat/dstat-firmware.git/DSTAT/src/asf/xmega/drivers/._dma
- DStat/dstat-firmware.git/DSTAT/src/asf/xmega/drivers/nvm/
- DStat/dstat-firmware.git/DSTAT/src/asf/xmega/drivers/nvm/nvm.c
- __MACOSX/DStat/dstat-firmware.git/DSTAT/src/asf/xmega/drivers/nvm/
- __MACOSX/DStat/dstat-firmware.git/DSTAT/src/asf/xmega/drivers/nvm/._nvm.c
- DStat/dstat-firmware.git/DSTAT/src/asf/xmega/drivers/nvm/nvm.h
- __MACOSX/DStat/dstat-firmware.git/DSTAT/src/asf/xmega/drivers/nvm/._nvm.h
- DStat/dstat-firmware.git/DSTAT/src/asf/xmega/drivers/nvm/nvm_asm.s
- __MACOSX/DStat/dstat-firmware.git/DSTAT/src/asf/xmega/drivers/nvm/._nvm_asm.s
- __MACOSX/DStat/dstat-firmware.git/DSTAT/src/asf/xmega/drivers/._nvm
- DStat/dstat-firmware.git/DSTAT/src/asf/xmega/drivers/pmic/
- DStat/dstat-firmware.git/DSTAT/src/asf/xmega/drivers/pmic/pmic.h
- __MACOSX/DStat/dstat-firmware.git/DSTAT/src/asf/xmega/drivers/pmic/
- __MACOSX/DStat/dstat-firmware.git/DSTAT/src/asf/xmega/drivers/pmic/._pmic.h
- __MACOSX/DStat/dstat-firmware.git/DSTAT/src/asf/xmega/drivers/._pmic
- DStat/dstat-firmware.git/DSTAT/src/asf/xmega/drivers/rtc/
- DStat/dstat-firmware.git/DSTAT/src/asf/xmega/drivers/rtc/rtc.c
- __MACOSX/DStat/dstat-firmware.git/DSTAT/src/asf/xmega/drivers/rtc/
- __MACOSX/DStat/dstat-firmware.git/DSTAT/src/asf/xmega/drivers/rtc/._rtc.c
- DStat/dstat-firmware.git/DSTAT/src/asf/xmega/drivers/rtc/rtc.h
- __MACOSX/DStat/dstat-firmware.git/DSTAT/src/asf/xmega/drivers/rtc/._rtc.h
- __MACOSX/DStat/dstat-firmware.git/DSTAT/src/asf/xmega/drivers/._rtc
- DStat/dstat-firmware.git/DSTAT/src/asf/xmega/drivers/sleep/
- DStat/dstat-firmware.git/DSTAT/src/asf/xmega/drivers/sleep/sleep.h
- __MACOSX/DStat/dstat-firmware.git/DSTAT/src/asf/xmega/drivers/sleep/
- __MACOSX/DStat/dstat-firmware.git/DSTAT/src/asf/xmega/drivers/sleep/._sleep.h
- __MACOSX/DStat/dstat-firmware.git/DSTAT/src/asf/xmega/drivers/._sleep
- DStat/dstat-firmware.git/DSTAT/src/asf/xmega/drivers/tc/
- DStat/dstat-firmware.git/DSTAT/src/asf/xmega/drivers/tc/tc.c
- __MACOSX/DStat/dstat-firmware.git/DSTAT/src/asf/xmega/drivers/tc/
- __MACOSX/DStat/dstat-firmware.git/DSTAT/src/asf/xmega/drivers/tc/._tc.c
- DStat/dstat-firmware.git/DSTAT/src/asf/xmega/drivers/tc/tc.h
- __MACOSX/DStat/dstat-firmware.git/DSTAT/src/asf/xmega/drivers/tc/._tc.h
- __MACOSX/DStat/dstat-firmware.git/DSTAT/src/asf/xmega/drivers/._tc
- DStat/dstat-firmware.git/DSTAT/src/asf/xmega/drivers/usart/
- DStat/dstat-firmware.git/DSTAT/src/asf/xmega/drivers/usart/usart.c
- __MACOSX/DStat/dstat-firmware.git/DSTAT/src/asf/xmega/drivers/usart/
- __MACOSX/DStat/dstat-firmware.git/DSTAT/src/asf/xmega/drivers/usart/._usart.c
- DStat/dstat-firmware.git/DSTAT/src/asf/xmega/drivers/usart/usart.h
- __MACOSX/DStat/dstat-firmware.git/DSTAT/src/asf/xmega/drivers/usart/._usart.h
- __MACOSX/DStat/dstat-firmware.git/DSTAT/src/asf/xmega/drivers/._usart
- DStat/dstat-firmware.git/DSTAT/src/asf/xmega/drivers/usb/
- DStat/dstat-firmware.git/DSTAT/src/asf/xmega/drivers/usb/usb_device.c
- __MACOSX/DStat/dstat-firmware.git/DSTAT/src/asf/xmega/drivers/usb/
- __MACOSX/DStat/dstat-firmware.git/DSTAT/src/asf/xmega/drivers/usb/._usb_device.c
- DStat/dstat-firmware.git/DSTAT/src/asf/xmega/drivers/usb/usb_device.h
- __MACOSX/DStat/dstat-firmware.git/DSTAT/src/asf/xmega/drivers/usb/._usb_device.h
- __MACOSX/DStat/dstat-firmware.git/DSTAT/src/asf/xmega/drivers/._usb
- __MACOSX/DStat/dstat-firmware.git/DSTAT/src/asf/xmega/._drivers
- DStat/dstat-firmware.git/DSTAT/src/asf/xmega/utils/
- DStat/dstat-firmware.git/DSTAT/src/asf/xmega/utils/assembler/
- DStat/dstat-firmware.git/DSTAT/src/asf/xmega/utils/assembler/gas.h
- __MACOSX/DStat/dstat-firmware.git/DSTAT/src/asf/xmega/utils/
- __MACOSX/DStat/dstat-firmware.git/DSTAT/src/asf/xmega/utils/assembler/
- __MACOSX/DStat/dstat-firmware.git/DSTAT/src/asf/xmega/utils/assembler/._gas.h
- __MACOSX/DStat/dstat-firmware.git/DSTAT/src/asf/xmega/utils/._assembler
- DStat/dstat-firmware.git/DSTAT/src/asf/xmega/utils/assembler.h
- __MACOSX/DStat/dstat-firmware.git/DSTAT/src/asf/xmega/utils/._assembler.h
- DStat/dstat-firmware.git/DSTAT/src/asf/xmega/utils/bit_handling/
- DStat/dstat-firmware.git/DSTAT/src/asf/xmega/utils/bit_handling/clz_ctz.h
- __MACOSX/DStat/dstat-firmware.git/DSTAT/src/asf/xmega/utils/bit_handling/
- __MACOSX/DStat/dstat-firmware.git/DSTAT/src/asf/xmega/utils/bit_handling/._clz_ctz.h
[truncated: 310 more entries]
