# Supplementary material for: DStat: A Versatile, Open-Source Potentiostat for Electroanalysis and Integration
Source: PLoS One. 2015 Oct 28;10(10):e0140349. doi: 10.1371/journal.pone.0140349 (PMC4624907; doi:10.1371/journal.pone.0140349)
Supplement: S1 File — Electronics manufacturing files, software and firmware source code, and documentation for DStat construction and operation. The most recent version can be retrieved from http://microfluidics.utoronto.ca/dstat. (ZIP) [file pone.0140349.s007.zip › DStat/dstat-firmware.git/DSTAT/atmel_devices_cdc.inf]

; Windows 2000, XP, Vista and 7 (x32 and x64) setup file for Atmel CDC Devices

; Copyright (c) 2000 Microsoft Corporation
; Copyright (C) 2000-2012 ATMEL, Inc.

[Version] 
Signature="$Windows NT$" 
Class=Ports 
ClassGuid={4D36E978-E325-11CE-BFC1-08002BE10318} 

Provider=%ATMEL% 
LayoutFile=layout.inf 
DriverVer=10/15/1999,5.0.2153.1 

;----------------------------------------------------------
; Targets
;----------------------------------------------------------
[Manufacturer] 
%ATMEL%=ATMEL, NTamd64 

[ATMEL] 
%ATMEL_CDC_XPLAINED%=Reader, USB\VID_03EB&PID_2122 
%ATMEL_CDC_SFW_EXAMPLE%=Reader, USB\VID_03EB&PID_2307 
%ATMEL_CDC_EVK1XXX%=Reader, USB\VID_03EB&PID_2310 
%ATMEL_CDC_ASF_EXAMPLE%=Reader, USB\VID_03EB&PID_2404
%ATMEL_CDC_ASF_COMPOSITE_EXAMPLE2%=Reader, USB\VID_03EB&PID_2421&MI_00
%ATMEL_CDC_ASF_COMPOSITE_EXAMPLE4%=Reader, USB\VID_03EB&PID_2424&MI_00
%ATMEL_CDC_ASF_EXAMPLE2_COM1%=Reader, USB\VID_03EB&PID_2425&MI_00
%ATMEL_CDC_ASF_EXAMPLE2_COM2%=Reader, USB\VID_03EB&PID_2425&MI_02
%ATMEL_CDC_ASF_EXAMPLE3_COM1%=Reader, USB\VID_03EB&PID_2426&MI_00
%ATMEL_CDC_ASF_EXAMPLE3_COM2%=Reader, USB\VID_03EB&PID_2426&MI_02
%ATMEL_CDC_ASF_EXAMPLE3_COM3%=Reader, USB\VID_03EB&PID_2426&MI_04
%ATMEL_CDC_ASF_EXAMPLE3_COM4%=Reader, USB\VID_03EB&PID_2426&MI_06
%ATMEL_CDC_ASF_EXAMPLE3_COM5%=Reader, USB\VID_03EB&PID_2426&MI_08
%ATMEL_CDC_ASF_EXAMPLE3_COM6%=Reader, USB\VID_03EB&PID_2426&MI_0A
%ATMEL_CDC_ASF_EXAMPLE3_COM7%=Reader, USB\VID_03EB&PID_2426&MI_0C

[ATMEL.NTamd64]
%ATMEL_CDC_XPLAINED%=DriverInstall, USB\VID_03EB&PID_2122 
%ATMEL_CDC_SFW_EXAMPLE%=DriverInstall, USB\VID_03EB&PID_2307 
%ATMEL_CDC_EVK1XXX%=DriverInstall, USB\VID_03EB&PID_2310 
%ATMEL_CDC_ASF_EXAMPLE%=DriverInstall, USB\VID_03EB&PID_2404 
%ATMEL_CDC_ASF_COMPOSITE_EXAMPLE2%=DriverInstall, USB\VID_03EB&PID_2421&MI_00
%ATMEL_CDC_ASF_COMPOSITE_EXAMPLE4%=DriverInstall, USB\VID_03EB&PID_2424&MI_00
%ATMEL_CDC_ASF_EXAMPLE2_COM1%=DriverInstall, USB\VID_03EB&PID_2425&MI_00
%ATMEL_CDC_ASF_EXAMPLE2_COM2%=DriverInstall, USB\VID_03EB&PID_2425&MI_02
%ATMEL_CDC_ASF_EXAMPLE3_COM1%=DriverInstall, USB\VID_03EB&PID_2426&MI_00
%ATMEL_CDC_ASF_EXAMPLE3_COM2%=DriverInstall, USB\VID_03EB&PID_2426&MI_02
%ATMEL_CDC_ASF_EXAMPLE3_COM3%=DriverInstall, USB\VID_03EB&PID_2426&MI_04
%ATMEL_CDC_ASF_EXAMPLE3_COM4%=DriverInstall, USB\VID_03EB&PID_2426&MI_06
%ATMEL_CDC_ASF_EXAMPLE3_COM5%=DriverInstall, USB\VID_03EB&PID_2426&MI_08
%ATMEL_CDC_ASF_EXAMPLE3_COM6%=DriverInstall, USB\VID_03EB&PID_2426&MI_0A
%ATMEL_CDC_ASF_EXAMPLE3_COM7%=DriverInstall, USB\VID_03EB&PID_2426&MI_0C

;----------------------------------------------------------
; Windows 2K, XP, and Vista32
;----------------------------------------------------------
[Reader_Install.NTx86] 


[DestinationDirs] 
DefaultDestDir=12 
Reader.NT.Copy=12 

[Reader.NT] 
include=mdmcpq.inf
CopyFiles=Reader.NT.Copy 
AddReg=Reader.NT.AddReg 

[Reader.NT.Copy] 
usbser.sys 

[Reader.NT.AddReg]
HKR,,DevLoader,,*ntkern 
HKR,,NTMPDriver,,usbser.sys 
HKR,,EnumPropPages32,,"MsPorts.dll,SerialPortPropPageProvider" 

[Reader.NT.Services] 
AddService = usbser, 0x00000002, Service_Inst 

[Service_Inst] 
DisplayName = %Serial.SvcDesc% 
ServiceType = 1 ; SERVICE_KERNEL_DRIVER 
StartType = 3 ; SERVICE_DEMAND_START 
ErrorControl = 1 ; SERVICE_ERROR_NORMAL 
ServiceBinary = %12%\usbser.sys 
LoadOrderGroup = Base 


;----------------------------------------------------------
; Vista64
;----------------------------------------------------------

[DriverInstall.NTamd64]
include=mdmcpq.inf
CopyFiles=DriverCopyFiles.NTamd64
AddReg=DriverInstall.NTamd64.AddReg

[DriverCopyFiles.NTamd64]
usbser.sys,,,0x20

[DriverInstall.NTamd64.AddReg]
HKR,,DevLoader,,*ntkern
HKR,,NTMPDriver,,usbser.sys
HKR,,EnumPropPages32,,"MsPorts.dll,SerialPortPropPageProvider"

[DriverInstall.NTamd64.Services]
AddService=usbser, 0x00000002, DriverService.NTamd64

[DriverService.NTamd64]
DisplayName=%Serial.SvcDesc%
ServiceType=1
StartType=3
ErrorControl=1
ServiceBinary=%12%\usbser.sys

;----------------------------------------------------------
; String
;----------------------------------------------------------

[Strings] 
ATMEL = "ATMEL, Inc." 
ATMEL_CDC_XPLAINED = "XPLAINED Virtual Com Port"
ATMEL_CDC_SFW_EXAMPLE = "Communication Device Class SFW example"
ATMEL_CDC_EVK1XXX = "EVK1XXX Virtual Com Port"
ATMEL_CDC_ASF_EXAMPLE = "Communication Device Class ASF example"
ATMEL_CDC_ASF_COMPOSITE_EXAMPLE2 = "Communication Device Class ASF composite example 2"
ATMEL_CDC_ASF_COMPOSITE_EXAMPLE4 = "Communication Device Class ASF composite example 4"
ATMEL_CDC_ASF_EXAMPLE2_COM1 = "Communication Device Class ASF example2, COM1"
ATMEL_CDC_ASF_EXAMPLE2_COM2 = "Communication Device Class ASF example2, COM2"
ATMEL_CDC_ASF_EXAMPLE3_COM1 = "Communication Device Class ASF example3, COM1"
ATMEL_CDC_ASF_EXAMPLE3_COM2 = "Communication Device Class ASF example3, COM2"
ATMEL_CDC_ASF_EXAMPLE3_COM3 = "Communication Device Class ASF example3, COM3"
ATMEL_CDC_ASF_EXAMPLE3_COM4 = "Communication Device Class ASF example3, COM4"
ATMEL_CDC_ASF_EXAMPLE3_COM5 = "Communication Device Class ASF example3, COM5"
ATMEL_CDC_ASF_EXAMPLE3_COM6 = "Communication Device Class ASF example3, COM6"
ATMEL_CDC_ASF_EXAMPLE3_COM7 = "Communication Device Class ASF example3, COM7"

Serial.SvcDesc = "USB Serial emulation driver" 
