# Supplementary material for: DStat: A Versatile, Open-Source Potentiostat for Electroanalysis and Integration
Source: PLoS One. 2015 Oct 28;10(10):e0140349. doi: 10.1371/journal.pone.0140349 (PMC4624907; doi:10.1371/journal.pone.0140349)
Supplement: S1 File — Electronics manufacturing files, software and firmware source code, and documentation for DStat construction and operation. The most recent version can be retrieved from http://microfluidics.utoronto.ca/dstat. (ZIP) [file pone.0140349.s007.zip › DStat/dstat-firmware.git/DSTAT/DSTAT.cproj]

<?xml version="1.0" encoding="utf-8"?>
<Project xmlns="http://schemas.microsoft.com/developer/msbuild/2003" DefaultTargets="Build">
  <PropertyGroup>
    <SchemaVersion>2.0</SchemaVersion>
    <ProjectVersion>6.1</ProjectVersion>
    <ProjectGuid>{511f3fe1-f6b0-4e6d-877c-322c1167607e}</ProjectGuid>
    <Name>DSTAT</Name>
    <AssemblyName>$(MSBuildProjectName)</AssemblyName>
    <RootNamespace>$(MSBuildProjectName)</RootNamespace>
    <AsfVersion>3.4.1</AsfVersion>
    <AsfFrameworkConfig>
      <framework-data>
        <options>
          <option id="common.boards" value="Add" config="" content-id="Atmel.ASF" />
          <option id="common.services.basic.clock" value="Add" config="" content-id="Atmel.ASF" />
          <option id="common.services.delay" value="Add" config="" content-id="Atmel.ASF" />
          <option id="common.services.ioport" value="Add" config="" content-id="Atmel.ASF" />
          <option id="common.services.basic.spi_master" value="Add" config="usart_spi" content-id="Atmel.ASF" />
          <option id="common.services.usb.class.device" value="Add" config="cdc_stdio" content-id="Atmel.ASF" />
          <option id="xmega.drivers.dma" value="Add" config="" content-id="Atmel.ASF" />
          <option id="xmega.drivers.pmic" value="Add" config="" content-id="Atmel.ASF" />
          <option id="xmega.drivers.rtc" value="Add" config="" content-id="Atmel.ASF" />
          <option id="xmega.drivers.tc" value="Add" config="" content-id="Atmel.ASF" />
          <option id="common.drivers.nvm" value="Add" config="no_extmem" content-id="Atmel.ASF" />
        </options>
        <configurations>
          <configuration key="config.xmega.drivers.usb.device.sleepmgr" value="with_sleepmgr" default="with_sleepmgr" content-id="Atmel.ASF" />
        </configurations>
        <files>
          <file path="src/main.c" framework="" version="3.4.1" source="common/applications/user_application/main.c" changed="False" content-id="Atmel.ASF" />
          <file path="src/config/conf_board.h" framework="" version="3.4.1" source="common/applications/user_application/user_board/conf_board.h" changed="False" content-id="Atmel.ASF" />
          <file path="src/asf/common/boards/board.h" framework="" version="3.4.1" source="common/boards/board.h" changed="False" content-id="Atmel.ASF" />
          <file path="src/asf/common/boards/user_board/init.c" framework="" version="3.4.1" source="common/boards/user_board/init.c" changed="False" content-id="Atmel.ASF" />
          <file path="src/asf/common/boards/user_board/user_board.h" framework="" version="3.4.1" source="common/boards/user_board/user_board.h" changed="False" content-id="Atmel.ASF" />
          <file path="src/asf/common/utils/interrupt.h" framework="" version="3.4.1" source="common/utils/interrupt.h" changed="False" content-id="Atmel.ASF" />
          <file path="src/asf/common/utils/interrupt/interrupt_avr8.h" framework="" version="3.4.1" source="common/utils/interrupt/interrupt_avr8.h" changed="False" content-id="Atmel.ASF" />
          <file path="src/asf/common/utils/make/Makefile.avr.in" framework="" version="3.4.1" source="common/utils/make/Makefile.avr.in" changed="False" content-id="Atmel.ASF" />
          <file path="src/asf/common/utils/parts.h" framework="" version="3.4.1" source="common/utils/parts.h" changed="False" content-id="Atmel.ASF" />
          <file path="src/asf/xmega/utils/assembler.h" framework="" version="3.4.1" source="xmega/utils/assembler.h" changed="False" content-id="Atmel.ASF" />
          <file path="src/asf/xmega/utils/assembler/gas.h" framework="" version="3.4.1" source="xmega/utils/assembler/gas.h" changed="False" content-id="Atmel.ASF" />
          <file path="src/asf/xmega/utils/bit_handling/clz_ctz.h" framework="" version="3.4.1" source="xmega/utils/bit_handling/clz_ctz.h" changed="False" content-id="Atmel.ASF" />
          <file path="src/asf/xmega/utils/compiler.h" framework="" version="3.4.1" source="xmega/utils/compiler.h" changed="False" content-id="Atmel.ASF" />
          <file path="src/asf/xmega/utils/preprocessor/mrepeat.h" framework="" version="3.4.1" source="xmega/utils/preprocessor/mrepeat.h" changed="False" content-id="Atmel.ASF" />
          <file path="src/asf/xmega/utils/preprocessor/preprocessor.h" framework="" version="3.4.1" source="xmega/utils/preprocessor/preprocessor.h" changed="False" content-id="Atmel.ASF" />
          <file path="src/asf/xmega/utils/preprocessor/stringz.h" framework="" version="3.4.1" source="xmega/utils/preprocessor/stringz.h" changed="False" content-id="Atmel.ASF" />
          <file path="src/asf/xmega/utils/preprocessor/tpaste.h" framework="" version="3.4.1" source="xmega/utils/preprocessor/tpaste.h" changed="False" content-id="Atmel.ASF" />
          <file path="src/asf/xmega/utils/progmem.h" framework="" version="3.4.1" source="xmega/utils/progmem.h" changed="False" content-id="Atmel.ASF" />
          <file path="src/asf/xmega/utils/status_codes.h" framework="" version="3.4.1" source="xmega/utils/status_codes.h" changed="False" content-id="Atmel.ASF" />
          <file path="src/asf/common/utils/stdio/read.c" framework="" version="" source="common\utils\stdio\read.c" changed="False" content-id="Atmel.ASF" />
          <file path="src/asf/common/utils/stdio/write.c" framework="" version="" source="common\utils\stdio\write.c" changed="False" content-id="Atmel.ASF" />
          <file path="src/asf/xmega/drivers/cpu/ccp.s" framework="" version="" source="xmega\drivers\cpu\ccp.s" changed="False" content-id="Atmel.ASF" />
          <file path="src/asf/xmega/drivers/cpu/xmega_reset_cause.h" framework="" version="" source="xmega\drivers\cpu\xmega_reset_cause.h" changed="False" content-id="Atmel.ASF" />
          <file path="src/asf/xmega/drivers/cpu/ccp.h" framework="" version="" source="xmega\drivers\cpu\ccp.h" changed="False" content-id="Atmel.ASF" />
          <file path="src/asf/xmega/drivers/nvm/nvm.c" framework="" version="" source="xmega\drivers\nvm\nvm.c" changed="False" content-id="Atmel.ASF" />
          <file path="src/asf/xmega/drivers/nvm/nvm_asm.s" framework="" version="" source="xmega\drivers\nvm\nvm_asm.s" changed="False" content-id="Atmel.ASF" />
          <file path="src/asf/xmega/drivers/nvm/nvm.h" framework="" version="" source="xmega\drivers\nvm\nvm.h" changed="False" content-id="Atmel.ASF" />
          <file path="src/asf/xmega/drivers/pmic/pmic.h" framework="" version="" source="xmega\drivers\pmic\pmic.h" changed="False" content-id="Atmel.ASF" />
          <file path="src/asf/xmega/drivers/rtc/rtc.c" framework="" version="" source="xmega\drivers\rtc\rtc.c" changed="False" content-id="Atmel.ASF" />
          <file path="src/asf/xmega/drivers/rtc/rtc.h" framework="" version="" source="xmega\drivers\rtc\rtc.h" changed="False" content-id="Atmel.ASF" />
          <file path="src/config/conf_rtc.h" framework="" version="" source="xmega\drivers\rtc\module_config\conf_rtc.h" changed="False" content-id="Atmel.ASF" />
          <file path="src/asf/xmega/drivers/sleep/sleep.h" framework="" version="" source="xmega\drivers\sleep\sleep.h" changed="False" content-id="Atmel.ASF" />
          <file path="src/asf/xmega/drivers/tc/tc.c" framework="" version="" source="xmega\drivers\tc\tc.c" changed="False" content-id="Atmel.ASF" />
          <file path="src/asf/xmega/drivers/tc/tc.h" framework="" version="" source="xmega\drivers\tc\tc.h" changed="False" content-id="Atmel.ASF" />
          <file path="src/asf/xmega/drivers/usart/usart.c" framework="" version="" source="xmega\drivers\usart\usart.c" changed="False" content-id="Atmel.ASF" />
          <file path="src/asf/xmega/drivers/usart/usart.h" framework="" version="" source="xmega\drivers\usart\usart.h" changed="False" content-id="Atmel.ASF" />
          <file path="src/asf/common/services/clock/xmega/sysclk.c" framework="" version="" source="common\services\clock\xmega\sysclk.c" changed="False" content-id="Atmel.ASF" />
          <file path="src/asf/common/services/clock/pll.h" framework="" version="" source="common\services\clock\pll.h" changed="False" content-id="Atmel.ASF" />
          <file path="src/asf/common/services/clock/genclk.h" framework="" version="" source="common\services\clock\genclk.h" changed="False" content-id="Atmel.ASF" />
          <file path="src/asf/common/services/clock/osc.h" framework="" version="" source="common\services\clock\osc.h" changed="False" content-id="Atmel.ASF" />
          <file path="src/asf/common/services/clock/xmega/pll.h" framework="" version="" source="common\services\clock\xmega\pll.h" changed="False" content-id="Atmel.ASF" />
          <file path="src/asf/common/services/clock/xmega/sysclk.h" framework="" version="" source="common\services\clock\xmega\sysclk.h" changed="False" content-id="Atmel.ASF" />
          <file path="src/asf/common/services/clock/xmega/osc.h" framework="" version="" source="common\services\clock\xmega\osc.h" changed="False" content-id="Atmel.ASF" />
          <file path="src/asf/common/services/clock/sysclk.h" framework="" version="" source="common\services\clock\sysclk.h" changed="False" content-id="Atmel.ASF" />
          <file path="src/config/conf_clock.h" framework="" version="" source="common\services\clock\xmega\module_config\conf_clock.h" changed="False" content-id="Atmel.ASF" />
          <file path="src/asf/common/services/delay/delay.h" framework="" version="" source="common\services\delay\delay.h" changed="False" content-id="Atmel.ASF" />
          <file path="src/asf/common/services/delay/xmega/cycle_counter.h" framework="" version="" source="common\services\delay\xmega\cycle_counter.h" changed="False" content-id="Atmel.ASF" />
          <file path="src/asf/common/services/ioport/xmega/ioport_compat.c" framework="" version="" source="common\services\ioport\xmega\ioport_compat.c" changed="False" content-id="Atmel.ASF" />
          <file path="src/asf/common/services/ioport/xmega/ioport_compat.h" framework="" version="" source="common\services\ioport\xmega\ioport_compat.h" changed="False" content-id="Atmel.ASF" />
          <file path="src/asf/common/services/ioport/xmega/ioport.h" framework="" version="" source="common\services\ioport\xmega\ioport.h" changed="False" content-id="Atmel.ASF" />
          <file path="src/asf/common/services/ioport/ioport.h" framework="" version="" source="common\services\ioport\ioport.h" changed="False" content-id="Atmel.ASF" />
          <file path="src/asf/common/services/sleepmgr/xmega/sleepmgr.c" framework="" version="" source="common\services\sleepmgr\xmega\sleepmgr.c" changed="False" content-id="Atmel.ASF" />
          <file path="src/asf/common/services/sleepmgr/sleepmgr.h" framework="" version="" source="common\services\sleepmgr\sleepmgr.h" changed="False" content-id="Atmel.ASF" />
          <file path="src/asf/common/services/sleepmgr/xmega/sleepmgr.h" framework="" version="" source="common\services\sleepmgr\xmega\sleepmgr.h" changed="False" content-id="Atmel.ASF" />
          <file path="src/config/conf_sleepmgr.h" framework="" version="" source="common\services\sleepmgr\xmega\module_config\conf_sleepmgr.h" changed="False" content-id="Atmel.ASF" />
          <file path="src/asf/common/services/spi/xmega_usart_spi/usart_spi.c" framework="" version="" source="common\services\spi\xmega_usart_spi\usart_spi.c" changed="False" content-id="Atmel.ASF" />
          <file path="src/asf/common/services/spi/xmega_usart_spi/usart_spi.h" framework="" version="" source="common\services\spi\xmega_usart_spi\usart_spi.h" changed="False" content-id="Atmel.ASF" />
          <file path="src/asf/common/services/spi/usart_spi.h" framework="" version="" source="common\services\spi\usart_spi.h" changed="False" content-id="Atmel.ASF" />
          <file path="src/config/conf_usart_spi.h" framework="" version="" source="common\services\spi\xmega_usart_spi\module_config\conf_usart_spi.h" changed="False" content-id="Atmel.ASF" />
          <file path="src/asf/common/services/usb/usb_atmel.h" framework="" version="" source="common\services\usb\usb_atmel.h" changed="False" content-id="Atmel.ASF" />
          <file path="src/asf/common/services/usb/usb_protocol.h" framework="" version="" source="common\services\usb\usb_protocol.h" changed="False" content-id="Atmel.ASF" />
          <file path="src/asf/common/services/usb/class/cdc/usb_protocol_cdc.h" framework="" version="" source="common\services\usb\class\cdc\usb_protocol_cdc.h" changed="False" content-id="Atmel.ASF" />
          <file path="src/asf/common/services/usb/class/cdc/device/udi_cdc.c" framework="" version="" source="common\services\usb\class\cdc\device\udi_cdc.c" changed="False" content-id="Atmel.ASF" />
          <file path="src/asf/common/services/usb/class/cdc/device/udi_cdc_desc.c" framework="" version="" source="common\services\usb\class\cdc\device\udi_cdc_desc.c" changed="False" content-id="Atmel.ASF" />
          <file path="atmel_devices_cdc.inf" framework="" version="" source="common\services\usb\class\cdc\device\atmel_devices_cdc.inf" changed="False" content-id="Atmel.ASF" />
          <file path="src/asf/common/services/usb/class/cdc/device/udi_cdc.h" framework="" version="" source="common\services\usb\class\cdc\device\udi_cdc.h" changed="False" content-id="Atmel.ASF" />
          <file path="src/asf/common/services/usb/class/cdc/device/udi_cdc_conf.h" framework="" version="" source="common\services\usb\class\cdc\device\udi_cdc_conf.h" changed="False" content-id="Atmel.ASF" />
          <file path="src/config/conf_usb.h" framework="" version="" source="common\services\usb\class\cdc\device\module_config\conf_usb.h" changed="False" content-id="Atmel.ASF" />
          <file path="src/asf/common/services/usb/udc/udc.c" framework="" version="" source="common\services\usb\udc\udc.c" changed="False" content-id="Atmel.ASF" />
          <file path="src/asf/common/services/usb/udc/udc.h" framework="" version="" source="common\services\usb\udc\udc.h" changed="False" content-id="Atmel.ASF" />
          <file path="src/asf/common/services/usb/udc/udd.h" framework="" version="" source="common\services\usb\udc\udd.h" changed="False" content-id="Atmel.ASF" />
          <file path="src/asf/common/services/usb/udc/udc_desc.h" framework="" version="" source="common\services\usb\udc\udc_desc.h" changed="False" content-id="Atmel.ASF" />
          <file path="src/asf/common/services/usb/udc/udi.h" framework="" version="" source="common\services\usb\udc\udi.h" changed="False" content-id="Atmel.ASF" />
          <file path="src/asf/common/utils/stdio/stdio_usb/stdio_usb.c" framework="" version="" source="common\utils\stdio\stdio_usb\stdio_usb.c" changed="False" content-id="Atmel.ASF" />
          <file path="src/asf/common/utils/stdio/stdio_usb/stdio_usb.h" framework="" version="" source="common\utils\stdio\stdio_usb\stdio_usb.h" changed="False" content-id="Atmel.ASF" />
          <file path="src/asf/xmega/drivers/usb/usb_device.c" framework="" version="" source="xmega\drivers\usb\usb_device.c" changed="False" content-id="Atmel.ASF" />
          <file path="src/asf/xmega/drivers/usb/usb_device.h" framework="" version="" source="xmega\drivers\usb\usb_device.h" changed="False" content-id="Atmel.ASF" />
          <file path="src/ASF/common/services/hugemem/avr8/avr8_hugemem.c" framework="" version="3.6.0" source="common\services\hugemem\avr8\avr8_hugemem.c" changed="False" content-id="Atmel.ASF" />
          <file path="src/ASF/common/services/hugemem/hugemem.h" framework="" version="3.6.0" source="common\services\hugemem\hugemem.h" changed="False" content-id="Atmel.ASF" />
          <file path="src/ASF/common/services/hugemem/avr8/hugemem.h" framework="" version="3.6.0" source="common\services\hugemem\avr8\hugemem.h" changed="False" content-id="Atmel.ASF" />
          <file path="src/ASF/common/services/hugemem/generic/hugemem.h" framework="" version="3.6.0" source="common\services\hugemem\generic\hugemem.h" changed="False" content-id="Atmel.ASF" />
          <file path="src/ASF/xmega/drivers/dma/dma.c" framework="" version="3.6.0" source="xmega\drivers\dma\dma.c" changed="False" content-id="Atmel.ASF" />
          <file path="src/ASF/xmega/drivers/dma/dma.h" framework="" version="3.6.0" source="xmega\drivers\dma\dma.h" changed="False" content-id="Atmel.ASF" />
          <file path="src/ASF/common/drivers/nvm/xmega/xmega_nvm.c" framework="" version="3.6.0" source="common\drivers\nvm\xmega\xmega_nvm.c" changed="False" content-id="Atmel.ASF" />
          <file path="src/ASF/common/drivers/nvm/common_nvm.h" framework="" version="3.6.0" source="common\drivers\nvm\common_nvm.h" changed="False" content-id="Atmel.ASF" />
          <file path="src/Config/conf_nvm.h" framework="" version="3.6.0" source="common\drivers\nvm\xmega\module_config\conf_nvm.h" changed="False" content-id="Atmel.ASF" />
        </files>
        <documentation help="http://asf.atmel.com/docs/3.6.0/common.applications.user_application.user_board.xmegaau/html/index.html" />
        <offline-documentation help="" />
        <dependencies>
          <content-extension eid="atmel.asf" uuidref="Atmel.ASF" version="3.6.0" />
        </dependencies>
        <project id="common.applications.user_application.user_board.xmegaau" value="Add" config="" content-id="Atmel.ASF" />
        <board id="board.user_board.xmegaau" value="Add" config="" content-id="Atmel.ASF" />
      </framework-data>
    </AsfFrameworkConfig>
    <avrdevice>atxmega256a3u</avrdevice>
    <avrdeviceseries>xmegaau</avrdeviceseries>
    <Language>C</Language>
    <ToolchainName>com.Atmel.AVRGCC8.C</ToolchainName>
    <AvrGccProjectExtensions />
    <OutputDirectory>$(MSBuildProjectDirectory)\$(Configuration)</OutputDirectory>
    <OutputFileName>$(MSBuildProjectName)</OutputFileName>
    <OutputFileExtension>.elf</OutputFileExtension>
    <OutputType>Executable</OutputType>
    <ToolchainFlavour>Native</ToolchainFlavour>
    <KeepTimersRunning>true</KeepTimersRunning>
    <OverrideVtor>false</OverrideVtor>
    <OverrideVtorValue>exception_table</OverrideVtorValue>
    <eraseonlaunchrule>0</eraseonlaunchrule>
    <CacheFlash>true</CacheFlash>
    <ProgFlashFromRam>true</ProgFlashFromRam>
    <RamSnippetAddress>0x20000000</RamSnippetAddress>
    <UncachedRange />
    <BootSegment>2</BootSegment>
  </PropertyGroup>
  <PropertyGroup Condition=" '$(Configuration)' == 'Release' ">
    <MemorySettings />
    <GenerateHexFile>True</GenerateHexFile>
    <GenerateMapFile>True</GenerateMapFile>
    <GenerateListFile>True</GenerateListFile>
    <GenerateEepFile>True</GenerateEepFile>
    <ToolchainSettings>
      <AvrGcc>
        <avrgcc.common.optimization.RelaxBranches>True</avrgcc.common.optimization.RelaxBranches>
        <avrgcc.common.outputfiles.hex>True</avrgcc.common.outputfiles.hex>
        <avrgcc.common.outputfiles.lss>True</avrgcc.common.outputfiles.lss>
        <avrgcc.common.outputfiles.eep>True</avrgcc.common.outputfiles.eep>
        <avrgcc.common.outputfiles.srec>True</avrgcc.common.outputfiles.srec>
        <avrgcc.common.outputfiles.usersignatures>False</avrgcc.common.outputfiles.usersignatures>
        <avrgcc.compiler.symbols.DefSymbols>
          <ListValues>
            <Value>BOARD=USER_BOARD</Value>
            <Value>IOPORT_XMEGA_COMPAT</Value>
          </ListValues>
        </avrgcc.compiler.symbols.DefSymbols>
        <avrgcc.compiler.directories.IncludePaths>
          <ListValues>
            <Value>../src</Value>
            <Value>../src/asf/common/applications/user_application/user_board</Value>
            <Value>../src/asf/common/boards</Value>
            <Value>../src/asf/common/boards/user_board</Value>
            <Value>../src/asf/common/utils</Value>
            <Value>../src/asf/xmega/utils</Value>
            <Value>../src/asf/xmega/utils/preprocessor</Value>
            <Value>../src/config</Value>
            <Value>../src/asf/xmega/drivers/cpu</Value>
            <Value>../src/asf/xmega/drivers/nvm</Value>
            <Value>../src/asf/xmega/drivers/pmic</Value>
            <Value>../src/asf/xmega/drivers/rtc</Value>
            <Value>../src/asf/xmega/drivers/sleep</Value>
            <Value>../src/asf/xmega/drivers/tc</Value>
            <Value>../src/asf/xmega/drivers/usart</Value>
            <Value>../src/asf/common/services/clock</Value>
            <Value>../src/asf/common/services/delay</Value>
            <Value>../src/asf/common/services/ioport</Value>
            <Value>../src/asf/common/services/sleepmgr</Value>
            <Value>../src/asf/common/services/spi</Value>
            <Value>../src/asf/common/services/usb</Value>
            <Value>../src/asf/common/services/usb/class/cdc</Value>
            <Value>../src/asf/common/services/usb/class/cdc/device</Value>
            <Value>../src/asf/common/services/usb/udc</Value>
            <Value>../src/asf/common/utils/stdio/stdio_usb</Value>
            <Value>../src/asf/xmega/drivers/usb</Value>
            <Value>../common/applications/user_application/user_board</Value>
            <Value>../src/ASF/common/services/hugemem</Value>
            <Value>../src/ASF/xmega/drivers/dma</Value>
            <Value>../src/ASF/common/drivers/nvm</Value>
          </ListValues>
        </avrgcc.compiler.directories.IncludePaths>
        <avrgcc.compiler.optimization.level>Optimize for size (-Os)</avrgcc.compiler.optimization.level>
        <avrgcc.compiler.optimization.OtherFlags>-fdata-sections</avrgcc.compiler.optimization.OtherFlags>
        <avrgcc.compiler.warnings.AllWarnings>True</avrgcc.compiler.warnings.AllWarnings>
        <avrgcc.compiler.miscellaneous.OtherFlags>-std=gnu99 -fno-strict-aliasing -Wstrict-prototypes -Wmissing-prototypes -Werror-implicit-function-declaration -Wpointer-arith -mrelax</avrgcc.compiler.miscellaneous.OtherFlags>
        <avrgcc.linker.general.DoNotUseStandardStartFiles />
        <avrgcc.linker.general.DoNotUseDefaultLibraries />
        <avrgcc.linker.general.NoStartupOrDefaultLibs />
        <avrgcc.linker.miscellaneous.LinkerFlags>-Wl,--relax</avrgcc.linker.miscellaneous.LinkerFlags>
        <avrgcc.assembler.general.AssemblerFlags>-mrelax -DBOARD=USER_BOARD</avrgcc.assembler.general.AssemblerFlags>
        <avrgcc.assembler.general.IncludePaths>
          <ListValues>
            <Value>../src</Value>
            <Value>../src/asf/common/applications/user_application/user_board</Value>
            <Value>../src/asf/common/boards</Value>
            <Value>../src/asf/common/boards/user_board</Value>
            <Value>../src/asf/common/utils</Value>
            <Value>../src/asf/xmega/utils</Value>
            <Value>../src/asf/xmega/utils/preprocessor</Value>
            <Value>../src/config</Value>
            <Value>../src/asf/xmega/drivers/cpu</Value>
            <Value>../src/asf/xmega/drivers/nvm</Value>
            <Value>../src/asf/xmega/drivers/pmic</Value>
            <Value>../src/asf/xmega/drivers/rtc</Value>
            <Value>../src/asf/xmega/drivers/sleep</Value>
            <Value>../src/asf/xmega/drivers/tc</Value>
            <Value>../src/asf/xmega/drivers/usart</Value>
            <Value>../src/asf/common/services/clock</Value>
            <Value>../src/asf/common/services/delay</Value>
            <Value>../src/asf/common/services/ioport</Value>
            <Value>../src/asf/common/services/sleepmgr</Value>
            <Value>../src/asf/common/services/spi</Value>
            <Value>../src/asf/common/services/usb</Value>
            <Value>../src/asf/common/services/usb/class/cdc</Value>
            <Value>../src/asf/common/services/usb/class/cdc/device</Value>
            <Value>../src/asf/common/services/usb/udc</Value>
            <Value>../src/asf/common/utils/stdio/stdio_usb</Value>
            <Value>../src/asf/xmega/drivers/usb</Value>
            <Value>../common/applications/user_application/user_board</Value>
            <Value>../src/ASF/common/services/hugemem</Value>
            <Value>../src/ASF/xmega/drivers/dma</Value>
            <Value>../src/ASF/common/drivers/nvm</Value>
          </ListValues>
        </avrgcc.assembler.general.IncludePaths>
      </AvrGcc>
    </ToolchainSettings>
  </PropertyGroup>
  <PropertyGroup Condition=" '$(Configuration)' == 'Debug' ">
    <MemorySettings />
    <GenerateHexFile>True</GenerateHexFile>
    <GenerateMapFile>True</GenerateMapFile>
    <GenerateListFile>True</GenerateListFile>
    <GenerateEepFile>True</GenerateEepFile>
    <ToolchainSettings>
      <AvrGcc>
        <avrgcc.common.optimization.RelaxBranches>True</avrgcc.common.optimization.RelaxBranches>
        <avrgcc.common.outputfiles.hex>True</avrgcc.common.outputfiles.hex>
        <avrgcc.common.outputfiles.lss>True</avrgcc.common.outputfiles.lss>
        <avrgcc.common.outputfiles.eep>True</avrgcc.common.outputfiles.eep>
        <avrgcc.common.outputfiles.srec>True</avrgcc.common.outputfiles.srec>
        <avrgcc.common.outputfiles.usersignatures>False</avrgcc.common.outputfiles.usersignatures>
        <avrgcc.compiler.symbols.DefSymbols>
          <ListValues>
            <Value>BOARD=USER_BOARD</Value>
            <Value>IOPORT_XMEGA_COMPAT</Value>
          </ListValues>
        </avrgcc.compiler.symbols.DefSymbols>
        <avrgcc.compiler.directories.IncludePaths>
          <ListValues>
            <Value>../src</Value>
            <Value>../src/asf/common/applications/user_application/user_board</Value>
            <Value>../src/asf/common/boards</Value>
            <Value>../src/asf/common/boards/user_board</Value>
            <Value>../src/asf/common/utils</Value>
            <Value>../src/asf/xmega/utils</Value>
            <Value>../src/asf/xmega/utils/preprocessor</Value>
            <Value>../src/config</Value>
            <Value>../src/asf/xmega/drivers/cpu</Value>
            <Value>../src/asf/xmega/drivers/nvm</Value>
            <Value>../src/asf/xmega/drivers/pmic</Value>
            <Value>../src/asf/xmega/drivers/rtc</Value>
            <Value>../src/asf/xmega/drivers/sleep</Value>
            <Value>../src/asf/xmega/drivers/tc</Value>
            <Value>../src/asf/xmega/drivers/usart</Value>
            <Value>../src/asf/common/services/clock</Value>
            <Value>../src/asf/common/services/delay</Value>
            <Value>../src/asf/common/services/ioport</Value>
            <Value>../src/asf/common/services/sleepmgr</Value>
            <Value>../src/asf/common/services/spi</Value>
            <Value>../src/asf/common/services/usb</Value>
            <Value>../src/asf/common/services/usb/class/cdc</Value>
            <Value>../src/asf/common/services/usb/class/cdc/device</Value>
            <Value>../src/asf/common/services/usb/udc</Value>
            <Value>../src/asf/common/utils/stdio/stdio_usb</Value>
            <Value>../src/asf/xmega/drivers/usb</Value>
            <Value>../common/applications/user_application/user_board</Value>
            <Value>../src/ASF/common/services/hugemem</Value>
            <Value>../src/ASF/xmega/drivers/dma</Value>
            <Value>../src/ASF/common/drivers/nvm</Value>
          </ListValues>
        </avrgcc.compiler.directories.IncludePaths>
        <avrgcc.compiler.optimization.level>Optimize (-O1)</avrgcc.compiler.optimization.level>
        <avrgcc.compiler.optimization.OtherFlags>-fdata-sections</avrgcc.compiler.optimization.OtherFlags>
        <avrgcc.compiler.optimization.DebugLevel>Maximum (-g3)</avrgcc.compiler.optimization.DebugLevel>
        <avrgcc.compiler.warnings.AllWarnings>True</avrgcc.compiler.warnings.AllWarnings>
        <avrgcc.compiler.miscellaneous.OtherFlags>-std=gnu99 -fno-strict-aliasing -Wstrict-prototypes -Wmissing-prototypes -Werror-implicit-function-declaration -Wpointer-arith -mrelax</avrgcc.compiler.miscellaneous.OtherFlags>
        <avrgcc.linker.general.DoNotUseStandardStartFiles />
        <avrgcc.linker.general.DoNotUseDefaultLibraries />
        <avrgcc.linker.general.NoStartupOrDefaultLibs />
        <avrgcc.linker.miscellaneous.LinkerFlags>-Wl,--relax</avrgcc.linker.miscellaneous.LinkerFlags>
        <avrgcc.assembler.general.AssemblerFlags>-mrelax -DBOARD=USER_BOARD</avrgcc.assembler.general.AssemblerFlags>
        <avrgcc.assembler.general.IncludePaths>
          <ListValues>
            <Value>../src</Value>
            <Value>../src/asf/common/applications/user_application/user_board</Value>
            <Value>../src/asf/common/boards</Value>
            <Value>../src/asf/common/boards/user_board</Value>
            <Value>../src/asf/common/utils</Value>
            <Value>../src/asf/xmega/utils</Value>
            <Value>../src/asf/xmega/utils/preprocessor</Value>
            <Value>../src/config</Value>
            <Value>../src/asf/xmega/drivers/cpu</Value>
            <Value>../src/asf/xmega/drivers/nvm</Value>
            <Value>../src/asf/xmega/drivers/pmic</Value>
            <Value>../src/asf/xmega/drivers/rtc</Value>
            <Value>../src/asf/xmega/drivers/sleep</Value>
            <Value>../src/asf/xmega/drivers/tc</Value>
            <Value>../src/asf/xmega/drivers/usart</Value>
            <Value>../src/asf/common/services/clock</Value>
            <Value>../src/asf/common/services/delay</Value>
            <Value>../src/asf/common/services/ioport</Value>
            <Value>../src/asf/common/services/sleepmgr</Value>
            <Value>../src/asf/common/services/spi</Value>
            <Value>../src/asf/common/services/usb</Value>
            <Value>../src/asf/common/services/usb/class/cdc</Value>
            <Value>../src/asf/common/services/usb/class/cdc/device</Value>
            <Value>../src/asf/common/services/usb/udc</Value>
            <Value>../src/asf/common/utils/stdio/stdio_usb</Value>
            <Value>../src/asf/xmega/drivers/usb</Value>
            <Value>../common/applications/user_application/user_board</Value>
            <Value>../src/ASF/common/services/hugemem</Value>
            <Value>../src/ASF/xmega/drivers/dma</Value>
            <Value>../src/ASF/common/drivers/nvm</Value>
          </ListValues>
        </avrgcc.assembler.general.IncludePaths>
        <avrgcc.assembler.debugging.DebugLevel>Default (-Wa,-g)</avrgcc.assembler.debugging.DebugLevel>
      </AvrGcc>
    </ToolchainSettings>
  </PropertyGroup>
  <ItemGroup>
    <Compile Include="src\ads1255.c">
      <SubType>compile</SubType>
    </Compile>
    <Compile Include="src\ads1255.h">
      <SubType>compile</SubType>
    </Compile>
    <Compile Include="src\asf\common\boards\user_board\init.c">
      <SubType>compile</SubType>
    </Compile>
    <None Include="src\asf\common\drivers\nvm\common_nvm.h">
      <SubType>compile</SubType>
    </None>
    <Compile Include="src\asf\common\drivers\nvm\xmega\xmega_nvm.c">
      <SubType>compile</SubType>
    </Compile>
    <Compile Include="src\asf\common\services\hugemem\avr8\avr8_hugemem.c">
      <SubType>compile</SubType>
    </Compile>
    <None Include="src\asf\common\services\hugemem\hugemem.h">
      <SubType>compile</SubType>
    </None>
    <None Include="src\asf\common\services\hugemem\avr8\hugemem.h">
      <SubType>compile</SubType>
    </None>
    <None Include="src\asf\common\services\hugemem\generic\hugemem.h">
      <SubType>compile</SubType>
    </None>
    <Compile Include="src\asf\xmega\drivers\dma\dma.c">
      <SubType>compile</SubType>
    </Compile>
    <None Include="src\asf\xmega\drivers\dma\dma.h">
      <SubType>compile</SubType>
    </None>
    <Compile Include="src\config\conf_experiment.h">
      <SubType>compile</SubType>
    </Compile>
    <None Include="src\config\conf_nvm.h">
      <SubType>compile</SubType>
    </None>
    <Compile Include="src\experiment.c">
      <SubType>compile</SubType>
    </Compile>
    <Compile Include="src\experiment.h">
      <SubType>compile</SubType>
    </Compile>
    <Compile Include="src\main.c">
      <SubType>compile</SubType>
    </Compile>
    <Compile Include="src\main.h">
      <SubType>compile</SubType>
    </Compile>
    <Compile Include="src\max5443.c">
      <SubType>compile</SubType>
    </Compile>
    <Compile Include="src\max5443.h">
      <SubType>compile</SubType>
    </Compile>
    <None Include="atmel_devices_cdc.inf">
      <SubType>compile</SubType>
    </None>
    <None Include="src\asf\common\services\clock\pll.h">
      <SubType>compile</SubType>
    </None>
    <None Include="src\asf\common\services\clock\genclk.h">
      <SubType>compile</SubType>
    </None>
    <None Include="src\asf\common\services\clock\osc.h">
      <SubType>compile</SubType>
    </None>
    <None Include="src\asf\common\services\clock\xmega\pll.h">
      <SubType>compile</SubType>
    </None>
    <None Include="src\asf\common\services\clock\xmega\osc.h">
      <SubType>compile</SubType>
    </None>
    <None Include="src\asf\common\services\clock\sysclk.h">
      <SubType>compile</SubType>
    </None>
    <Compile Include="src\asf\common\services\clock\xmega\sysclk.c">
      <SubType>compile</SubType>
    </Compile>
    <None Include="src\asf\common\services\clock\xmega\sysclk.h">
      <SubType>compile</SubType>
    </None>
    <None Include="src\asf\common\services\delay\delay.h">
      <SubType>compile</SubType>
    </None>
    <None Include="src\asf\common\services\delay\xmega\cycle_counter.h">
      <SubType>compile</SubType>
    </None>
    <None Include="src\asf\common\services\ioport\xmega\ioport.h">
      <SubType>compile</SubType>
    </None>
    <None Include="src\asf\common\services\ioport\ioport.h">
      <SubType>compile</SubType>
    </None>
    <Compile Include="src\asf\common\services\ioport\xmega\ioport_compat.c">
      <SubType>compile</SubType>
    </Compile>
    <None Include="src\asf\common\services\ioport\xmega\ioport_compat.h">
      <SubType>compile</SubType>
    </None>
    <None Include="src\asf\common\services\sleepmgr\sleepmgr.h">
      <SubType>compile</SubType>
    </None>
    <Compile Include="src\asf\common\services\sleepmgr\xmega\sleepmgr.c">
      <SubType>compile</SubType>
    </Compile>
    <None Include="src\asf\common\services\sleepmgr\xmega\sleepmgr.h">
      <SubType>compile</SubType>
    </None>
    <None Include="src\asf\common\services\spi\usart_spi.h">
      <SubType>compile</SubType>
    </None>
    <Compile Include="src\asf\common\services\spi\xmega_usart_spi\usart_spi.c">
      <SubType>compile</SubType>
    </Compile>
    <None Include="src\asf\common\services\spi\xmega_usart_spi\usart_spi.h">
      <SubType>compile</SubType>
    </None>
    <None Include="src\asf\common\services\usb\usb_atmel.h">
      <SubType>compile</SubType>
    </None>
    <None Include="src\asf\common\services\usb\usb_protocol.h">
      <SubType>compile</SubType>
    </None>
    <None Include="src\asf\common\services\usb\class\cdc\usb_protocol_cdc.h">
      <SubType>compile</SubType>
    </None>
    <Compile Include="src\asf\common\services\usb\class\cdc\device\udi_cdc.c">
      <SubType>compile</SubType>
    </Compile>
    <None Include="src\asf\common\services\usb\class\cdc\device\udi_cdc.h">
      <SubType>compile</SubType>
    </None>
    <None Include="src\asf\common\services\usb\class\cdc\device\udi_cdc_conf.h">
      <SubType>compile</SubType>
    </None>
    <Compile Include="src\asf\common\services\usb\class\cdc\device\udi_cdc_desc.c">
      <SubType>compile</SubType>
    </Compile>
    <Compile Include="src\asf\common\services\usb\udc\udc.c">
      <SubType>compile</SubType>
    </Compile>
    <None Include="src\asf\common\services\usb\udc\udc.h">
      <SubType>compile</SubType>
    </None>
    <None Include="src\asf\common\services\usb\udc\udd.h">
      <SubType>compile</SubType>
    </None>
    <None Include="src\asf\common\services\usb\udc\udc_desc.h">
      <SubType>compile</SubType>
    </None>
    <None Include="src\asf\common\services\usb\udc\udi.h">
      <SubType>compile</SubType>
    </None>
    <Compile Include="src\asf\common\utils\stdio\read.c">
      <SubType>compile</SubType>
    </Compile>
    <Compile Include="src\asf\common\utils\stdio\stdio_usb\stdio_usb.c">
      <SubType>compile</SubType>
    </Compile>
    <None Include="src\asf\common\utils\stdio\stdio_usb\stdio_usb.h">
      <SubType>compile</SubType>
    </None>
    <Compile Include="src\asf\common\utils\stdio\write.c">
      <SubType>compile</SubType>
    </Compile>
    <None Include="src\asf\xmega\drivers\cpu\ccp.h">
      <SubType>compile</SubType>
    </None>
    <Compile Include="src\asf\xmega\drivers\cpu\ccp.s">
      <SubType>compile</SubType>
    </Compile>
    <None Include="src\asf\xmega\drivers\cpu\xmega_reset_cause.h">
      <SubType>compile</SubType>
    </None>
    <Compile Include="src\asf\xmega\drivers\nvm\nvm.c">
      <SubType>compile</SubType>
    </Compile>
    <None Include="src\asf\xmega\drivers\nvm\nvm.h">
      <SubType>compile</SubType>
    </None>
    <Compile Include="src\asf\xmega\drivers\nvm\nvm_asm.s">
      <SubType>compile</SubType>
    </Compile>
    <None Include="src\asf\xmega\drivers\pmic\pmic.h">
      <SubType>compile</SubType>
    </None>
    <Compile Include="src\asf\xmega\drivers\rtc\rtc.c">
      <SubType>compile</SubType>
    </Compile>
    <None Include="src\asf\xmega\drivers\rtc\rtc.h">
      <SubType>compile</SubType>
    </None>
    <None Include="src\config\conf_rtc.h">
      <SubType>compile</SubType>
    </None>
    <None Include="src\asf\xmega\drivers\sleep\sleep.h">
      <SubType>compile</SubType>
    </None>
    <Compile Include="src\asf\xmega\drivers\tc\tc.c">
      <SubType>compile</SubType>
    </Compile>
    <None Include="src\asf\xmega\drivers\tc\tc.h">
      <SubType>compile</SubType>
    </None>
    <Compile Include="src\asf\xmega\drivers\usart\usart.c">
      <SubType>compile</SubType>
    </Compile>
    <None Include="src\asf\xmega\drivers\usart\usart.h">
      <SubType>compile</SubType>
    </None>
    <None Include="src\config\conf_clock.h">
      <SubType>compile</SubType>
    </None>
    <None Include="src\config\conf_sleepmgr.h">
      <SubType>compile</SubType>
    </None>
    <None Include="src\config\conf_usart_spi.h">
      <SubType>compile</SubType>
    </None>
    <None Include="src\config\conf_usb.h">
      <SubType>compile</SubType>
    </None>
    <Compile Include="src\asf\xmega\drivers\usb\usb_device.c">
      <SubType>compile</SubType>
    </Compile>
    <None Include="src\asf\xmega\drivers\usb\usb_device.h">
      <SubType>compile</SubType>
    </None>
    <None Include="src\asf.h">
      <SubType>compile</SubType>
    </None>
    <None Include="src\asf\common\boards\board.h">
      <SubType>compile</SubType>
    </None>
    <None Include="src\asf\common\boards\user_board\user_board.h">
      <SubType>compile</SubType>
    </None>
    <None Include="src\asf\common\utils\interrupt.h">
      <SubType>compile</SubType>
    </None>
    <None Include="src\asf\common\utils\interrupt\interrupt_avr8.h">
      <SubType>compile</SubType>
    </None>
    <None Include="src\asf\common\utils\make\Makefile.avr.in">
      <SubType>compile</SubType>
    </None>
    <None Include="src\asf\common\utils\parts.h">
      <SubType>compile</SubType>
    </None>
    <None Include="src\asf\xmega\utils\assembler.h">
      <SubType>compile</SubType>
    </None>
    <None Include="src\asf\xmega\utils\assembler\gas.h">
      <SubType>compile</SubType>
    </None>
    <None Include="src\asf\xmega\utils\bit_handling\clz_ctz.h">
      <SubType>compile</SubType>
    </None>
    <None Include="src\asf\xmega\utils\compiler.h">
      <SubType>compile</SubType>
    </None>
    <None Include="src\asf\xmega\utils\preprocessor\mrepeat.h">
      <SubType>compile</SubType>
    </None>
    <None Include="src\asf\xmega\utils\preprocessor\preprocessor.h">
      <SubType>compile</SubType>
    </None>
    <None Include="src\asf\xmega\utils\preprocessor\stringz.h">
      <SubType>compile</SubType>
    </None>
    <None Include="src\asf\xmega\utils\preprocessor\tpaste.h">
      <SubType>compile</SubType>
    </None>
    <None Include="src\asf\xmega\utils\progmem.h">
      <SubType>compile</SubType>
    </None>
    <None Include="src\asf\xmega\utils\status_codes.h">
      <SubType>compile</SubType>
    </None>
    <None Include="src\config\conf_board.h">
      <SubType>compile</SubType>
    </None>
  </ItemGroup>
  <ItemGroup>
    <Folder Include="src\" />
    <Folder Include="src\asf\" />
    <Folder Include="src\asf\common\" />
    <Folder Include="src\asf\common\boards\" />
    <Folder Include="src\asf\common\boards\user_board\" />
    <Folder Include="src\asf\common\drivers\" />
    <Folder Include="src\asf\common\drivers\nvm\" />
    <Folder Include="src\asf\common\drivers\nvm\xmega\" />
    <Folder Include="src\asf\common\services\" />
    <Folder Include="src\asf\common\services\clock\" />
    <Folder Include="src\asf\common\services\clock\xmega\" />
    <Folder Include="src\asf\common\services\delay\" />
    <Folder Include="src\asf\common\services\delay\xmega\" />
    <Folder Include="src\asf\common\services\hugemem\" />
    <Folder Include="src\asf\common\services\hugemem\avr8\" />
    <Folder Include="src\asf\common\services\hugemem\generic\" />
    <Folder Include="src\asf\common\services\ioport\" />
    <Folder Include="src\asf\common\services\ioport\xmega\" />
    <Folder Include="src\asf\common\services\sleepmgr\" />
    <Folder Include="src\asf\common\services\sleepmgr\xmega\" />
    <Folder Include="src\asf\common\services\spi\" />
    <Folder Include="src\asf\common\services\spi\xmega_usart_spi\" />
    <Folder Include="src\asf\common\services\usb\" />
    <Folder Include="src\asf\common\services\usb\class\" />
    <Folder Include="src\asf\common\services\usb\class\cdc\" />
    <Folder Include="src\asf\common\services\usb\class\cdc\device\" />
    <Folder Include="src\asf\common\services\usb\udc\" />
    <Folder Include="src\asf\common\utils\" />
    <Folder Include="src\asf\common\utils\interrupt\" />
    <Folder Include="src\asf\common\utils\make\" />
    <Folder Include="src\asf\common\utils\stdio\" />
    <Folder Include="src\asf\common\utils\stdio\stdio_usb\" />
    <Folder Include="src\asf\xmega\" />
    <Folder Include="src\asf\xmega\drivers\" />
    <Folder Include="src\asf\xmega\drivers\cpu\" />
    <Folder Include="src\asf\xmega\drivers\dma\" />
    <Folder Include="src\asf\xmega\drivers\nvm\" />
    <Folder Include="src\asf\xmega\drivers\pmic\" />
    <Folder Include="src\asf\xmega\drivers\rtc\" />
    <Folder Include="src\asf\xmega\drivers\sleep\" />
    <Folder Include="src\asf\xmega\drivers\tc\" />
    <Folder Include="src\asf\xmega\drivers\usart\" />
    <Folder Include="src\asf\xmega\drivers\usb\" />
    <Folder Include="src\asf\xmega\utils\" />
    <Folder Include="src\asf\xmega\utils\assembler\" />
    <Folder Include="src\asf\xmega\utils\bit_handling\" />
    <Folder Include="src\asf\xmega\utils\preprocessor\" />
    <Folder Include="src\config\" />
  </ItemGroup>
  <Import Project="$(AVRSTUDIO_EXE_PATH)\\Vs\\AvrGCC.targets" />
</Project>
