# Supplementary material for: DStat: A Versatile, Open-Source Potentiostat for Electroanalysis and Integration
Source: PLoS One. 2015 Oct 28;10(10):e0140349. doi: 10.1371/journal.pone.0140349 (PMC4624907; doi:10.1371/journal.pone.0140349)
Supplement: S1 File — Electronics manufacturing files, software and firmware source code, and documentation for DStat construction and operation. The most recent version can be retrieved from http://microfluidics.utoronto.ca/dstat. (ZIP) [file pone.0140349.s007.zip › DStat/dstat-firmware.git/DSTAT/src/asf/common/boards/user_board/init.c]

/**
 * \file
 *
 * \brief User board initialization template
 *
 */

#include <asf.h>
#include <board.h>
#include <conf_board.h>

void board_init(void)
{
	/* This function is meant to contain board-specific initialization code
	 * for, e.g., the I/O pins. The initialization can rely on application-
	 * specific board configuration, found in conf_board.h.
	 */
}
