# Supplementary material for: DStat: A Versatile, Open-Source Potentiostat for Electroanalysis and Integration
Source: PLoS One. 2015 Oct 28;10(10):e0140349. doi: 10.1371/journal.pone.0140349 (PMC4624907; doi:10.1371/journal.pone.0140349)
Supplement: S1 File — Electronics manufacturing files, software and firmware source code, and documentation for DStat construction and operation. The most recent version can be retrieved from http://microfluidics.utoronto.ca/dstat. (ZIP) [file pone.0140349.s007.zip › DStat/dstat-firmware.git/DSTAT/src/asf/common/boards/user_board/user_board.h]

/**
 * \file
 *
 * \brief User board definition template
 *
 */

 /* This file is intended to contain definitions and configuration details for
 * features and devices that are available on the board, e.g., frequency and
 * startup time for an external crystal, external memory devices, LED and USART
 * pins.
 */

#ifndef USER_BOARD_H
#define USER_BOARD_H

#include <conf_board.h>

// External oscillator settings.
// Uncomment and set correct values if external oscillator is used.

// External oscillator frequency
//#define BOARD_XOSC_HZ          8000000

// External oscillator type.
//!< External clock signal
//#define BOARD_XOSC_TYPE        XOSC_TYPE_EXTERNAL
//!< 32.768 kHz resonator on TOSC
//#define BOARD_XOSC_TYPE        XOSC_TYPE_32KHZ
//!< 0.4 to 16 MHz resonator on XTALS
//#define BOARD_XOSC_TYPE        XOSC_TYPE_XTAL

// External oscillator startup time
//#define BOARD_XOSC_STARTUP_US  500000


#endif // USER_BOARD_H
