# Supplementary material for: DStat: A Versatile, Open-Source Potentiostat for Electroanalysis and Integration
Source: PLoS One. 2015 Oct 28;10(10):e0140349. doi: 10.1371/journal.pone.0140349 (PMC4624907; doi:10.1371/journal.pone.0140349)
Supplement: S1 File — Electronics manufacturing files, software and firmware source code, and documentation for DStat construction and operation. The most recent version can be retrieved from http://microfluidics.utoronto.ca/dstat. (ZIP) [file pone.0140349.s007.zip › DStat/dstat-firmware.git/DSTAT/src/asf/common/services/clock/genclk.h]

/**
 * \file
 *
 * \brief Generic clock management
 *
 * Copyright (c) 2010-2012 Atmel Corporation. All rights reserved.
 *
 * \asf_license_start
 *
 * \page License
 *
 * Redistribution and use in source and binary forms, with or without
 * modification, are permitted provided that the following conditions are met:
 *
 * 1. Redistributions of source code must retain the above copyright notice,
 *    this list of conditions and the following disclaimer.
 *
 * 2. Redistributions in binary form must reproduce the above copyright notice,
 *    this list of conditions and the following disclaimer in the documentation
 *    and/or other materials provided with the distribution.
 *
 * 3. The name of Atmel may not be used to endorse or promote products derived
 *    from this software without specific prior written permission.
 *
 * 4. This software may only be redistributed and used in connection with an
 *    Atmel microcontroller product.
 *
 * THIS SOFTWARE IS PROVIDED BY ATMEL "AS IS" AND ANY EXPRESS OR IMPLIED
 * WARRANTIES, INCLUDING, BUT NOT LIMITED TO, THE IMPLIED WARRANTIES OF
 * MERCHANTABILITY, FITNESS FOR A PARTICULAR PURPOSE AND NON-INFRINGEMENT ARE
 * EXPRESSLY AND SPECIFICALLY DISCLAIMED. IN NO EVENT SHALL ATMEL BE LIABLE FOR
 * ANY DIRECT, INDIRECT, INCIDENTAL, SPECIAL, EXEMPLARY, OR CONSEQUENTIAL
 * DAMAGES (INCLUDING, BUT NOT LIMITED TO, PROCUREMENT OF SUBSTITUTE GOODS
 * OR SERVICES; LOSS OF USE, DATA, OR PROFITS; OR BUSINESS INTERRUPTION)
 * HOWEVER CAUSED AND ON ANY THEORY OF LIABILITY, WHETHER IN CONTRACT,
 * STRICT LIABILITY, OR TORT (INCLUDING NEGLIGENCE OR OTHERWISE) ARISING IN
 * ANY WAY OUT OF THE USE OF THIS SOFTWARE, EVEN IF ADVISED OF THE
 * POSSIBILITY OF SUCH DAMAGE.
 *
 * \asf_license_stop
 *
 */
#ifndef CLK_GENCLK_H_INCLUDED
#define CLK_GENCLK_H_INCLUDED

#include "parts.h"

#if SAM3S
# include "sam3s/genclk.h"
#elif SAM3U
# include "sam3u/genclk.h"
#elif SAM3N
# include "sam3n/genclk.h"
#elif SAM3XA
# include "sam3x/genclk.h"
#elif SAM4S
# include "sam4s/genclk.h"
#elif SAM4L
# include "sam4l/genclk.h"
#elif (UC3A0 || UC3A1)
# include "uc3a0_a1/genclk.h"
#elif UC3A3
# include "uc3a3_a4/genclk.h"
#elif UC3B
# include "uc3b0_b1/genclk.h"
#elif UC3C
# include "uc3c/genclk.h"
#elif UC3D
# include "uc3d/genclk.h"
#elif UC3L
# include "uc3l/genclk.h"
#else
# error Unsupported chip type
#endif

/**
 * \ingroup clk_group
 * \defgroup genclk_group Generic Clock Management
 *
 * Generic clocks are configurable clocks which run outside the system
 * clock domain. They are often connected to peripherals which have an
 * asynchronous component running independently of the bus clock, e.g.
 * USB controllers, low-power timers and RTCs, etc.
 *
 * Note that not all platforms have support for generic clocks; on such
 * platforms, this API will not be available.
 *
 * @{
 */

/**
 * \def GENCLK_DIV_MAX
 * \brief Maximum divider supported by the generic clock implementation
 */
/**
 * \enum genclk_source
 * \brief Generic clock source ID
 *
 * Each generic clock may be generated from a different clock source.
 * These are the available alternatives provided by the chip.
 */

//! \name Generic clock configuration
//@{
/**
 * \struct genclk_config
 * \brief Hardware representation of a set of generic clock parameters
 */
/**
 * \fn void genclk_config_defaults(struct genclk_config *cfg,
 *              unsigned int id)
 * \brief Initialize \a cfg to the default configuration for the clock
 * identified by \a id.
 */
/**
 * \fn void genclk_config_read(struct genclk_config *cfg, unsigned int id)
 * \brief Read the currently active configuration of the clock
 * identified by \a id into \a cfg.
 */
/**
 * \fn void genclk_config_write(const struct genclk_config *cfg,
 *              unsigned int id)
 * \brief Activate the configuration \a cfg on the clock identified by
 * \a id.
 */
/**
 * \fn void genclk_config_set_source(struct genclk_config *cfg,
 *              enum genclk_source src)
 * \brief Select a new source clock \a src in configuration \a cfg.
 */
/**
 * \fn void genclk_config_set_divider(struct genclk_config *cfg,
 *              unsigned int divider)
 * \brief Set a new \a divider in configuration \a cfg.
 */
/**
 * \fn void genclk_enable_source(enum genclk_source src)
 * \brief Enable the source clock \a src used by a generic clock.
 */
 //@}

//! \name Enabling and disabling Generic Clocks
//@{
/**
 * \fn void genclk_enable(const struct genclk_config *cfg, unsigned int id)
 * \brief Activate the configuration \a cfg on the clock identified by
 * \a id and enable it.
 */
/**
 * \fn void genclk_disable(unsigned int id)
 * \brief Disable the generic clock identified by \a id.
 */
//@}

/**
 * \brief Enable the configuration defined by \a src and \a divider
 * for the generic clock identified by \a id.
 *
 * \param id      The ID of the generic clock.
 * \param src     The source clock of the generic clock.
 * \param divider The divider used to generate the generic clock.
 */
static inline void genclk_enable_config(unsigned int id, enum genclk_source src, unsigned int divider)
{
	struct genclk_config gcfg;

	genclk_config_defaults(&gcfg, id);
	genclk_enable_source(src);
	genclk_config_set_source(&gcfg, src);
	genclk_config_set_divider(&gcfg, divider);
	genclk_enable(&gcfg, id);
}

//! @}

#endif /* CLK_GENCLK_H_INCLUDED */
