# Supplementary material for: DStat: A Versatile, Open-Source Potentiostat for Electroanalysis and Integration
Source: PLoS One. 2015 Oct 28;10(10):e0140349. doi: 10.1371/journal.pone.0140349 (PMC4624907; doi:10.1371/journal.pone.0140349)
Supplement: S1 File — Electronics manufacturing files, software and firmware source code, and documentation for DStat construction and operation. The most recent version can be retrieved from http://microfluidics.utoronto.ca/dstat. (ZIP) [file pone.0140349.s007.zip › DStat/dstat-firmware.git/DSTAT/src/asf/common/services/clock/osc.h]

/**
 * \file
 *
 * \brief Oscillator management
 *
 * Copyright (c) 2010-2012 Atmel Corporation. All rights reserved.
 *
 * \asf_license_start
 *
 * \page License
 *
 * Redistribution and use in source and binary forms, with or without
 * modification, are permitted provided that the following conditions are met:
 *
 * 1. Redistributions of source code must retain the above copyright notice,
 *    this list of conditions and the following disclaimer.
 *
 * 2. Redistributions in binary form must reproduce the above copyright notice,
 *    this list of conditions and the following disclaimer in the documentation
 *    and/or other materials provided with the distribution.
 *
 * 3. The name of Atmel may not be used to endorse or promote products derived
 *    from this software without specific prior written permission.
 *
 * 4. This software may only be redistributed and used in connection with an
 *    Atmel microcontroller product.
 *
 * THIS SOFTWARE IS PROVIDED BY ATMEL "AS IS" AND ANY EXPRESS OR IMPLIED
 * WARRANTIES, INCLUDING, BUT NOT LIMITED TO, THE IMPLIED WARRANTIES OF
 * MERCHANTABILITY, FITNESS FOR A PARTICULAR PURPOSE AND NON-INFRINGEMENT ARE
 * EXPRESSLY AND SPECIFICALLY DISCLAIMED. IN NO EVENT SHALL ATMEL BE LIABLE FOR
 * ANY DIRECT, INDIRECT, INCIDENTAL, SPECIAL, EXEMPLARY, OR CONSEQUENTIAL
 * DAMAGES (INCLUDING, BUT NOT LIMITED TO, PROCUREMENT OF SUBSTITUTE GOODS
 * OR SERVICES; LOSS OF USE, DATA, OR PROFITS; OR BUSINESS INTERRUPTION)
 * HOWEVER CAUSED AND ON ANY THEORY OF LIABILITY, WHETHER IN CONTRACT,
 * STRICT LIABILITY, OR TORT (INCLUDING NEGLIGENCE OR OTHERWISE) ARISING IN
 * ANY WAY OUT OF THE USE OF THIS SOFTWARE, EVEN IF ADVISED OF THE
 * POSSIBILITY OF SUCH DAMAGE.
 *
 * \asf_license_stop
 *
 */
#ifndef OSC_H_INCLUDED
#define OSC_H_INCLUDED

#include "parts.h"
#include "conf_clock.h"

#if SAM3S
# include "sam3s/osc.h"
#elif SAM3XA
# include "sam3x/osc.h"
#elif SAM3U
# include "sam3u/osc.h"
#elif SAM3N
# include "sam3n/osc.h"
#elif SAM4S
# include "sam4s/osc.h"
#elif SAM4L
# include "sam4l/osc.h"
#elif (UC3A0 || UC3A1)
# include "uc3a0_a1/osc.h"
#elif UC3A3
# include "uc3a3_a4/osc.h"
#elif UC3B
# include "uc3b0_b1/osc.h"
#elif UC3C
# include "uc3c/osc.h"
#elif UC3D
# include "uc3d/osc.h"
#elif UC3L
# include "uc3l/osc.h"
#elif XMEGA
# include "xmega/osc.h"
#else
# error Unsupported chip type
#endif

/**
 * \ingroup clk_group
 * \defgroup osc_group Oscillator Management
 *
 * This group contains functions and definitions related to configuring
 * and enabling/disabling on-chip oscillators. Internal RC-oscillators,
 * external crystal oscillators and external clock generators are
 * supported by this module. What all of these have in common is that
 * they swing at a fixed, nominal frequency which is normally not
 * adjustable.
 *
 * \par Example: Enabling an oscillator
 *
 * The following example demonstrates how to enable the external
 * oscillator on XMEGA A and wait for it to be ready to use. The
 * oscillator identifiers are platform-specific, so while the same
 * procedure is used on all platforms, the parameter to osc_enable()
 * will be different from device to device.
 * \code
	osc_enable(OSC_ID_XOSC);
	osc_wait_ready(OSC_ID_XOSC); \endcode
 *
 * \section osc_group_board Board-specific Definitions
 * If external oscillators are used, the board code must provide the
 * following definitions for each of those:
 *   - \b BOARD_<osc name>_HZ: The nominal frequency of the oscillator.
 *   - \b BOARD_<osc name>_STARTUP_US: The startup time of the
 *     oscillator in microseconds.
 *   - \b BOARD_<osc name>_TYPE: The type of oscillator connected, i.e.
 *     whether it's a crystal or external clock, and sometimes what kind
 *     of crystal it is. The meaning of this value is platform-specific.
 *
 * @{
 */

//! \name Oscillator Management
//@{
/**
 * \fn void osc_enable(uint8_t id)
 * \brief Enable oscillator \a id
 *
 * The startup time and mode value is automatically determined based on
 * definitions in the board code.
 */
/**
 * \fn void osc_disable(uint8_t id)
 * \brief Disable oscillator \a id
 */
/**
 * \fn osc_is_ready(uint8_t id)
 * \brief Determine whether oscillator \a id is ready.
 * \retval true Oscillator \a id is running and ready to use as a clock
 * source.
 * \retval false Oscillator \a id is not running.
 */
/**
 * \fn uint32_t osc_get_rate(uint8_t id)
 * \brief Return the frequency of oscillator \a id in Hz
 */

#ifndef __ASSEMBLY__

/**
 * \brief Wait until the oscillator identified by \a id is ready
 *
 * This function will busy-wait for the oscillator identified by \a id
 * to become stable and ready to use as a clock source.
 *
 * \param id A number identifying the oscillator to wait for.
 */
static inline void osc_wait_ready(uint8_t id)
{
	while (!osc_is_ready(id)) {
		/* Do nothing */
	}
}

#endif /* __ASSEMBLY__ */

//@}

//! @}

#endif /* OSC_H_INCLUDED */
