# Supplementary material for: DStat: A Versatile, Open-Source Potentiostat for Electroanalysis and Integration
Source: PLoS One. 2015 Oct 28;10(10):e0140349. doi: 10.1371/journal.pone.0140349 (PMC4624907; doi:10.1371/journal.pone.0140349)
Supplement: S1 File — Electronics manufacturing files, software and firmware source code, and documentation for DStat construction and operation. The most recent version can be retrieved from http://microfluidics.utoronto.ca/dstat. (ZIP) [file pone.0140349.s007.zip › DStat/dstat-firmware.git/DSTAT/src/asf/common/services/ioport/xmega/ioport_compat.h]

/**
 * \file
 *
 * \brief XMEGA legacy IOPORT software compatibility driver interface header
 *        file.
 *
 * Copyright (c) 2012 Atmel Corporation. All rights reserved.
 *
 * \asf_license_start
 *
 * \page License
 *
 * Redistribution and use in source and binary forms, with or without
 * modification, are permitted provided that the following conditions are met:
 *
 * 1. Redistributions of source code must retain the above copyright notice,
 *    this list of conditions and the following disclaimer.
 *
 * 2. Redistributions in binary form must reproduce the above copyright notice,
 *    this list of conditions and the following disclaimer in the documentation
 *    and/or other materials provided with the distribution.
 *
 * 3. The name of Atmel may not be used to endorse or promote products derived
 *    from this software without specific prior written permission.
 *
 * 4. This software may only be redistributed and used in connection with an
 *    Atmel microcontroller product.
 *
 * THIS SOFTWARE IS PROVIDED BY ATMEL "AS IS" AND ANY EXPRESS OR IMPLIED
 * WARRANTIES, INCLUDING, BUT NOT LIMITED TO, THE IMPLIED WARRANTIES OF
 * MERCHANTABILITY, FITNESS FOR A PARTICULAR PURPOSE AND NON-INFRINGEMENT ARE
 * EXPRESSLY AND SPECIFICALLY DISCLAIMED. IN NO EVENT SHALL ATMEL BE LIABLE FOR
 * ANY DIRECT, INDIRECT, INCIDENTAL, SPECIAL, EXEMPLARY, OR CONSEQUENTIAL
 * DAMAGES (INCLUDING, BUT NOT LIMITED TO, PROCUREMENT OF SUBSTITUTE GOODS
 * OR SERVICES; LOSS OF USE, DATA, OR PROFITS; OR BUSINESS INTERRUPTION)
 * HOWEVER CAUSED AND ON ANY THEORY OF LIABILITY, WHETHER IN CONTRACT,
 * STRICT LIABILITY, OR TORT (INCLUDING NEGLIGENCE OR OTHERWISE) ARISING IN
 * ANY WAY OUT OF THE USE OF THIS SOFTWARE, EVEN IF ADVISED OF THE
 * POSSIBILITY OF SUCH DAMAGE.
 *
 * \asf_license_stop
 *
 */
#ifndef IOPORT_XMEGA_COMPAT_H_
#define IOPORT_XMEGA_COMPAT_H_

#include "../ioport.h"

/**
 * \brief A pin mask
 *
 * This type is used to describe the port pin mask on the part.
 */
typedef uint8_t pin_mask_t;

/**
 * \brief A PORT pin
 *
 * This type is used to describe the PORT pins on the part.
 */
typedef uint8_t port_pin_t;

/**
 * \brief Pin configuration flags
 *
 * This is a bitmask containing configuration flags for the pins that shall be
 * configured.
 */
typedef uint16_t port_pin_flags_t;

/**
 * \brief A port id
 *
 * This type is used to describe the port id on the part (0 is PORTA).
 */
typedef uint8_t port_id_t;

/** \name Initial Output State Flags */
/** @{ */
#define IOPORT_INIT_LOW           (0 << 1) /*!< Initial Output State Low */
#define IOPORT_INIT_HIGH          (1 << 1) /*!< Initial Output State High */
/** @} */

/** \name Input/Sense Configuration Flags */
/** @{ */
#define IOPORT_BOTHEDGES          (0 << 8) /*!< Sense Both Edges */
#define IOPORT_RISING             (1 << 8) /*!< Sense Rising Edge */
#define IOPORT_FALLING            (2 << 8) /*!< Sense Falling Edge */
#define IOPORT_LEVEL              (3 << 8) /*!< Sense Low Level */
#define IOPORT_INPUT_DISABLE      (7 << 8) /*!< Input Buffer Disabled */
/** @} */

/** \name Output and Pull Configuration Flags */
/** @{ */
#define IOPORT_TOTEM              (0 << 11) /*!< Normal push/pull output */
#define IOPORT_BUSKEEPER          (1 << 11) /*!< Bus Keeper */
#define IOPORT_PULL_DOWN          (2 << 11) /*!< Pull-Down (when input) */
#define IOPORT_PULL_UP            (3 << 11) /*!< Pull-Up (when input) */
#define IOPORT_WIRED_OR           (4 << 11) /*!< Wired OR */
#define IOPORT_WIRED_AND          (5 << 11) /*!< Wired AND */
#define IOPORT_WIRED_OR_PULL_DOWN (6 << 11) /*!< Wired OR and Pull-Down */
#define IOPORT_WIRED_AND_PULL_UP  (7 << 11) /*!< Wired AND and Pull-Up */
/** @} */

/** \name Inverted I/O Configuration Flags */
/** @{ */
#define IOPORT_INV_ENABLED        (1 << 14) /*!< I/O is Inverted */
#define IOPORT_INV_DISABLE        (0 << 14) /*!< I/O is Not Inverted */
/** @} */

/** \name Slew Rate Limit Configuration Flags */
/** @{ */
#define IOPORT_SRL_ENABLED        (1 << 15) /*!< Slew Rate Limit Enabled */
#define IOPORT_SRL_DISABLED       (0 << 15) /*!< Slew Rate Limit Disabled */
/** @} */

/**
 * \internal
 * \name PORT fields structure offset
 *
 * These macros are used to compute the field offset number with the PORT_t
 * structure.
 */
/** @{ */
#define PORT_DIR                0x00  /*!< Data Direction */
#define PORT_DIRSET             0x01  /*!< Data Direction Set */
#define PORT_DIRCLR             0x02  /*!< Data Direction Clear */
#define PORT_DIRTGL             0x03  /*!< Data Direction Toggle */
#define PORT_OUT                0x04  /*!< Data Output Value */
#define PORT_OUTSET             0x05  /*!< Data Output Value Set */
#define PORT_OUTCLR             0x06  /*!< Data Output Value Clear */
#define PORT_OUTTGL             0x07  /*!< Data Output Value Toggle */
#define PORT_IN                 0x08  /*!< Data Input Value */
#define PORT_INTCTRL            0x09  /*!< Interrupt Control */
#define PORT_INT0MASK           0x0A  /*!< Interrupt 0 Mask */
#define PORT_INT1MASK           0x0B  /*!< Interrupt 1 Mask */
#define PORT_INTFLAGS           0x0C  /*!< Interrupt Flags */
#define PORT_PIN0CTRL           0x10  /*!< Pin 0 Configuration */
#define PORT_PIN1CTRL           0x11  /*!< Pin 1 Configuration */
#define PORT_PIN2CTRL           0x12  /*!< Pin 2 Configuration */
#define PORT_PIN3CTRL           0x13  /*!< Pin 3 Configuration */
#define PORT_PIN4CTRL           0x14  /*!< Pin 4 Configuration */
#define PORT_PIN5CTRL           0x15  /*!< Pin 5 Configuration */
#define PORT_PIN6CTRL           0x16  /*!< Pin 6 Configuration */
#define PORT_PIN7CTRL           0x17  /*!< Pin 7 Configuration */
/** @} */

static inline PORT_t *ioport_pin_to_port(port_pin_t pin)
{
	return arch_ioport_pin_to_base(pin);
}

static inline PORT_t *ioport_id_pin_to_port(port_id_t port)
{
	return arch_ioport_port_to_base(port);
}

/**
 * \brief Configure the IO PORT pin function for a set of pins on a port
 *
 * \param port Pointer to the port
 * \param pin_mask Mask containing the pins that should be configured
 * \param flags Bitmask of flags specifying additional configuration
 * parameters.
 */
void ioport_configure_port_pin(void *port, pin_mask_t pin_mask,
		port_pin_flags_t flags);

/**
 * \brief Select the port function for a single pin
 *
 * \param pin The pin to configure
 * \param flags Bitmask of flags specifying additional configuration
 * parameters.
 */
static inline void ioport_configure_pin(port_pin_t pin, port_pin_flags_t flags)
{
	ioport_configure_port_pin(arch_ioport_pin_to_base(pin),
			arch_ioport_pin_to_mask(pin), flags);
}

/**
 * \brief Configure a group of I/O pins on a specified port number
 *
 * \param port The port number
 * \param pin_mask The pin mask to configure
 * \param flags Bitmask of flags specifying additional configuration
 * parameters.
 */
static inline void ioport_configure_group(port_id_t port, pin_mask_t pin_mask,
		port_pin_flags_t flags)
{
	ioport_configure_port_pin(arch_ioport_port_to_base(port), pin_mask, flags);
}

/**
 * \brief Drive a PORT pin to a given state
 *
 * This function will only have an effect if \a pin is configured as
 * an output.
 *
 * \param pin A number identifying the pin to act on.
 * \param value The desired state of the pin. \a true means drive the
 * pin high (towards Vdd), while \a false means drive the pin low
 * (towards Vss).
 */
static inline void ioport_set_value(port_pin_t pin, bool value)
{
	arch_ioport_set_pin_level(pin, value);
}

/**
 * \brief Drive a PORT pin to a low level
 *
 * This function will only have an effect if \a pin is configured as
 * an output.
 *
 * \param pin A number identifying the pin to act on.
 */
static inline void ioport_set_pin_low(port_pin_t pin)
{
	arch_ioport_set_pin_level(pin, false);
}

/**
 * \brief Drive a PORT pin to a high level
 *
 * This function will only have an effect if \a pin is configured as
 * an output.
 *
 * \param pin A number identifying the pin to act on.
 */
static inline void ioport_set_pin_high(port_pin_t pin)
{
	arch_ioport_set_pin_level(pin, true);
}

/**
 * \brief Read the current state of a PORT pin
 *
 * \param pin A number identifying the pin to read.
 * \retval true The pin is currently high (close to Vdd)
 * \retval false The pin is currently low (close to Vss)
 */
static inline bool ioport_get_value(port_pin_t pin)
{
	return arch_ioport_get_pin_level(pin);
}

/**
 * \brief Read the current state of a PORT pin and test high level
 *
 * \param pin A number identifying the pin to read.
 * \retval true The pin is currently high (close to Vdd)
 * \retval false The pin is currently low (close to Vss)
 */
static inline bool ioport_pin_is_high(port_pin_t pin)
{
	return (arch_ioport_get_pin_level(pin) == true);
}

/**
 * \brief Read the current state of a PORT pin and test high level
 *
 * \param pin A number identifying the pin to read.
 * \retval true The pin is currently high (close to Vdd)
 * \retval false The pin is currently low (close to Vss)
 */
static inline bool ioport_pin_is_low(port_pin_t pin)
{
	return (arch_ioport_get_pin_level(pin) == false);
}

/**
 * \brief Toggle the current state of a PORT pin
 *
 * \param pin A number identifying the pin to act on.
 */
static inline void ioport_toggle_pin(port_pin_t pin)
{
	arch_ioport_toggle_pin_level(pin);
}

/*! \brief Drives a group of I/O pin of a port to high level.
 *
 * \param port_id The port number.
 * \param port_mask The mask.
 */
static inline void ioport_set_group_high(port_id_t port_id,
		pin_mask_t port_mask)
{
	arch_ioport_set_port_level(port_id, port_mask, port_mask);
}

/*! \brief Drives a group of I/O pin of a port to low level.
 *
 * \param port_id The port number.
 * \param port_mask The mask.
 */
static inline void ioport_set_group_low(port_id_t port_id, pin_mask_t port_mask)
{
	arch_ioport_set_port_level(port_id, port_mask, 0);
}

/*! \brief Toggles a group of I/O pin of a port.
 *
 * \param port_id The port number.
 * \param port_mask The mask.
 */
static inline void ioport_tgl_group(port_id_t port_id, pin_mask_t port_mask)
{
	arch_ioport_toggle_port_level(port_id, port_mask);
}

#endif /* IOPORT_COMPAT_H_ */
