# Supplementary material for: DStat: A Versatile, Open-Source Potentiostat for Electroanalysis and Integration
Source: PLoS One. 2015 Oct 28;10(10):e0140349. doi: 10.1371/journal.pone.0140349 (PMC4624907; doi:10.1371/journal.pone.0140349)
Supplement: S1 File — Electronics manufacturing files, software and firmware source code, and documentation for DStat construction and operation. The most recent version can be retrieved from http://microfluidics.utoronto.ca/dstat. (ZIP) [file pone.0140349.s007.zip › DStat/dstat-firmware.git/DSTAT/src/asf/common/services/sleepmgr/xmega/sleepmgr.h]

/**
 * \file
 *
 * \brief AVR XMEGA Sleep manager implementation
 *
 * Copyright (c) 2010-2012 Atmel Corporation. All rights reserved.
 *
 * \asf_license_start
 *
 * \page License
 *
 * Redistribution and use in source and binary forms, with or without
 * modification, are permitted provided that the following conditions are met:
 *
 * 1. Redistributions of source code must retain the above copyright notice,
 *    this list of conditions and the following disclaimer.
 *
 * 2. Redistributions in binary form must reproduce the above copyright notice,
 *    this list of conditions and the following disclaimer in the documentation
 *    and/or other materials provided with the distribution.
 *
 * 3. The name of Atmel may not be used to endorse or promote products derived
 *    from this software without specific prior written permission.
 *
 * 4. This software may only be redistributed and used in connection with an
 *    Atmel microcontroller product.
 *
 * THIS SOFTWARE IS PROVIDED BY ATMEL "AS IS" AND ANY EXPRESS OR IMPLIED
 * WARRANTIES, INCLUDING, BUT NOT LIMITED TO, THE IMPLIED WARRANTIES OF
 * MERCHANTABILITY, FITNESS FOR A PARTICULAR PURPOSE AND NON-INFRINGEMENT ARE
 * EXPRESSLY AND SPECIFICALLY DISCLAIMED. IN NO EVENT SHALL ATMEL BE LIABLE FOR
 * ANY DIRECT, INDIRECT, INCIDENTAL, SPECIAL, EXEMPLARY, OR CONSEQUENTIAL
 * DAMAGES (INCLUDING, BUT NOT LIMITED TO, PROCUREMENT OF SUBSTITUTE GOODS
 * OR SERVICES; LOSS OF USE, DATA, OR PROFITS; OR BUSINESS INTERRUPTION)
 * HOWEVER CAUSED AND ON ANY THEORY OF LIABILITY, WHETHER IN CONTRACT,
 * STRICT LIABILITY, OR TORT (INCLUDING NEGLIGENCE OR OTHERWISE) ARISING IN
 * ANY WAY OUT OF THE USE OF THIS SOFTWARE, EVEN IF ADVISED OF THE
 * POSSIBILITY OF SUCH DAMAGE.
 *
 * \asf_license_stop
 *
 */
#ifndef XMEGA_SLEEPMGR_H
#define XMEGA_SLEEPMGR_H

#ifdef __cplusplus
extern "C" {
#endif

#include <compiler.h>
#include <conf_sleepmgr.h>
#include <sleep.h>

/**
 * \weakgroup sleepmgr_group
 * @{
 */

enum sleepmgr_mode {
	//! Active mode.
	SLEEPMGR_ACTIVE = 0,
	//! Idle mode.
	SLEEPMGR_IDLE,
	//! Extended Standby mode.
	SLEEPMGR_ESTDBY,
	//! Power Save mode.
	SLEEPMGR_PSAVE,
	//! Standby mode.
	SLEEPMGR_STDBY,
	//! Power Down mode.
	SLEEPMGR_PDOWN,
	SLEEPMGR_NR_OF_MODES,
};

/**
 * \internal
 * \name Internal arrays
 * @{
 */
#if defined(CONFIG_SLEEPMGR_ENABLE) || defined(__DOXYGEN__)
//! Sleep mode lock counters
extern uint8_t sleepmgr_locks[];
/**
 * \brief Look-up table with sleep mode configurations
 * \note This is located in program memory (Flash) as it is constant.
 */
extern enum SLEEP_SMODE_enum sleepmgr_configs[];
#endif /* CONFIG_SLEEPMGR_ENABLE */
//! @}

static inline void sleepmgr_sleep(const enum sleepmgr_mode sleep_mode)
{
	Assert(sleep_mode != SLEEPMGR_ACTIVE);
#ifdef CONFIG_SLEEPMGR_ENABLE
	sleep_set_mode(sleepmgr_configs[sleep_mode-1]);
	sleep_enable();

	cpu_irq_enable();
	sleep_enter();

	sleep_disable();
#else
	cpu_irq_enable();
#endif /* CONFIG_SLEEPMGR_ENABLE */

}

//! @}

#ifdef __cplusplus
}
#endif

#endif /* XMEGA_SLEEPMGR_H */
