# Supplementary material for: DStat: A Versatile, Open-Source Potentiostat for Electroanalysis and Integration
Source: PLoS One. 2015 Oct 28;10(10):e0140349. doi: 10.1371/journal.pone.0140349 (PMC4624907; doi:10.1371/journal.pone.0140349)
Supplement: S1 File — Electronics manufacturing files, software and firmware source code, and documentation for DStat construction and operation. The most recent version can be retrieved from http://microfluidics.utoronto.ca/dstat. (ZIP) [file pone.0140349.s007.zip › DStat/dstat-firmware.git/DSTAT/src/asf/common/services/spi/xmega_usart_spi/usart_spi.h]

/**
 * \file
 *
 * \brief AVR XMEGA USART in SPI mode driver functions.
 *
 * Copyright (c) 2010-2012 Atmel Corporation. All rights reserved.
 *
 * \asf_license_start
 *
 * \page License
 *
 * Redistribution and use in source and binary forms, with or without
 * modification, are permitted provided that the following conditions are met:
 *
 * 1. Redistributions of source code must retain the above copyright notice,
 *    this list of conditions and the following disclaimer.
 *
 * 2. Redistributions in binary form must reproduce the above copyright notice,
 *    this list of conditions and the following disclaimer in the documentation
 *    and/or other materials provided with the distribution.
 *
 * 3. The name of Atmel may not be used to endorse or promote products derived
 *    from this software without specific prior written permission.
 *
 * 4. This software may only be redistributed and used in connection with an
 *    Atmel microcontroller product.
 *
 * THIS SOFTWARE IS PROVIDED BY ATMEL "AS IS" AND ANY EXPRESS OR IMPLIED
 * WARRANTIES, INCLUDING, BUT NOT LIMITED TO, THE IMPLIED WARRANTIES OF
 * MERCHANTABILITY, FITNESS FOR A PARTICULAR PURPOSE AND NON-INFRINGEMENT ARE
 * EXPRESSLY AND SPECIFICALLY DISCLAIMED. IN NO EVENT SHALL ATMEL BE LIABLE FOR
 * ANY DIRECT, INDIRECT, INCIDENTAL, SPECIAL, EXEMPLARY, OR CONSEQUENTIAL
 * DAMAGES (INCLUDING, BUT NOT LIMITED TO, PROCUREMENT OF SUBSTITUTE GOODS
 * OR SERVICES; LOSS OF USE, DATA, OR PROFITS; OR BUSINESS INTERRUPTION)
 * HOWEVER CAUSED AND ON ANY THEORY OF LIABILITY, WHETHER IN CONTRACT,
 * STRICT LIABILITY, OR TORT (INCLUDING NEGLIGENCE OR OTHERWISE) ARISING IN
 * ANY WAY OUT OF THE USE OF THIS SOFTWARE, EVEN IF ADVISED OF THE
 * POSSIBILITY OF SUCH DAMAGE.
 *
 * \asf_license_stop
 *
 */

#ifndef _USART_SPI_H_
#define _USART_SPI_H_

#include "compiler.h"
#include "status_codes.h"
#include "ioport.h"
#include "usart.h"

#ifdef __cplusplus
extern "C" {
#endif

/*! \name USART in SPI mode Management Configuration
 */
//! @{
#include "conf_usart_spi.h"

//! Default Config Spi Master Dummy Field
#ifndef CONFIG_USART_SPI_DUMMY
	#define CONFIG_USART_SPI_DUMMY              0xFF
#endif
//! @}

/**
 * \brief Clock phase
 */
#define SPI_CPHA	(1 << 0)

/**
 * \brief Clock polarity
 */
#define SPI_CPOL	(1 << 1)

/**
 * \brief SPI mode 0
 */
#define SPI_MODE_0	0
/**
 * \brief SPI mode 1
 */
#define SPI_MODE_1	(SPI_CPHA)
/**
 * \brief SPI mode 2
 */
#define SPI_MODE_2	(SPI_CPOL)
/**
 * \brief SPI mode 3
 */
#define SPI_MODE_3	(SPI_CPOL | SPI_CPHA)

typedef uint8_t spi_flags_t;
typedef uint32_t board_spi_select_id_t;

//! \brief Polled SPI device definition
struct usart_spi_device {
	//! Board specific select id
	port_pin_t	id;
};

/*! \brief Initializes the USART in SPI master mode.
 *
 * \param usart Base address of the USART instance.
 *
 */
extern void usart_spi_init(USART_t *usart);

/**
 * \brief Setup a USART in SPI mode device.
 *
 * The returned device descriptor structure must be passed to the driver
 * whenever that device should be used as current slave device.
 *
 * \param usart     Base address of the USART instance.
 * \param device    Pointer to usart device struct that should be initialized.
 * \param flags     USART configuration flags. Common flags for all
 *                  implementations are the usart modes SPI_MODE_0 ...
 *                  SPI_MODE_3.
 * \param baud_rate Baud rate for communication with slave device in Hz.
 * \param sel_id    Board specific select id
 */
extern void usart_spi_setup_device(USART_t *usart, struct usart_spi_device *device,
     spi_flags_t flags, unsigned long baud_rate,
     board_spi_select_id_t sel_id);

/*! \brief Enables the USART for the specified USART in SPI mode.
 *
 * \param usart Base address of the USART instance.
 */
extern void usart_spi_enable(USART_t *usart);

/*! \brief Disables the USART.
 *
 * Ensures that nothing is transferred while setting up buffers.
 *
 * \param usart Base address of the USART instance.
 *
 */
extern void usart_spi_disable(USART_t *usart);


/*! \brief Tests if the USART in SPI mode is enabled.
 *
 * \param usart Base address of the usart instance.
 *
 * \return \c 1 if the usart is enabled, otherwise \c 0.
 */
extern bool usart_spi_is_enabled(USART_t *usart);

/**
 * \brief Select given device on the SPI bus
 *
 * Set device specific setting and calls board chip select.
 *
 * \param usart Base address of the USART instance.
 * \param device SPI device
 *
 */
extern void usart_spi_select_device(USART_t *usart, struct usart_spi_device *device);

/**
 * \brief Deselect given device on the SPI bus
 *
 * Calls board chip deselect.
 *
 * \param usart Base address of the USART instance.
 * \param device SPI device
 *
 * \pre SPI device must be selected with spi_select_device() first
 */
extern void usart_spi_deselect_device(USART_t *usart, struct usart_spi_device *device);

/*! \brief Write one byte to a SPI device using USART in SPI mode
 *
 * \param usart Base address of the usart instance.
 * \param data The data byte to be loaded
 *
 */
__always_inline static void usart_spi_write_single(USART_t *usart, uint8_t data)
{
	usart_putchar(usart,data);
}

/**
 * \brief Send a sequence of bytes to a SPI device using USART in SPI mode
 *
 * Received bytes on the USART in SPI mode are discarded.
 *
 * \param usart Base address of the USART instance.
 * \param data  Data buffer to write
 * \param len   Length of data
 *
 * \pre usart device must be selected with spi_select_device() first
 */
extern status_code_t usart_spi_write_packet(USART_t *usart,const uint8_t *data, size_t len);


/*! \brief Receive one byte from a SPI device using USART in SPI mode
 *
 * \param usart Base address of the USART instance.
 * \param data Pointer to the data byte where to store the received data.
 *
 */
inline static void usart_spi_read_single(USART_t *usart, uint8_t *data)
{
	*data = usart_getchar(usart);
}

/**
 * \brief Receive a sequence of bytes from a USART in SPI mode device
 *
 * All bytes sent out on usart bus are sent as value 0.
 *
 * \param usart Base address of the usart instance.
 * \param data   data buffer to read
 * \param len    Length of data
 *
 * \pre usart device must be selected with spi_select_device() first
 */
extern status_code_t usart_spi_read_packet(USART_t *usart, uint8_t *data, size_t len);

/*! \brief Tests if the USART in SPI mode contains a received character.
 *
 * \param usart Base address of the USART instance.
 *
 * \return \c 1 if the USART Receive Holding Register is full, otherwise \c 0.
 */
inline static bool usart_spi_is_rx_full(USART_t *usart)
{
	return usart_rx_is_complete(usart);
}

#ifdef __cplusplus
}
#endif

#endif  // _USART_SPI_H_
