# Supplementary material for: DStat: A Versatile, Open-Source Potentiostat for Electroanalysis and Integration
Source: PLoS One. 2015 Oct 28;10(10):e0140349. doi: 10.1371/journal.pone.0140349 (PMC4624907; doi:10.1371/journal.pone.0140349)
Supplement: S1 File — Electronics manufacturing files, software and firmware source code, and documentation for DStat construction and operation. The most recent version can be retrieved from http://microfluidics.utoronto.ca/dstat. (ZIP) [file pone.0140349.s007.zip › DStat/dstat-firmware.git/DSTAT/src/asf/common/services/usb/class/cdc/device/udi_cdc_conf.h]

/**
 * \file
 *
 * \brief Default CDC configuration for a USB Device with a single interface
 *
 * Copyright (c) 2009-2012 Atmel Corporation. All rights reserved.
 *
 * \asf_license_start
 *
 * \page License
 *
 * Redistribution and use in source and binary forms, with or without
 * modification, are permitted provided that the following conditions are met:
 *
 * 1. Redistributions of source code must retain the above copyright notice,
 *    this list of conditions and the following disclaimer.
 *
 * 2. Redistributions in binary form must reproduce the above copyright notice,
 *    this list of conditions and the following disclaimer in the documentation
 *    and/or other materials provided with the distribution.
 *
 * 3. The name of Atmel may not be used to endorse or promote products derived
 *    from this software without specific prior written permission.
 *
 * 4. This software may only be redistributed and used in connection with an
 *    Atmel microcontroller product.
 *
 * THIS SOFTWARE IS PROVIDED BY ATMEL "AS IS" AND ANY EXPRESS OR IMPLIED
 * WARRANTIES, INCLUDING, BUT NOT LIMITED TO, THE IMPLIED WARRANTIES OF
 * MERCHANTABILITY, FITNESS FOR A PARTICULAR PURPOSE AND NON-INFRINGEMENT ARE
 * EXPRESSLY AND SPECIFICALLY DISCLAIMED. IN NO EVENT SHALL ATMEL BE LIABLE FOR
 * ANY DIRECT, INDIRECT, INCIDENTAL, SPECIAL, EXEMPLARY, OR CONSEQUENTIAL
 * DAMAGES (INCLUDING, BUT NOT LIMITED TO, PROCUREMENT OF SUBSTITUTE GOODS
 * OR SERVICES; LOSS OF USE, DATA, OR PROFITS; OR BUSINESS INTERRUPTION)
 * HOWEVER CAUSED AND ON ANY THEORY OF LIABILITY, WHETHER IN CONTRACT,
 * STRICT LIABILITY, OR TORT (INCLUDING NEGLIGENCE OR OTHERWISE) ARISING IN
 * ANY WAY OUT OF THE USE OF THIS SOFTWARE, EVEN IF ADVISED OF THE
 * POSSIBILITY OF SUCH DAMAGE.
 *
 * \asf_license_stop
 *
 */

#ifndef _UDI_CDC_CONF_H_
#define _UDI_CDC_CONF_H_

#include "usb_protocol_cdc.h"
#include "conf_usb.h"

#ifndef  UDI_CDC_PORT_NB
# define  UDI_CDC_PORT_NB 1
#endif

#ifdef __cplusplus
extern "C" {
#endif

/**
 * \addtogroup udi_cdc_group_single_desc
 * @{
 */

//! Control endpoint size (Endpoint 0)
#define  USB_DEVICE_EP_CTRL_SIZE       64

#if XMEGA
/**
 * \name Endpoint configuration on XMEGA
 * The XMEGA supports a IN and OUT endpoint with the same number endpoint,
 * thus XMEGA can support up to 7 CDC interfaces.
 */
//@{
#define  UDI_CDC_DATA_EP_IN_0          ( 1 | USB_EP_DIR_IN)  // TX
#define  UDI_CDC_DATA_EP_OUT_0         ( 2 | USB_EP_DIR_OUT) // RX
#define  UDI_CDC_COMM_EP_0             ( 2 | USB_EP_DIR_IN)  // Notify endpoint
#define  UDI_CDC_DATA_EP_IN_1          ( 3 | USB_EP_DIR_IN)  // TX
#define  UDI_CDC_DATA_EP_OUT_1         ( 4 | USB_EP_DIR_OUT) // RX
#define  UDI_CDC_COMM_EP_1             ( 4 | USB_EP_DIR_IN)  // Notify endpoint
#define  UDI_CDC_DATA_EP_IN_2          ( 5 | USB_EP_DIR_IN)  // TX
#define  UDI_CDC_DATA_EP_OUT_2         ( 6 | USB_EP_DIR_OUT) // RX
#define  UDI_CDC_COMM_EP_2             ( 6 | USB_EP_DIR_IN)  // Notify endpoint
#define  UDI_CDC_DATA_EP_IN_3          ( 7 | USB_EP_DIR_IN)  // TX
#define  UDI_CDC_DATA_EP_OUT_3         ( 8 | USB_EP_DIR_OUT) // RX
#define  UDI_CDC_COMM_EP_3             ( 8 | USB_EP_DIR_IN)  // Notify endpoint
#define  UDI_CDC_DATA_EP_IN_4          ( 9 | USB_EP_DIR_IN)  // TX
#define  UDI_CDC_DATA_EP_OUT_4         (10 | USB_EP_DIR_OUT) // RX
#define  UDI_CDC_COMM_EP_4             (10 | USB_EP_DIR_IN)  // Notify endpoint
#define  UDI_CDC_DATA_EP_IN_5          (11 | USB_EP_DIR_IN)  // TX
#define  UDI_CDC_DATA_EP_OUT_5         (12 | USB_EP_DIR_OUT) // RX
#define  UDI_CDC_COMM_EP_5             (12 | USB_EP_DIR_IN)  // Notify endpoint
#define  UDI_CDC_DATA_EP_IN_6          (13 | USB_EP_DIR_IN)  // TX
#define  UDI_CDC_DATA_EP_OUT_6         (14 | USB_EP_DIR_OUT) // RX
#define  UDI_CDC_COMM_EP_6             (14 | USB_EP_DIR_IN)  // Notify endpoint
//! 2 endpoints numbers used per CDC interface
#define  USB_DEVICE_MAX_EP             (2*UDI_CDC_PORT_NB)
//@}

#else

/**
 * \name Default endpoint configuration
 * The USBB, UDP, UDPHS and UOTGHS interfaces can support up to 2 CDC interfaces.
 */
//@{
#  if UDI_CDC_PORT_NB > 2
#    error USBB, UDP, UDPHS and UOTGHS interfaces have not enought endpoints.
#  endif
#define  UDI_CDC_DATA_EP_IN_0          (1 | USB_EP_DIR_IN)  // TX
#define  UDI_CDC_DATA_EP_OUT_0         (2 | USB_EP_DIR_OUT) // RX
#define  UDI_CDC_COMM_EP_0             (3 | USB_EP_DIR_IN)  // Notify endpoint
#define  UDI_CDC_DATA_EP_IN_1          (4 | USB_EP_DIR_IN)  // TX
#define  UDI_CDC_DATA_EP_OUT_1         (5 | USB_EP_DIR_OUT) // RX
#define  UDI_CDC_COMM_EP_1             (6 | USB_EP_DIR_IN)  // Notify endpoint
//! 3 endpoints used per CDC interface
#define  USB_DEVICE_MAX_EP             (3*UDI_CDC_PORT_NB)
//@}

#endif

/**
 * \name Default Interface numbers
 */
//@{
#define  UDI_CDC_COMM_IFACE_NUMBER_0   0
#define  UDI_CDC_DATA_IFACE_NUMBER_0   1
#define  UDI_CDC_COMM_IFACE_NUMBER_1   2
#define  UDI_CDC_DATA_IFACE_NUMBER_1   3
#define  UDI_CDC_COMM_IFACE_NUMBER_2   4
#define  UDI_CDC_DATA_IFACE_NUMBER_2   5
#define  UDI_CDC_COMM_IFACE_NUMBER_3   6
#define  UDI_CDC_DATA_IFACE_NUMBER_3   7
#define  UDI_CDC_COMM_IFACE_NUMBER_4   8
#define  UDI_CDC_DATA_IFACE_NUMBER_4   9
#define  UDI_CDC_COMM_IFACE_NUMBER_5   10
#define  UDI_CDC_DATA_IFACE_NUMBER_5   11
#define  UDI_CDC_COMM_IFACE_NUMBER_6   12
#define  UDI_CDC_DATA_IFACE_NUMBER_6   13
//@}

//@}

#ifdef __cplusplus
}
#endif
#endif // _UDI_CDC_CONF_H_
