# Supplementary material for: DStat: A Versatile, Open-Source Potentiostat for Electroanalysis and Integration
Source: PLoS One. 2015 Oct 28;10(10):e0140349. doi: 10.1371/journal.pone.0140349 (PMC4624907; doi:10.1371/journal.pone.0140349)
Supplement: S1 File — Electronics manufacturing files, software and firmware source code, and documentation for DStat construction and operation. The most recent version can be retrieved from http://microfluidics.utoronto.ca/dstat. (ZIP) [file pone.0140349.s007.zip › DStat/dstat-firmware.git/DSTAT/src/asf/common/services/usb/class/cdc/usb_protocol_cdc.h]

/**
 * \file
 *
 * \brief USB Communication Device Class (CDC) protocol definitions
 *
 * Copyright (c) 2009-2012 Atmel Corporation. All rights reserved.
 *
 * \asf_license_start
 *
 * \page License
 *
 * Redistribution and use in source and binary forms, with or without
 * modification, are permitted provided that the following conditions are met:
 *
 * 1. Redistributions of source code must retain the above copyright notice,
 *    this list of conditions and the following disclaimer.
 *
 * 2. Redistributions in binary form must reproduce the above copyright notice,
 *    this list of conditions and the following disclaimer in the documentation
 *    and/or other materials provided with the distribution.
 *
 * 3. The name of Atmel may not be used to endorse or promote products derived
 *    from this software without specific prior written permission.
 *
 * 4. This software may only be redistributed and used in connection with an
 *    Atmel microcontroller product.
 *
 * THIS SOFTWARE IS PROVIDED BY ATMEL "AS IS" AND ANY EXPRESS OR IMPLIED
 * WARRANTIES, INCLUDING, BUT NOT LIMITED TO, THE IMPLIED WARRANTIES OF
 * MERCHANTABILITY, FITNESS FOR A PARTICULAR PURPOSE AND NON-INFRINGEMENT ARE
 * EXPRESSLY AND SPECIFICALLY DISCLAIMED. IN NO EVENT SHALL ATMEL BE LIABLE FOR
 * ANY DIRECT, INDIRECT, INCIDENTAL, SPECIAL, EXEMPLARY, OR CONSEQUENTIAL
 * DAMAGES (INCLUDING, BUT NOT LIMITED TO, PROCUREMENT OF SUBSTITUTE GOODS
 * OR SERVICES; LOSS OF USE, DATA, OR PROFITS; OR BUSINESS INTERRUPTION)
 * HOWEVER CAUSED AND ON ANY THEORY OF LIABILITY, WHETHER IN CONTRACT,
 * STRICT LIABILITY, OR TORT (INCLUDING NEGLIGENCE OR OTHERWISE) ARISING IN
 * ANY WAY OUT OF THE USE OF THIS SOFTWARE, EVEN IF ADVISED OF THE
 * POSSIBILITY OF SUCH DAMAGE.
 *
 * \asf_license_stop
 *
 */
#ifndef _USB_PROTOCOL_CDC_H_
#define _USB_PROTOCOL_CDC_H_

#include "compiler.h"

/**
 * \ingroup usb_protocol_group
 * \defgroup cdc_protocol_group Communication Device Class Definitions
 * @{
 */

/**
 * \name Possible values of class
 */
//@{
#define  CDC_CLASS_DEVICE     0x02	//!< USB Communication Device Class
#define  CDC_CLASS_COMM       0x02	//!< CDC Communication Class Interface
#define  CDC_CLASS_DATA       0x0A	//!< CDC Data Class Interface
//@}

//! \name USB CDC Subclass IDs
//@{
#define  CDC_SUBCLASS_DLCM    0x01	//!< Direct Line Control Model
#define  CDC_SUBCLASS_ACM     0x02	//!< Abstract Control Model
#define  CDC_SUBCLASS_TCM     0x03	//!< Telephone Control Model
#define  CDC_SUBCLASS_MCCM    0x04	//!< Multi-Channel Control Model
#define  CDC_SUBCLASS_CCM     0x05	//!< CAPI Control Model
#define  CDC_SUBCLASS_ETH     0x06	//!< Ethernet Networking Control Model
#define  CDC_SUBCLASS_ATM     0x07	//!< ATM Networking Control Model
//@}

//! \name USB CDC Communication Interface Protocol IDs
//@{
#define  CDC_PROTOCOL_V25TER  0x01	//!< Common AT commands
//@}

//! \name USB CDC Data Interface Protocol IDs
//@{
#define  CDC_PROTOCOL_I430    0x30	//!< ISDN BRI
#define  CDC_PROTOCOL_HDLC    0x31	//!< HDLC
#define  CDC_PROTOCOL_TRANS   0x32	//!< Transparent
#define  CDC_PROTOCOL_Q921M   0x50	//!< Q.921 management protocol
#define  CDC_PROTOCOL_Q921    0x51	//!< Q.931 [sic] Data link protocol
#define  CDC_PROTOCOL_Q921TM  0x52	//!< Q.921 TEI-multiplexor
#define  CDC_PROTOCOL_V42BIS  0x90	//!< Data compression procedures
#define  CDC_PROTOCOL_Q931    0x91	//!< Euro-ISDN protocol control
#define  CDC_PROTOCOL_V120    0x92	//!< V.24 rate adaption to ISDN
#define  CDC_PROTOCOL_CAPI20  0x93	//!< CAPI Commands
#define  CDC_PROTOCOL_HOST    0xFD	//!< Host based driver
/**
 * \brief Describes the Protocol Unit Functional Descriptors [sic]
 * on Communication Class Interface
 */
#define  CDC_PROTOCOL_PUFD    0xFE
//@}

//! \name USB CDC Functional Descriptor Types
//@{
#define  CDC_CS_INTERFACE     0x24	//!< Interface Functional Descriptor
#define  CDC_CS_ENDPOINT      0x25	//!< Endpoint Functional Descriptor
//@}

//! \name USB CDC Functional Descriptor Subtypes
//@{
#define  CDC_SCS_HEADER       0x00	//!< Header Functional Descriptor
#define  CDC_SCS_CALL_MGMT    0x01	//!< Call Management
#define  CDC_SCS_ACM          0x02	//!< Abstract Control Management
#define  CDC_SCS_UNION        0x06	//!< Union Functional Descriptor
//@}

//! \name USB CDC Request IDs
//@{
#define  USB_REQ_CDC_SEND_ENCAPSULATED_COMMAND                   0x00
#define  USB_REQ_CDC_GET_ENCAPSULATED_RESPONSE                   0x01
#define  USB_REQ_CDC_SET_COMM_FEATURE                            0x02
#define  USB_REQ_CDC_GET_COMM_FEATURE                            0x03
#define  USB_REQ_CDC_CLEAR_COMM_FEATURE                          0x04
#define  USB_REQ_CDC_SET_AUX_LINE_STATE                          0x10
#define  USB_REQ_CDC_SET_HOOK_STATE                              0x11
#define  USB_REQ_CDC_PULSE_SETUP                                 0x12
#define  USB_REQ_CDC_SEND_PULSE                                  0x13
#define  USB_REQ_CDC_SET_PULSE_TIME                              0x14
#define  USB_REQ_CDC_RING_AUX_JACK                               0x15
#define  USB_REQ_CDC_SET_LINE_CODING                             0x20
#define  USB_REQ_CDC_GET_LINE_CODING                             0x21
#define  USB_REQ_CDC_SET_CONTROL_LINE_STATE                      0x22
#define  USB_REQ_CDC_SEND_BREAK                                  0x23
#define  USB_REQ_CDC_SET_RINGER_PARMS                            0x30
#define  USB_REQ_CDC_GET_RINGER_PARMS                            0x31
#define  USB_REQ_CDC_SET_OPERATION_PARMS                         0x32
#define  USB_REQ_CDC_GET_OPERATION_PARMS                         0x33
#define  USB_REQ_CDC_SET_LINE_PARMS                              0x34
#define  USB_REQ_CDC_GET_LINE_PARMS                              0x35
#define  USB_REQ_CDC_DIAL_DIGITS                                 0x36
#define  USB_REQ_CDC_SET_UNIT_PARAMETER                          0x37
#define  USB_REQ_CDC_GET_UNIT_PARAMETER                          0x38
#define  USB_REQ_CDC_CLEAR_UNIT_PARAMETER                        0x39
#define  USB_REQ_CDC_GET_PROFILE                                 0x3A
#define  USB_REQ_CDC_SET_ETHERNET_MULTICAST_FILTERS              0x40
#define  USB_REQ_CDC_SET_ETHERNET_POWER_MANAGEMENT_PATTERNFILTER 0x41
#define  USB_REQ_CDC_GET_ETHERNET_POWER_MANAGEMENT_PATTERNFILTER 0x42
#define  USB_REQ_CDC_SET_ETHERNET_PACKET_FILTER                  0x43
#define  USB_REQ_CDC_GET_ETHERNET_STATISTIC                      0x44
#define  USB_REQ_CDC_SET_ATM_DATA_FORMAT                         0x50
#define  USB_REQ_CDC_GET_ATM_DEVICE_STATISTICS                   0x51
#define  USB_REQ_CDC_SET_ATM_DEFAULT_VC                          0x52
#define  USB_REQ_CDC_GET_ATM_VC_STATISTICS                       0x53
// Added bNotification codes according cdc spec 1.1 chapter 6.3
#define  USB_REQ_CDC_NOTIFY_RING_DETECT                          0x09
#define  USB_REQ_CDC_NOTIFY_SERIAL_STATE                         0x20
#define  USB_REQ_CDC_NOTIFY_CALL_STATE_CHANGE                    0x28
#define  USB_REQ_CDC_NOTIFY_LINE_STATE_CHANGE                    0x29
//@}

/*
 * Need to pack structures tightly, or the compiler might insert padding
 * and violate the spec-mandated layout.
 */
COMPILER_PACK_SET(1)

//! \name USB CDC Descriptors
//@{


//! CDC Header Functional Descriptor
typedef struct {
	uint8_t bFunctionLength;
	uint8_t bDescriptorType;
	uint8_t bDescriptorSubtype;
	le16_t bcdCDC;
} usb_cdc_hdr_desc_t;

//! CDC Call Management Functional Descriptor
typedef struct {
	uint8_t bFunctionLength;
	uint8_t bDescriptorType;
	uint8_t bDescriptorSubtype;
	uint8_t bmCapabilities;
	uint8_t bDataInterface;
} usb_cdc_call_mgmt_desc_t;

//! CDC ACM Functional Descriptor
typedef struct {
	uint8_t bFunctionLength;
	uint8_t bDescriptorType;
	uint8_t bDescriptorSubtype;
	uint8_t bmCapabilities;
} usb_cdc_acm_desc_t;

//! CDC Union Functional Descriptor
typedef struct {
	uint8_t bFunctionLength;
	uint8_t bDescriptorType;
	uint8_t bDescriptorSubtype;
	uint8_t bMasterInterface;
	uint8_t bSlaveInterface0;
} usb_cdc_union_desc_t;


//! \name USB CDC Call Management Capabilities
//@{
//! Device handles call management itself
#define  CDC_CALL_MGMT_SUPPORTED             (1 << 0)
//! Device can send/receive call management info over a Data Class interface
#define  CDC_CALL_MGMT_OVER_DCI              (1 << 1)
//@}

//! \name USB CDC ACM Capabilities
//@{
//! Device supports the request combination of
//! Set_Comm_Feature, Clear_Comm_Feature, and Get_Comm_Feature.
#define  CDC_ACM_SUPPORT_FEATURE_REQUESTS    (1 << 0)
//! Device supports the request combination of
//! Set_Line_Coding, Set_Control_Line_State, Get_Line_Coding,
//! and the notification Serial_State.
#define  CDC_ACM_SUPPORT_LINE_REQUESTS       (1 << 1)
//! Device supports the request Send_Break
#define  CDC_ACM_SUPPORT_SENDBREAK_REQUESTS  (1 << 2)
//! Device supports the notification Network_Connection.
#define  CDC_ACM_SUPPORT_NOTIFY_REQUESTS     (1 << 3)
//@}
//@}

//! \name USB CDC line control
//@{

//! \name USB CDC line coding
//@{
//! Line Coding structure
typedef struct {
	le32_t dwDTERate;
	uint8_t bCharFormat;
	uint8_t bParityType;
	uint8_t bDataBits;
} usb_cdc_line_coding_t;
//! Possible values of bCharFormat
enum cdc_char_format {
	CDC_STOP_BITS_1 = 0,	//!< 1 stop bit
	CDC_STOP_BITS_1_5 = 1,	//!< 1.5 stop bits
	CDC_STOP_BITS_2 = 2,	//!< 2 stop bits
};
//! Possible values of bParityType
enum cdc_parity {
	CDC_PAR_NONE = 0,	//!< No parity
	CDC_PAR_ODD = 1,	//!< Odd parity
	CDC_PAR_EVEN = 2,	//!< Even parity
	CDC_PAR_MARK = 3,	//!< Parity forced to 0 (space)
	CDC_PAR_SPACE = 4,	//!< Parity forced to 1 (mark)
};
//@}

//! \name USB CDC control signals
//! spec 1.1 chapter 6.2.14
//@{

//! Control signal structure
typedef struct {
	uint16_t value;
} usb_cdc_control_signal_t;

//! \name Possible values in usb_cdc_control_signal_t
//@{
//! Carrier control for half duplex modems.
//! This signal corresponds to V.24 signal 105 and RS-232 signal RTS.
//! The device ignores the value of this bit
//! when operating in full duplex mode.
#define  CDC_CTRL_SIGNAL_ACTIVATE_CARRIER    (1 << 1)
//! Indicates to DCE if DTE is present or not.
//! This signal corresponds to V.24 signal 108/2 and RS-232 signal DTR.
#define  CDC_CTRL_SIGNAL_DTE_PRESENT         (1 << 0)
//@}
//@}


//! \name USB CDC notification message
//@{

typedef struct {
	uint8_t bmRequestType;
	uint8_t bNotification;
	le16_t wValue;
	le16_t wIndex;
	le16_t wLength;
} usb_cdc_notify_msg_t;

//! \name USB CDC serial state
//@{*

//! Hardware handshake support (cdc spec 1.1 chapter 6.3.5)
typedef struct {
	usb_cdc_notify_msg_t header;
	le16_t value;
} usb_cdc_notify_serial_state_t;

//! \name Possible values in usb_cdc_notify_serial_state_t
//@{
#define  CDC_SERIAL_STATE_DCD       CPU_TO_LE16((1<<0))
#define  CDC_SERIAL_STATE_DSR       CPU_TO_LE16((1<<1))
#define  CDC_SERIAL_STATE_BREAK     CPU_TO_LE16((1<<2))
#define  CDC_SERIAL_STATE_RING      CPU_TO_LE16((1<<3))
#define  CDC_SERIAL_STATE_FRAMING   CPU_TO_LE16((1<<4))
#define  CDC_SERIAL_STATE_PARITY    CPU_TO_LE16((1<<5))
#define  CDC_SERIAL_STATE_OVERRUN   CPU_TO_LE16((1<<6))
//@}
//! @}

//! @}

COMPILER_PACK_RESET()

//! @}

#endif // _USB_PROTOCOL_CDC_H_
