# Supplementary material for: DStat: A Versatile, Open-Source Potentiostat for Electroanalysis and Integration
Source: PLoS One. 2015 Oct 28;10(10):e0140349. doi: 10.1371/journal.pone.0140349 (PMC4624907; doi:10.1371/journal.pone.0140349)
Supplement: S1 File — Electronics manufacturing files, software and firmware source code, and documentation for DStat construction and operation. The most recent version can be retrieved from http://microfluidics.utoronto.ca/dstat. (ZIP) [file pone.0140349.s007.zip › DStat/dstat-firmware.git/DSTAT/src/asf/common/services/usb/udc/udc.h]

/**
 * \file
 *
 * \brief Interface of the USB Device Controller (UDC)
 *
 * Copyright (c) 2009 - 2012 Atmel Corporation. All rights reserved.
 *
 * \asf_license_start
 *
 * \page License
 *
 * Redistribution and use in source and binary forms, with or without
 * modification, are permitted provided that the following conditions are met:
 *
 * 1. Redistributions of source code must retain the above copyright notice,
 *    this list of conditions and the following disclaimer.
 *
 * 2. Redistributions in binary form must reproduce the above copyright notice,
 *    this list of conditions and the following disclaimer in the documentation
 *    and/or other materials provided with the distribution.
 *
 * 3. The name of Atmel may not be used to endorse or promote products derived
 *    from this software without specific prior written permission.
 *
 * 4. This software may only be redistributed and used in connection with an
 *    Atmel microcontroller product.
 *
 * THIS SOFTWARE IS PROVIDED BY ATMEL "AS IS" AND ANY EXPRESS OR IMPLIED
 * WARRANTIES, INCLUDING, BUT NOT LIMITED TO, THE IMPLIED WARRANTIES OF
 * MERCHANTABILITY, FITNESS FOR A PARTICULAR PURPOSE AND NON-INFRINGEMENT ARE
 * EXPRESSLY AND SPECIFICALLY DISCLAIMED. IN NO EVENT SHALL ATMEL BE LIABLE FOR
 * ANY DIRECT, INDIRECT, INCIDENTAL, SPECIAL, EXEMPLARY, OR CONSEQUENTIAL
 * DAMAGES (INCLUDING, BUT NOT LIMITED TO, PROCUREMENT OF SUBSTITUTE GOODS
 * OR SERVICES; LOSS OF USE, DATA, OR PROFITS; OR BUSINESS INTERRUPTION)
 * HOWEVER CAUSED AND ON ANY THEORY OF LIABILITY, WHETHER IN CONTRACT,
 * STRICT LIABILITY, OR TORT (INCLUDING NEGLIGENCE OR OTHERWISE) ARISING IN
 * ANY WAY OUT OF THE USE OF THIS SOFTWARE, EVEN IF ADVISED OF THE
 * POSSIBILITY OF SUCH DAMAGE.
 *
 * \asf_license_stop
 *
 */

#ifndef _UDC_H_
#define _UDC_H_

#include "conf_usb.h"
#include "usb_protocol.h"
#include "udc_desc.h"
#include "udd.h"

#ifdef __cplusplus
extern "C" {
#endif

/**
 * \ingroup usb_device_group
 * \defgroup udc_group USB Device Controller (UDC)
 *
 * The UDC provides a high-level abstraction of the usb device.
 * You can use these functions to control the main device state
 * (start/attach/wakeup).
 *
 * \section USB_DEVICE_CONF USB Device Custom configuration
 * The following USB Device configuration must be included in the conf_usb.h
 * file of the application.
 *
 * USB_DEVICE_VENDOR_ID (Word)<br>
 * Vendor ID provided by USB org (ATMEL 0x03EB).
 *
 * USB_DEVICE_PRODUCT_ID (Word)<br>
 * Product ID (Referenced in usb_atmel.h).
 *
 * USB_DEVICE_MAJOR_VERSION (Byte)<br>
 * Major version of the device
 *
 * USB_DEVICE_MINOR_VERSION (Byte)<br>
 * Minor version of the device
 *
 * USB_DEVICE_MANUFACTURE_NAME (string)<br>
 * ASCII name for the manufacture
 *
 * USB_DEVICE_PRODUCT_NAME (string)<br>
 * ASCII name for the product
 *
 * USB_DEVICE_SERIAL_NAME (string)<br>
 * ASCII name to enable and set a serial number
 *
 * USB_DEVICE_POWER (Numeric)<br>
 * (unit mA) Maximum device power
 *
 * USB_DEVICE_ATTR (Byte)<br>
 * USB attributes available:
 *  - USB_CONFIG_ATTR_SELF_POWERED
 *  - USB_CONFIG_ATTR_REMOTE_WAKEUP
 *  Note: if remote wake enabled then defines remotewakeup callbacks,
 * see Table 5-2. External API from UDC - Callback
 *
 * USB_DEVICE_LOW_SPEED (Only defined)<br>
 * Force the USB Device to run in low speed
 *
 * USB_DEVICE_HS_SUPPORT (Only defined)<br>
 * Authorize the USB Device to run in high speed
 *
 * USB_DEVICE_MAX_EP (Byte)<br>
 * Define the maximum endpoint number used by the USB Device.<br>
 * This one is already defined in UDI default configuration.
 * Ex:
 * - When endpoint control 0x00, endpoint 0x01 and
 *   endpoint 0x82 is used then USB_DEVICE_MAX_EP=2
 * - When only endpoint control 0x00 is used then USB_DEVICE_MAX_EP=0
 * - When endpoint 0x01 and endpoint 0x81 is used then USB_DEVICE_MAX_EP=1<br>
 *   (configuration not possible on USBB interface)
 * @{
 */

/**
 * \brief Authorizes the VBUS event
 *
 * \return true, if the VBUS monitoring is possible.
 *
 * \section udc_vbus_monitoring VBus monitoring used cases
 *
 * The VBus monitoring is used only for USB SELF Power application.
 *
 *  -  No custom implementation \n
 *     // Authorize VBUS monitoring \n
 *     if (!udc_include_vbus_monitoring()) { \n
 *       // VBUS monitoring is not available on this product \n
 *       // thereby VBUS has to be considered as present \n
 *       // Attach USB Device \n
 *       udc_attach(); \n
 *     } \n
 *
 *  -  Add custom VBUS monitoring \n
 *     // Authorize VBUS monitoring \n
 *     if (!udc_include_vbus_monitoring()) { \n
 *       // Implement custom VBUS monitoring via GPIO or other \n
 *     } \n
 *     Event_VBUS_present() // VBUS interrupt or GPIO interrupt or other \n
 *     { \n
 *        // Attach USB Device \n
 *        udc_attach(); \n
 *     } \n
 *
 *  -  Case of battery charging \n
 *     Event VBUS present() // VBUS interrupt or GPIO interrupt or .. \n
 *     { \n
 *        // Authorize battery charging, but wait key press to start USB. \n
 *     } \n
 *     Event Key press() \n
 *     { \n
 *        // Stop batteries charging \n
 *        // Start USB \n
 *        udc_attach(); \n
 *     }  \n
 */
static inline bool udc_include_vbus_monitoring(void)
{
	return udd_include_vbus_monitoring();
}

/*! \brief Start the USB Device stack
 */
void udc_start(void);

/*! \brief Stop the USB Device stack
 */
void udc_stop(void);

/**
 * \brief Attach device to the bus when possible
 *
 * \warning If a VBus control is included in driver,
 * then it will attach device when an acceptable Vbus
 * level from the host is detected.
 */
static inline void udc_attach(void)
{
	udd_attach();
}


/**
 * \brief Detaches the device from the bus
 *
 * The driver must remove pull-up on USB line D- or D+.
 */
static inline void udc_detach(void)
{
	udd_detach();
}


/*! \brief The USB driver sends a resume signal called \e "Upstream Resume"
 * This is authorized only when the remote wakeup feature is enabled by host.
 */
static inline void udc_remotewakeup(void)
{
	udd_send_remotewakeup();
}


/**
 * \brief Returns a pointer on the current interface descriptor
 *
 * \return pointer on the current interface descriptor.
 */
usb_iface_desc_t UDC_DESC_STORAGE *udc_get_interface_desc(void);

//@}

/**
 * \ingroup usb_group
 * \defgroup usb_device_group USB Stack Device
 *
 * This module includes USB Stack Device implementation.
 * The stack is divided in three parts:
 * - USB Device Controller (UDC) provides USB chapter 9 compliance
 * - USB Device Interface (UDI) provides USB Class compliance
 * - USB Device Driver (UDD) provides USB Driver for each Atmel MCU

 * Many USB Device applications can be implemented on Atmel MCU.
 * Atmel provides many application notes for different applications:
 * - AVR4900, provides general information about Device Stack
 * - AVR4901, explains how to create a new class
 * - AVR4902, explains how to create a composite device
 * - AVR49xx, all device classes provided in ASF have an application note
 *
 * A basic USB knowledge is required to understand the USB Device
 * Class application notes (HID,MS,CDC,PHDC,...).
 * Then, to create an USB device with
 * only one class provided by ASF, refer directly to the application note
 * corresponding to this USB class. The USB Device application note for
 * New Class and Composite is dedicated to advanced USB users.
 *
 * @{
 */

//! @}

#ifdef __cplusplus
}
#endif

/**
 * \ingroup udc_group
 * \defgroup udc_basic_use_case_setup_prereq USB Device Controller (UDC) - Prerequisites
 * Common prerequisites for all USB devices.
 *
 * This module is based on USB device stack full interrupt driven, and supporting
 * \ref sleepmgr_group sleepmgr and \ref clk_group clock services.
 *
 * The following procedure must be executed to setup the project correctly:
 * - Specify the clock configuration:
 *   - XMEGA USB devices need 48MHz clock input.\n
 *     XMEGA USB devices need CPU frequency higher than 12MHz.\n
 *     You can use either an internal RC48MHz auto calibrated by Start of Frames
 *     or an external OSC.
 *   - UC3 and SAM devices without USB high speed support need 48MHz clock input.\n
 *     You must use a PLL and an external OSC.
 *   - UC3 and SAM devices with USB high speed support need 12MHz clock input.\n
 *     You must use an external OSC.
 *   - UC3 devices with USBC hardware need CPU frequency higher than 25MHz.
 * - In conf_board.h, the define CONF_BOARD_USB_PORT must be added to enable USB lines.
 * (Not mandatory for all boards)
 * - Enable interrupts
 * - Initialize the clock service
 *
 * The usage of \ref sleepmgr_group sleepmgr service is optional, but recommended to reduce power
 * consumption:
 * - Initialize the sleep manager service
 * - Activate sleep mode when the application is in IDLE state
 *
 * \subpage udc_conf_clock.
 *
 * Add to the initialization code:
 * \code
 *     sysclk_init();
 *     irq_initialize_vectors();
 *     cpu_irq_enable();
 *     board_init();
 *     sleepmgr_init(); // Optional
 * \endcode
 * Add to the main IDLE loop:
 * \code
 *     sleepmgr_enter_sleep(); // Optional
 * \endcode
 *
 */

/**
 * \ingroup udc_group
 * \defgroup udc_basic_use_case_setup_code USB Device Controller (UDC) - Example code
 * Common example code for all USB devices.
 *
 * Content of conf_usb.h:
 * \code
 * #define USB_DEVICE_VENDOR_ID 0x03EB
 * #define USB_DEVICE_PRODUCT_ID 0xXXXX
 * #define USB_DEVICE_MAJOR_VERSION 1
 * #define USB_DEVICE_MINOR_VERSION 0
 * #define USB_DEVICE_POWER 100
 * #define USB_DEVICE_ATTR USB_CONFIG_ATTR_BUS_POWERED
 *
 * #define  UDC_VBUS_EVENT(b_vbus_high)      my_vbus_action(b_vbus_high)
 * extern void my_vbus_action(bool b_high);
 * \endcode
 *
 * Add to application C-file:
 * \code
 * void usb_init(void)
 * {
 * udc_start();
 * }
 *
 * void my_vbus_action(bool b_high)
 * {
 *   if (b_high) {
 *     // Attach USB Device
 *     udc_attach();
 *   } else {
 *     // Vbus not present
 *     udc_detach();
 *   }
 * }
 * \endcode
 */

/**
 * \ingroup udc_group
 * \defgroup udc_basic_use_case_setup_flow USB Device Controller (UDC) - Workflow
 * Common workflow for all USB devices.
 *
 * -# Ensure that conf_usb.h is available and contains the following configuration
 * which is the main USB device configuration:
 *   - \code // Vendor ID provided by USB org (ATMEL 0x03EB)
 * #define USB_DEVICE_VENDOR_ID 0x03EB // Type Word
 * // Product ID (Atmel PID referenced in usb_atmel.h)
 * #define USB_DEVICE_PRODUCT_ID 0xXXXX // Type Word
 * // Major version of the device
 * #define USB_DEVICE_MAJOR_VERSION 1 // Type Byte
 * // Minor version of the device
 * #define USB_DEVICE_MINOR_VERSION 0 // Type Byte
 * // Maximum device power (mA)
 * #define USB_DEVICE_POWER 100 // Type 9-bits
 * // USB attributes to enable features
 * #define USB_DEVICE_ATTR USB_CONFIG_ATTR_BUS_POWERED // Flags \endcode
 *   - \code #define  UDC_VBUS_EVENT(b_vbus_high)      my_vbus_action(b_vbus_high)
 * extern void my_vbus_action(bool b_high); \endcode
 *     \note This callback is called when USB Device cable is plugged or unplugged.
 * -# Call the USB device stack start function to enable stack:
 *   - \code udc_start(); \endcode
 *     \note In case of USB dual roles (Device and Host) managed through USB OTG connector
 * (USB ID pin), the call of udc_start() must be removed and replaced by uhc_start().
 * SeRefer to "AVR4950 section 6.1 Dual roles" for further information about dual roles.
 * -# Connect or disconnect USB device according to Vbus state:
 *   - \code void my_vbus_action(bool b_high)
 * {
 *   if (b_high) {
 *     // Attach USB Device
 *     udc_attach();
 *   } else {
 *     // Vbus not present
 *     udc_detach();
 *   }
 * } \endcode
 */

/**
 * \page udc_conf_clock conf_clock.h examples with USB support
 *
 * Content of XMEGA conf_clock.h:
 * \code
 * // Configuration based on internal RC:
 * // USB clock need of 48Mhz
 * #define CONFIG_USBCLK_SOURCE        USBCLK_SRC_RCOSC
 * #define CONFIG_OSC_RC32_CAL         48000000UL
 * #define CONFIG_OSC_AUTOCAL_RC32MHZ_REF_OSC  OSC_ID_USBSOF
 * // CPU clock need of clock > 12MHz to run with USB (Here 24MHz)
 * #define CONFIG_SYSCLK_SOURCE     SYSCLK_SRC_RC32MHZ
 * #define CONFIG_SYSCLK_PSADIV     SYSCLK_PSADIV_2
 * #define CONFIG_SYSCLK_PSBCDIV    SYSCLK_PSBCDIV_1_1
 * \endcode
 *
 * Content of conf_clock.h for AT32UC3A0, AT32UC3A1, AT32UC3B devices (USBB):
 * \code
 * // Configuration based on 12MHz external OSC:
 * #define CONFIG_PLL1_SOURCE          PLL_SRC_OSC0
 * #define CONFIG_PLL1_MUL             8
 * #define CONFIG_PLL1_DIV             2
 * #define CONFIG_USBCLK_SOURCE        USBCLK_SRC_PLL1
 * #define CONFIG_USBCLK_DIV           1 // Fusb = Fsys/(2 ^ USB_div)
 * \endcode
 *
 * Content of conf_clock.h for AT32UC3A3, AT32UC3A4 devices (USBB with high speed support):
 * \code
 * // Configuration based on 12MHz external OSC:
 * #define CONFIG_USBCLK_SOURCE        USBCLK_SRC_OSC0
 * #define CONFIG_USBCLK_DIV           1 // Fusb = Fsys/(2 ^ USB_div)
 * \endcode
 *
 * Content of conf_clock.h for AT32UC3C, ATUCXXD, ATUCXXL3U, ATUCXXL4U devices (USBC):
 * \code
 * // Configuration based on 12MHz external OSC:
 * #define CONFIG_PLL1_SOURCE          PLL_SRC_OSC0
 * #define CONFIG_PLL1_MUL             8
 * #define CONFIG_PLL1_DIV             2
 * #define CONFIG_USBCLK_SOURCE        USBCLK_SRC_PLL1
 * #define CONFIG_USBCLK_DIV           1 // Fusb = Fsys/(2 ^ USB_div)
 * // CPU clock need of clock > 25MHz to run with USBC
 * #define CONFIG_SYSCLK_SOURCE        SYSCLK_SRC_PLL1
 * \endcode
 *
 * Content of conf_clock.h for SAM3S, SAM3SD, SAM4S devices (UPD: USB Peripheral Device):
 * \code
 * // PLL1 (B) Options   (Fpll = (Fclk * PLL_mul) / PLL_div)
 * #define CONFIG_PLL1_SOURCE          PLL_SRC_MAINCK_XTAL
 * #define CONFIG_PLL1_MUL             16
 * #define CONFIG_PLL1_DIV             2
 * // USB Clock Source Options   (Fusb = FpllX / USB_div)
 * #define CONFIG_USBCLK_SOURCE        USBCLK_SRC_PLL1
 * #define CONFIG_USBCLK_DIV           2
 * \endcode
 * 
 * Content of conf_clock.h for SAM3U device (UPDHS: USB Peripheral Device High Speed):
 * \code
 * // USB Clock Source fixed at UPLL.
 * \endcode
 * 
 * Content of conf_clock.h for SAM3X, SAM3A devices (UOTGHS: USB OTG High Speed):
 * \code
 * // USB Clock Source fixed at UPLL.
 * #define CONFIG_USBCLK_SOURCE        USBCLK_SRC_UPLL
 * #define CONFIG_USBCLK_DIV           1
 * \endcode
 */

/**
 * \page udc_use_case_1 Change USB speed
 *
 * In this use case, the USB device is used with different USB speeds.
 *
 * \section udc_use_case_1_setup Setup steps
 *
 * Prior to implement this use case, be sure to have already 
 * apply the UDI module "basic use case".
 *
 * \section udc_use_case_1_usage Usage steps
 *
 * \subsection udc_use_case_1_usage_code Example code
 * Content of conf_usb.h:
 * \code
 * #if // Low speed
 * #define USB_DEVICE_LOW_SPEED
 * // #define USB_DEVICE_HS_SUPPORT
 *
 * #elif // Full speed
 * // #define USB_DEVICE_LOW_SPEED
 * // #define USB_DEVICE_HS_SUPPORT
 *
 * #elif // High speed
 * // #define USB_DEVICE_LOW_SPEED
 * #define USB_DEVICE_HS_SUPPORT
 *
 * #endif
 * \endcode
 *
 * \subsection udc_use_case_1_usage_flow Workflow
 * -# Ensure that conf_usb.h is available and contains the following parameters
 * required for a USB device low speed (1.5Mbit/s):
 *   - \code #define USB_DEVICE_LOW_SPEED
 * //#define  USB_DEVICE_HS_SUPPORT \endcode
 * -# Ensure that conf_usb.h contains the following parameters
 * required for a USB device full speed (12Mbit/s):
 *   - \code //#define USB_DEVICE_LOW_SPEED
 * //#define  USB_DEVICE_HS_SUPPORT \endcode
 * -# Ensure that conf_usb.h contains the following parameters
 * required for a USB device high speed (480Mbit/s):
 *   - \code //#define USB_DEVICE_LOW_SPEED
 * #define  USB_DEVICE_HS_SUPPORT \endcode
 */

/**
 * \page udc_use_case_2 Use USB strings
 *
 * In this use case, the usual USB strings is added in the USB device.
 *
 * \section udc_use_case_2_setup Setup steps
 * Prior to implement this use case, be sure to have already 
 * apply the UDI module "basic use case".
 *
 * \section udc_use_case_2_usage Usage steps
 *
 * \subsection udc_use_case_2_usage_code Example code
 * Content of conf_usb.h:
 * \code
 * #define  USB_DEVICE_MANUFACTURE_NAME      "Manufacture name"
 * #define  USB_DEVICE_PRODUCT_NAME          "Product name"
 * #define  USB_DEVICE_SERIAL_NAME           "12...EF"
 * \endcode
 *
 * \subsection udc_use_case_2_usage_flow Workflow
 * -# Ensure that conf_usb.h is available and contains the following parameters
 * required to enable different USB strings:
 *   - \code // Static ASCII name for the manufacture
 * #define  USB_DEVICE_MANUFACTURE_NAME "Manufacture name" \endcode
 *   - \code // Static ASCII name for the product
 * #define  USB_DEVICE_PRODUCT_NAME "Product name" \endcode
 *   - \code // Static ASCII name to enable and set a serial number
 * #define  USB_DEVICE_SERIAL_NAME "12...EF" \endcode
 */

/**
 * \page udc_use_case_3 Use USB remote wakeup feature
 *
 * In this use case, the USB remote wakeup feature is enabled.
 *
 * \section udc_use_case_3_setup Setup steps
 * Prior to implement this use case, be sure to have already 
 * apply the UDI module "basic use case".
 *
 * \section udc_use_case_3_usage Usage steps
 *
 * \subsection udc_use_case_3_usage_code Example code
 * Content of conf_usb.h:
 * \code
 * #define  USB_DEVICE_ATTR \
 *   (USB_CONFIG_ATTR_REMOTE_WAKEUP | USB_CONFIG_ATTR_..._POWERED)
 * #define UDC_REMOTEWAKEUP_ENABLE() my_callback_remotewakeup_enable()
 * extern void my_callback_remotewakeup_enable(void);
 * #define UDC_REMOTEWAKEUP_DISABLE() my_callback_remotewakeup_disable()
 * extern void my_callback_remotewakeup_disable(void);
 * \endcode
 *
 * Add to application C-file:
 * \code
 * void my_callback_remotewakeup_enable(void)
 * {
 *    // Enable application wakeup events (e.g. enable GPIO interrupt)
 * }
 * void my_callback_remotewakeup_disable(void)
 * {
 *    // Disable application wakeup events (e.g. disable GPIO interrupt)
 * }
 *
 * void my_interrupt_event(void)
 * {
 *    udc_remotewakeup();
 * }
 * \endcode
 *
 * \subsection udc_use_case_3_usage_flow Workflow
 * -# Ensure that conf_usb.h is available and contains the following parameters
 * required to enable remote wakeup feature:
 *   - \code // Authorizes the remote wakeup feature
 *     #define  USB_DEVICE_ATTR (USB_CONFIG_ATTR_REMOTE_WAKEUP | USB_CONFIG_ATTR_..._POWERED) \endcode
 *   - \code // Define callback called when the host enables the remotewakeup feature
 *     #define UDC_REMOTEWAKEUP_ENABLE() my_callback_remotewakeup_enable()
 *     extern void my_callback_remotewakeup_enable(void); \endcode
 *   - \code // Define callback called when the host disables the remotewakeup feature
 *     #define UDC_REMOTEWAKEUP_DISABLE() my_callback_remotewakeup_disable()
 *     extern void my_callback_remotewakeup_disable(void); \endcode
 * -# Send a remote wakeup (USB upstream):
 *   - \code udc_remotewakeup(); \endcode
 */

/**
 * \page udc_use_case_4 Self power application recommendations
 *
 * In this use case, the USB device self power feature is enabled.
 * To be USB compliance, the SELF power application requires to manage Vbus event,
 * because the USB device D+/- pull-up must be disabled if the USB cable is unplugged
 * (unplug = Vbus not present, pull-up disable = \ref udd_detach()).
 * This use case requires that Atmel products includes a Vbus monitoring, else
 * see \ref udc_include_vbus_monitoring function documentation for more example.
 *
 * \section udc_use_case_4_setup Setup steps
 * Prior to implement this use case, be sure to have already 
 * apply the UDI module "basic use case".
 *
 * \section udc_use_case_4_usage Usage steps
 *
 * \subsection udc_use_case_4_usage_code Example code
 * Content of conf_usb.h:
 * \code
 * #define  USB_DEVICE_ATTR (USB_CONFIG_ATTR_SELF_POWERED)
 * #define  UDC_VBUS_EVENT(b_vbus_high) user_callback_vbus_action(b_vbus_high)
 * extern void user_callback_vbus_action(bool b_vbus_high);
 * \endcode
 *
 * Add to application C-file:
 * \code
 * void user_callback_vbus_action(bool b_vbus_high)
 * {
 *   if (b_high) {
 *     // Attach USB Device
 *     udc_attach();
 *   } else {
 *     // Vbus not present
 *     udc_detach();
 *   }
 * }
 * \endcode
 *
 * \subsection udc_use_case_4_usage_flow Workflow
 * -# Ensure that conf_usb.h is available and contains the following parameters
 * required for USB device SELF power device:
 *   - \code // Authorizes the SELF power feature
 * #define  USB_DEVICE_ATTR (USB_CONFIG_ATTR_SELF_POWERED) \endcode
 *   - \code // Define callback called when the Vbus level change
 * #define  UDC_VBUS_EVENT(b_vbus_high) user_callback_vbus_action(b_vbus_high)
 * extern void user_callback_vbus_action(bool b_vbus_high); \endcode
 * -# Signal the USB device presence on USB line
 *   - \code udc_attach(); \endcode
 * -# Remove signal of the USB device presence on USB line
 *   - \code udc_detach(); \endcode
 */

/**
 * \page udc_use_case_5 Bus power application recommendations
 *
 * In this use case, the USB device BUS power feature is enabled.
 * This feature requires a correct power consumption management.
 *
 * \section udc_use_case_5_setup Setup steps
 * Prior to implement this use case, be sure to have already 
 * apply the UDI module "basic use case".
 *
 * \section udc_use_case_5_usage Usage steps
 *
 * \subsection udc_use_case_5_usage_code Example code
 * Content of conf_usb.h:
 * \code
 * #define  USB_DEVICE_ATTR (USB_CONFIG_ATTR_BUS_POWERED)
 * #define  UDC_SUSPEND_EVENT()         user_callback_suspend_action()
 * extern void user_callback_suspend_action(void)
 * #define  UDC_RESUME_EVENT()          user_callback_resume_action()
 * extern void user_callback_resume_action(void)
 * \endcode
 *
 * Add to application C-file:
 * \code
 * void user_callback_suspend_action(void)
 * {
 *    // Disable hardware component to reduce power consumption
 * }
 * void user_callback_resume_action(void)
 * {
 *    // Re-enable hardware component
 * }
 * \endcode
 *
 * \subsection udc_use_case_5_usage_flow Workflow
 * -# Ensure that conf_usb.h is available and contains the following parameters:
 *   - \code // Authorizes the BUS power feature
 * #define  USB_DEVICE_ATTR (USB_CONFIG_ATTR_BUS_POWERED) \endcode
 *   - \code // Define callback called when the host suspend the USB line
 * #define UDC_SUSPEND_EVENT() user_callback_suspend_action()
 * extern void user_callback_suspend_action(void); \endcode
 *   - \code // Define callback called when the host or device resume the USB line
 * #define UDC_RESUME_EVENT() user_callback_resume_action()
 * extern void user_callback_resume_action(void); \endcode
 * -# Reduce power consumption in suspend mode (max. 2.5mA on Vbus):
 *   - \code void user_callback_suspend_action(void)
 * {
 * turn_off_components();
 * } \endcode
 */

/**
 * \page udc_use_case_6 USB dynamic serial number
 *
 * In this use case, the USB serial strings is dynamic.
 * For a static serial string refer to \ref udc_use_case_2.
 *
 * \section udc_use_case_6_setup Setup steps
 * Prior to implement this use case, be sure to have already 
 * apply the UDI module "basic use case".
 *
 * \section udc_use_case_6_usage Usage steps
 *
 * \subsection udc_use_case_6_usage_code Example code
 * Content of conf_usb.h:
 * \code
 * #define  USB_DEVICE_SERIAL_NAME
 * #define  USB_DEVICE_GET_SERIAL_NAME_POINTER serial_number
 * #define  USB_DEVICE_GET_SERIAL_NAME_LENGTH  12
 * extern uint8_t serial_number[];
 * \endcode
 *
 * Add to application C-file:
 * \code
 * uint8_t serial_number[USB_DEVICE_GET_SERIAL_NAME_LENGTH];
 *
 * void init_build_usb_serial_number(void)
 * {
 * serial_number[0] = 'A';
 * serial_number[1] = 'B';
 * ...
 * serial_number[USB_DEVICE_GET_SERIAL_NAME_LENGTH-1] = 'C';
 * } \endcode
 *
 * \subsection udc_use_case_6_usage_flow Workflow
 * -# Ensure that conf_usb.h is available and contains the following parameters
 * required to enable a USB serial number strings dynamically:
 *   - \code #define  USB_DEVICE_SERIAL_NAME // Define this empty
 * #define  USB_DEVICE_GET_SERIAL_NAME_POINTER serial_number // Give serial array pointer
 * #define  USB_DEVICE_GET_SERIAL_NAME_LENGTH  12 // Give size of serial array
 * extern uint8_t serial_number[]; // Declare external serial array \endcode
 * -# Before start USB stack, initialize the serial array
 *   - \code
 * uint8_t serial_number[USB_DEVICE_GET_SERIAL_NAME_LENGTH];
 *
 * void init_build_usb_serial_number(void)
 * {
 * serial_number[0] = 'A';
 * serial_number[1] = 'B';
 * ...
 * serial_number[USB_DEVICE_GET_SERIAL_NAME_LENGTH-1] = 'C';
 * } \endcode
 */


#endif // _UDC_H_
