# Supplementary material for: DStat: A Versatile, Open-Source Potentiostat for Electroanalysis and Integration
Source: PLoS One. 2015 Oct 28;10(10):e0140349. doi: 10.1371/journal.pone.0140349 (PMC4624907; doi:10.1371/journal.pone.0140349)
Supplement: S1 File — Electronics manufacturing files, software and firmware source code, and documentation for DStat construction and operation. The most recent version can be retrieved from http://microfluidics.utoronto.ca/dstat. (ZIP) [file pone.0140349.s007.zip › DStat/dstat-firmware.git/DSTAT/src/asf/xmega/drivers/cpu/ccp.h]

/**
 * \file
 *
 * \brief Configuration Change Protection write functions
 *
 * Copyright (c) 2010-2012 Atmel Corporation. All rights reserved.
 *
 * \asf_license_start
 *
 * \page License
 *
 * Redistribution and use in source and binary forms, with or without
 * modification, are permitted provided that the following conditions are met:
 *
 * 1. Redistributions of source code must retain the above copyright notice,
 *    this list of conditions and the following disclaimer.
 *
 * 2. Redistributions in binary form must reproduce the above copyright notice,
 *    this list of conditions and the following disclaimer in the documentation
 *    and/or other materials provided with the distribution.
 *
 * 3. The name of Atmel may not be used to endorse or promote products derived
 *    from this software without specific prior written permission.
 *
 * 4. This software may only be redistributed and used in connection with an
 *    Atmel microcontroller product.
 *
 * THIS SOFTWARE IS PROVIDED BY ATMEL "AS IS" AND ANY EXPRESS OR IMPLIED
 * WARRANTIES, INCLUDING, BUT NOT LIMITED TO, THE IMPLIED WARRANTIES OF
 * MERCHANTABILITY, FITNESS FOR A PARTICULAR PURPOSE AND NON-INFRINGEMENT ARE
 * EXPRESSLY AND SPECIFICALLY DISCLAIMED. IN NO EVENT SHALL ATMEL BE LIABLE FOR
 * ANY DIRECT, INDIRECT, INCIDENTAL, SPECIAL, EXEMPLARY, OR CONSEQUENTIAL
 * DAMAGES (INCLUDING, BUT NOT LIMITED TO, PROCUREMENT OF SUBSTITUTE GOODS
 * OR SERVICES; LOSS OF USE, DATA, OR PROFITS; OR BUSINESS INTERRUPTION)
 * HOWEVER CAUSED AND ON ANY THEORY OF LIABILITY, WHETHER IN CONTRACT,
 * STRICT LIABILITY, OR TORT (INCLUDING NEGLIGENCE OR OTHERWISE) ARISING IN
 * ANY WAY OUT OF THE USE OF THIS SOFTWARE, EVEN IF ADVISED OF THE
 * POSSIBILITY OF SUCH DAMAGE.
 *
 * \asf_license_stop
 *
 */
#ifndef CPU_CCP_H
#define CPU_CCP_H
#include <compiler.h>

/**
 * \defgroup ccp_group Configuration Change Protection
 *
 * See \ref xmega_ccp_quickstart.
 *
 * Function for writing to protected IO registers.
 * @{
 */

#if defined(__DOXYGEN__)
//! \name IAR Memory Model defines.
//@{

/**
 * \def CONFIG_MEMORY_MODEL_TINY
 * \brief Configuration symbol to enable 8 bit pointers.
 *
 */
# define CONFIG_MEMORY_MODEL_TINY

/**
 * \def CONFIG_MEMORY_MODEL_SMALL
 * \brief Configuration symbol to enable 16 bit pointers.
 * \note If no memory model is defined, SMALL is default.
 *
 */
# define CONFIG_MEMORY_MODEL_SMALL


/**
 * \def CONFIG_MEMORY_MODEL_LARGE
 * \brief Configuration symbol to enable 24 bit pointers.
 *
 */
# define CONFIG_MEMORY_MODEL_LARGE

//@}
#endif


/**
 * \brief Write to a CCP-protected 8-bit I/O register
 *
 * \param addr Address of the I/O register
 * \param value Value to be written
 *
 * \note Using IAR Embedded workbench, the choice of memory model has an impact
 *       on calling convention. The memory model is not visible to the
 *       preprocessor, so it must be defined in the Assembler preprocessor directives.
 */
extern void ccp_write_io(void *addr, uint8_t value);

/** @} */

/**
 * \page xmega_ccp_quickstart Quick start guide for CCP driver
 *
 * This is the quick start guide for the \ref ccp_group
 * "Configuration Change Protection (CCP) driver", with step-by-step
 * instructions on how to use the driver.
 *
 * The use case contains a code fragment, and this can be copied into, e.g.,
 * the main application function.
 *
 * \section ccp_basic_use_case Basic use case
 * In this use case, the CCP is used to write to the protected XMEGA Clock
 * Control register.
 *
 * \subsection ccp_basic_use_case_setup_flow Workflow
 * -# call CCP write io to change system clock selection:
 *   - \code ccp_write_io((uint8_t *)&CLK.CTRL, CLK_SCLKSEL_RC32M_gc); \endcode
 */

#endif /* CPU_CCP_H */
