# Supplementary material for: DStat: A Versatile, Open-Source Potentiostat for Electroanalysis and Integration
Source: PLoS One. 2015 Oct 28;10(10):e0140349. doi: 10.1371/journal.pone.0140349 (PMC4624907; doi:10.1371/journal.pone.0140349)
Supplement: S1 File — Electronics manufacturing files, software and firmware source code, and documentation for DStat construction and operation. The most recent version can be retrieved from http://microfluidics.utoronto.ca/dstat. (ZIP) [file pone.0140349.s007.zip › DStat/dstat-firmware.git/DSTAT/src/asf/xmega/drivers/cpu/ccp.s]

/**
 * \file
 *
 * \brief Configuration Change Protection
 *
 * Copyright (c) 2009 Atmel Corporation. All rights reserved.
 *
 * \asf_license_start
 *
 * \page License
 *
 * Redistribution and use in source and binary forms, with or without
 * modification, are permitted provided that the following conditions are met:
 *
 * 1. Redistributions of source code must retain the above copyright notice,
 *    this list of conditions and the following disclaimer.
 *
 * 2. Redistributions in binary form must reproduce the above copyright notice,
 *    this list of conditions and the following disclaimer in the documentation
 *    and/or other materials provided with the distribution.
 *
 * 3. The name of Atmel may not be used to endorse or promote products derived
 *    from this software without specific prior written permission.
 *
 * 4. This software may only be redistributed and used in connection with an
 *    Atmel microcontroller product.
 *
 * THIS SOFTWARE IS PROVIDED BY ATMEL "AS IS" AND ANY EXPRESS OR IMPLIED
 * WARRANTIES, INCLUDING, BUT NOT LIMITED TO, THE IMPLIED WARRANTIES OF
 * MERCHANTABILITY, FITNESS FOR A PARTICULAR PURPOSE AND NON-INFRINGEMENT ARE
 * EXPRESSLY AND SPECIFICALLY DISCLAIMED. IN NO EVENT SHALL ATMEL BE LIABLE FOR
 * ANY DIRECT, INDIRECT, INCIDENTAL, SPECIAL, EXEMPLARY, OR CONSEQUENTIAL
 * DAMAGES (INCLUDING, BUT NOT LIMITED TO, PROCUREMENT OF SUBSTITUTE GOODS
 * OR SERVICES; LOSS OF USE, DATA, OR PROFITS; OR BUSINESS INTERRUPTION)
 * HOWEVER CAUSED AND ON ANY THEORY OF LIABILITY, WHETHER IN CONTRACT,
 * STRICT LIABILITY, OR TORT (INCLUDING NEGLIGENCE OR OTHERWISE) ARISING IN
 * ANY WAY OUT OF THE USE OF THIS SOFTWARE, EVEN IF ADVISED OF THE
 * POSSIBILITY OF SUCH DAMAGE.
 *
 * \asf_license_stop
 *
 */
#include <assembler.h>

//! Value to write to CCP for access to protected IO registers.
#define CCP_IOREG   0xd8

	/*
	 * GNU and IAR use different calling conventions. Since this is
	 * a very small and simple function to begin with, it's easier
	 * to implement it twice than to deal with the differences
	 * within a single implementation.
	 *
	 * Interrupts are disabled by hardware during the timed
	 * sequence, so there's no need to save/restore interrupt state.
	 */

	PUBLIC_FUNCTION(ccp_write_io)

#if defined(__GNUC__)

	out     RAMPZ, r1               // Reset bits 23:16 of Z
	movw    r30, r24                // Load addr into Z
	ldi     r18, CCP_IOREG          // Load magic CCP value
	out     CCP, r18                // Start CCP handshake
	st      Z, r22                  // Write value to I/O register
	ret                             // Return to caller

#elif defined(__IAR_SYSTEMS_ASM__)

# if !defined(CONFIG_MEMORY_MODEL_TINY) && !defined(CONFIG_MEMORY_MODEL_SMALL) \
                && !defined(CONFIG_MEMORY_MODEL_LARGE)
#  define CONFIG_MEMORY_MODEL_SMALL
# endif
	ldi     r20, 0
	out     RAMPZ, r20              // Reset bits 23:16 of Z
# if defined(CONFIG_MEMORY_MODEL_TINY)
	mov     r31, r20                // Reset bits 8:15 of Z
	mov     r30, r16                // Load addr into Z
# else
	movw    r30, r16                // Load addr into Z
# endif
	ldi     r21, CCP_IOREG          // Load magic CCP value
	out     CCP, r21                // Start CCP handshake
# if defined(CONFIG_MEMORY_MODEL_TINY)
	st      Z, r17                  // Write value to I/O register
# elif defined(CONFIG_MEMORY_MODEL_SMALL)
	st      Z, r18                  // Write value to I/O register
# elif defined(CONFIG_MEMORY_MODEL_LARGE)
	st      Z, r19                  // Write value to I/O register
# else
#  error Unknown memory model in use, no idea how registers should be accessed
# endif
        ret
#else
# error Unknown assembler
#endif

	END_FUNC(ccp_write_io)
	END_FILE()
