# Supplementary material for: DStat: A Versatile, Open-Source Potentiostat for Electroanalysis and Integration
Source: PLoS One. 2015 Oct 28;10(10):e0140349. doi: 10.1371/journal.pone.0140349 (PMC4624907; doi:10.1371/journal.pone.0140349)
Supplement: S1 File — Electronics manufacturing files, software and firmware source code, and documentation for DStat construction and operation. The most recent version can be retrieved from http://microfluidics.utoronto.ca/dstat. (ZIP) [file pone.0140349.s007.zip › DStat/dstat-firmware.git/DSTAT/src/asf/xmega/drivers/dma/dma.c]

/**
 * \file
 *
 * \brief AVR XMEGA Direct Memory Access Controller driver
 *
 * Copyright (c) 2010-2012 Atmel Corporation. All rights reserved.
 *
 * \asf_license_start
 *
 * \page License
 *
 * Redistribution and use in source and binary forms, with or without
 * modification, are permitted provided that the following conditions are met:
 *
 * 1. Redistributions of source code must retain the above copyright notice,
 *    this list of conditions and the following disclaimer.
 *
 * 2. Redistributions in binary form must reproduce the above copyright notice,
 *    this list of conditions and the following disclaimer in the documentation
 *    and/or other materials provided with the distribution.
 *
 * 3. The name of Atmel may not be used to endorse or promote products derived
 *    from this software without specific prior written permission.
 *
 * 4. This software may only be redistributed and used in connection with an
 *    Atmel microcontroller product.
 *
 * THIS SOFTWARE IS PROVIDED BY ATMEL "AS IS" AND ANY EXPRESS OR IMPLIED
 * WARRANTIES, INCLUDING, BUT NOT LIMITED TO, THE IMPLIED WARRANTIES OF
 * MERCHANTABILITY, FITNESS FOR A PARTICULAR PURPOSE AND NON-INFRINGEMENT ARE
 * EXPRESSLY AND SPECIFICALLY DISCLAIMED. IN NO EVENT SHALL ATMEL BE LIABLE FOR
 * ANY DIRECT, INDIRECT, INCIDENTAL, SPECIAL, EXEMPLARY, OR CONSEQUENTIAL
 * DAMAGES (INCLUDING, BUT NOT LIMITED TO, PROCUREMENT OF SUBSTITUTE GOODS
 * OR SERVICES; LOSS OF USE, DATA, OR PROFITS; OR BUSINESS INTERRUPTION)
 * HOWEVER CAUSED AND ON ANY THEORY OF LIABILITY, WHETHER IN CONTRACT,
 * STRICT LIABILITY, OR TORT (INCLUDING NEGLIGENCE OR OTHERWISE) ARISING IN
 * ANY WAY OUT OF THE USE OF THIS SOFTWARE, EVEN IF ADVISED OF THE
 * POSSIBILITY OF SUCH DAMAGE.
 *
 * \asf_license_stop
 *
 */
#include <compiler.h>
#include <status_codes.h>
#include <sleepmgr.h>
#include <sysclk.h>
#include <dma.h>

/**
 * \private
 * \brief DMA private data struct
 */
struct dma_data_struct {
	/** Callback on complete */
	dma_callback_t callback;
};

/**
 * \internal
 * \brief DMA private data for each channel
 */
struct dma_data_struct dma_data[DMA_NUMBER_OF_CHANNELS];

/**
 * \brief Enable DMA controller
 *
 * \note This function will do a soft reset of the DMA controller, clearing all
 * previous configuration.
 */
void dma_enable(void)
{
	sysclk_enable_module(SYSCLK_PORT_GEN, SYSCLK_DMA);
	sleepmgr_lock_mode(SLEEPMGR_IDLE);

	/* Reset DMA controller just to make sure everything is from scratch */
	DMA.CTRL = DMA_RESET_bm;
	DMA.CTRL = DMA_ENABLE_bm;
}

/**
 * \brief Disable DMA controller
 */
void dma_disable(void)
{
	DMA.CTRL = 0;
	sysclk_disable_module(SYSCLK_PORT_GEN, SYSCLK_DMA);
	sleepmgr_unlock_mode(SLEEPMGR_IDLE);
}

/**
 * \brief Set callback for given DMA channel
 *
 * \param num \ref dma_channel_num_t
 * \param callback \ref dma_callback_t
 */
void dma_set_callback(dma_channel_num_t num, dma_callback_t callback)
{
	dma_data[num].callback = callback;
}

/**
 * \internal
 * \brief Common DMA channel interrupt handler
 *
 * Calls the channel callback with the channel status code. The following
 * status codes are possible:
 * - DMA_CH_TRANSFER_COMPLETED: Transfer completed successfully
 * - DMA_CH_TRANSFER_ERROR: Fault in transfer
 *
 * The optional callback used by the interrupt handler is set by the
 * dma_set_callback() function.
 *
 * \param num DMA channel number to handle interrupt for
 */
static void dma_interrupt(const dma_channel_num_t num)
{
	enum dma_channel_status status;
	DMA_CH_t *channel;

	channel = dma_get_channel_address_from_num(num);
	status  = dma_get_channel_status(num);

	/* Clear all interrupt flags to be sure */
	channel->CTRLB |= DMA_CH_TRNIF_bm | DMA_CH_ERRIF_bm;

	if (dma_data[num].callback) {
		dma_data[num].callback(status);
	}
}

/**
 * \internal
 * \brief DMA channel 0 interrupt handler
 */
ISR(DMA_CH0_vect)
{
	dma_interrupt(0);
}

#if DMA_NUMBER_OF_CHANNELS > 1
/**
 * \internal
 * \brief DMA channel 1 interrupt handler
 */
ISR(DMA_CH1_vect)
{
	dma_interrupt(1);
}
#endif

#if DMA_NUMBER_OF_CHANNELS > 2
/**
 * \internal
 * \brief DMA channel 2 interrupt handler
 */
ISR(DMA_CH2_vect)
{
	dma_interrupt(2);
}
#endif

#if DMA_NUMBER_OF_CHANNELS > 3
/**
 * \internal
 * \brief DMA channel 3 interrupt handler
 */
ISR(DMA_CH3_vect)
{
	dma_interrupt(3);
}
#endif

/**
 * \brief Write DMA channel configuration to hardware
 *
 * This function will write the DMA channel configuration, provided by a
 * \ref dma_channel_config.
 *
 * \param num DMA channel number to write configuration to
 * \param config Pointer to a DMA channel config, given by a
 *               \ref dma_channel_config
 */
void dma_channel_write_config(dma_channel_num_t num,
		struct dma_channel_config *config)
{
	DMA_CH_t *channel = dma_get_channel_address_from_num(num);
	irqflags_t iflags = cpu_irq_save();

#ifdef CONFIG_HAVE_HUGEMEM
	channel->DESTADDR0 = (uint32_t)config->destaddr;
	channel->DESTADDR1 = (uint32_t)config->destaddr >> 8;
	channel->DESTADDR2 = (uint32_t)config->destaddr >> 16;
#else
	channel->DESTADDR0 = (uint32_t)config->destaddr16;
	channel->DESTADDR1 = (uint32_t)config->destaddr16 >> 8;
#  if XMEGA_A || XMEGA_AU
	channel->DESTADDR2 = 0;
#  endif
#endif

#ifdef CONFIG_HAVE_HUGEMEM
	channel->SRCADDR0 = (uint32_t)config->srcaddr;
	channel->SRCADDR1 = (uint32_t)config->srcaddr >> 8;
	channel->SRCADDR2 = (uint32_t)config->srcaddr >> 16;
#else
	channel->SRCADDR0 = (uint32_t)config->srcaddr16;
	channel->SRCADDR1 = (uint32_t)config->srcaddr16 >> 8;
#  if XMEGA_A || XMEGA_AU
	channel->SRCADDR2 = 0;
#  endif
#endif

	channel->ADDRCTRL = config->addrctrl;
	channel->TRIGSRC = config->trigsrc;
	channel->TRFCNT = config->trfcnt;
	channel->REPCNT = config->repcnt;

	channel->CTRLB = config->ctrlb;

	/* Make sure the DMA channel is not enabled before dma_channel_enable()
	 * is called.
	 */
#if XMEGA_A || XMEGA_AU
	channel->CTRLA = config->ctrla & ~DMA_CH_ENABLE_bm;
#else
	channel->CTRLA = config->ctrla & ~DMA_CH_CHEN_bm;
#endif

	cpu_irq_restore(iflags);
}

/**
 * \brief Read DMA channel configuration from hardware
 *
 * This function will read the DMA channel configuration into a
 * \ref dma_channel_config.
 *
 * \param num DMA channel number to read configuration from
 * \param config Pointer to a DMA channel config, given by a
 *               \ref dma_channel_config
 */
void dma_channel_read_config(dma_channel_num_t num,
		struct dma_channel_config *config)
{
	DMA_CH_t *channel = dma_get_channel_address_from_num(num);
	irqflags_t iflags = cpu_irq_save();
#ifdef CONFIG_HAVE_HUGEMEM
	uint32_t address;
#else
	uint16_t address;
#endif

	address = channel->DESTADDR0;
	address |= channel->DESTADDR1 << 8;
#ifdef CONFIG_HAVE_HUGEMEM
	address |= (uint32_t)channel->DESTADDR2 << 16;
	config->destaddr = (hugemem_ptr_t)address;
#else
	config->destaddr16 = address;
#endif

	address = channel->SRCADDR0;
	address |= channel->SRCADDR1 << 8;
#ifdef CONFIG_HAVE_HUGEMEM
	address |= (uint32_t)channel->SRCADDR2 << 16;
	config->srcaddr = (hugemem_ptr_t)address;
#else
	config->srcaddr16 = address;
#endif

	config->addrctrl = channel->ADDRCTRL;
	config->trigsrc  = channel->TRIGSRC;
	config->trfcnt   = channel->TRFCNT;
	config->repcnt   = channel->REPCNT;

	config->ctrlb = channel->CTRLB;
	config->ctrla = channel->CTRLA;

	cpu_irq_restore(iflags);
}
