# Supplementary material for: DStat: A Versatile, Open-Source Potentiostat for Electroanalysis and Integration
Source: PLoS One. 2015 Oct 28;10(10):e0140349. doi: 10.1371/journal.pone.0140349 (PMC4624907; doi:10.1371/journal.pone.0140349)
Supplement: S1 File — Electronics manufacturing files, software and firmware source code, and documentation for DStat construction and operation. The most recent version can be retrieved from http://microfluidics.utoronto.ca/dstat. (ZIP) [file pone.0140349.s007.zip › DStat/dstat-firmware.git/DSTAT/src/asf/xmega/drivers/rtc/rtc.c]

/**
 * \file
 *
 * \brief AVR XMEGA Real Time Counter driver
 *
 * Copyright (c) 2010-2012 Atmel Corporation. All rights reserved.
 *
 * \asf_license_start
 *
 * \page License
 *
 * Redistribution and use in source and binary forms, with or without
 * modification, are permitted provided that the following conditions are met:
 *
 * 1. Redistributions of source code must retain the above copyright notice,
 *    this list of conditions and the following disclaimer.
 *
 * 2. Redistributions in binary form must reproduce the above copyright notice,
 *    this list of conditions and the following disclaimer in the documentation
 *    and/or other materials provided with the distribution.
 *
 * 3. The name of Atmel may not be used to endorse or promote products derived
 *    from this software without specific prior written permission.
 *
 * 4. This software may only be redistributed and used in connection with an
 *    Atmel microcontroller product.
 *
 * THIS SOFTWARE IS PROVIDED BY ATMEL "AS IS" AND ANY EXPRESS OR IMPLIED
 * WARRANTIES, INCLUDING, BUT NOT LIMITED TO, THE IMPLIED WARRANTIES OF
 * MERCHANTABILITY, FITNESS FOR A PARTICULAR PURPOSE AND NON-INFRINGEMENT ARE
 * EXPRESSLY AND SPECIFICALLY DISCLAIMED. IN NO EVENT SHALL ATMEL BE LIABLE FOR
 * ANY DIRECT, INDIRECT, INCIDENTAL, SPECIAL, EXEMPLARY, OR CONSEQUENTIAL
 * DAMAGES (INCLUDING, BUT NOT LIMITED TO, PROCUREMENT OF SUBSTITUTE GOODS
 * OR SERVICES; LOSS OF USE, DATA, OR PROFITS; OR BUSINESS INTERRUPTION)
 * HOWEVER CAUSED AND ON ANY THEORY OF LIABILITY, WHETHER IN CONTRACT,
 * STRICT LIABILITY, OR TORT (INCLUDING NEGLIGENCE OR OTHERWISE) ARISING IN
 * ANY WAY OUT OF THE USE OF THIS SOFTWARE, EVEN IF ADVISED OF THE
 * POSSIBILITY OF SUCH DAMAGE.
 *
 * \asf_license_stop
 *
 */
#include <compiler.h>
#include <sysclk.h>
#include <sleepmgr.h>
#include <rtc.h>

#ifdef CONFIG_RTC_CLOCK_SOURCE
# error CONFIG_RTC_CLOCK_SOURCE is deprecated. Use CONFIG_RTC_SOURCE in \
        conf_clock.h as it is now done in sysclk_init()
#endif

#ifdef CONFIG_RTC_OVERFLOW_INT_LEVEL
# define RTC_OVERFLOW_INT_LEVEL CONFIG_RTC_OVERFLOW_INT_LEVEL
#else
# define RTC_OVERFLOW_INT_LEVEL RTC_OVFINTLVL_LO_gc
#endif

#ifdef CONFIG_RTC_COMPARE_INT_LEVEL
# define RTC_COMPARE_INT_LEVEL CONFIG_RTC_COMPARE_INT_LEVEL
#else
# define RTC_COMPARE_INT_LEVEL RTC_COMPINTLVL_LO_gc
#endif

/**
 * \internal
 * \brief Driver private struct
 */
struct rtc_data_struct {
	//! High value of counter
	uint16_t counter_high;
	//! High value of alarm time
	uint16_t alarm_high;
	//! Low value of alarm time
	uint16_t alarm_low;
	//! Callback function to use on alarm
	rtc_callback_t callback;
};

/**
 * \internal
 * \brief Driver private data
 */
struct rtc_data_struct rtc_data;

/**
 * \internal
 * \brief Check if RTC is busy synchronizing
 */
static __always_inline bool rtc_is_busy(void)
{
	return RTC.STATUS & RTC_SYNCBUSY_bm;
}

/**
 * \brief Check if pending alarm have triggered
 *
 * \retval true  Alarm have triggered
 * \retval false Alarm is pending
 */
__always_inline bool rtc_alarm_has_triggered(void)
{
	return !(RTC.INTCTRL & RTC_COMPARE_INT_LEVEL );
}

/**
 * \brief Set current time
 *
 * \param time Time value to set
 */
void rtc_set_time(uint32_t time)
{
	RTC.CTRL = RTC_PRESCALER_OFF_gc;

	while (rtc_is_busy());

	RTC.CNT = time;
	rtc_data.counter_high = time >> 16;
	RTC.CTRL = CONFIG_RTC_PRESCALER;
}

/**
 * \brief Get current time
 *
 * \return Current time value
 *
 * \note For devices with the errata "RTC Counter value not correctly read
 *       after sleep", this can return old values shortly after waking up from
 *       sleep.
 * \note Without this errata this function can block for up to 1 RTC
 *       clock source cycle after waking up from sleep.
 */
uint32_t rtc_get_time(void)
{
	irqflags_t flags;
	uint16_t   count_high;
	uint16_t   count_low;

	while (rtc_is_busy());

	flags = cpu_irq_save();
	count_high = rtc_data.counter_high;
	count_low = RTC.CNT;
	// Test for possible pending increase of high count value
	if ((count_low == 0) && (RTC.INTFLAGS & RTC_OVFIF_bm))
		count_high++;
	cpu_irq_restore(flags);

	return ((uint32_t)count_high << 16) | count_low;
}

/**
 * \brief Set alarm time
 *
 * Will set absolute alarm time that will call the callback specified by \ref
 * rtc_set_callback on completion. Or possibly use \ref
 * rtc_alarm_has_triggered to check for it.
 *
 * Any pending alarm will be overwritten with this function.
 *
 * \param time Absolute time value. See also \ref rtc_min_alarm_time
 * \pre Needs interrupts disabled if used from several contexts
 */
void rtc_set_alarm(uint32_t time)
{
	RTC.INTCTRL = RTC_OVERFLOW_INT_LEVEL;
	RTC.COMP = time;
	rtc_data.alarm_low = time;
	rtc_data.alarm_high = time >> 16;

	while (rtc_is_busy());

	RTC.INTFLAGS = RTC_COMPIF_bm;
	RTC.INTCTRL = (uint8_t)RTC_COMPARE_INT_LEVEL
		| (uint8_t)RTC_OVERFLOW_INT_LEVEL;
}

/**
 * \brief Set callback to call on alarm
 *
 * \param callback Callback function pointer
 */
void rtc_set_callback(rtc_callback_t callback)
{
	rtc_data.callback = callback;
}

/**
 * \brief Initialize the RTC
 *
 * Start up the RTC and start counting from 0
 *
 * \note The RTC clock source used by the RTC module should be set up before
 *       calling this function. 
 */
void rtc_init(void)
{
	sysclk_enable_module(SYSCLK_PORT_GEN, SYSCLK_RTC);
	RTC.PER = 0xffff;
	RTC.CNT = 0;
	/* Since overflow interrupt is needed all the time we limit sleep to
	 * power-save.
	 */
	sleepmgr_lock_mode(SLEEPMGR_PSAVE);
	RTC.INTCTRL = RTC_OVERFLOW_INT_LEVEL;
	RTC.CTRL = CONFIG_RTC_PRESCALER;
}

/**
 * \internal
 * \brief Overflow interrupt handling high counter
 */
ISR(RTC_OVF_vect)
{
	rtc_data.counter_high++;
}

/**
 * \internal
 * \brief Compare interrupt used for alarm
 */
ISR(RTC_COMP_vect)
{
	if (rtc_data.counter_high >= rtc_data.alarm_high) {
		RTC.INTCTRL = RTC_OVERFLOW_INT_LEVEL;
		if (rtc_data.callback) {
			uint32_t count = ((uint32_t)rtc_data.counter_high << 16)
					| RTC.CNT;
			uint32_t alarm = ((uint32_t)rtc_data.alarm_high << 16)
					| rtc_data.alarm_low;
			/* Workaround for errata. Count might not be updated
			 * when waking up from sleep, so in this case use alarm
			 * time plus one.
			 */
			if (alarm >= count)
				count = alarm + 1;
			rtc_data.callback(count);
		}
	}
}
