# Supplementary material for: DStat: A Versatile, Open-Source Potentiostat for Electroanalysis and Integration
Source: PLoS One. 2015 Oct 28;10(10):e0140349. doi: 10.1371/journal.pone.0140349 (PMC4624907; doi:10.1371/journal.pone.0140349)
Supplement: S1 File — Electronics manufacturing files, software and firmware source code, and documentation for DStat construction and operation. The most recent version can be retrieved from http://microfluidics.utoronto.ca/dstat. (ZIP) [file pone.0140349.s007.zip › DStat/dstat-firmware.git/DSTAT/src/asf/xmega/utils/preprocessor/stringz.h]

/**
 * \file
 *
 * \brief Preprocessor stringizing utils.
 *
 * Copyright (c) 2009 Atmel Corporation. All rights reserved.
 *
 * \asf_license_start
 *
 * \page License
 *
 * Redistribution and use in source and binary forms, with or without
 * modification, are permitted provided that the following conditions are met:
 *
 * 1. Redistributions of source code must retain the above copyright notice,
 *    this list of conditions and the following disclaimer.
 *
 * 2. Redistributions in binary form must reproduce the above copyright notice,
 *    this list of conditions and the following disclaimer in the documentation
 *    and/or other materials provided with the distribution.
 *
 * 3. The name of Atmel may not be used to endorse or promote products derived
 *    from this software without specific prior written permission.
 *
 * 4. This software may only be redistributed and used in connection with an
 *    Atmel microcontroller product.
 *
 * THIS SOFTWARE IS PROVIDED BY ATMEL "AS IS" AND ANY EXPRESS OR IMPLIED
 * WARRANTIES, INCLUDING, BUT NOT LIMITED TO, THE IMPLIED WARRANTIES OF
 * MERCHANTABILITY, FITNESS FOR A PARTICULAR PURPOSE AND NON-INFRINGEMENT ARE
 * EXPRESSLY AND SPECIFICALLY DISCLAIMED. IN NO EVENT SHALL ATMEL BE LIABLE FOR
 * ANY DIRECT, INDIRECT, INCIDENTAL, SPECIAL, EXEMPLARY, OR CONSEQUENTIAL
 * DAMAGES (INCLUDING, BUT NOT LIMITED TO, PROCUREMENT OF SUBSTITUTE GOODS
 * OR SERVICES; LOSS OF USE, DATA, OR PROFITS; OR BUSINESS INTERRUPTION)
 * HOWEVER CAUSED AND ON ANY THEORY OF LIABILITY, WHETHER IN CONTRACT,
 * STRICT LIABILITY, OR TORT (INCLUDING NEGLIGENCE OR OTHERWISE) ARISING IN
 * ANY WAY OUT OF THE USE OF THIS SOFTWARE, EVEN IF ADVISED OF THE
 * POSSIBILITY OF SUCH DAMAGE.
 *
 * \asf_license_stop
 *
 */
#ifndef _STRINGZ_H_
#define _STRINGZ_H_

/**
 * \defgroup group_xmega_utils_stringz Stringize
 *
 * \ingroup group_xmega_utils
 *
 * \{
 */

/*! \brief Stringize.
 *
 * Stringize a preprocessing token, this token being allowed to be \#defined.
 *
 * May be used only within macros with the token passed as an argument if the token is \#defined.
 *
 * For example, writing STRINGZ(PIN) within a macro \#defined by PIN_NAME(PIN)
 * and invoked as PIN_NAME(PIN0) with PIN0 \#defined as A0 is equivalent to
 * writing "A0".
 */
#define STRINGZ(x)                                #x

/*! \brief Absolute stringize.
 *
 * Stringize a preprocessing token, this token being allowed to be \#defined.
 *
 * No restriction of use if the token is \#defined.
 *
 * For example, writing ASTRINGZ(PIN0) anywhere with PIN0 \#defined as A0 is
 * equivalent to writing "A0".
 */
#define ASTRINGZ(x)                               STRINGZ(x)

/**
 * \}
 */

#endif  // _STRINGZ_H_
