# Supplementary material for: DStat: A Versatile, Open-Source Potentiostat for Electroanalysis and Integration
Source: PLoS One. 2015 Oct 28;10(10):e0140349. doi: 10.1371/journal.pone.0140349 (PMC4624907; doi:10.1371/journal.pone.0140349)
Supplement: S1 File — Electronics manufacturing files, software and firmware source code, and documentation for DStat construction and operation. The most recent version can be retrieved from http://microfluidics.utoronto.ca/dstat. (ZIP) [file pone.0140349.s007.zip › DStat/dstat-firmware.git/DSTAT/src/asf/xmega/utils/status_codes.h]

/**
 * \file
 *
 * \brief Status code definitions.
 *
 * This file defines various status codes returned by functions,
 * indicating success or failure as well as what kind of failure.
 *
 * Copyright (c) 2009-2012 Atmel Corporation. All rights reserved.
 *
 * \asf_license_start
 *
 * \page License
 *
 * Redistribution and use in source and binary forms, with or without
 * modification, are permitted provided that the following conditions are met:
 *
 * 1. Redistributions of source code must retain the above copyright notice,
 *    this list of conditions and the following disclaimer.
 *
 * 2. Redistributions in binary form must reproduce the above copyright notice,
 *    this list of conditions and the following disclaimer in the documentation
 *    and/or other materials provided with the distribution.
 *
 * 3. The name of Atmel may not be used to endorse or promote products derived
 *    from this software without specific prior written permission.
 *
 * 4. This software may only be redistributed and used in connection with an
 *    Atmel microcontroller product.
 *
 * THIS SOFTWARE IS PROVIDED BY ATMEL "AS IS" AND ANY EXPRESS OR IMPLIED
 * WARRANTIES, INCLUDING, BUT NOT LIMITED TO, THE IMPLIED WARRANTIES OF
 * MERCHANTABILITY, FITNESS FOR A PARTICULAR PURPOSE AND NON-INFRINGEMENT ARE
 * EXPRESSLY AND SPECIFICALLY DISCLAIMED. IN NO EVENT SHALL ATMEL BE LIABLE FOR
 * ANY DIRECT, INDIRECT, INCIDENTAL, SPECIAL, EXEMPLARY, OR CONSEQUENTIAL
 * DAMAGES (INCLUDING, BUT NOT LIMITED TO, PROCUREMENT OF SUBSTITUTE GOODS
 * OR SERVICES; LOSS OF USE, DATA, OR PROFITS; OR BUSINESS INTERRUPTION)
 * HOWEVER CAUSED AND ON ANY THEORY OF LIABILITY, WHETHER IN CONTRACT,
 * STRICT LIABILITY, OR TORT (INCLUDING NEGLIGENCE OR OTHERWISE) ARISING IN
 * ANY WAY OUT OF THE USE OF THIS SOFTWARE, EVEN IF ADVISED OF THE
 * POSSIBILITY OF SUCH DAMAGE.
 *
 * \asf_license_stop
 *
 */
#ifndef STATUS_CODES_H_INCLUDED
#define STATUS_CODES_H_INCLUDED

/**
 * \defgroup group_xmega_utils_status_codes Status Codes
 *
 * \ingroup group_xmega_utils
 *
 * \{
 */

/* Note: this is a local workaround to avoid a pre-processor clash due to the
 * lwIP macro ERR_TIMEOUT. */
#if defined(__LWIP_ERR_H__) && defined(ERR_TIMEOUT)
#if (ERR_TIMEOUT != -3)

/* Internal check to make sure that the later restore of lwIP's ERR_TIMEOUT
 * macro is set to the correct value. Note that it is highly improbable that
 * this value ever changes in lwIP. */
#error ASF developers: check lwip err.h new value for ERR_TIMEOUT
#endif
#undef ERR_TIMEOUT
#endif

/**
 * Status code that may be returned by shell commands and protocol
 * implementations.
 *
 * \note Any change to these status codes and the corresponding
 * message strings is strictly forbidden. New codes can be added,
 * however, but make sure that any message string tables are updated
 * at the same time.
 */
enum status_code {
	STATUS_OK               =  0, //!< Success
	ERR_IO_ERROR            =  -1, //!< I/O error
	ERR_FLUSHED             =  -2, //!< Request flushed from queue
	ERR_TIMEOUT             =  -3, //!< Operation timed out
	ERR_BAD_DATA            =  -4, //!< Data integrity check failed
	ERR_PROTOCOL            =  -5, //!< Protocol error
	ERR_UNSUPPORTED_DEV     =  -6, //!< Unsupported device
	ERR_NO_MEMORY           =  -7, //!< Insufficient memory
	ERR_INVALID_ARG         =  -8, //!< Invalid argument
	ERR_BAD_ADDRESS         =  -9, //!< Bad address
	ERR_BUSY                =  -10, //!< Resource is busy
	ERR_BAD_FORMAT          =  -11, //!< Data format not recognized

	/**
	 * \brief Operation in progress
	 *
	 * This status code is for driver-internal use when an operation
	 * is currently being performed.
	 *
	 * \note Drivers should never return this status code to any
	 * callers. It is strictly for internal use.
	 */
	OPERATION_IN_PROGRESS	= -128,
};

typedef enum status_code status_code_t;

#if defined(__LWIP_ERR_H__)
#define ERR_TIMEOUT -3
#endif

/**
 * \}
 */

#endif /* STATUS_CODES_H_INCLUDED */
