# Supplementary material for: DStat: A Versatile, Open-Source Potentiostat for Electroanalysis and Integration
Source: PLoS One. 2015 Oct 28;10(10):e0140349. doi: 10.1371/journal.pone.0140349 (PMC4624907; doi:10.1371/journal.pone.0140349)
Supplement: S1 File — Electronics manufacturing files, software and firmware source code, and documentation for DStat construction and operation. The most recent version can be retrieved from http://microfluidics.utoronto.ca/dstat. (ZIP) [file pone.0140349.s007.zip › DStat/dstat-firmware.git/DSTAT/src/config/conf_board.h]

/**
 * \file
 *
 * \brief User board configuration template
 *
 */

#ifndef CONF_BOARD_H
#define CONF_BOARD_H

#define BOARD_VER_MAJOR 1
#define BOARD_VER_MINOR 2

#endif // CONF_BOARD_H
