# Supplementary material for: DStat: A Versatile, Open-Source Potentiostat for Electroanalysis and Integration
Source: PLoS One. 2015 Oct 28;10(10):e0140349. doi: 10.1371/journal.pone.0140349 (PMC4624907; doi:10.1371/journal.pone.0140349)
Supplement: S1 File — Electronics manufacturing files, software and firmware source code, and documentation for DStat construction and operation. The most recent version can be retrieved from http://microfluidics.utoronto.ca/dstat. (ZIP) [file pone.0140349.s007.zip › DStat/dstat-firmware.git/DSTAT/src/config/conf_clock.h]

/**
 * \file
 *
 * \brief Chip-specific system clock manager configuration
 *
 * Copyright (c) 2011-2012 Atmel Corporation. All rights reserved.
 *
 * \asf_license_start
 *
 * \page License
 *
 * Redistribution and use in source and binary forms, with or without
 * modification, are permitted provided that the following conditions are met:
 *
 * 1. Redistributions of source code must retain the above copyright notice,
 *    this list of conditions and the following disclaimer.
 *
 * 2. Redistributions in binary form must reproduce the above copyright notice,
 *    this list of conditions and the following disclaimer in the documentation
 *    and/or other materials provided with the distribution.
 *
 * 3. The name of Atmel may not be used to endorse or promote products derived
 *    from this software without specific prior written permission.
 *
 * 4. This software may only be redistributed and used in connection with an
 *    Atmel microcontroller product.
 *
 * THIS SOFTWARE IS PROVIDED BY ATMEL "AS IS" AND ANY EXPRESS OR IMPLIED
 * WARRANTIES, INCLUDING, BUT NOT LIMITED TO, THE IMPLIED WARRANTIES OF
 * MERCHANTABILITY, FITNESS FOR A PARTICULAR PURPOSE AND NON-INFRINGEMENT ARE
 * EXPRESSLY AND SPECIFICALLY DISCLAIMED. IN NO EVENT SHALL ATMEL BE LIABLE FOR
 * ANY DIRECT, INDIRECT, INCIDENTAL, SPECIAL, EXEMPLARY, OR CONSEQUENTIAL
 * DAMAGES (INCLUDING, BUT NOT LIMITED TO, PROCUREMENT OF SUBSTITUTE GOODS
 * OR SERVICES; LOSS OF USE, DATA, OR PROFITS; OR BUSINESS INTERRUPTION)
 * HOWEVER CAUSED AND ON ANY THEORY OF LIABILITY, WHETHER IN CONTRACT,
 * STRICT LIABILITY, OR TORT (INCLUDING NEGLIGENCE OR OTHERWISE) ARISING IN
 * ANY WAY OUT OF THE USE OF THIS SOFTWARE, EVEN IF ADVISED OF THE
 * POSSIBILITY OF SUCH DAMAGE.
 *
 * \asf_license_stop
 *
 */
#ifndef CONF_CLOCK_H_INCLUDED
#define CONF_CLOCK_H_INCLUDED

//#define CONFIG_SYSCLK_SOURCE          SYSCLK_SRC_RC2MHZ
//#define CONFIG_SYSCLK_SOURCE        SYSCLK_SRC_RC32MHZ
//#define CONFIG_SYSCLK_SOURCE        SYSCLK_SRC_RC32KHZ
//#define CONFIG_SYSCLK_SOURCE        SYSCLK_SRC_XOSC
#define CONFIG_SYSCLK_SOURCE        SYSCLK_SRC_PLL

/* Fbus = Fsys / (2 ^ BUS_div) */
#define CONFIG_SYSCLK_PSADIV          SYSCLK_PSADIV_1
#define CONFIG_SYSCLK_PSBCDIV         SYSCLK_PSBCDIV_1_1

//#define CONFIG_PLL0_SOURCE          PLL_SRC_XOSC
#define CONFIG_PLL0_SOURCE          PLL_SRC_RC2MHZ
//#define CONFIG_PLL0_SOURCE          PLL_SRC_RC32MHZ

/* Fpll = (Fclk * PLL_mul) / PLL_div */
#define CONFIG_PLL0_MUL             16
#define CONFIG_PLL0_DIV             1

/* External oscillator frequency range */
/** 0.4 to 2 MHz frequency range */
//#define CONFIG_XOSC_RANGE XOSC_RANGE_04TO2
/** 2 to 9 MHz frequency range */
//#define CONFIG_XOSC_RANGE XOSC_RANGE_2TO9
/** 9 to 12 MHz frequency range */
//#define CONFIG_XOSC_RANGE XOSC_RANGE_9TO12
/** 12 to 16 MHz frequency range */
//#define CONFIG_XOSC_RANGE XOSC_RANGE_12TO16

/* DFLL autocalibration */
#define CONFIG_OSC_AUTOCAL_RC2MHZ_REF_OSC  OSC_ID_RC32KHZ
//#define CONFIG_OSC_AUTOCAL_RC32MHZ_REF_OSC OSC_ID_XOSC

/* The following example clock configuration definitions can be used in XMEGA
 * devices that contain a USB controller. It configures the USB controller clock
 * source to use the internal (nominally) 32MHz RC oscillator, up-calibrated to
 * run at 48MHz via the periodic 1ms USB Start Of Frame packets sent by the
 * host. The USB controller requires 48MHz for Full Speed operation, or 6MHz
 * for USB Low Speed operation.
 *
 * Note that when the 32MHz RC oscillator is tuned to 48MHz, it cannot be used
 * directly as the system clock source; it must either be prescaled down to a
 * speed below the maximum operating frequency given in the datasheet, or an
 * alternative clock source (e.g. the internal 2MHz RC Oscillator, multiplied
 * to a higher frequency via the internal PLL module) must be used instead.
 */
#define CONFIG_USBCLK_SOURCE                USBCLK_SRC_RCOSC
#define CONFIG_OSC_RC32_CAL                 48000000UL
#define CONFIG_OSC_AUTOCAL_RC32MHZ_REF_OSC  OSC_ID_USBSOF

/* Use to enable and select RTC clock source */
#define CONFIG_RTC_SOURCE           SYSCLK_RTCSRC_RCOSC

#endif /* CONF_CLOCK_H_INCLUDED */
