# Supplementary material for: DStat: A Versatile, Open-Source Potentiostat for Electroanalysis and Integration
Source: PLoS One. 2015 Oct 28;10(10):e0140349. doi: 10.1371/journal.pone.0140349 (PMC4624907; doi:10.1371/journal.pone.0140349)
Supplement: S1 File — Electronics manufacturing files, software and firmware source code, and documentation for DStat construction and operation. The most recent version can be retrieved from http://microfluidics.utoronto.ca/dstat. (ZIP) [file pone.0140349.s007.zip › DStat/dstat-firmware.git/DSTAT/src/config/conf_experiment.h]

/*
 * conf_experiment.h
 *
 * Created: 01/10/2012 11:27:17 PM
 *  Author: mdryden
 */ 


#ifndef CONF_EXPERIMENT_H_
#define CONF_EXPERIMENT_H_


#endif /* CONF_EXPERIMENT_H_ */
