# Supplementary material for: DStat: A Versatile, Open-Source Potentiostat for Electroanalysis and Integration
Source: PLoS One. 2015 Oct 28;10(10):e0140349. doi: 10.1371/journal.pone.0140349 (PMC4624907; doi:10.1371/journal.pone.0140349)
Supplement: S1 File — Electronics manufacturing files, software and firmware source code, and documentation for DStat construction and operation. The most recent version can be retrieved from http://microfluidics.utoronto.ca/dstat. (ZIP) [file pone.0140349.s007.zip › DStat/dstat-firmware.git/DSTAT/src/config/conf_usb.h]

/**
 * \file
 *
 * \brief USB configuration file for CDC application
 *
 * Copyright (c) 2009-2012 Atmel Corporation. All rights reserved.
 *
 * \asf_license_start
 *
 * \page License
 *
 * Redistribution and use in source and binary forms, with or without
 * modification, are permitted provided that the following conditions are met:
 *
 * 1. Redistributions of source code must retain the above copyright notice,
 *    this list of conditions and the following disclaimer.
 *
 * 2. Redistributions in binary form must reproduce the above copyright notice,
 *    this list of conditions and the following disclaimer in the documentation
 *    and/or other materials provided with the distribution.
 *
 * 3. The name of Atmel may not be used to endorse or promote products derived
 *    from this software without specific prior written permission.
 *
 * 4. This software may only be redistributed and used in connection with an
 *    Atmel microcontroller product.
 *
 * THIS SOFTWARE IS PROVIDED BY ATMEL "AS IS" AND ANY EXPRESS OR IMPLIED
 * WARRANTIES, INCLUDING, BUT NOT LIMITED TO, THE IMPLIED WARRANTIES OF
 * MERCHANTABILITY, FITNESS FOR A PARTICULAR PURPOSE AND NON-INFRINGEMENT ARE
 * EXPRESSLY AND SPECIFICALLY DISCLAIMED. IN NO EVENT SHALL ATMEL BE LIABLE FOR
 * ANY DIRECT, INDIRECT, INCIDENTAL, SPECIAL, EXEMPLARY, OR CONSEQUENTIAL
 * DAMAGES (INCLUDING, BUT NOT LIMITED TO, PROCUREMENT OF SUBSTITUTE GOODS
 * OR SERVICES; LOSS OF USE, DATA, OR PROFITS; OR BUSINESS INTERRUPTION)
 * HOWEVER CAUSED AND ON ANY THEORY OF LIABILITY, WHETHER IN CONTRACT,
 * STRICT LIABILITY, OR TORT (INCLUDING NEGLIGENCE OR OTHERWISE) ARISING IN
 * ANY WAY OUT OF THE USE OF THIS SOFTWARE, EVEN IF ADVISED OF THE
 * POSSIBILITY OF SUCH DAMAGE.
 *
 * \asf_license_stop
 *
 */

#ifndef _CONF_USB_H_
#define _CONF_USB_H_

#include "compiler.h"
#include "conf_board.h"

/**
 * USB Device Configuration
 * @{
 */

//! Device definition (mandatory)
#define  USB_DEVICE_VENDOR_ID             0x03EB
#define  USB_DEVICE_PRODUCT_ID            USB_PID_ATMEL_MEGA_CDC
#define  USB_DEVICE_MAJOR_VERSION         BOARD_VER_MAJOR
#define  USB_DEVICE_MINOR_VERSION         BOARD_VER_MINOR
#define  USB_DEVICE_POWER                 200 // Consumption on Vbus line (mA)
#define  USB_DEVICE_ATTR                  (USB_CONFIG_ATTR_BUS_POWERED)
//	(USB_CONFIG_ATTR_SELF_POWERED)
// (USB_CONFIG_ATTR_BUS_POWERED)
//	(USB_CONFIG_ATTR_REMOTE_WAKEUP|USB_CONFIG_ATTR_SELF_POWERED)
//	(USB_CONFIG_ATTR_REMOTE_WAKEUP|USB_CONFIG_ATTR_BUS_POWERED)

//! USB Device string definitions (Optional)
#define  USB_DEVICE_MANUFACTURE_NAME      "Wheeler Lab"
#define  USB_DEVICE_PRODUCT_NAME          "DStat"
#define  USB_DEVICE_SERIAL_NAME           "12...EF"


/**
 * Device speeds support
 * Low speed not supported by CDC
 * @{
 */
//! To authorize the High speed
#if (UC3A3||UC3A4)
#define  USB_DEVICE_HS_SUPPORT
#endif
//@}


/**
 * USB Device Callbacks definitions (Optional)
 * @{
 */
// #define  UDC_VBUS_EVENT(b_vbus_high)      user_callback_vbus_action(b_vbus_high)
// extern void user_callback_vbus_action(bool b_vbus_high);
// #define  UDC_SOF_EVENT()                  user_callback_sof_action()
// extern void user_callback_sof_action(void);
// #define  UDC_SUSPEND_EVENT()              user_callback_suspend_action()
// extern void user_callback_suspend_action(void);
// #define  UDC_RESUME_EVENT()               user_callback_resume_action()
// extern void user_callback_resume_action(void);
// Mandatory when USB_DEVICE_ATTR authorizes remote wakeup feature
// #define  UDC_REMOTEWAKEUP_ENABLE()        user_callback_remotewakeup_enable()
// extern void user_callback_remotewakeup_enable(void);
// #define  UDC_REMOTEWAKEUP_DISABLE()       user_callback_remotewakeup_disable()
// extern void user_callback_remotewakeup_disable(void);
// When a extra string descriptor must be supported
// other than manufacturer, product and serial string
// #define  UDC_GET_EXTRA_STRING()
//@}

//@}


/**
 * USB Interface Configuration
 * @{
 */
/**
 * Configuration of CDC interface
 * @{
 */

//! Number of communication port used (1 to 3)
#define  UDI_CDC_PORT_NB 1

//! Interface callback definition
#define  UDI_CDC_ENABLE_EXT(port)          true
#define  UDI_CDC_DISABLE_EXT(port)
#define  UDI_CDC_RX_NOTIFY(port)
#define  UDI_CDC_SET_CODING_EXT(port,cfg)
#define  UDI_CDC_SET_DTR_EXT(port,set)
#define  UDI_CDC_SET_RTS_EXT(port,set)
/*
 * #define UDI_CDC_ENABLE_EXT(port) my_callback_cdc_enable()
 * extern bool my_callback_cdc_enable(void);
 * #define UDI_CDC_DISABLE_EXT(port) my_callback_cdc_disable()
 * extern void my_callback_cdc_disable(void);
 * #define  UDI_CDC_RX_NOTIFY(port) my_callback_rx_notify(port)
 * extern void my_callback_rx_notify(uint8_t port);
 * #define  UDI_CDC_SET_CODING_EXT(port,cfg) my_callback_config(port,cfg)
 * extern void my_callback_config(uint8_t port, usb_cdc_line_coding_t * cfg); 
 * #define  UDI_CDC_SET_DTR_EXT(port,set) my_callback_cdc_set_dtr(port,set)
 * extern void my_callback_cdc_set_dtr(uint8_t port, bool b_enable);
 * #define  UDI_CDC_SET_RTS_EXT(port,set) my_callback_cdc_set_rts(port,set)
 * extern void my_callback_cdc_set_rts(uint8_t port, bool b_enable); 
 */

//! Define it when the transfer CDC Device to Host is a low rate (<512000 bauds)
//! to reduce CDC buffers size
//#define  UDI_CDC_LOW_RATE

//! Default configuration of communication port
#define  UDI_CDC_DEFAULT_RATE             1024000
#define  UDI_CDC_DEFAULT_STOPBITS         CDC_STOP_BITS_1
#define  UDI_CDC_DEFAULT_PARITY           CDC_PAR_NONE
#define  UDI_CDC_DEFAULT_DATABITS         8
//@}
//@}


/**
 * USB Device Driver Configuration
 * @{
 */
//@}

//! The includes of classes and other headers must be done at the end of this file to avoid compile error
#include "udi_cdc_conf.h"

#endif // _CONF_USB_H_
