# Supplementary material for: DStat: A Versatile, Open-Source Potentiostat for Electroanalysis and Integration
Source: PLoS One. 2015 Oct 28;10(10):e0140349. doi: 10.1371/journal.pone.0140349 (PMC4624907; doi:10.1371/journal.pone.0140349)
Supplement: S1 File — Electronics manufacturing files, software and firmware source code, and documentation for DStat construction and operation. The most recent version can be retrieved from http://microfluidics.utoronto.ca/dstat. (ZIP) [file pone.0140349.s007.zip › DStat/dstat-firmware.git/DSTAT/src/main.h]

/*
 * main.h
 *
 * Created: 06/04/2012 1:19:58 AM
 *  Author: mdryden
 */ 
#ifndef MAIN_H
#define MAIN_H

#include "asf.h"
#include <string.h>
#include <math.h>
#include <stdint.h>
//#include "ads1255.h"
//#include "max5443.h"
#include "experiment.h"

#define ADS_F_2_5 0
#define ADS_F_5 1
#define ADS_F_10 2
#define ADS_F_15 3
#define ADS_F_25 4
#define ADS_F_30 5
#define ADS_F_50 6
#define ADS_F_60 7
#define ADS_F_100 8
#define ADS_F_500 9
#define ADS_F_1000 10
#define ADS_F_2000 11
#define ADS_F_3750 12
#define ADS_F_7500 13
#define ADS_F_15000 14
#define ADS_F_30000 15

#endif
