# Supplementary material for: DStat: A Versatile, Open-Source Potentiostat for Electroanalysis and Integration
Source: PLoS One. 2015 Oct 28;10(10):e0140349. doi: 10.1371/journal.pone.0140349 (PMC4624907; doi:10.1371/journal.pone.0140349)
Supplement: S1 File — Electronics manufacturing files, software and firmware source code, and documentation for DStat construction and operation. The most recent version can be retrieved from http://microfluidics.utoronto.ca/dstat. (ZIP) [file pone.0140349.s007.zip › DStat/dstat-firmware.git/DSTAT/src/max5443.h]

/*
 * max5443.h
 *
 * Created: 06/04/2012 7:30:13 PM
 *  Author: mdryden
 */ 


#ifndef MAX5443_H_
#define MAX5443_H_

#include <stdint.h>
#include <compiler.h>

void max5443_init_pins(void);
void max5443_init_module(void);
void max5443_read_eeprom(void);
void max5443_write_eeprom(void);
void max5443_set_voltage1(uint16_t dacindex);

//void max5443_set_voltage_8bit(uint8_t dacindex);

#endif /* MAX5443_H_ */
