# Supplementary material for: DStat: A Versatile, Open-Source Potentiostat for Electroanalysis and Integration
Source: PLoS One. 2015 Oct 28;10(10):e0140349. doi: 10.1371/journal.pone.0140349 (PMC4624907; doi:10.1371/journal.pone.0140349)
Supplement: S1 File — Electronics manufacturing files, software and firmware source code, and documentation for DStat construction and operation. The most recent version can be retrieved from http://microfluidics.utoronto.ca/dstat. (ZIP) [file pone.0140349.s007.zip › DStat/dstat-firmware.git/DSTAT1.atsln]

Microsoft Visual Studio Solution File, Format Version 11.00
# Atmel Studio Solution File, Format Version 11.00
Project("{54F91283-7BC4-4236-8FF9-10F437C3AD48}") = "DSTAT", "DSTAT\DSTAT.cproj", "{511F3FE1-F6B0-4E6D-877C-322C1167607E}"
EndProject
Project("{54F91283-7BC4-4236-8FF9-10F437C3AD48}") = "EEPROM init", "EEPROM init\EEPROM init.cproj", "{F03C750F-9F8B-4E91-9B72-83F6D7CE27F4}"
EndProject
Global
	GlobalSection(SolutionConfigurationPlatforms) = preSolution
		Debug|AVR = Debug|AVR
		Release|AVR = Release|AVR
	EndGlobalSection
	GlobalSection(ProjectConfigurationPlatforms) = postSolution
		{511F3FE1-F6B0-4E6D-877C-322C1167607E}.Debug|AVR.ActiveCfg = Debug|AVR
		{511F3FE1-F6B0-4E6D-877C-322C1167607E}.Debug|AVR.Build.0 = Debug|AVR
		{511F3FE1-F6B0-4E6D-877C-322C1167607E}.Release|AVR.ActiveCfg = Release|AVR
		{511F3FE1-F6B0-4E6D-877C-322C1167607E}.Release|AVR.Build.0 = Release|AVR
		{F03C750F-9F8B-4E91-9B72-83F6D7CE27F4}.Debug|AVR.ActiveCfg = Debug|AVR
		{F03C750F-9F8B-4E91-9B72-83F6D7CE27F4}.Debug|AVR.Build.0 = Debug|AVR
		{F03C750F-9F8B-4E91-9B72-83F6D7CE27F4}.Release|AVR.ActiveCfg = Release|AVR
		{F03C750F-9F8B-4E91-9B72-83F6D7CE27F4}.Release|AVR.Build.0 = Release|AVR
	EndGlobalSection
	GlobalSection(SolutionProperties) = preSolution
		HideSolutionNode = FALSE
	EndGlobalSection
	GlobalSection(SubversionScc) = preSolution
		Svn-Managed = True
		Manager = AnkhSVN - Subversion Support for Visual Studio
	EndGlobalSection
EndGlobal
