# Supplementary material for: DStat: A Versatile, Open-Source Potentiostat for Electroanalysis and Integration
Source: PLoS One. 2015 Oct 28;10(10):e0140349. doi: 10.1371/journal.pone.0140349 (PMC4624907; doi:10.1371/journal.pone.0140349)
Supplement: S1 File — Electronics manufacturing files, software and firmware source code, and documentation for DStat construction and operation. The most recent version can be retrieved from http://microfluidics.utoronto.ca/dstat. (ZIP) [file pone.0140349.s007.zip › DStat/dstat-firmware.git/EEPROM init/EEPROM init.cproj]

<?xml version="1.0" encoding="utf-8"?>
<Project DefaultTargets="Build" xmlns="http://schemas.microsoft.com/developer/msbuild/2003">
  <PropertyGroup>
    <SchemaVersion>2.0</SchemaVersion>
    <ProjectVersion>6.2</ProjectVersion>
    <ToolchainName>com.Atmel.AVRGCC8.C</ToolchainName>
    <ProjectGuid>{f03c750f-9f8b-4e91-9b72-83f6d7ce27f4}</ProjectGuid>
    <avrdevice>ATxmega256A3U</avrdevice>
    <avrdeviceseries>none</avrdeviceseries>
    <OutputType>Executable</OutputType>
    <Language>C</Language>
    <OutputFileName>$(MSBuildProjectName)</OutputFileName>
    <OutputFileExtension>.elf</OutputFileExtension>
    <OutputDirectory>$(MSBuildProjectDirectory)\$(Configuration)</OutputDirectory>
    <AssemblyName>EEPROM init</AssemblyName>
    <Name>EEPROM init</Name>
    <RootNamespace>EEPROM init</RootNamespace>
    <ToolchainFlavour>Native</ToolchainFlavour>
    <KeepTimersRunning>true</KeepTimersRunning>
    <OverrideVtor>false</OverrideVtor>
    <CacheFlash>true</CacheFlash>
    <ProgFlashFromRam>true</ProgFlashFromRam>
    <RamSnippetAddress />
    <UncachedRange />
    <OverrideVtorValue />
    <BootSegment>2</BootSegment>
    <eraseonlaunchrule>1</eraseonlaunchrule>
    <AsfFrameworkConfig>
      <framework-data>
        <options />
        <configurations />
        <files />
        <documentation help="" />
        <offline-documentation help="" />
        <dependencies>
          <content-extension eid="atmel.asf" uuidref="Atmel.ASF" version="3.6.0" />
        </dependencies>
      </framework-data>
    </AsfFrameworkConfig>
  </PropertyGroup>
  <PropertyGroup Condition=" '$(Configuration)' == 'Release' ">
    <ToolchainSettings>
      <AvrGcc>
        <avrgcc.common.optimization.RelaxBranches>True</avrgcc.common.optimization.RelaxBranches>
        <avrgcc.common.outputfiles.hex>True</avrgcc.common.outputfiles.hex>
        <avrgcc.common.outputfiles.lss>True</avrgcc.common.outputfiles.lss>
        <avrgcc.common.outputfiles.eep>True</avrgcc.common.outputfiles.eep>
        <avrgcc.common.outputfiles.srec>True</avrgcc.common.outputfiles.srec>
        <avrgcc.common.outputfiles.usersignatures>False</avrgcc.common.outputfiles.usersignatures>
        <avrgcc.compiler.general.ChangeDefaultCharTypeUnsigned>True</avrgcc.compiler.general.ChangeDefaultCharTypeUnsigned>
        <avrgcc.compiler.general.ChangeDefaultBitFieldUnsigned>True</avrgcc.compiler.general.ChangeDefaultBitFieldUnsigned>
        <avrgcc.compiler.symbols.DefSymbols>
          <ListValues>
            <Value>NDEBUG</Value>
          </ListValues>
        </avrgcc.compiler.symbols.DefSymbols>
        <avrgcc.compiler.optimization.level>Optimize for size (-Os)</avrgcc.compiler.optimization.level>
        <avrgcc.compiler.optimization.PackStructureMembers>True</avrgcc.compiler.optimization.PackStructureMembers>
        <avrgcc.compiler.optimization.AllocateBytesNeededForEnum>True</avrgcc.compiler.optimization.AllocateBytesNeededForEnum>
        <avrgcc.compiler.warnings.AllWarnings>True</avrgcc.compiler.warnings.AllWarnings>
        <avrgcc.linker.libraries.Libraries>
          <ListValues>
            <Value>libm</Value>
          </ListValues>
        </avrgcc.linker.libraries.Libraries>
      </AvrGcc>
    </ToolchainSettings>
  </PropertyGroup>
  <PropertyGroup Condition=" '$(Configuration)' == 'Debug' ">
    <ToolchainSettings>
      <AvrGcc>
        <avrgcc.common.optimization.RelaxBranches>True</avrgcc.common.optimization.RelaxBranches>
        <avrgcc.common.outputfiles.hex>True</avrgcc.common.outputfiles.hex>
        <avrgcc.common.outputfiles.lss>True</avrgcc.common.outputfiles.lss>
        <avrgcc.common.outputfiles.eep>True</avrgcc.common.outputfiles.eep>
        <avrgcc.common.outputfiles.srec>True</avrgcc.common.outputfiles.srec>
        <avrgcc.common.outputfiles.usersignatures>False</avrgcc.common.outputfiles.usersignatures>
        <avrgcc.compiler.general.ChangeDefaultCharTypeUnsigned>True</avrgcc.compiler.general.ChangeDefaultCharTypeUnsigned>
        <avrgcc.compiler.general.ChangeDefaultBitFieldUnsigned>True</avrgcc.compiler.general.ChangeDefaultBitFieldUnsigned>
        <avrgcc.compiler.symbols.DefSymbols>
          <ListValues>
            <Value>DEBUG</Value>
          </ListValues>
        </avrgcc.compiler.symbols.DefSymbols>
        <avrgcc.compiler.optimization.level>Optimize (-O1)</avrgcc.compiler.optimization.level>
        <avrgcc.compiler.optimization.PackStructureMembers>True</avrgcc.compiler.optimization.PackStructureMembers>
        <avrgcc.compiler.optimization.AllocateBytesNeededForEnum>True</avrgcc.compiler.optimization.AllocateBytesNeededForEnum>
        <avrgcc.compiler.optimization.DebugLevel>Default (-g2)</avrgcc.compiler.optimization.DebugLevel>
        <avrgcc.compiler.warnings.AllWarnings>True</avrgcc.compiler.warnings.AllWarnings>
        <avrgcc.linker.libraries.Libraries>
          <ListValues>
            <Value>libm</Value>
          </ListValues>
        </avrgcc.linker.libraries.Libraries>
        <avrgcc.assembler.debugging.DebugLevel>Default (-Wa,-g)</avrgcc.assembler.debugging.DebugLevel>
      </AvrGcc>
    </ToolchainSettings>
  </PropertyGroup>
  <ItemGroup>
    <Compile Include="EEPROM_init.c">
      <SubType>compile</SubType>
    </Compile>
  </ItemGroup>
  <Import Project="$(AVRSTUDIO_EXE_PATH)\\Vs\\Compiler.targets" />
</Project>
