# Supplementary material for: DStat: A Versatile, Open-Source Potentiostat for Electroanalysis and Integration
Source: PLoS One. 2015 Oct 28;10(10):e0140349. doi: 10.1371/journal.pone.0140349 (PMC4624907; doi:10.1371/journal.pone.0140349)
Supplement: S1 File — Electronics manufacturing files, software and firmware source code, and documentation for DStat construction and operation. The most recent version can be retrieved from http://microfluidics.utoronto.ca/dstat. (ZIP) [file pone.0140349.s007.zip › DStat/dstat-firmware.git/EEPROM init/EEPROM_init.c]

/*
 * EEPROM_init.c
 *
 * Created: 29/04/2014 3:42:38 PM
 *  Author: mdryden
 */ 

#include <avr/eeprom.h>

struct {
	char a[32];
	uint8_t max5443_offset;
} eevars EEMEM = {
	{},
	0
};

int main(void)
{
}
