# Supplementary material for: DStat: A Versatile, Open-Source Potentiostat for Electroanalysis and Integration
Source: PLoS One. 2015 Oct 28;10(10):e0140349. doi: 10.1371/journal.pone.0140349 (PMC4624907; doi:10.1371/journal.pone.0140349)
Supplement: S1 File — Electronics manufacturing files, software and firmware source code, and documentation for DStat construction and operation. The most recent version can be retrieved from http://microfluidics.utoronto.ca/dstat. (ZIP) [file pone.0140349.s007.zip › DStat/dstat-hardware.git/dstat-mainboard-partslist.csv]

Reference	Value	Footprint	Quantity	Suitable Part
C	100n	SM0805	22	C0805C104Z5VACTU
C	100n	SM0805	2	GCM21BR91H104KA37L
C	100p	SM0805	3	GRM2165C1H101FA01J
C	10n	SM0805	3	VJ0805Y103JXJCW1BC
C	10u	SM0805	5	C0805C106M9PACTU
C	160p	SM0805	1	GRM2165C1H161FA01D
C	180p	SM0805	2	GRM2165C2A181FA01D
C	18p	SM0805	2	08055A180JAT2A
C	1u	SM0805	5	GRM21BR71C105JA01L
C	200p	SM0805	1	GRM2165C1H201FA01D
C	20p	SM0805	1	08051U200FAT2A
C	2n	SM0805	1	08055A202JAT2A
C	2p	SM0805	1	08052U2R0BAT2A
C	4.7n	SM0805	2	VJ0805Y472KXBBC31
C	47u	SM1206	3	GRM31CR61A476ME15L
C	60n	SM0805	1	VJ0805Y563JXXPW1BC
C	68p	SM0805	1	VJ0805A680FXBPW1BC
CON, P		pin_array_3x2	2	826656-3
FB	FERRITE	SM0805	3	MI0805K400R-10
IC	ATXMEGA256A3U	TQFP_64	1	ATXMEGA256A3U-AU
P		pin_array_20x2	1	2-826925-0
R	49.9	SM0805	2	PCF0805-02-49R9DT1
R	100	SM0805	1	RG2012P-101-B-T5
R	100	SM0805	5	RR1220P-101-D
R	301	SM0805	2	RG2012P-3010-B-T5
R	100M	SM2512	1	HVC2512-100MFT18
R	10k	SM0805	1	ERA-6AEB103V
R	18.7k	SM0805	2	RG2012P-1872-B-T5
R	1k	SM0805	2	RG2012P-102-B-T5
R	1M	SM0805	1	TNPW08051M00BEEA
R	25.5k	SM0805	2	RG2012P-2552-B-T5
R	300k	SM0805	1	RG2012P-304-B-T5
R	30k	SM0805	1	ERA-6AEB303V
R	30M	SM2512	1	HV732ATTD306J
R	3k	SM0805	1	RG2012N-302-W-T1
R	3M	SM0805	1	CRCW08053M00FKEA
U1	TPS79933	SOT23-5	1	TPS79933DDCR
U10	LMP7721	so-8	1	LMP7721MA/NOPB
U11	OPA350	SSOP8	1	OPA350EA/250
U12	MAX4617	tssop-16	1	MAX4617CUE+
U13	ADS1255	TSSOP20	1	ADS1255IDBR
U2	MAX5443	SSOP8	1	MAX5443ACUA+
U3	MAX4737	tssop-14	1	MAX4737EUD+
U4	LMP7702	so-8	1	LMP7702MA/NOPB
U5	LMP7715MF	SOT23-5	2	LMP7715MF/NOPB
U6	TPD2S017	SOT23_6	1	TPD2S017DBVR
U7	MAX4477	SSOP8	1	MAX4477AUA+
U8	MAX6126	so-8	1	MAX6126AASA30+
UR1	MAX5491	sot23	2	MAX5491LA01000
USB1	USB-MB-S	USB_MINI_B	1	10033526-N3212LF
X1	7.68M	Crystal_HC49-SD_SMD	1	HCM49-7.680MABJ-UT
