# Supplementary material for: DStat: A Versatile, Open-Source Potentiostat for Electroanalysis and Integration
Source: PLoS One. 2015 Oct 28;10(10):e0140349. doi: 10.1371/journal.pone.0140349 (PMC4624907; doi:10.1371/journal.pone.0140349)
Supplement: S1 File — Electronics manufacturing files, software and firmware source code, and documentation for DStat construction and operation. The most recent version can be retrieved from http://microfluidics.utoronto.ca/dstat. (ZIP) [file pone.0140349.s007.zip › DStat/dstat-hardware.git/dstat-mainboard.cmp]

Cmp-Mod V01 Created by CvPcb (2013-07-07 BZR 4022)-stable date = 03/09/2014 1:59:45 PM

BeginCmp
TimeStamp = /54010664;
Reference = C1;
ValeurCmp = 100n;
IdModule  = SM0805;
EndCmp

BeginCmp
TimeStamp = /54010799;
Reference = C2;
ValeurCmp = 100n;
IdModule  = SM0805;
EndCmp

BeginCmp
TimeStamp = /540107AE;
Reference = C3;
ValeurCmp = 1u;
IdModule  = SM0805;
EndCmp

BeginCmp
TimeStamp = /503FE2FC;
Reference = C4;
ValeurCmp = 10n;
IdModule  = SM0805;
EndCmp

BeginCmp
TimeStamp = /503FE43F;
Reference = C5;
ValeurCmp = 10u;
IdModule  = SM0805;
EndCmp

BeginCmp
TimeStamp = /54060D66;
Reference = C6;
ValeurCmp = 100n;
IdModule  = SM0805;
EndCmp

BeginCmp
TimeStamp = /54010CE8;
Reference = C7;
ValeurCmp = 180p;
IdModule  = SM0805;
EndCmp

BeginCmp
TimeStamp = /540117F8;
Reference = C8;
ValeurCmp = 100n;
IdModule  = SM0805;
EndCmp

BeginCmp
TimeStamp = /54060624;
Reference = C9;
ValeurCmp = 10n;
IdModule  = SM0805;
EndCmp

BeginCmp
TimeStamp = /54010EB7;
Reference = C10;
ValeurCmp = 160p;
IdModule  = SM0805;
EndCmp

BeginCmp
TimeStamp = /54011027;
Reference = C11;
ValeurCmp = 100n;
IdModule  = SM0805;
EndCmp

BeginCmp
TimeStamp = /54011164;
Reference = C12;
ValeurCmp = 180p;
IdModule  = SM0805;
EndCmp

BeginCmp
TimeStamp = /5401116C;
Reference = C13;
ValeurCmp = 68p;
IdModule  = SM0805;
EndCmp

BeginCmp
TimeStamp = /503FDBE4;
Reference = C14;
ValeurCmp = 4.7n;
IdModule  = SM0805;
EndCmp

BeginCmp
TimeStamp = /5400EF66;
Reference = C15;
ValeurCmp = 4.7n;
IdModule  = SM0805;
EndCmp

BeginCmp
TimeStamp = /5400EF6C;
Reference = C16;
ValeurCmp = 100n;
IdModule  = SM0805;
EndCmp

BeginCmp
TimeStamp = /540611A9;
Reference = C17;
ValeurCmp = 100n;
IdModule  = SM0805;
EndCmp

BeginCmp
TimeStamp = /540612A1;
Reference = C18;
ValeurCmp = 100n;
IdModule  = SM0805;
EndCmp

BeginCmp
TimeStamp = /5400F86D;
Reference = C19;
ValeurCmp = 1u;
IdModule  = SM0805;
EndCmp

BeginCmp
TimeStamp = /54065F9F;
Reference = C20;
ValeurCmp = 100n;
IdModule  = SM0805;
EndCmp

BeginCmp
TimeStamp = /54066457;
Reference = C21;
ValeurCmp = 100n;
IdModule  = SM0805;
EndCmp

BeginCmp
TimeStamp = /5400FF4E;
Reference = C22;
ValeurCmp = 100n;
IdModule  = SM0805;
EndCmp

BeginCmp
TimeStamp = /54065F99;
Reference = C23;
ValeurCmp = 100p;
IdModule  = SM0805;
EndCmp

BeginCmp
TimeStamp = /5406645D;
Reference = C24;
ValeurCmp = 100p;
IdModule  = SM0805;
EndCmp

BeginCmp
TimeStamp = /5400EF72;
Reference = C25;
ValeurCmp = 1u;
IdModule  = SM0805;
EndCmp

BeginCmp
TimeStamp = /54064D84;
Reference = C26;
ValeurCmp = 47u;
IdModule  = SM1206;
EndCmp

BeginCmp
TimeStamp = /54064D8A;
Reference = C27;
ValeurCmp = 100n;
IdModule  = SM0805;
EndCmp

BeginCmp
TimeStamp = /54061DAE;
Reference = C28;
ValeurCmp = 100n;
IdModule  = SM0805;
EndCmp

BeginCmp
TimeStamp = /5400FF66;
Reference = C29;
ValeurCmp = 100n;
IdModule  = SM0805;
EndCmp

BeginCmp
TimeStamp = /54064D90;
Reference = C30;
ValeurCmp = 100p;
IdModule  = SM0805;
EndCmp

BeginCmp
TimeStamp = /5400FF6C;
Reference = C31;
ValeurCmp = 1u;
IdModule  = SM0805;
EndCmp

BeginCmp
TimeStamp = /54066B4D;
Reference = C32;
ValeurCmp = 10u;
IdModule  = SM0805;
EndCmp

BeginCmp
TimeStamp = /54066B47;
Reference = C33;
ValeurCmp = 100n;
IdModule  = SM0805;
EndCmp

BeginCmp
TimeStamp = /5400FF72;
Reference = C34;
ValeurCmp = 47u;
IdModule  = SM1206;
EndCmp

BeginCmp
TimeStamp = /5406490C;
Reference = C35;
ValeurCmp = 100n;
IdModule  = SM0805;
EndCmp

BeginCmp
TimeStamp = /54064912;
Reference = C36;
ValeurCmp = 10u;
IdModule  = SM0805;
EndCmp

BeginCmp
TimeStamp = /54062044;
Reference = C37;
ValeurCmp = 60n;
IdModule  = SM0805;
EndCmp

BeginCmp
TimeStamp = /5406206D;
Reference = C38;
ValeurCmp = 200p;
IdModule  = SM0805;
EndCmp

BeginCmp
TimeStamp = /54062085;
Reference = C39;
ValeurCmp = 2p;
IdModule  = SM0805;
EndCmp

BeginCmp
TimeStamp = /54062061;
Reference = C40;
ValeurCmp = 2n;
IdModule  = SM0805;
EndCmp

BeginCmp
TimeStamp = /54062079;
Reference = C41;
ValeurCmp = 20p;
IdModule  = SM0805;
EndCmp

BeginCmp
TimeStamp = /540672DF;
Reference = C42;
ValeurCmp = 18p;
IdModule  = SM0805;
EndCmp

BeginCmp
TimeStamp = /540672CD;
Reference = C43;
ValeurCmp = 18p;
IdModule  = SM0805;
EndCmp

BeginCmp
TimeStamp = /50534D38;
Reference = C44;
ValeurCmp = 10u;
IdModule  = SM0805;
EndCmp

BeginCmp
TimeStamp = /503FD412;
Reference = C45;
ValeurCmp = 100n;
IdModule  = SM0805;
EndCmp

BeginCmp
TimeStamp = /503FD427;
Reference = C46;
ValeurCmp = 100n;
IdModule  = SM0805;
EndCmp

BeginCmp
TimeStamp = /503FD42F;
Reference = C47;
ValeurCmp = 100n;
IdModule  = SM0805;
EndCmp

BeginCmp
TimeStamp = /503FD433;
Reference = C48;
ValeurCmp = 100n;
IdModule  = SM0805;
EndCmp

BeginCmp
TimeStamp = /503FD436;
Reference = C49;
ValeurCmp = 100n;
IdModule  = SM0805;
EndCmp

BeginCmp
TimeStamp = /503FD5D3;
Reference = C50;
ValeurCmp = 100n;
IdModule  = SM0805;
EndCmp

BeginCmp
TimeStamp = /503FD5DC;
Reference = C51;
ValeurCmp = 10u;
IdModule  = SM0805;
EndCmp

BeginCmp
TimeStamp = /5400E1FA;
Reference = C52;
ValeurCmp = 100n;
IdModule  = SM0805;
EndCmp

BeginCmp
TimeStamp = /5400E200;
Reference = C53;
ValeurCmp = 1u;
IdModule  = SM0805;
EndCmp

BeginCmp
TimeStamp = /5400E81C;
Reference = C54;
ValeurCmp = 47u;
IdModule  = SM1206;
EndCmp

BeginCmp
TimeStamp = /5400DD2F;
Reference = C55;
ValeurCmp = 10n;
IdModule  = SM0805;
EndCmp

BeginCmp
TimeStamp = /503EFD34;
Reference = CON1;
ValeurCmp = AVR-PDI;
IdModule  = pin_array_3x2;
EndCmp

BeginCmp
TimeStamp = /54068CC8;
Reference = COUNTER1;
ValeurCmp = CONN_1;
IdModule  = PIN_ARRAY_1;
EndCmp

BeginCmp
TimeStamp = /5400E1DE;
Reference = FB1;
ValeurCmp = FILTER;
IdModule  = SM0805;
EndCmp

BeginCmp
TimeStamp = /5400DF18;
Reference = FB2;
ValeurCmp = FILTER;
IdModule  = SM0805;
EndCmp

BeginCmp
TimeStamp = /503FD4CB;
Reference = FB3;
ValeurCmp = FERRITE;
IdModule  = SM0805;
EndCmp

BeginCmp
TimeStamp = /503EF797;
Reference = IC1;
ValeurCmp = ATXMEGA256A3U;
IdModule  = TQFP_64;
EndCmp

BeginCmp
TimeStamp = /503FE401;
Reference = L1;
ValeurCmp = 10uH;
IdModule  = SM0805;
EndCmp

BeginCmp
TimeStamp = /5406A797;
Reference = P6;
ValeurCmp = CONN_30;
IdModule  = PIN_ARRAY_20X2;
EndCmp

BeginCmp
TimeStamp = /5406B18C;
Reference = P7;
ValeurCmp = CONN_2;
IdModule  = PINHEAD1-2;
EndCmp

BeginCmp
TimeStamp = /5406B150;
Reference = P8;
ValeurCmp = CONN_3X2;
IdModule  = pin_array_3x2;
EndCmp

BeginCmp
TimeStamp = /54010BCC;
Reference = R1;
ValeurCmp = 18.7k;
IdModule  = SM0805;
EndCmp

BeginCmp
TimeStamp = /54010BD9;
Reference = R2;
ValeurCmp = 18.7k;
IdModule  = SM0805;
EndCmp

BeginCmp
TimeStamp = /54060E39;
Reference = R3;
ValeurCmp = 100;
IdModule  = SM0805;
EndCmp

BeginCmp
TimeStamp = /54010EDF;
Reference = R4;
ValeurCmp = 1k;
IdModule  = SM0805;
EndCmp

BeginCmp
TimeStamp = /54011158;
Reference = R5;
ValeurCmp = 25.5k;
IdModule  = SM0805;
EndCmp

BeginCmp
TimeStamp = /5401115E;
Reference = R6;
ValeurCmp = 25.5k;
IdModule  = SM0805;
EndCmp

BeginCmp
TimeStamp = /503FDBD4;
Reference = R7;
ValeurCmp = 1M;
IdModule  = SM0805;
EndCmp

BeginCmp
TimeStamp = /540112DB;
Reference = R8;
ValeurCmp = 1k;
IdModule  = SM0805;
EndCmp

BeginCmp
TimeStamp = /540612B3;
Reference = R9;
ValeurCmp = 100;
IdModule  = SM0805;
EndCmp

BeginCmp
TimeStamp = /5400F860;
Reference = R10;
ValeurCmp = 10k;
IdModule  = SM0805;
EndCmp

BeginCmp
TimeStamp = /54065FA5;
Reference = R11;
ValeurCmp = 301;
IdModule  = SM0805;
EndCmp

BeginCmp
TimeStamp = /54066463;
Reference = R12;
ValeurCmp = 301;
IdModule  = SM0805;
EndCmp

BeginCmp
TimeStamp = /54064DA2;
Reference = R13;
ValeurCmp = 49.9;
IdModule  = SM0805;
EndCmp

BeginCmp
TimeStamp = /54064DB4;
Reference = R14;
ValeurCmp = 49.9;
IdModule  = SM0805;
EndCmp

BeginCmp
TimeStamp = /54062035;
Reference = R15;
ValeurCmp = 100;
IdModule  = SM0805;
EndCmp

BeginCmp
TimeStamp = /54062067;
Reference = R16;
ValeurCmp = 30k;
IdModule  = SM0805;
EndCmp

BeginCmp
TimeStamp = /5406207F;
Reference = R17;
ValeurCmp = 3M;
IdModule  = SM0805;
EndCmp

BeginCmp
TimeStamp = /54062099;
Reference = R18;
ValeurCmp = 100M;
IdModule  = SM2512;
EndCmp

BeginCmp
TimeStamp = /5406205B;
Reference = R19;
ValeurCmp = 3k;
IdModule  = SM0805;
EndCmp

BeginCmp
TimeStamp = /54062073;
Reference = R20;
ValeurCmp = 300k;
IdModule  = SM0805;
EndCmp

BeginCmp
TimeStamp = /5406208B;
Reference = R21;
ValeurCmp = 30M;
IdModule  = SM2512;
EndCmp

BeginCmp
TimeStamp = /5406780F;
Reference = R22;
ValeurCmp = 100;
IdModule  = SM0805;
EndCmp

BeginCmp
TimeStamp = /54067809;
Reference = R23;
ValeurCmp = 100;
IdModule  = SM0805;
EndCmp

BeginCmp
TimeStamp = /540677F7;
Reference = R24;
ValeurCmp = 100;
IdModule  = SM0805;
EndCmp

BeginCmp
TimeStamp = /54068CD5;
Reference = REFERENCE1;
ValeurCmp = CONN_1;
IdModule  = PIN_ARRAY_1;
EndCmp

BeginCmp
TimeStamp = /54068D0D;
Reference = RSHIELD1;
ValeurCmp = CONN_1;
IdModule  = PIN_ARRAY_1;
EndCmp

BeginCmp
TimeStamp = /503FC388;
Reference = U1;
ValeurCmp = TPS79933;
IdModule  = SOT23-5;
EndCmp

BeginCmp
TimeStamp = /540107A1;
Reference = U2;
ValeurCmp = MAX5443;
IdModule  = SSOP8;
EndCmp

BeginCmp
TimeStamp = /540604B9;
Reference = U3;
ValeurCmp = MAX4737;
IdModule  = tssop-14;
EndCmp

BeginCmp
TimeStamp = /54011664;
Reference = U4;
ValeurCmp = LMP7702;
IdModule  = so-8;
EndCmp

BeginCmp
TimeStamp = /54060BDE;
Reference = U5;
ValeurCmp = LMP7715MF;
IdModule  = SOT23-5;
EndCmp

BeginCmp
TimeStamp = /503FD827;
Reference = U6;
ValeurCmp = TPD2S017;
IdModule  = SOT23_6;
EndCmp

BeginCmp
TimeStamp = /54010B8D;
Reference = U7;
ValeurCmp = MAX4477;
IdModule  = SSOP8;
EndCmp

BeginCmp
TimeStamp = /5400EF0B;
Reference = U8;
ValeurCmp = MAX6126;
IdModule  = so-8;
EndCmp

BeginCmp
TimeStamp = /54061295;
Reference = U9;
ValeurCmp = LMP7715MF;
IdModule  = SOT23-5;
EndCmp

BeginCmp
TimeStamp = /540610CD;
Reference = U10;
ValeurCmp = LMP7721;
IdModule  = so-8;
EndCmp

BeginCmp
TimeStamp = /5400FC47;
Reference = U11;
ValeurCmp = OPA350;
IdModule  = SSOP8;
EndCmp

BeginCmp
TimeStamp = /54061CDC;
Reference = U12;
ValeurCmp = MAX4617;
IdModule  = tssop-16;
EndCmp

BeginCmp
TimeStamp = /540648F9;
Reference = U13;
ValeurCmp = ADS1255;
IdModule  = SSOP20_TSSOP20_Opendous;
EndCmp

BeginCmp
TimeStamp = /540114B7;
Reference = UR1;
ValeurCmp = MAX5491;
IdModule  = sot23;
EndCmp

BeginCmp
TimeStamp = /5400F6B6;
Reference = UR2;
ValeurCmp = MAX5491;
IdModule  = sot23;
EndCmp

BeginCmp
TimeStamp = /503EFB96;
Reference = USB1;
ValeurCmp = USB-MB-S;
IdModule  = USB_MINI_B;
EndCmp

BeginCmp
TimeStamp = /54068CDB;
Reference = WORKING1;
ValeurCmp = CONN_1;
IdModule  = PIN_ARRAY_1;
EndCmp

BeginCmp
TimeStamp = /54068D18;
Reference = WSHIELD1;
ValeurCmp = CONN_1;
IdModule  = PIN_ARRAY_1;
EndCmp

BeginCmp
TimeStamp = /540672C0;
Reference = X1;
ValeurCmp = 7.68M;
IdModule  = Crystal_HC49-SD_SMD_RevA_09Aug2010;
EndCmp

EndListe
