# Supplementary material for: DStat: A Versatile, Open-Source Potentiostat for Electroanalysis and Integration
Source: PLoS One. 2015 Oct 28;10(10):e0140349. doi: 10.1371/journal.pone.0140349 (PMC4624907; doi:10.1371/journal.pone.0140349)
Supplement: S1 File — Electronics manufacturing files, software and firmware source code, and documentation for DStat construction and operation. The most recent version can be retrieved from http://microfluidics.utoronto.ca/dstat. (ZIP) [file pone.0140349.s007.zip › DStat/dstat-hardware.git/dstat-mainboard.csv]

Reference	Value	Footprint	Notes
C1	100n	SM0805
C11	100n	SM0805
C16	100n	SM0805
C17	100n	SM0805
C18	100n	SM0805
C2	100n	SM0805
C20	100n	SM0805	2% or better
C21	100n	SM0805	2% or better
C22	100n	SM0805
C27	100n	SM0805
C28	100n	SM0805
C29	100n	SM0805
C33	100n	SM0805
C35	100n	SM0805
C45	100n	SM0805
C46	100n	SM0805
C47	100n	SM0805
C48	100n	SM0805
C49	100n	SM0805
C50	100n	SM0805
C52	100n	SM0805
C6	100n	SM0805
C8	100n	SM0805
C23	100p	SM0805	2% or better
C24	100p	SM0805	2% or better
C30	100p	SM0805
C4	10n	SM0805
C55	10n	SM0805
C9	10n	SM0805
C32	10u	SM0805
C36	10u	SM0805
C44	10u	SM0805
C5	10u	SM0805
C51	10u	SM0805
C10	160p	SM0805	1% or better
C12	180p	SM0805	1% or better
C7	180p	SM0805	1% or better
C42	18p	SM0805	5% or better
C43	18p	SM0805	5% or better
C19	1u	SM0805
C25	1u	SM0805
C3	1u	SM0805
C31	1u	SM0805
C53	1u	SM0805
C38	200p	SM0805	1% or better
C41	20p	SM0805	1% or better
C40	2n	SM0805	1% or better
C39	2p	SM0805	1% or better
C14	4.7n	SM0805	5% or better
C15	4.7n	SM0805	5% or better
C26	47u	SM1206
C34	47u	SM1206
C54	47u	SM1206
C37	60n	SM0805	1% or better
C13	68p	SM0805	1% or better
CON1	AVR-PDI	pin_array_3x2	2.54 x 2.54 mm
COUNTER1	CONN_1	PIN_ARRAY_1
FB1	FERRITE	SM0805
FB2	FERRITE	SM0805
FB3	FERRITE	SM0805
IC1	ATXMEGA256A3U	TQFP_64
P6	CONN_30	PIN_ARRAY_20X2
P7	CONN_2	PINHEAD1-2
P8	CONN_3X2	pin_array_3x2
R13	49.9	SM0805
R14	49.9	SM0805
R15	100	SM0805	1% or better
R22	100	SM0805
R23	100	SM0805
R24	100	SM0805
R3	100	SM0805
R9	100	SM0805
R11	301	SM0805
R12	301	SM0805
R18	100M	SM2512
R10	10k	SM0805
R1	18.7k	SM0805
R2	18.7k	SM0805
R4	1k	SM0805
R8	1k	SM0805
R7	1M	SM0805
R5	25.5k	SM0805
R6	25.5k	SM0805
R20	300k	SM0805
R16	30k	SM0805
R21	30M	SM2512
R19	3k	SM0805
R17	3M	SM0805
REFERENCE1	CONN_1	PIN_ARRAY_1
RSHIELD1	CONN_1	PIN_ARRAY_1
U1	TPS79933	SOT23-5
U10	LMP7721	so-8
U11	OPA350	SSOP8
U12	MAX4617	tssop-16
U13	ADS1255	TSSOP20
U2	MAX5443	SSOP8
U3	MAX4737	tssop-14
U4	LMP7702	so-8
U5	LMP7715MF	SOT23-5
U6	TPD2S017	SOT23_6
U7	MAX4477	SSOP8
U8	MAX6126	so-8
U9	LMP7715MF	SOT23-5
UR1	MAX5491	sot23
UR2	MAX5491	sot23
USB1	USB-MB-S	USB_MINI_B
WORKING1	CONN_1	PIN_ARRAY_1
WSHIELD1	CONN_1	PIN_ARRAY_1
X1	7.68M	Crystal_HC49-SD_SMD
