# Supplementary material for: DStat: A Versatile, Open-Source Potentiostat for Electroanalysis and Integration
Source: PLoS One. 2015 Oct 28;10(10):e0140349. doi: 10.1371/journal.pone.0140349 (PMC4624907; doi:10.1371/journal.pone.0140349)
Supplement: S1 File — Electronics manufacturing files, software and firmware source code, and documentation for DStat construction and operation. The most recent version can be retrieved from http://microfluidics.utoronto.ca/dstat. (ZIP) [file pone.0140349.s007.zip › DStat/dstat-hardware.git/dstat-mainboard.kicad_pcb]

(kicad_pcb (version 4) (host pcbnew "(2014-09-26 BZR 5151)-product")

  (general
    (links 290)
    (no_connects 0)
    (area 86.249999 43.349999 166.350001 123.450001)
    (thickness 1.6)
    (drawings 54)
    (tracks 2198)
    (zones 0)
    (modules 109)
    (nets 109)
  )

  (page A4)
  (title_block
    (title "DStat Mainboard")
    (rev 1.2)
    (company "Wheeler Microfluidics Laboratory")
    (comment 1 "©Michael D. M. Dryden 2014")
    (comment 2 "This documentation describes Open Hardware and is licensed under the CERN OHL v. 1.2.")
  )

  (layers
    (0 F.Cu signal)
    (31 B.Cu signal)
    (32 B.Adhes user)
    (33 F.Adhes user)
    (34 B.Paste user)
    (35 F.Paste user)
    (36 B.SilkS user)
    (37 F.SilkS user)
    (38 B.Mask user)
    (39 F.Mask user)
    (40 Dwgs.User user hide)
    (41 Cmts.User user hide)
    (42 Eco1.User user)
    (43 Eco2.User user)
    (44 Edge.Cuts user)
  )

  (setup
    (last_trace_width 0.2)
    (user_trace_width 0.13)
    (user_trace_width 0.2)
    (user_trace_width 0.25)
    (user_trace_width 0.3)
    (user_trace_width 0.762)
    (trace_clearance 0.127)
    (zone_clearance 0.2)
    (zone_45_only yes)
    (trace_min 0.127)
    (segment_width 0.2)
    (edge_width 0.1)
    (via_size 0.508)
    (via_drill 0.2032)
    (via_min_size 0.508)
    (via_min_drill 0.2032)
    (user_via 0.508 0.2032)
    (user_via 0.5334 0.254)
    (uvia_size 0.508)
    (uvia_drill 0.127)
    (uvias_allowed no)
    (uvia_min_size 0.508)
    (uvia_min_drill 0.127)
    (pcb_text_width 0.3)
    (pcb_text_size 1.5 1.5)
    (mod_edge_width 0.15)
    (mod_text_size 1 1)
    (mod_text_width 0.15)
    (pad_size 0.4 1.8)
    (pad_drill 0)
    (pad_to_mask_clearance 0)
    (aux_axis_origin 87.025 44.05)
    (visible_elements 7FFFFF7F)
    (pcbplotparams
      (layerselection 0x010f0_80000001)
      (usegerberextensions true)
      (usegerberattributes true)
      (excludeedgelayer true)
      (linewidth 0.150000)
      (plotframeref false)
      (viasonmask true)
      (mode 1)
      (useauxorigin false)
      (hpglpennumber 1)
      (hpglpenspeed 20)
      (hpglpendiameter 15)
      (hpglpenoverlay 2)
      (psnegative false)
      (psa4output false)
      (plotreference true)
      (plotvalue true)
      (plotinvisibletext false)
      (padsonsilk false)
      (subtractmaskfromsilk false)
      (outputformat 1)
      (mirror false)
      (drillshape 0)
      (scaleselection 1)
      (outputdirectory gbr/))
  )

  (net 0 "")
  (net 1 +1.5VR)
  (net 2 +3.3V)
  (net 3 +3VR)
  (net 4 +5V)
  (net 5 /ADC)
  (net 6 /COUNTER)
  (net 7 /DAC_OUT)
  (net 8 /DM)
  (net 9 /DP)
  (net 10 /PA0)
  (net 11 /PA1)
  (net 12 /PA2)
  (net 13 /PA3)
  (net 14 /PA4)
  (net 15 /PA5)
  (net 16 /PA6)
  (net 17 /PA7)
  (net 18 /PB0)
  (net 19 /PB1)
  (net 20 /PB2)
  (net 21 /PB3)
  (net 22 /PB4)
  (net 23 /PB5)
  (net 24 /PB6)
  (net 25 /PB7)
  (net 26 /PC0)
  (net 27 /PC1)
  (net 28 /PC2)
  (net 29 /PC3)
  (net 30 /PC4)
  (net 31 /PC5)
  (net 32 /PC7)
  (net 33 /PD0)
  (net 34 /PD1)
  (net 35 /PD2)
  (net 36 /PD3)
  (net 37 /PD4)
  (net 38 /PD5)
  (net 39 /PDI_CLK)
  (net 40 /PDI_DATA)
  (net 41 /PE0)
  (net 42 /PE1)
  (net 43 /PE2)
  (net 44 /PE3)
  (net 45 /PE4)
  (net 46 /PE5)
  (net 47 /PE6)
  (net 48 /PE7)
  (net 49 /PF0)
  (net 50 /PF1)
  (net 51 /PF2)
  (net 52 /PF3)
  (net 53 /PF4)
  (net 54 /PF5)
  (net 55 /PF6)
  (net 56 /PF7)
  (net 57 /REFERENCE)
  (net 58 /REF_V)
  (net 59 /RSHIELD)
  (net 60 /USB_GND)
  (net 61 /USB_VCC)
  (net 62 /WORKING)
  (net 63 /WSHIELD)
  (net 64 GND)
  (net 65 "Net-(C4-Pad1)")
  (net 66 "Net-(C7-Pad1)")
  (net 67 "Net-(C7-Pad2)")
  (net 68 "Net-(C10-Pad2)")
  (net 69 "Net-(C12-Pad1)")
  (net 70 "Net-(C13-Pad2)")
  (net 71 "Net-(C14-Pad1)")
  (net 72 "Net-(C16-Pad1)")
  (net 73 "Net-(C19-Pad1)")
  (net 74 "Net-(C20-Pad2)")
  (net 75 "Net-(C21-Pad2)")
  (net 76 "Net-(C26-Pad1)")
  (net 77 "Net-(C26-Pad2)")
  (net 78 "Net-(C37-Pad1)")
  (net 79 "Net-(C38-Pad1)")
  (net 80 "Net-(C39-Pad1)")
  (net 81 "Net-(C40-Pad1)")
  (net 82 "Net-(C41-Pad1)")
  (net 83 "Net-(C42-Pad1)")
  (net 84 "Net-(C43-Pad1)")
  (net 85 "Net-(C44-Pad2)")
  (net 86 "Net-(CON1-Pad3)")
  (net 87 "Net-(CON1-Pad4)")
  (net 88 "Net-(IC1-Pad22)")
  (net 89 "Net-(IC1-Pad58)")
  (net 90 "Net-(IC1-Pad59)")
  (net 91 "Net-(R1-Pad1)")
  (net 92 "Net-(R3-Pad1)")
  (net 93 "Net-(R4-Pad2)")
  (net 94 "Net-(R8-Pad2)")
  (net 95 "Net-(R9-Pad1)")
  (net 96 "Net-(R10-Pad1)")
  (net 97 "Net-(R18-Pad1)")
  (net 98 "Net-(R21-Pad1)")
  (net 99 "Net-(R22-Pad1)")
  (net 100 "Net-(R23-Pad1)")
  (net 101 "Net-(R24-Pad1)")
  (net 102 "Net-(U3-Pad2)")
  (net 103 "Net-(U10-Pad8)")
  (net 104 "Net-(U3-Pad10)")
  (net 105 "Net-(U4-Pad2)")
  (net 106 "Net-(U6-Pad4)")
  (net 107 "Net-(U6-Pad3)")
  (net 108 "Net-(U13-Pad19)")

  (net_class Default "This is the default net class."
    (clearance 0.127)
    (trace_width 0.127)
    (via_dia 0.508)
    (via_drill 0.2032)
    (uvia_dia 0.508)
    (uvia_drill 0.127)
    (add_net +1.5VR)
    (add_net +3VR)
    (add_net /ADC)
    (add_net /COUNTER)
    (add_net /DAC_OUT)
    (add_net /DM)
    (add_net /DP)
    (add_net /PA0)
    (add_net /PA1)
    (add_net /PA2)
    (add_net /PA3)
    (add_net /PA4)
    (add_net /PA5)
    (add_net /PA6)
    (add_net /PA7)
    (add_net /PB0)
    (add_net /PB1)
    (add_net /PB2)
    (add_net /PB3)
    (add_net /PB4)
    (add_net /PB5)
    (add_net /PB6)
    (add_net /PB7)
    (add_net /PC0)
    (add_net /PC1)
    (add_net /PC2)
    (add_net /PC3)
    (add_net /PC4)
    (add_net /PC5)
    (add_net /PC7)
    (add_net /PD0)
    (add_net /PD1)
    (add_net /PD2)
    (add_net /PD3)
    (add_net /PD4)
    (add_net /PD5)
    (add_net /PDI_CLK)
    (add_net /PDI_DATA)
    (add_net /PE0)
    (add_net /PE1)
    (add_net /PE2)
    (add_net /PE3)
    (add_net /PE4)
    (add_net /PE5)
    (add_net /PE6)
    (add_net /PE7)
    (add_net /PF0)
    (add_net /PF1)
    (add_net /PF2)
    (add_net /PF3)
    (add_net /PF4)
    (add_net /PF5)
    (add_net /PF6)
    (add_net /PF7)
    (add_net /REFERENCE)
    (add_net /REF_V)
    (add_net /RSHIELD)
    (add_net /WORKING)
    (add_net /WSHIELD)
    (add_net GND)
    (add_net "Net-(C10-Pad2)")
    (add_net "Net-(C12-Pad1)")
    (add_net "Net-(C13-Pad2)")
    (add_net "Net-(C14-Pad1)")
    (add_net "Net-(C16-Pad1)")
    (add_net "Net-(C19-Pad1)")
    (add_net "Net-(C20-Pad2)")
    (add_net "Net-(C21-Pad2)")
    (add_net "Net-(C26-Pad1)")
    (add_net "Net-(C26-Pad2)")
    (add_net "Net-(C37-Pad1)")
    (add_net "Net-(C38-Pad1)")
    (add_net "Net-(C39-Pad1)")
    (add_net "Net-(C4-Pad1)")
    (add_net "Net-(C40-Pad1)")
    (add_net "Net-(C41-Pad1)")
    (add_net "Net-(C42-Pad1)")
    (add_net "Net-(C43-Pad1)")
    (add_net "Net-(C44-Pad2)")
    (add_net "Net-(C7-Pad1)")
    (add_net "Net-(C7-Pad2)")
    (add_net "Net-(CON1-Pad3)")
    (add_net "Net-(CON1-Pad4)")
    (add_net "Net-(IC1-Pad22)")
    (add_net "Net-(IC1-Pad58)")
    (add_net "Net-(IC1-Pad59)")
    (add_net "Net-(R1-Pad1)")
    (add_net "Net-(R10-Pad1)")
    (add_net "Net-(R18-Pad1)")
    (add_net "Net-(R21-Pad1)")
    (add_net "Net-(R22-Pad1)")
    (add_net "Net-(R23-Pad1)")
    (add_net "Net-(R24-Pad1)")
    (add_net "Net-(R3-Pad1)")
    (add_net "Net-(R4-Pad2)")
    (add_net "Net-(R8-Pad2)")
    (add_net "Net-(R9-Pad1)")
    (add_net "Net-(U10-Pad8)")
    (add_net "Net-(U13-Pad19)")
    (add_net "Net-(U3-Pad10)")
    (add_net "Net-(U3-Pad2)")
    (add_net "Net-(U4-Pad2)")
    (add_net "Net-(U6-Pad3)")
    (add_net "Net-(U6-Pad4)")
  )

  (net_class Analogue ""
    (clearance 0.254)
    (trace_width 0.254)
    (via_dia 0.508)
    (via_drill 0.2032)
    (uvia_dia 0.508)
    (uvia_drill 0.127)
  )

  (net_class power ""
    (clearance 0.127)
    (trace_width 0.2032)
    (via_dia 0.508)
    (via_drill 0.2032)
    (uvia_dia 0.508)
    (uvia_drill 0.127)
    (add_net +3.3V)
    (add_net +5V)
    (add_net /USB_GND)
    (add_net /USB_VCC)
  )

  (module sot23 (layer F.Cu) (tedit 546E7902) (tstamp 540651BE)
    (at 151.15 90.575 270)
    (descr SOT23)
    (path /540114B7)
    (attr smd)
    (fp_text reference UR1 (at 1.275 -1.3 270) (layer F.SilkS)
      (effects (font (size 0.50038 0.50038) (thickness 0.09906)))
    )
    (fp_text value MAX5491 (at 0.55 2.25 270) (layer F.SilkS)
      (effects (font (size 0.50038 0.50038) (thickness 0.09906)))
    )
    (fp_line (start 0.9525 0.6985) (end 0.9525 1.3589) (layer F.SilkS) (width 0.127))
    (fp_line (start -0.9525 0.6985) (end -0.9525 1.3589) (layer F.SilkS) (width 0.127))
    (fp_line (start 0 -0.6985) (end 0 -1.3589) (layer F.SilkS) (width 0.127))
    (fp_line (start -1.4986 -0.6985) (end 1.4986 -0.6985) (layer F.SilkS) (width 0.127))
    (fp_line (start 1.4986 -0.6985) (end 1.4986 0.6985) (layer F.SilkS) (width 0.127))
    (fp_line (start 1.4986 0.6985) (end -1.4986 0.6985) (layer F.SilkS) (width 0.127))
    (fp_line (start -1.4986 0.6985) (end -1.4986 -0.6985) (layer F.SilkS) (width 0.127))
    (pad 1 smd rect (at -0.9525 1.05664 270) (size 0.59944 1.00076) (layers F.Cu F.Paste F.Mask)
      (net 104 "Net-(U3-Pad10)"))
    (pad 3 smd rect (at 0 -1.05664 270) (size 0.59944 1.00076) (layers F.Cu F.Paste F.Mask)
      (net 105 "Net-(U4-Pad2)"))
    (pad 2 smd rect (at 0.9525 1.05664 270) (size 0.59944 1.00076) (layers F.Cu F.Paste F.Mask)
      (net 7 /DAC_OUT))
    (model smd/smd_transistors/sot23.wrl
      (at (xyz 0 0 0))
      (scale (xyz 1 1 1))
      (rotate (xyz 0 0 0))
    )
  )

  (module sot23 (layer F.Cu) (tedit 546E7885) (tstamp 540651B0)
    (at 137.05 92.4 270)
    (descr SOT23)
    (path /5400F6B6)
    (attr smd)
    (fp_text reference UR2 (at -2.15 0.05 360) (layer F.SilkS)
      (effects (font (size 0.50038 0.50038) (thickness 0.09906)))
    )
    (fp_text value MAX5491 (at 2.2 0.1 360) (layer F.SilkS) hide
      (effects (font (size 0.50038 0.50038) (thickness 0.09906)))
    )
    (fp_line (start 0.9525 0.6985) (end 0.9525 1.3589) (layer F.SilkS) (width 0.127))
    (fp_line (start -0.9525 0.6985) (end -0.9525 1.3589) (layer F.SilkS) (width 0.127))
    (fp_line (start 0 -0.6985) (end 0 -1.3589) (layer F.SilkS) (width 0.127))
    (fp_line (start -1.4986 -0.6985) (end 1.4986 -0.6985) (layer F.SilkS) (width 0.127))
    (fp_line (start 1.4986 -0.6985) (end 1.4986 0.6985) (layer F.SilkS) (width 0.127))
    (fp_line (start 1.4986 0.6985) (end -1.4986 0.6985) (layer F.SilkS) (width 0.127))
    (fp_line (start -1.4986 0.6985) (end -1.4986 -0.6985) (layer F.SilkS) (width 0.127))
    (pad 1 smd rect (at -0.9525 1.05664 270) (size 0.59944 1.00076) (layers F.Cu F.Paste F.Mask)
      (net 3 +3VR))
    (pad 3 smd rect (at 0 -1.05664 270) (size 0.59944 1.00076) (layers F.Cu F.Paste F.Mask)
      (net 96 "Net-(R10-Pad1)"))
    (pad 2 smd rect (at 0.9525 1.05664 270) (size 0.59944 1.00076) (layers F.Cu F.Paste F.Mask)
      (net 64 GND))
    (model smd/smd_transistors/sot23.wrl
      (at (xyz 0 0 0))
      (scale (xyz 1 1 1))
      (rotate (xyz 0 0 0))
    )
  )

  (module smd_ssop_packages:SSOP-20 (layer F.Cu) (tedit 546E7573) (tstamp 540650BF)
    (at 123.35 54.15 90)
    (descr "SSOP 20 pins")
    (tags "CMS SSOP SMD")
    (path /540648F9)
    (attr smd)
    (fp_text reference U13 (at 5.1 -3.075 90) (layer F.SilkS)
      (effects (font (size 0.7 0.7) (thickness 0.12)))
    )
    (fp_text value ADS1255 (at 6.375 -1.9 90) (layer F.SilkS)
      (effects (font (size 0.7 0.7) (thickness 0.12)))
    )
    (fp_arc (start -3.8 0) (end -3.2 0) (angle 90) (layer F.SilkS) (width 0.15))
    (fp_arc (start -3.8 0) (end -3.8 -0.6) (angle 90) (layer F.SilkS) (width 0.15))
    (fp_line (start -3.8 -2.1) (end -3.8 -0.6) (layer F.SilkS) (width 0.15))
    (fp_line (start 3.8 -2.1) (end 3.8 2.1) (layer F.SilkS) (width 0.15))
    (fp_line (start 3.8 2.1) (end -3.8 2.1) (layer F.SilkS) (width 0.15))
    (fp_line (start -3.8 2.1) (end -3.8 0.6) (layer F.SilkS) (width 0.15))
    (fp_line (start -3.8 -2.1) (end 3.8 -2.1) (layer F.SilkS) (width 0.15))
    (fp_circle (center -3.102 1.47) (end -3.356 1.216) (layer F.SilkS) (width 0.15))
    (pad 1 smd rect (at -2.925 3 90) (size 0.4 1.8) (drill (offset 0 0.2)) (layers F.Cu F.Paste F.Mask)
      (net 4 +5V))
    (pad 2 smd rect (at -2.275 3 90) (size 0.4 1.8) (drill (offset 0 0.2)) (layers F.Cu F.Paste F.Mask)
      (net 64 GND))
    (pad 3 smd rect (at -1.625 3 90) (size 0.4 1.8) (drill (offset 0 0.2)) (layers F.Cu F.Paste F.Mask)
      (net 76 "Net-(C26-Pad1)"))
    (pad 4 smd rect (at -0.975 3 90) (size 0.4 1.8) (drill (offset 0 0.2)) (layers F.Cu F.Paste F.Mask)
      (net 77 "Net-(C26-Pad2)"))
    (pad 5 smd rect (at -0.325 3 90) (size 0.4 1.8) (drill (offset 0 0.2)) (layers F.Cu F.Paste F.Mask)
      (net 1 +1.5VR))
    (pad 6 smd rect (at 0.325 3 90) (size 0.4 1.8) (drill (offset 0 0.2)) (layers F.Cu F.Paste F.Mask)
      (net 74 "Net-(C20-Pad2)"))
    (pad 7 smd rect (at 0.975 3 90) (size 0.4 1.8) (drill (offset 0 0.2)) (layers F.Cu F.Paste F.Mask)
      (net 75 "Net-(C21-Pad2)"))
    (pad 8 smd rect (at 1.625 3 90) (size 0.4 1.8) (drill (offset 0 0.2)) (layers F.Cu F.Paste F.Mask)
      (net 2 +3.3V))
    (pad 9 smd rect (at 2.275 3 90) (size 0.4 1.8) (drill (offset 0 0.2)) (layers F.Cu F.Paste F.Mask)
      (net 2 +3.3V))
    (pad 10 smd rect (at 2.925 3 90) (size 0.4 1.8) (drill (offset 0 0.2)) (layers F.Cu F.Paste F.Mask)
      (net 2 +3.3V))
    (pad 11 smd rect (at 2.925 -3 90) (size 0.4 1.8) (drill (offset 0 -0.2)) (layers F.Cu F.Paste F.Mask)
      (net 64 GND))
    (pad 12 smd rect (at 2.275 -3 90) (size 0.4 1.8) (drill (offset 0 -0.2)) (layers F.Cu F.Paste F.Mask)
      (net 84 "Net-(C43-Pad1)"))
    (pad 13 smd rect (at 1.625 -3 90) (size 0.4 1.8) (drill (offset 0 -0.2)) (layers F.Cu F.Paste F.Mask)
      (net 83 "Net-(C42-Pad1)"))
    (pad 14 smd rect (at 0.975 -3 90) (size 0.4 1.8) (drill (offset 0 -0.2)) (layers F.Cu F.Paste F.Mask)
      (net 101 "Net-(R24-Pad1)"))
    (pad 15 smd rect (at 0.325 -3 90) (size 0.4 1.8) (drill (offset 0 -0.2)) (layers F.Cu F.Paste F.Mask)
      (net 38 /PD5))
    (pad 16 smd rect (at -0.325 -3 90) (size 0.4 1.8) (drill (offset 0 -0.2)) (layers F.Cu F.Paste F.Mask)
      (net 47 /PE6))
    (pad 17 smd rect (at -0.975 -3 90) (size 0.4 1.8) (drill (offset 0 -0.2)) (layers F.Cu F.Paste F.Mask)
      (net 100 "Net-(R23-Pad1)"))
    (pad 18 smd rect (at -1.625 -3 90) (size 0.4 1.8) (drill (offset 0 -0.2)) (layers F.Cu F.Paste F.Mask)
      (net 99 "Net-(R22-Pad1)"))
    (pad 19 smd rect (at -2.275 -3 90) (size 0.4 1.8) (drill (offset 0 -0.2)) (layers F.Cu F.Paste F.Mask)
      (net 108 "Net-(U13-Pad19)"))
    (pad 20 smd rect (at -2.925 -3 90) (size 0.4 1.8) (drill (offset 0 -0.2)) (layers F.Cu F.Paste F.Mask)
      (net 64 GND))
    (model smd/cms_so20.wrl
      (at (xyz 0 0 0))
      (scale (xyz 0.255 0.33 0.3))
      (rotate (xyz 0 0 0))
    )
  )

  (module PINHEAD1-2 (layer F.Cu) (tedit 545029A7) (tstamp 5406564A)
    (at 160.9 62.6 90)
    (path /5406B18C)
    (attr virtual)
    (fp_text reference P7 (at 0.125 -2.95 90) (layer F.SilkS)
      (effects (font (size 1.016 1.016) (thickness 0.0889)))
    )
    (fp_text value CONN_2 (at 0 3.81 90) (layer F.SilkS) hide
      (effects (font (size 1.016 1.016) (thickness 0.0889)))
    )
    (pad 1 thru_hole oval (at -1.27 0 90) (size 1.50622 3.01498) (drill 0.99822) (layers *.Cu F.Paste F.SilkS F.Mask)
      (net 64 GND))
    (pad 2 thru_hole oval (at 1.27 0 90) (size 1.50622 3.01498) (drill 0.99822) (layers *.Cu F.Paste F.SilkS F.Mask)
      (net 1 +1.5VR))
  )

  (module USB_MINI_B (layer F.Cu) (tedit 540E1F74) (tstamp 540650A2)
    (at 91.3 81.4)
    (descr "USB Mini-B 5-pin SMD connector")
    (tags "USB, Mini-B, connector")
    (path /503EFB96)
    (fp_text reference USB1 (at 0 6.90118) (layer F.SilkS)
      (effects (font (size 1.016 1.016) (thickness 0.2032)))
    )
    (fp_text value USB-MB-S (at 0 -7.0993) (layer F.SilkS) hide
      (effects (font (size 1.016 1.016) (thickness 0.2032)))
    )
    (fp_line (start -3.59918 -3.85064) (end -3.59918 3.85064) (layer F.SilkS) (width 0.381))
    (fp_line (start -4.59994 -3.85064) (end -4.59994 3.85064) (layer F.SilkS) (width 0.381))
    (fp_line (start -4.59994 3.85064) (end 4.59994 3.85064) (layer F.SilkS) (width 0.381))
    (fp_line (start 4.59994 3.85064) (end 4.59994 -3.85064) (layer F.SilkS) (width 0.381))
    (fp_line (start 4.59994 -3.85064) (end -4.59994 -3.85064) (layer F.SilkS) (width 0.381))
    (pad 1 smd rect (at 3.44932 -1.6002) (size 2.30124 0.50038) (layers F.Cu F.Paste F.Mask)
      (net 61 /USB_VCC))
    (pad 2 smd rect (at 3.44932 -0.8001) (size 2.30124 0.50038) (layers F.Cu F.Paste F.Mask)
      (net 107 "Net-(U6-Pad3)"))
    (pad 3 smd rect (at 3.44932 0) (size 2.30124 0.50038) (layers F.Cu F.Paste F.Mask)
      (net 106 "Net-(U6-Pad4)"))
    (pad 4 smd rect (at 3.44932 0.8001) (size 2.30124 0.50038) (layers F.Cu F.Paste F.Mask))
    (pad 5 smd rect (at 3.44932 1.6002) (size 2.30124 0.50038) (layers F.Cu F.Paste F.Mask)
      (net 60 /USB_GND))
    (pad 6 smd rect (at 3.35026 -4.45008) (size 2.49936 1.99898) (layers F.Cu F.Paste F.Mask))
    (pad 7 smd rect (at -2.14884 -4.45008) (size 2.49936 1.99898) (layers F.Cu F.Paste F.Mask))
    (pad 8 smd rect (at 3.35026 4.45008) (size 2.49936 1.99898) (layers F.Cu F.Paste F.Mask))
    (pad 9 smd rect (at -2.14884 4.45008) (size 2.49936 1.99898) (layers F.Cu F.Paste F.Mask))
    (pad "" np_thru_hole circle (at 0.8509 -2.19964) (size 0.89916 0.89916) (drill 0.89916) (layers *.Cu *.Mask F.SilkS))
    (pad "" np_thru_hole circle (at 0.8509 2.19964) (size 0.89916 0.89916) (drill 0.89916) (layers *.Cu *.Mask F.SilkS))
  )

  (module tssop-16 (layer F.Cu) (tedit 5449420B) (tstamp 540650D8)
    (at 146.05 65.9 90)
    (descr TSSOP-16)
    (path /54061CDC)
    (attr smd)
    (fp_text reference U12 (at -3.6 0.7 270) (layer F.SilkS)
      (effects (font (size 0.70104 0.59944) (thickness 0.11938)))
    )
    (fp_text value MAX4617 (at -6.35 -0.55 90) (layer F.SilkS)
      (effects (font (size 1.00076 1.00076) (thickness 0.14986)))
    )
    (fp_circle (center -1.905 1.524) (end -2.032 1.778) (layer F.SilkS) (width 0.127))
    (fp_line (start 2.54 -2.286) (end -2.54 -2.286) (layer F.SilkS) (width 0.127))
    (fp_line (start -2.54 -2.286) (end -2.54 2.286) (layer F.SilkS) (width 0.127))
    (fp_line (start -2.54 2.286) (end 2.54 2.286) (layer F.SilkS) (width 0.127))
    (fp_line (start 2.54 2.286) (end 2.54 -2.286) (layer F.SilkS) (width 0.127))
    (pad 4 smd rect (at -0.32512 2.79908 90) (size 0.4191 1.47066) (layers F.Cu F.Paste F.Mask)
      (net 78 "Net-(C37-Pad1)"))
    (pad 5 smd rect (at 0.32512 2.79908 90) (size 0.4191 1.47066) (layers F.Cu F.Paste F.Mask)
      (net 81 "Net-(C40-Pad1)"))
    (pad 6 smd rect (at 0.97536 2.79908 90) (size 0.4191 1.47066) (layers F.Cu F.Paste F.Mask)
      (net 64 GND))
    (pad 7 smd rect (at 1.6256 2.79908 90) (size 0.4191 1.47066) (layers F.Cu F.Paste F.Mask))
    (pad 16 smd rect (at -2.26568 -2.794 90) (size 0.4191 1.47066) (layers F.Cu F.Paste F.Mask)
      (net 2 +3.3V))
    (pad 1 smd rect (at -2.27584 2.79908 90) (size 0.4191 1.47066) (layers F.Cu F.Paste F.Mask)
      (net 79 "Net-(C38-Pad1)"))
    (pad 2 smd rect (at -1.6256 2.79908 90) (size 0.4191 1.47066) (layers F.Cu F.Paste F.Mask)
      (net 5 /ADC))
    (pad 3 smd rect (at -0.97536 2.79908 90) (size 0.4191 1.47066) (layers F.Cu F.Paste F.Mask)
      (net 103 "Net-(U10-Pad8)"))
    (pad 9 smd rect (at 2.27584 -2.79908 90) (size 0.4191 1.47066) (layers F.Cu F.Paste F.Mask)
      (net 37 /PD4))
    (pad 10 smd rect (at 1.6256 -2.79908 90) (size 0.4191 1.47066) (layers F.Cu F.Paste F.Mask)
      (net 25 /PB7))
    (pad 11 smd rect (at 0.97536 -2.79908 90) (size 0.4191 1.47066) (layers F.Cu F.Paste F.Mask)
      (net 24 /PB6))
    (pad 12 smd rect (at 0.32512 -2.79908 90) (size 0.4191 1.47066) (layers F.Cu F.Paste F.Mask)
      (net 82 "Net-(C41-Pad1)"))
    (pad 13 smd rect (at -0.32512 -2.79908 90) (size 0.4191 1.47066) (layers F.Cu F.Paste F.Mask)
      (net 97 "Net-(R18-Pad1)"))
    (pad 14 smd rect (at -0.97536 -2.79908 90) (size 0.4191 1.47066) (layers F.Cu F.Paste F.Mask)
      (net 98 "Net-(R21-Pad1)"))
    (pad 8 smd rect (at 2.27584 2.79908 90) (size 0.4191 1.47066) (layers F.Cu F.Paste F.Mask)
      (net 64 GND))
    (pad 15 smd rect (at -1.6256 -2.794 90) (size 0.4191 1.47066) (layers F.Cu F.Paste F.Mask)
      (net 80 "Net-(C39-Pad1)"))
    (model smd/smd_dil/tssop-16.wrl
      (at (xyz 0 0 0))
      (scale (xyz 1 1 1))
      (rotate (xyz 0 0 0))
    )
  )

  (module tssop-14 (layer F.Cu) (tedit 5450290D) (tstamp 540650EF)
    (at 157.85 82.95 90)
    (descr TSSOP-14)
    (path /540604B9)
    (attr smd)
    (fp_text reference U3 (at -1.3 -4.35 90) (layer F.SilkS)
      (effects (font (size 0.70104 0.59944) (thickness 0.11938)))
    )
    (fp_text value MAX4737 (at -3.3 0.65 180) (layer F.SilkS)
      (effects (font (size 0.75 0.75) (thickness 0.11938)))
    )
    (fp_circle (center -1.905 1.524) (end -2.032 1.778) (layer F.SilkS) (width 0.127))
    (fp_line (start 2.54 -2.286) (end -2.54 -2.286) (layer F.SilkS) (width 0.127))
    (fp_line (start -2.54 -2.286) (end -2.54 2.286) (layer F.SilkS) (width 0.127))
    (fp_line (start -2.54 2.286) (end 2.54 2.286) (layer F.SilkS) (width 0.127))
    (fp_line (start 2.54 2.286) (end 2.54 -2.286) (layer F.SilkS) (width 0.127))
    (pad 4 smd rect (at 0 2.79908 90) (size 0.4191 1.47066) (layers F.Cu F.Paste F.Mask)
      (net 102 "Net-(U3-Pad2)"))
    (pad 5 smd rect (at 0.65024 2.79908 90) (size 0.4191 1.47066) (layers F.Cu F.Paste F.Mask)
      (net 21 /PB3))
    (pad 6 smd rect (at 1.30048 2.79908 90) (size 0.4191 1.47066) (layers F.Cu F.Paste F.Mask)
      (net 22 /PB4))
    (pad 7 smd rect (at 1.95072 2.79908 90) (size 0.4191 1.47066) (layers F.Cu F.Paste F.Mask)
      (net 64 GND))
    (pad 8 smd rect (at 1.95072 -2.79908 90) (size 0.4191 1.47066) (layers F.Cu F.Paste F.Mask)
      (net 103 "Net-(U10-Pad8)"))
    (pad 1 smd rect (at -1.95072 2.79908 90) (size 0.4191 1.47066) (layers F.Cu F.Paste F.Mask)
      (net 6 /COUNTER))
    (pad 2 smd rect (at -1.30048 2.79908 90) (size 0.4191 1.47066) (layers F.Cu F.Paste F.Mask)
      (net 102 "Net-(U3-Pad2)"))
    (pad 3 smd rect (at -0.65024 2.79908 90) (size 0.4191 1.47066) (layers F.Cu F.Paste F.Mask)
      (net 57 /REFERENCE))
    (pad 9 smd rect (at 1.30048 -2.79908 90) (size 0.4191 1.47066) (layers F.Cu F.Paste F.Mask)
      (net 62 /WORKING))
    (pad 10 smd rect (at 0.65024 -2.79908 90) (size 0.4191 1.47066) (layers F.Cu F.Paste F.Mask)
      (net 104 "Net-(U3-Pad10)"))
    (pad 11 smd rect (at 0 -2.79908 90) (size 0.4191 1.47066) (layers F.Cu F.Paste F.Mask)
      (net 58 /REF_V))
    (pad 12 smd rect (at -0.65024 -2.79908 90) (size 0.4191 1.47066) (layers F.Cu F.Paste F.Mask)
      (net 20 /PB2))
    (pad 13 smd rect (at -1.30048 -2.79908 90) (size 0.4191 1.47066) (layers F.Cu F.Paste F.Mask)
      (net 23 /PB5))
    (pad 14 smd rect (at -1.95072 -2.79908 90) (size 0.4191 1.47066) (layers F.Cu F.Paste F.Mask)
      (net 2 +3.3V))
    (model smd/smd_dil/tssop-14.wrl
      (at (xyz 0 0 0))
      (scale (xyz 1 1 1))
      (rotate (xyz 0 0 0))
    )
  )

  (module SSOP8 (layer F.Cu) (tedit 54494C0D) (tstamp 5406514A)
    (at 149.3 108.4 270)
    (path /54010B8D)
    (attr smd)
    (fp_text reference U7 (at -2.4 0.55 360) (layer F.SilkS)
      (effects (font (size 1.016 1.016) (thickness 0.1524)))
    )
    (fp_text value MAX4477 (at 0 -0.762 270) (layer F.SilkS) hide
      (effects (font (size 0.762 0.508) (thickness 0.1524)))
    )
    (fp_circle (center -1.016 1.016) (end -1.016 0.762) (layer F.SilkS) (width 0.1524))
    (fp_line (start 1.524 1.524) (end -1.524 1.524) (layer F.SilkS) (width 0.1524))
    (fp_line (start -1.524 1.524) (end -1.524 -1.524) (layer F.SilkS) (width 0.1524))
    (fp_line (start -1.524 -1.524) (end 1.524 -1.524) (layer F.SilkS) (width 0.1524))
    (fp_line (start 1.524 -1.524) (end 1.524 1.524) (layer F.SilkS) (width 0.1524))
    (pad 1 smd rect (at -0.9779 2.2225 270) (size 0.4064 1.27) (layers F.Cu F.Paste F.Mask)
      (net 67 "Net-(C7-Pad2)"))
    (pad 2 smd rect (at -0.3302 2.2225 270) (size 0.4064 1.27) (layers F.Cu F.Paste F.Mask)
      (net 93 "Net-(R4-Pad2)"))
    (pad 3 smd rect (at 0.3302 2.2225 270) (size 0.4064 1.27) (layers F.Cu F.Paste F.Mask)
      (net 68 "Net-(C10-Pad2)"))
    (pad 4 smd rect (at 0.9779 2.2225 270) (size 0.4064 1.27) (layers F.Cu F.Paste F.Mask)
      (net 64 GND))
    (pad 5 smd rect (at 0.9779 -2.2225 270) (size 0.4064 1.27) (layers F.Cu F.Paste F.Mask)
      (net 70 "Net-(C13-Pad2)"))
    (pad 6 smd rect (at 0.3302 -2.2225 270) (size 0.4064 1.27) (layers F.Cu F.Paste F.Mask)
      (net 94 "Net-(R8-Pad2)"))
    (pad 7 smd rect (at -0.3302 -2.2225 270) (size 0.4064 1.27) (layers F.Cu F.Paste F.Mask)
      (net 7 /DAC_OUT))
    (pad 8 smd rect (at -0.9779 -2.2225 270) (size 0.4064 1.27) (layers F.Cu F.Paste F.Mask)
      (net 4 +5V))
    (model smd/cms_so8.wrl
      (at (xyz 0 0 0))
      (scale (xyz 0.25 0.25 0.25))
      (rotate (xyz 0 0 0))
    )
  )

  (module SSOP8 (layer F.Cu) (tedit 54494F36) (tstamp 5406515B)
    (at 134.8 105.4 270)
    (path /540107A1)
    (attr smd)
    (fp_text reference U2 (at 2.85 0.8 360) (layer F.SilkS)
      (effects (font (size 1.016 1.016) (thickness 0.1524)))
    )
    (fp_text value MAX5443 (at 0 -0.762 270) (layer F.SilkS) hide
      (effects (font (size 0.762 0.508) (thickness 0.1524)))
    )
    (fp_circle (center -1.016 1.016) (end -1.016 0.762) (layer F.SilkS) (width 0.1524))
    (fp_line (start 1.524 1.524) (end -1.524 1.524) (layer F.SilkS) (width 0.1524))
    (fp_line (start -1.524 1.524) (end -1.524 -1.524) (layer F.SilkS) (width 0.1524))
    (fp_line (start -1.524 -1.524) (end 1.524 -1.524) (layer F.SilkS) (width 0.1524))
    (fp_line (start 1.524 -1.524) (end 1.524 1.524) (layer F.SilkS) (width 0.1524))
    (pad 1 smd rect (at -0.9779 2.2225 270) (size 0.4064 1.27) (layers F.Cu F.Paste F.Mask)
      (net 3 +3VR))
    (pad 2 smd rect (at -0.3302 2.2225 270) (size 0.4064 1.27) (layers F.Cu F.Paste F.Mask)
      (net 30 /PC4))
    (pad 3 smd rect (at 0.3302 2.2225 270) (size 0.4064 1.27) (layers F.Cu F.Paste F.Mask)
      (net 31 /PC5))
    (pad 4 smd rect (at 0.9779 2.2225 270) (size 0.4064 1.27) (layers F.Cu F.Paste F.Mask)
      (net 32 /PC7))
    (pad 5 smd rect (at 0.9779 -2.2225 270) (size 0.4064 1.27) (layers F.Cu F.Paste F.Mask)
      (net 2 +3.3V))
    (pad 6 smd rect (at 0.3302 -2.2225 270) (size 0.4064 1.27) (layers F.Cu F.Paste F.Mask)
      (net 91 "Net-(R1-Pad1)"))
    (pad 7 smd rect (at -0.3302 -2.2225 270) (size 0.4064 1.27) (layers F.Cu F.Paste F.Mask)
      (net 2 +3.3V))
    (pad 8 smd rect (at -0.9779 -2.2225 270) (size 0.4064 1.27) (layers F.Cu F.Paste F.Mask)
      (net 64 GND))
    (model smd/cms_so8.wrl
      (at (xyz 0 0 0))
      (scale (xyz 0.25 0.25 0.25))
      (rotate (xyz 0 0 0))
    )
  )

  (module SSOP8 (layer F.Cu) (tedit 54494B12) (tstamp 5406516C)
    (at 137.3 96.15 270)
    (path /5400FC47)
    (attr smd)
    (fp_text reference U11 (at 2.6 -0.95 360) (layer F.SilkS)
      (effects (font (size 1.016 1.016) (thickness 0.1524)))
    )
    (fp_text value OPA350 (at 0 -0.762 270) (layer F.SilkS) hide
      (effects (font (size 0.762 0.508) (thickness 0.1524)))
    )
    (fp_circle (center -1.016 1.016) (end -1.016 0.762) (layer F.SilkS) (width 0.1524))
    (fp_line (start 1.524 1.524) (end -1.524 1.524) (layer F.SilkS) (width 0.1524))
    (fp_line (start -1.524 1.524) (end -1.524 -1.524) (layer F.SilkS) (width 0.1524))
    (fp_line (start -1.524 -1.524) (end 1.524 -1.524) (layer F.SilkS) (width 0.1524))
    (fp_line (start 1.524 -1.524) (end 1.524 1.524) (layer F.SilkS) (width 0.1524))
    (pad 1 smd rect (at -0.9779 2.2225 270) (size 0.4064 1.27) (layers F.Cu F.Paste F.Mask))
    (pad 2 smd rect (at -0.3302 2.2225 270) (size 0.4064 1.27) (layers F.Cu F.Paste F.Mask)
      (net 1 +1.5VR))
    (pad 3 smd rect (at 0.3302 2.2225 270) (size 0.4064 1.27) (layers F.Cu F.Paste F.Mask)
      (net 73 "Net-(C19-Pad1)"))
    (pad 4 smd rect (at 0.9779 2.2225 270) (size 0.4064 1.27) (layers F.Cu F.Paste F.Mask)
      (net 64 GND))
    (pad 5 smd rect (at 0.9779 -2.2225 270) (size 0.4064 1.27) (layers F.Cu F.Paste F.Mask))
    (pad 6 smd rect (at 0.3302 -2.2225 270) (size 0.4064 1.27) (layers F.Cu F.Paste F.Mask)
      (net 1 +1.5VR))
    (pad 7 smd rect (at -0.3302 -2.2225 270) (size 0.4064 1.27) (layers F.Cu F.Paste F.Mask)
      (net 2 +3.3V))
    (pad 8 smd rect (at -0.9779 -2.2225 270) (size 0.4064 1.27) (layers F.Cu F.Paste F.Mask))
    (model smd/cms_so8.wrl
      (at (xyz 0 0 0))
      (scale (xyz 0.25 0.25 0.25))
      (rotate (xyz 0 0 0))
    )
  )

  (module SOT23_6 (layer F.Cu) (tedit 4ECF791C) (tstamp 5406517B)
    (at 100.7 81.4 180)
    (path /503FD827)
    (fp_text reference U6 (at 1.99898 0 270) (layer F.SilkS)
      (effects (font (size 0.762 0.762) (thickness 0.0762)))
    )
    (fp_text value TPD2S017 (at 0.0635 0 180) (layer F.SilkS)
      (effects (font (size 0.50038 0.50038) (thickness 0.0762)))
    )
    (fp_line (start -0.508 0.762) (end -1.27 0.254) (layer F.SilkS) (width 0.127))
    (fp_line (start 1.27 0.762) (end -1.3335 0.762) (layer F.SilkS) (width 0.127))
    (fp_line (start -1.3335 0.762) (end -1.3335 -0.762) (layer F.SilkS) (width 0.127))
    (fp_line (start -1.3335 -0.762) (end 1.27 -0.762) (layer F.SilkS) (width 0.127))
    (fp_line (start 1.27 -0.762) (end 1.27 0.762) (layer F.SilkS) (width 0.127))
    (pad 6 smd rect (at -0.9525 -1.27 180) (size 0.70104 1.00076) (layers F.Cu F.Paste F.Mask)
      (net 9 /DP))
    (pad 5 smd rect (at 0 -1.27 180) (size 0.70104 1.00076) (layers F.Cu F.Paste F.Mask)
      (net 61 /USB_VCC))
    (pad 4 smd rect (at 0.9525 -1.27 180) (size 0.70104 1.00076) (layers F.Cu F.Paste F.Mask)
      (net 106 "Net-(U6-Pad4)"))
    (pad 3 smd rect (at 0.9525 1.27 180) (size 0.70104 1.00076) (layers F.Cu F.Paste F.Mask)
      (net 107 "Net-(U6-Pad3)"))
    (pad 2 smd rect (at 0 1.27 180) (size 0.70104 1.00076) (layers F.Cu F.Paste F.Mask)
      (net 60 /USB_GND))
    (pad 1 smd rect (at -0.9525 1.27 180) (size 0.70104 1.00076) (layers F.Cu F.Paste F.Mask)
      (net 8 /DM))
    (model smd/SOT23_6.wrl
      (at (xyz 0 0 0))
      (scale (xyz 0.11 0.11 0.11))
      (rotate (xyz 0 0 0))
    )
  )

  (module SOT23-5 (layer F.Cu) (tedit 544947F9) (tstamp 54065188)
    (at 157.55 93.9 90)
    (path /54060BDE)
    (attr smd)
    (fp_text reference U5 (at 2.075 -1.05 180) (layer F.SilkS)
      (effects (font (size 0.635 0.635) (thickness 0.127)))
    )
    (fp_text value LMP7715MF (at 2.65 2.45 90) (layer F.SilkS)
      (effects (font (size 0.535 0.535) (thickness 0.127)))
    )
    (fp_line (start 1.524 -0.889) (end 1.524 0.889) (layer F.SilkS) (width 0.127))
    (fp_line (start 1.524 0.889) (end -1.524 0.889) (layer F.SilkS) (width 0.127))
    (fp_line (start -1.524 0.889) (end -1.524 -0.889) (layer F.SilkS) (width 0.127))
    (fp_line (start -1.524 -0.889) (end 1.524 -0.889) (layer F.SilkS) (width 0.127))
    (pad 1 smd rect (at -0.9525 1.27 90) (size 0.508 0.762) (layers F.Cu F.Paste F.Mask)
      (net 92 "Net-(R3-Pad1)"))
    (pad 3 smd rect (at 0.9525 1.27 90) (size 0.508 0.762) (layers F.Cu F.Paste F.Mask)
      (net 58 /REF_V))
    (pad 5 smd rect (at -0.9525 -1.27 90) (size 0.508 0.762) (layers F.Cu F.Paste F.Mask)
      (net 2 +3.3V))
    (pad 2 smd rect (at 0 1.27 90) (size 0.508 0.762) (layers F.Cu F.Paste F.Mask)
      (net 64 GND))
    (pad 4 smd rect (at 0.9525 -1.27 90) (size 0.508 0.762) (layers F.Cu F.Paste F.Mask)
      (net 92 "Net-(R3-Pad1)"))
    (model smd/SOT23_5.wrl
      (at (xyz 0 0 0))
      (scale (xyz 0.1 0.1 0.1))
      (rotate (xyz 0 0 0))
    )
  )

  (module SOT23-5 (layer F.Cu) (tedit 544942BA) (tstamp 54065195)
    (at 158.7 70.55 180)
    (path /54061295)
    (attr smd)
    (fp_text reference U9 (at 2.2 1.3 180) (layer F.SilkS)
      (effects (font (size 0.635 0.635) (thickness 0.127)))
    )
    (fp_text value LMP7715MF (at -4.3 1.8 180) (layer F.SilkS)
      (effects (font (size 0.635 0.635) (thickness 0.127)))
    )
    (fp_line (start 1.524 -0.889) (end 1.524 0.889) (layer F.SilkS) (width 0.127))
    (fp_line (start 1.524 0.889) (end -1.524 0.889) (layer F.SilkS) (width 0.127))
    (fp_line (start -1.524 0.889) (end -1.524 -0.889) (layer F.SilkS) (width 0.127))
    (fp_line (start -1.524 -0.889) (end 1.524 -0.889) (layer F.SilkS) (width 0.127))
    (pad 1 smd rect (at -0.9525 1.27 180) (size 0.508 0.762) (layers F.Cu F.Paste F.Mask)
      (net 95 "Net-(R9-Pad1)"))
    (pad 3 smd rect (at 0.9525 1.27 180) (size 0.508 0.762) (layers F.Cu F.Paste F.Mask)
      (net 1 +1.5VR))
    (pad 5 smd rect (at -0.9525 -1.27 180) (size 0.508 0.762) (layers F.Cu F.Paste F.Mask)
      (net 2 +3.3V))
    (pad 2 smd rect (at 0 1.27 180) (size 0.508 0.762) (layers F.Cu F.Paste F.Mask)
      (net 64 GND))
    (pad 4 smd rect (at 0.9525 -1.27 180) (size 0.508 0.762) (layers F.Cu F.Paste F.Mask)
      (net 95 "Net-(R9-Pad1)"))
    (model smd/SOT23_5.wrl
      (at (xyz 0 0 0))
      (scale (xyz 0.1 0.1 0.1))
      (rotate (xyz 0 0 0))
    )
  )

  (module SOT23-5 (layer F.Cu) (tedit 54512023) (tstamp 540651A2)
    (at 118.8 78.15 270)
    (path /503FC388)
    (attr smd)
    (fp_text reference U1 (at -2.175 1.125 360) (layer F.SilkS)
      (effects (font (size 0.635 0.635) (thickness 0.127)))
    )
    (fp_text value TPS79933 (at -0.65 0.05 270) (layer F.SilkS)
      (effects (font (size 0.635 0.635) (thickness 0.127)))
    )
    (fp_line (start 1.524 -0.889) (end 1.524 0.889) (layer F.SilkS) (width 0.127))
    (fp_line (start 1.524 0.889) (end -1.524 0.889) (layer F.SilkS) (width 0.127))
    (fp_line (start -1.524 0.889) (end -1.524 -0.889) (layer F.SilkS) (width 0.127))
    (fp_line (start -1.524 -0.889) (end 1.524 -0.889) (layer F.SilkS) (width 0.127))
    (pad 1 smd rect (at -0.9525 1.27 270) (size 0.508 0.762) (layers F.Cu F.Paste F.Mask)
      (net 4 +5V))
    (pad 3 smd rect (at 0.9525 1.27 270) (size 0.508 0.762) (layers F.Cu F.Paste F.Mask)
      (net 4 +5V))
    (pad 5 smd rect (at -0.9525 -1.27 270) (size 0.508 0.762) (layers F.Cu F.Paste F.Mask)
      (net 2 +3.3V))
    (pad 2 smd rect (at 0 1.27 270) (size 0.508 0.762) (layers F.Cu F.Paste F.Mask)
      (net 64 GND))
    (pad 4 smd rect (at 0.9525 -1.27 270) (size 0.508 0.762) (layers F.Cu F.Paste F.Mask)
      (net 65 "Net-(C4-Pad1)"))
    (model smd/SOT23_5.wrl
      (at (xyz 0 0 0))
      (scale (xyz 0.1 0.1 0.1))
      (rotate (xyz 0 0 0))
    )
  )

  (module so-8 (layer F.Cu) (tedit 54494816) (tstamp 540651D7)
    (at 151.6 96.8 270)
    (descr SO-8)
    (path /54011664)
    (attr smd)
    (fp_text reference U4 (at -3.3 1.6 360) (layer F.SilkS)
      (effects (font (size 0.7493 0.7493) (thickness 0.14986)))
    )
    (fp_text value LMP7702 (at 3.45 -0.15 360) (layer F.SilkS)
      (effects (font (size 0.7493 0.7493) (thickness 0.14986)))
    )
    (fp_line (start -2.413 -1.9812) (end -2.413 1.9812) (layer F.SilkS) (width 0.127))
    (fp_line (start -2.413 1.9812) (end 2.413 1.9812) (layer F.SilkS) (width 0.127))
    (fp_line (start 2.413 1.9812) (end 2.413 -1.9812) (layer F.SilkS) (width 0.127))
    (fp_line (start 2.413 -1.9812) (end -2.413 -1.9812) (layer F.SilkS) (width 0.127))
    (fp_line (start -1.905 -1.9812) (end -1.905 -3.0734) (layer F.SilkS) (width 0.127))
    (fp_line (start -0.635 -1.9812) (end -0.635 -3.0734) (layer F.SilkS) (width 0.127))
    (fp_line (start 0.635 -1.9812) (end 0.635 -3.0734) (layer F.SilkS) (width 0.127))
    (fp_line (start 1.905 -3.0734) (end 1.905 -1.9812) (layer F.SilkS) (width 0.127))
    (fp_line (start 1.905 1.9812) (end 1.905 3.0734) (layer F.SilkS) (width 0.127))
    (fp_line (start 0.635 3.0734) (end 0.635 1.9812) (layer F.SilkS) (width 0.127))
    (fp_line (start -0.635 3.0734) (end -0.635 1.9812) (layer F.SilkS) (width 0.127))
    (fp_line (start -1.905 3.0734) (end -1.905 1.9812) (layer F.SilkS) (width 0.127))
    (fp_circle (center -1.6764 1.2446) (end -1.9558 1.6256) (layer F.SilkS) (width 0.127))
    (pad 1 smd rect (at -1.905 2.794 270) (size 0.635 1.27) (layers F.Cu F.Paste F.Mask)
      (net 102 "Net-(U3-Pad2)"))
    (pad 2 smd rect (at -0.635 2.794 270) (size 0.635 1.27) (layers F.Cu F.Paste F.Mask)
      (net 105 "Net-(U4-Pad2)"))
    (pad 3 smd rect (at 0.635 2.794 270) (size 0.635 1.27) (layers F.Cu F.Paste F.Mask)
      (net 1 +1.5VR))
    (pad 4 smd rect (at 1.905 2.794 270) (size 0.635 1.27) (layers F.Cu F.Paste F.Mask)
      (net 64 GND))
    (pad 5 smd rect (at 1.905 -2.794 270) (size 0.635 1.27) (layers F.Cu F.Paste F.Mask)
      (net 57 /REFERENCE))
    (pad 6 smd rect (at 0.635 -2.794 270) (size 0.635 1.27) (layers F.Cu F.Paste F.Mask)
      (net 58 /REF_V))
    (pad 7 smd rect (at -0.635 -2.794 270) (size 0.635 1.27) (layers F.Cu F.Paste F.Mask)
      (net 58 /REF_V))
    (pad 8 smd rect (at -1.905 -2.794 270) (size 0.635 1.27) (layers F.Cu F.Paste F.Mask)
      (net 2 +3.3V))
    (model smd/smd_dil/so-8.wrl
      (at (xyz 0 0 0))
      (scale (xyz 1 1 1))
      (rotate (xyz 0 0 0))
    )
  )

  (module so-8 (layer F.Cu) (tedit 544942EE) (tstamp 540651F0)
    (at 149.65 79.4 180)
    (descr SO-8)
    (path /540610CD)
    (attr smd)
    (fp_text reference U10 (at 4.4 2.65 180) (layer F.SilkS)
      (effects (font (size 0.7493 0.7493) (thickness 0.14986)))
    )
    (fp_text value LMP7721 (at 5.15 0.9 180) (layer F.SilkS)
      (effects (font (size 0.7493 0.7493) (thickness 0.14986)))
    )
    (fp_line (start -2.413 -1.9812) (end -2.413 1.9812) (layer F.SilkS) (width 0.127))
    (fp_line (start -2.413 1.9812) (end 2.413 1.9812) (layer F.SilkS) (width 0.127))
    (fp_line (start 2.413 1.9812) (end 2.413 -1.9812) (layer F.SilkS) (width 0.127))
    (fp_line (start 2.413 -1.9812) (end -2.413 -1.9812) (layer F.SilkS) (width 0.127))
    (fp_line (start -1.905 -1.9812) (end -1.905 -3.0734) (layer F.SilkS) (width 0.127))
    (fp_line (start -0.635 -1.9812) (end -0.635 -3.0734) (layer F.SilkS) (width 0.127))
    (fp_line (start 0.635 -1.9812) (end 0.635 -3.0734) (layer F.SilkS) (width 0.127))
    (fp_line (start 1.905 -3.0734) (end 1.905 -1.9812) (layer F.SilkS) (width 0.127))
    (fp_line (start 1.905 1.9812) (end 1.905 3.0734) (layer F.SilkS) (width 0.127))
    (fp_line (start 0.635 3.0734) (end 0.635 1.9812) (layer F.SilkS) (width 0.127))
    (fp_line (start -0.635 3.0734) (end -0.635 1.9812) (layer F.SilkS) (width 0.127))
    (fp_line (start -1.905 3.0734) (end -1.905 1.9812) (layer F.SilkS) (width 0.127))
    (fp_circle (center -1.6764 1.2446) (end -1.9558 1.6256) (layer F.SilkS) (width 0.127))
    (pad 1 smd rect (at -1.905 2.794 180) (size 0.635 1.27) (layers F.Cu F.Paste F.Mask)
      (net 1 +1.5VR))
    (pad 2 smd rect (at -0.635 2.794 180) (size 0.635 1.27) (layers F.Cu F.Paste F.Mask)
      (net 63 /WSHIELD))
    (pad 3 smd rect (at 0.635 2.794 180) (size 0.635 1.27) (layers F.Cu F.Paste F.Mask)
      (net 64 GND))
    (pad 4 smd rect (at 1.905 2.794 180) (size 0.635 1.27) (layers F.Cu F.Paste F.Mask)
      (net 5 /ADC))
    (pad 5 smd rect (at 1.905 -2.794 180) (size 0.635 1.27) (layers F.Cu F.Paste F.Mask))
    (pad 6 smd rect (at 0.635 -2.794 180) (size 0.635 1.27) (layers F.Cu F.Paste F.Mask)
      (net 2 +3.3V))
    (pad 7 smd rect (at -0.635 -2.794 180) (size 0.635 1.27) (layers F.Cu F.Paste F.Mask)
      (net 63 /WSHIELD))
    (pad 8 smd rect (at -1.905 -2.794 180) (size 0.635 1.27) (layers F.Cu F.Paste F.Mask)
      (net 103 "Net-(U10-Pad8)"))
    (model smd/smd_dil/so-8.wrl
      (at (xyz 0 0 0))
      (scale (xyz 1 1 1))
      (rotate (xyz 0 0 0))
    )
  )

  (module so-8 (layer F.Cu) (tedit 54493949) (tstamp 54065209)
    (at 132.55 78.65 270)
    (descr SO-8)
    (path /5400EF0B)
    (attr smd)
    (fp_text reference U8 (at -3.15 -1.2 360) (layer F.SilkS)
      (effects (font (size 0.7493 0.7493) (thickness 0.14986)))
    )
    (fp_text value MAX6126 (at 3.35 -0.2 360) (layer F.SilkS)
      (effects (font (size 0.7493 0.7493) (thickness 0.14986)))
    )
    (fp_line (start -2.413 -1.9812) (end -2.413 1.9812) (layer F.SilkS) (width 0.127))
    (fp_line (start -2.413 1.9812) (end 2.413 1.9812) (layer F.SilkS) (width 0.127))
    (fp_line (start 2.413 1.9812) (end 2.413 -1.9812) (layer F.SilkS) (width 0.127))
    (fp_line (start 2.413 -1.9812) (end -2.413 -1.9812) (layer F.SilkS) (width 0.127))
    (fp_line (start -1.905 -1.9812) (end -1.905 -3.0734) (layer F.SilkS) (width 0.127))
    (fp_line (start -0.635 -1.9812) (end -0.635 -3.0734) (layer F.SilkS) (width 0.127))
    (fp_line (start 0.635 -1.9812) (end 0.635 -3.0734) (layer F.SilkS) (width 0.127))
    (fp_line (start 1.905 -3.0734) (end 1.905 -1.9812) (layer F.SilkS) (width 0.127))
    (fp_line (start 1.905 1.9812) (end 1.905 3.0734) (layer F.SilkS) (width 0.127))
    (fp_line (start 0.635 3.0734) (end 0.635 1.9812) (layer F.SilkS) (width 0.127))
    (fp_line (start -0.635 3.0734) (end -0.635 1.9812) (layer F.SilkS) (width 0.127))
    (fp_line (start -1.905 3.0734) (end -1.905 1.9812) (layer F.SilkS) (width 0.127))
    (fp_circle (center -1.6764 1.2446) (end -1.9558 1.6256) (layer F.SilkS) (width 0.127))
    (pad 1 smd rect (at -1.905 2.794 270) (size 0.635 1.27) (layers F.Cu F.Paste F.Mask)
      (net 72 "Net-(C16-Pad1)"))
    (pad 2 smd rect (at -0.635 2.794 270) (size 0.635 1.27) (layers F.Cu F.Paste F.Mask)
      (net 2 +3.3V))
    (pad 3 smd rect (at 0.635 2.794 270) (size 0.635 1.27) (layers F.Cu F.Paste F.Mask)
      (net 64 GND))
    (pad 4 smd rect (at 1.905 2.794 270) (size 0.635 1.27) (layers F.Cu F.Paste F.Mask)
      (net 64 GND))
    (pad 5 smd rect (at 1.905 -2.794 270) (size 0.635 1.27) (layers F.Cu F.Paste F.Mask))
    (pad 6 smd rect (at 0.635 -2.794 270) (size 0.635 1.27) (layers F.Cu F.Paste F.Mask)
      (net 3 +3VR))
    (pad 7 smd rect (at -0.635 -2.794 270) (size 0.635 1.27) (layers F.Cu F.Paste F.Mask)
      (net 3 +3VR))
    (pad 8 smd rect (at -1.905 -2.794 270) (size 0.635 1.27) (layers F.Cu F.Paste F.Mask))
    (model smd/smd_dil/so-8.wrl
      (at (xyz 0 0 0))
      (scale (xyz 1 1 1))
      (rotate (xyz 0 0 0))
    )
  )

  (module SM2512 (layer F.Cu) (tedit 5449405F) (tstamp 54065217)
    (at 146 56.3 180)
    (tags "CMS SM")
    (path /54062099)
    (attr smd)
    (fp_text reference R18 (at 5.25 0.3 270) (layer F.SilkS)
      (effects (font (size 0.889 0.762) (thickness 0.127)))
    )
    (fp_text value 100M (at -5.5 0.3 270) (layer F.SilkS)
      (effects (font (size 0.889 0.762) (thickness 0.127)))
    )
    (fp_line (start -3.99956 -2.10058) (end -3.99956 2.10058) (layer F.SilkS) (width 0.14986))
    (fp_text user + (at -4.59994 2.30124 180) (layer F.SilkS)
      (effects (font (size 0.7 0.7) (thickness 0.15)))
    )
    (fp_line (start -4.30022 -2.10058) (end -4.30022 2.10058) (layer F.SilkS) (width 0.14986))
    (fp_line (start 4.30022 -2.10058) (end 4.30022 2.10058) (layer F.SilkS) (width 0.14986))
    (fp_line (start 1.99644 2.10566) (end 4.28244 2.10566) (layer F.SilkS) (width 0.14986))
    (fp_line (start 4.28244 -2.10566) (end 1.99644 -2.10566) (layer F.SilkS) (width 0.14986))
    (fp_line (start -1.99898 -2.10566) (end -4.28498 -2.10566) (layer F.SilkS) (width 0.14986))
    (fp_line (start -4.28244 2.10566) (end -1.99644 2.10566) (layer F.SilkS) (width 0.14986))
    (pad 1 smd rect (at -2.99974 0 180) (size 1.99898 2.99974) (layers F.Cu F.Paste F.Mask)
      (net 97 "Net-(R18-Pad1)"))
    (pad 2 smd rect (at 2.99974 0 180) (size 1.99898 2.99974) (layers F.Cu F.Paste F.Mask)
      (net 5 /ADC))
    (model smd\chip_smd_pol_wide.wrl
      (at (xyz 0 0 0))
      (scale (xyz 0.35 0.35 0.35))
      (rotate (xyz 0 0 0))
    )
  )

  (module SM2512 (layer F.Cu) (tedit 54494079) (tstamp 54065225)
    (at 146 60.7 180)
    (tags "CMS SM")
    (path /5406208B)
    (attr smd)
    (fp_text reference R21 (at -5.5 1.2 270) (layer F.SilkS)
      (effects (font (size 0.889 0.762) (thickness 0.127)))
    )
    (fp_text value 30M (at -7.75 0.95 450) (layer F.SilkS)
      (effects (font (size 0.889 0.762) (thickness 0.127)))
    )
    (fp_line (start -3.99956 -2.10058) (end -3.99956 2.10058) (layer F.SilkS) (width 0.14986))
    (fp_text user + (at -4.59994 2.30124 180) (layer F.SilkS)
      (effects (font (size 0.7 0.7) (thickness 0.15)))
    )
    (fp_line (start -4.30022 -2.10058) (end -4.30022 2.10058) (layer F.SilkS) (width 0.14986))
    (fp_line (start 4.30022 -2.10058) (end 4.30022 2.10058) (layer F.SilkS) (width 0.14986))
    (fp_line (start 1.99644 2.10566) (end 4.28244 2.10566) (layer F.SilkS) (width 0.14986))
    (fp_line (start 4.28244 -2.10566) (end 1.99644 -2.10566) (layer F.SilkS) (width 0.14986))
    (fp_line (start -1.99898 -2.10566) (end -4.28498 -2.10566) (layer F.SilkS) (width 0.14986))
    (fp_line (start -4.28244 2.10566) (end -1.99644 2.10566) (layer F.SilkS) (width 0.14986))
    (pad 1 smd rect (at -2.99974 0 180) (size 1.99898 2.99974) (layers F.Cu F.Paste F.Mask)
      (net 98 "Net-(R21-Pad1)"))
    (pad 2 smd rect (at 2.99974 0 180) (size 1.99898 2.99974) (layers F.Cu F.Paste F.Mask)
      (net 5 /ADC))
    (model smd\chip_smd_pol_wide.wrl
      (at (xyz 0 0 0))
      (scale (xyz 0.35 0.35 0.35))
      (rotate (xyz 0 0 0))
    )
  )

  (module SM1206 (layer F.Cu) (tedit 54494A3B) (tstamp 54065231)
    (at 146.6 98.6 270)
    (path /5400FF72)
    (attr smd)
    (fp_text reference C34 (at 3.4 -0.15 360) (layer F.SilkS)
      (effects (font (size 0.762 0.762) (thickness 0.127)))
    )
    (fp_text value 47u (at 0 0 270) (layer F.SilkS) hide
      (effects (font (size 0.762 0.762) (thickness 0.127)))
    )
    (fp_line (start -2.54 -1.143) (end -2.54 1.143) (layer F.SilkS) (width 0.127))
    (fp_line (start -2.54 1.143) (end -0.889 1.143) (layer F.SilkS) (width 0.127))
    (fp_line (start 0.889 -1.143) (end 2.54 -1.143) (layer F.SilkS) (width 0.127))
    (fp_line (start 2.54 -1.143) (end 2.54 1.143) (layer F.SilkS) (width 0.127))
    (fp_line (start 2.54 1.143) (end 0.889 1.143) (layer F.SilkS) (width 0.127))
    (fp_line (start -0.889 -1.143) (end -2.54 -1.143) (layer F.SilkS) (width 0.127))
    (pad 1 smd rect (at -1.651 0 270) (size 1.524 2.032) (layers F.Cu F.Paste F.Mask)
      (net 1 +1.5VR))
    (pad 2 smd rect (at 1.651 0 270) (size 1.524 2.032) (layers F.Cu F.Paste F.Mask)
      (net 64 GND))
    (model smd/chip_cms.wrl
      (at (xyz 0 0 0))
      (scale (xyz 0.17 0.16 0.16))
      (rotate (xyz 0 0 0))
    )
  )

  (module SM1206 (layer F.Cu) (tedit 544939E2) (tstamp 5406523D)
    (at 130.25 61.35)
    (path /54064D84)
    (attr smd)
    (fp_text reference C26 (at 3.5 0.15 90) (layer F.SilkS)
      (effects (font (size 0.762 0.762) (thickness 0.127)))
    )
    (fp_text value 47u (at 0 0) (layer F.SilkS) hide
      (effects (font (size 0.762 0.762) (thickness 0.127)))
    )
    (fp_line (start -2.54 -1.143) (end -2.54 1.143) (layer F.SilkS) (width 0.127))
    (fp_line (start -2.54 1.143) (end -0.889 1.143) (layer F.SilkS) (width 0.127))
    (fp_line (start 0.889 -1.143) (end 2.54 -1.143) (layer F.SilkS) (width 0.127))
    (fp_line (start 2.54 -1.143) (end 2.54 1.143) (layer F.SilkS) (width 0.127))
    (fp_line (start 2.54 1.143) (end 0.889 1.143) (layer F.SilkS) (width 0.127))
    (fp_line (start -0.889 -1.143) (end -2.54 -1.143) (layer F.SilkS) (width 0.127))
    (pad 1 smd rect (at -1.651 0) (size 1.524 2.032) (layers F.Cu F.Paste F.Mask)
      (net 76 "Net-(C26-Pad1)"))
    (pad 2 smd rect (at 1.651 0) (size 1.524 2.032) (layers F.Cu F.Paste F.Mask)
      (net 77 "Net-(C26-Pad2)"))
    (model smd/chip_cms.wrl
      (at (xyz 0 0 0))
      (scale (xyz 0.17 0.16 0.16))
      (rotate (xyz 0 0 0))
    )
  )

  (module SM1206 (layer F.Cu) (tedit 544938A7) (tstamp 54065249)
    (at 104.05 75.1 90)
    (path /5400E81C)
    (attr smd)
    (fp_text reference C54 (at 3.1926 -0.2402 180) (layer F.SilkS)
      (effects (font (size 0.762 0.762) (thickness 0.127)))
    )
    (fp_text value 47u (at 0 0 90) (layer F.SilkS) hide
      (effects (font (size 0.762 0.762) (thickness 0.127)))
    )
    (fp_line (start -2.54 -1.143) (end -2.54 1.143) (layer F.SilkS) (width 0.127))
    (fp_line (start -2.54 1.143) (end -0.889 1.143) (layer F.SilkS) (width 0.127))
    (fp_line (start 0.889 -1.143) (end 2.54 -1.143) (layer F.SilkS) (width 0.127))
    (fp_line (start 2.54 -1.143) (end 2.54 1.143) (layer F.SilkS) (width 0.127))
    (fp_line (start 2.54 1.143) (end 0.889 1.143) (layer F.SilkS) (width 0.127))
    (fp_line (start -0.889 -1.143) (end -2.54 -1.143) (layer F.SilkS) (width 0.127))
    (pad 1 smd rect (at -1.651 0 90) (size 1.524 2.032) (layers F.Cu F.Paste F.Mask)
      (net 4 +5V))
    (pad 2 smd rect (at 1.651 0 90) (size 1.524 2.032) (layers F.Cu F.Paste F.Mask)
      (net 64 GND))
    (model smd/chip_cms.wrl
      (at (xyz 0 0 0))
      (scale (xyz 0.17 0.16 0.16))
      (rotate (xyz 0 0 0))
    )
  )

  (module SM0805 (layer F.Cu) (tedit 544942CB) (tstamp 54065256)
    (at 163.2 71.55)
    (path /540612B3)
    (attr smd)
    (fp_text reference R9 (at -0.95 -1.8) (layer F.SilkS)
      (effects (font (size 0.50038 0.50038) (thickness 0.10922)))
    )
    (fp_text value 100 (at 0.8 -1.8) (layer F.SilkS)
      (effects (font (size 0.50038 0.50038) (thickness 0.10922)))
    )
    (fp_circle (center -1.651 0.762) (end -1.651 0.635) (layer F.SilkS) (width 0.09906))
    (fp_line (start -0.508 0.762) (end -1.524 0.762) (layer F.SilkS) (width 0.09906))
    (fp_line (start -1.524 0.762) (end -1.524 -0.762) (layer F.SilkS) (width 0.09906))
    (fp_line (start -1.524 -0.762) (end -0.508 -0.762) (layer F.SilkS) (width 0.09906))
    (fp_line (start 0.508 -0.762) (end 1.524 -0.762) (layer F.SilkS) (width 0.09906))
    (fp_line (start 1.524 -0.762) (end 1.524 0.762) (layer F.SilkS) (width 0.09906))
    (fp_line (start 1.524 0.762) (end 0.508 0.762) (layer F.SilkS) (width 0.09906))
    (pad 1 smd rect (at -0.9525 0) (size 0.889 1.397) (layers F.Cu F.Paste F.Mask)
      (net 95 "Net-(R9-Pad1)"))
    (pad 2 smd rect (at 0.9525 0) (size 0.889 1.397) (layers F.Cu F.Paste F.Mask)
      (net 63 /WSHIELD))
    (model smd/chip_cms.wrl
      (at (xyz 0 0 0))
      (scale (xyz 0.1 0.1 0.1))
      (rotate (xyz 0 0 0))
    )
  )

  (module SM0805 (layer F.Cu) (tedit 5449421B) (tstamp 54065263)
    (at 153.05 62.9)
    (path /54062061)
    (attr smd)
    (fp_text reference C40 (at -2.05 -0.15 90) (layer F.SilkS)
      (effects (font (size 0.50038 0.50038) (thickness 0.10922)))
    )
    (fp_text value 2n (at 2.2 0.1 90) (layer F.SilkS)
      (effects (font (size 0.50038 0.50038) (thickness 0.10922)))
    )
    (fp_circle (center -1.651 0.762) (end -1.651 0.635) (layer F.SilkS) (width 0.09906))
    (fp_line (start -0.508 0.762) (end -1.524 0.762) (layer F.SilkS) (width 0.09906))
    (fp_line (start -1.524 0.762) (end -1.524 -0.762) (layer F.SilkS) (width 0.09906))
    (fp_line (start -1.524 -0.762) (end -0.508 -0.762) (layer F.SilkS) (width 0.09906))
    (fp_line (start 0.508 -0.762) (end 1.524 -0.762) (layer F.SilkS) (width 0.09906))
    (fp_line (start 1.524 -0.762) (end 1.524 0.762) (layer F.SilkS) (width 0.09906))
    (fp_line (start 1.524 0.762) (end 0.508 0.762) (layer F.SilkS) (width 0.09906))
    (pad 1 smd rect (at -0.9525 0) (size 0.889 1.397) (layers F.Cu F.Paste F.Mask)
      (net 81 "Net-(C40-Pad1)"))
    (pad 2 smd rect (at 0.9525 0) (size 0.889 1.397) (layers F.Cu F.Paste F.Mask)
      (net 5 /ADC))
    (model smd/chip_cms.wrl
      (at (xyz 0 0 0))
      (scale (xyz 0.1 0.1 0.1))
      (rotate (xyz 0 0 0))
    )
  )

  (module SM0805 (layer F.Cu) (tedit 54493A4B) (tstamp 54065270)
    (at 124.8 47.65)
    (path /54066B4D)
    (attr smd)
    (fp_text reference C32 (at -1.3 -1.4) (layer F.SilkS)
      (effects (font (size 0.50038 0.50038) (thickness 0.10922)))
    )
    (fp_text value 10u (at 0.95 -1.4) (layer F.SilkS)
      (effects (font (size 0.50038 0.50038) (thickness 0.10922)))
    )
    (fp_circle (center -1.651 0.762) (end -1.651 0.635) (layer F.SilkS) (width 0.09906))
    (fp_line (start -0.508 0.762) (end -1.524 0.762) (layer F.SilkS) (width 0.09906))
    (fp_line (start -1.524 0.762) (end -1.524 -0.762) (layer F.SilkS) (width 0.09906))
    (fp_line (start -1.524 -0.762) (end -0.508 -0.762) (layer F.SilkS) (width 0.09906))
    (fp_line (start 0.508 -0.762) (end 1.524 -0.762) (layer F.SilkS) (width 0.09906))
    (fp_line (start 1.524 -0.762) (end 1.524 0.762) (layer F.SilkS) (width 0.09906))
    (fp_line (start 1.524 0.762) (end 0.508 0.762) (layer F.SilkS) (width 0.09906))
    (pad 1 smd rect (at -0.9525 0) (size 0.889 1.397) (layers F.Cu F.Paste F.Mask)
      (net 64 GND))
    (pad 2 smd rect (at 0.9525 0) (size 0.889 1.397) (layers F.Cu F.Paste F.Mask)
      (net 2 +3.3V))
    (model smd/chip_cms.wrl
      (at (xyz 0 0 0))
      (scale (xyz 0.1 0.1 0.1))
      (rotate (xyz 0 0 0))
    )
  )

  (module SM0805 (layer F.Cu) (tedit 54494229) (tstamp 5406527D)
    (at 153.05 64.65)
    (path /5406205B)
    (attr smd)
    (fp_text reference R19 (at -2.05 0.1 90) (layer F.SilkS)
      (effects (font (size 0.50038 0.50038) (thickness 0.10922)))
    )
    (fp_text value 3k (at 2.2 -0.15 90) (layer F.SilkS)
      (effects (font (size 0.50038 0.50038) (thickness 0.10922)))
    )
    (fp_circle (center -1.651 0.762) (end -1.651 0.635) (layer F.SilkS) (width 0.09906))
    (fp_line (start -0.508 0.762) (end -1.524 0.762) (layer F.SilkS) (width 0.09906))
    (fp_line (start -1.524 0.762) (end -1.524 -0.762) (layer F.SilkS) (width 0.09906))
    (fp_line (start -1.524 -0.762) (end -0.508 -0.762) (layer F.SilkS) (width 0.09906))
    (fp_line (start 0.508 -0.762) (end 1.524 -0.762) (layer F.SilkS) (width 0.09906))
    (fp_line (start 1.524 -0.762) (end 1.524 0.762) (layer F.SilkS) (width 0.09906))
    (fp_line (start 1.524 0.762) (end 0.508 0.762) (layer F.SilkS) (width 0.09906))
    (pad 1 smd rect (at -0.9525 0) (size 0.889 1.397) (layers F.Cu F.Paste F.Mask)
      (net 81 "Net-(C40-Pad1)"))
    (pad 2 smd rect (at 0.9525 0) (size 0.889 1.397) (layers F.Cu F.Paste F.Mask)
      (net 5 /ADC))
    (model smd/chip_cms.wrl
      (at (xyz 0 0 0))
      (scale (xyz 0.1 0.1 0.1))
      (rotate (xyz 0 0 0))
    )
  )

  (module SM0805 (layer F.Cu) (tedit 5449423E) (tstamp 5406528A)
    (at 153.05 68.4)
    (path /54062044)
    (attr smd)
    (fp_text reference C37 (at -2.05 -0.15 90) (layer F.SilkS)
      (effects (font (size 0.50038 0.50038) (thickness 0.10922)))
    )
    (fp_text value 60n (at 2.2 0.1 90) (layer F.SilkS)
      (effects (font (size 0.50038 0.50038) (thickness 0.10922)))
    )
    (fp_circle (center -1.651 0.762) (end -1.651 0.635) (layer F.SilkS) (width 0.09906))
    (fp_line (start -0.508 0.762) (end -1.524 0.762) (layer F.SilkS) (width 0.09906))
    (fp_line (start -1.524 0.762) (end -1.524 -0.762) (layer F.SilkS) (width 0.09906))
    (fp_line (start -1.524 -0.762) (end -0.508 -0.762) (layer F.SilkS) (width 0.09906))
    (fp_line (start 0.508 -0.762) (end 1.524 -0.762) (layer F.SilkS) (width 0.09906))
    (fp_line (start 1.524 -0.762) (end 1.524 0.762) (layer F.SilkS) (width 0.09906))
    (fp_line (start 1.524 0.762) (end 0.508 0.762) (layer F.SilkS) (width 0.09906))
    (pad 1 smd rect (at -0.9525 0) (size 0.889 1.397) (layers F.Cu F.Paste F.Mask)
      (net 78 "Net-(C37-Pad1)"))
    (pad 2 smd rect (at 0.9525 0) (size 0.889 1.397) (layers F.Cu F.Paste F.Mask)
      (net 5 /ADC))
    (model smd/chip_cms.wrl
      (at (xyz 0 0 0))
      (scale (xyz 0.1 0.1 0.1))
      (rotate (xyz 0 0 0))
    )
  )

  (module SM0805 (layer F.Cu) (tedit 54494233) (tstamp 54065297)
    (at 153.05 66.65)
    (path /54062035)
    (attr smd)
    (fp_text reference R15 (at -2.05 -0.15 90) (layer F.SilkS)
      (effects (font (size 0.50038 0.50038) (thickness 0.10922)))
    )
    (fp_text value 100 (at 2.2 -0.15 90) (layer F.SilkS)
      (effects (font (size 0.50038 0.50038) (thickness 0.10922)))
    )
    (fp_circle (center -1.651 0.762) (end -1.651 0.635) (layer F.SilkS) (width 0.09906))
    (fp_line (start -0.508 0.762) (end -1.524 0.762) (layer F.SilkS) (width 0.09906))
    (fp_line (start -1.524 0.762) (end -1.524 -0.762) (layer F.SilkS) (width 0.09906))
    (fp_line (start -1.524 -0.762) (end -0.508 -0.762) (layer F.SilkS) (width 0.09906))
    (fp_line (start 0.508 -0.762) (end 1.524 -0.762) (layer F.SilkS) (width 0.09906))
    (fp_line (start 1.524 -0.762) (end 1.524 0.762) (layer F.SilkS) (width 0.09906))
    (fp_line (start 1.524 0.762) (end 0.508 0.762) (layer F.SilkS) (width 0.09906))
    (pad 1 smd rect (at -0.9525 0) (size 0.889 1.397) (layers F.Cu F.Paste F.Mask)
      (net 78 "Net-(C37-Pad1)"))
    (pad 2 smd rect (at 0.9525 0) (size 0.889 1.397) (layers F.Cu F.Paste F.Mask)
      (net 5 /ADC))
    (model smd/chip_cms.wrl
      (at (xyz 0 0 0))
      (scale (xyz 0.1 0.1 0.1))
      (rotate (xyz 0 0 0))
    )
  )

  (module SM0805 (layer F.Cu) (tedit 54494279) (tstamp 540652A4)
    (at 143.3 70.4 90)
    (path /54061DAE)
    (attr smd)
    (fp_text reference C28 (at -2.6 -0.8 90) (layer F.SilkS)
      (effects (font (size 0.50038 0.50038) (thickness 0.10922)))
    )
    (fp_text value 100n (at -2.6 0.45 90) (layer F.SilkS)
      (effects (font (size 0.50038 0.50038) (thickness 0.10922)))
    )
    (fp_circle (center -1.651 0.762) (end -1.651 0.635) (layer F.SilkS) (width 0.09906))
    (fp_line (start -0.508 0.762) (end -1.524 0.762) (layer F.SilkS) (width 0.09906))
    (fp_line (start -1.524 0.762) (end -1.524 -0.762) (layer F.SilkS) (width 0.09906))
    (fp_line (start -1.524 -0.762) (end -0.508 -0.762) (layer F.SilkS) (width 0.09906))
    (fp_line (start 0.508 -0.762) (end 1.524 -0.762) (layer F.SilkS) (width 0.09906))
    (fp_line (start 1.524 -0.762) (end 1.524 0.762) (layer F.SilkS) (width 0.09906))
    (fp_line (start 1.524 0.762) (end 0.508 0.762) (layer F.SilkS) (width 0.09906))
    (pad 1 smd rect (at -0.9525 0 90) (size 0.889 1.397) (layers F.Cu F.Paste F.Mask)
      (net 64 GND))
    (pad 2 smd rect (at 0.9525 0 90) (size 0.889 1.397) (layers F.Cu F.Paste F.Mask)
      (net 2 +3.3V))
    (model smd/chip_cms.wrl
      (at (xyz 0 0 0))
      (scale (xyz 0.1 0.1 0.1))
      (rotate (xyz 0 0 0))
    )
  )

  (module SM0805 (layer B.Cu) (tedit 544939A1) (tstamp 540652B1)
    (at 117.05 50.15 90)
    (path /540672CD)
    (attr smd)
    (fp_text reference C43 (at 2.15 -0.05 180) (layer B.SilkS)
      (effects (font (size 0.50038 0.50038) (thickness 0.10922)) (justify mirror))
    )
    (fp_text value 18p (at 0.9 -1.55 90) (layer B.SilkS)
      (effects (font (size 0.50038 0.50038) (thickness 0.10922)) (justify mirror))
    )
    (fp_circle (center -1.651 -0.762) (end -1.651 -0.635) (layer B.SilkS) (width 0.09906))
    (fp_line (start -0.508 -0.762) (end -1.524 -0.762) (layer B.SilkS) (width 0.09906))
    (fp_line (start -1.524 -0.762) (end -1.524 0.762) (layer B.SilkS) (width 0.09906))
    (fp_line (start -1.524 0.762) (end -0.508 0.762) (layer B.SilkS) (width 0.09906))
    (fp_line (start 0.508 0.762) (end 1.524 0.762) (layer B.SilkS) (width 0.09906))
    (fp_line (start 1.524 0.762) (end 1.524 -0.762) (layer B.SilkS) (width 0.09906))
    (fp_line (start 1.524 -0.762) (end 0.508 -0.762) (layer B.SilkS) (width 0.09906))
    (pad 1 smd rect (at -0.9525 0 90) (size 0.889 1.397) (layers B.Cu B.Paste B.Mask)
      (net 84 "Net-(C43-Pad1)"))
    (pad 2 smd rect (at 0.9525 0 90) (size 0.889 1.397) (layers B.Cu B.Paste B.Mask)
      (net 64 GND))
    (model smd/chip_cms.wrl
      (at (xyz 0 0 0))
      (scale (xyz 0.1 0.1 0.1))
      (rotate (xyz 0 0 0))
    )
  )

  (module SM0805 (layer B.Cu) (tedit 544939AC) (tstamp 540652BE)
    (at 117.05 55.65 270)
    (path /540672DF)
    (attr smd)
    (fp_text reference C42 (at -2.15 0.05 360) (layer B.SilkS)
      (effects (font (size 0.50038 0.50038) (thickness 0.10922)) (justify mirror))
    )
    (fp_text value 18p (at 1.6 1.55 270) (layer B.SilkS)
      (effects (font (size 0.50038 0.50038) (thickness 0.10922)) (justify mirror))
    )
    (fp_circle (center -1.651 -0.762) (end -1.651 -0.635) (layer B.SilkS) (width 0.09906))
    (fp_line (start -0.508 -0.762) (end -1.524 -0.762) (layer B.SilkS) (width 0.09906))
    (fp_line (start -1.524 -0.762) (end -1.524 0.762) (layer B.SilkS) (width 0.09906))
    (fp_line (start -1.524 0.762) (end -0.508 0.762) (layer B.SilkS) (width 0.09906))
    (fp_line (start 0.508 0.762) (end 1.524 0.762) (layer B.SilkS) (width 0.09906))
    (fp_line (start 1.524 0.762) (end 1.524 -0.762) (layer B.SilkS) (width 0.09906))
    (fp_line (start 1.524 -0.762) (end 0.508 -0.762) (layer B.SilkS) (width 0.09906))
    (pad 1 smd rect (at -0.9525 0 270) (size 0.889 1.397) (layers B.Cu B.Paste B.Mask)
      (net 83 "Net-(C42-Pad1)"))
    (pad 2 smd rect (at 0.9525 0 270) (size 0.889 1.397) (layers B.Cu B.Paste B.Mask)
      (net 64 GND))
    (model smd/chip_cms.wrl
      (at (xyz 0 0 0))
      (scale (xyz 0.1 0.1 0.1))
      (rotate (xyz 0 0 0))
    )
  )

  (module SM0805 (layer F.Cu) (tedit 54494249) (tstamp 540652CB)
    (at 159.7 66.5 90)
    (path /540612A1)
    (attr smd)
    (fp_text reference C18 (at -0.5 -1.45 90) (layer F.SilkS)
      (effects (font (size 0.50038 0.50038) (thickness 0.10922)))
    )
    (fp_text value 100n (at 0 1.3 90) (layer F.SilkS)
      (effects (font (size 0.50038 0.50038) (thickness 0.10922)))
    )
    (fp_circle (center -1.651 0.762) (end -1.651 0.635) (layer F.SilkS) (width 0.09906))
    (fp_line (start -0.508 0.762) (end -1.524 0.762) (layer F.SilkS) (width 0.09906))
    (fp_line (start -1.524 0.762) (end -1.524 -0.762) (layer F.SilkS) (width 0.09906))
    (fp_line (start -1.524 -0.762) (end -0.508 -0.762) (layer F.SilkS) (width 0.09906))
    (fp_line (start 0.508 -0.762) (end 1.524 -0.762) (layer F.SilkS) (width 0.09906))
    (fp_line (start 1.524 -0.762) (end 1.524 0.762) (layer F.SilkS) (width 0.09906))
    (fp_line (start 1.524 0.762) (end 0.508 0.762) (layer F.SilkS) (width 0.09906))
    (pad 1 smd rect (at -0.9525 0 90) (size 0.889 1.397) (layers F.Cu F.Paste F.Mask)
      (net 2 +3.3V))
    (pad 2 smd rect (at 0.9525 0 90) (size 0.889 1.397) (layers F.Cu F.Paste F.Mask)
      (net 64 GND))
    (model smd/chip_cms.wrl
      (at (xyz 0 0 0))
      (scale (xyz 0.1 0.1 0.1))
      (rotate (xyz 0 0 0))
    )
  )

  (module SM0805 (layer F.Cu) (tedit 54493977) (tstamp 540652D8)
    (at 116.9 65.6 270)
    (path /5406780F)
    (attr smd)
    (fp_text reference R22 (at -2.1 -0.1 360) (layer F.SilkS)
      (effects (font (size 0.50038 0.50038) (thickness 0.10922)))
    )
    (fp_text value 100 (at 2.15 0.15 360) (layer F.SilkS)
      (effects (font (size 0.50038 0.50038) (thickness 0.10922)))
    )
    (fp_circle (center -1.651 0.762) (end -1.651 0.635) (layer F.SilkS) (width 0.09906))
    (fp_line (start -0.508 0.762) (end -1.524 0.762) (layer F.SilkS) (width 0.09906))
    (fp_line (start -1.524 0.762) (end -1.524 -0.762) (layer F.SilkS) (width 0.09906))
    (fp_line (start -1.524 -0.762) (end -0.508 -0.762) (layer F.SilkS) (width 0.09906))
    (fp_line (start 0.508 -0.762) (end 1.524 -0.762) (layer F.SilkS) (width 0.09906))
    (fp_line (start 1.524 -0.762) (end 1.524 0.762) (layer F.SilkS) (width 0.09906))
    (fp_line (start 1.524 0.762) (end 0.508 0.762) (layer F.SilkS) (width 0.09906))
    (pad 1 smd rect (at -0.9525 0 270) (size 0.889 1.397) (layers F.Cu F.Paste F.Mask)
      (net 99 "Net-(R22-Pad1)"))
    (pad 2 smd rect (at 0.9525 0 270) (size 0.889 1.397) (layers F.Cu F.Paste F.Mask)
      (net 46 /PE5))
    (model smd/chip_cms.wrl
      (at (xyz 0 0 0))
      (scale (xyz 0.1 0.1 0.1))
      (rotate (xyz 0 0 0))
    )
  )

  (module SM0805 (layer F.Cu) (tedit 544942F9) (tstamp 540652E5)
    (at 147.9 84.15)
    (path /540611A9)
    (attr smd)
    (fp_text reference C17 (at -2.65 -0.4) (layer F.SilkS)
      (effects (font (size 0.50038 0.50038) (thickness 0.10922)))
    )
    (fp_text value 100n (at -2.9 0.6) (layer F.SilkS)
      (effects (font (size 0.50038 0.50038) (thickness 0.10922)))
    )
    (fp_circle (center -1.651 0.762) (end -1.651 0.635) (layer F.SilkS) (width 0.09906))
    (fp_line (start -0.508 0.762) (end -1.524 0.762) (layer F.SilkS) (width 0.09906))
    (fp_line (start -1.524 0.762) (end -1.524 -0.762) (layer F.SilkS) (width 0.09906))
    (fp_line (start -1.524 -0.762) (end -0.508 -0.762) (layer F.SilkS) (width 0.09906))
    (fp_line (start 0.508 -0.762) (end 1.524 -0.762) (layer F.SilkS) (width 0.09906))
    (fp_line (start 1.524 -0.762) (end 1.524 0.762) (layer F.SilkS) (width 0.09906))
    (fp_line (start 1.524 0.762) (end 0.508 0.762) (layer F.SilkS) (width 0.09906))
    (pad 1 smd rect (at -0.9525 0) (size 0.889 1.397) (layers F.Cu F.Paste F.Mask)
      (net 64 GND))
    (pad 2 smd rect (at 0.9525 0) (size 0.889 1.397) (layers F.Cu F.Paste F.Mask)
      (net 2 +3.3V))
    (model smd/chip_cms.wrl
      (at (xyz 0 0 0))
      (scale (xyz 0.1 0.1 0.1))
      (rotate (xyz 0 0 0))
    )
  )

  (module SM0805 (layer F.Cu) (tedit 54494801) (tstamp 540652F2)
    (at 161.3 94.9)
    (path /54060E39)
    (attr smd)
    (fp_text reference R3 (at 2.2 -0.4) (layer F.SilkS)
      (effects (font (size 0.50038 0.50038) (thickness 0.10922)))
    )
    (fp_text value 100 (at 2.45 0.6) (layer F.SilkS)
      (effects (font (size 0.50038 0.50038) (thickness 0.10922)))
    )
    (fp_circle (center -1.651 0.762) (end -1.651 0.635) (layer F.SilkS) (width 0.09906))
    (fp_line (start -0.508 0.762) (end -1.524 0.762) (layer F.SilkS) (width 0.09906))
    (fp_line (start -1.524 0.762) (end -1.524 -0.762) (layer F.SilkS) (width 0.09906))
    (fp_line (start -1.524 -0.762) (end -0.508 -0.762) (layer F.SilkS) (width 0.09906))
    (fp_line (start 0.508 -0.762) (end 1.524 -0.762) (layer F.SilkS) (width 0.09906))
    (fp_line (start 1.524 -0.762) (end 1.524 0.762) (layer F.SilkS) (width 0.09906))
    (fp_line (start 1.524 0.762) (end 0.508 0.762) (layer F.SilkS) (width 0.09906))
    (pad 1 smd rect (at -0.9525 0) (size 0.889 1.397) (layers F.Cu F.Paste F.Mask)
      (net 92 "Net-(R3-Pad1)"))
    (pad 2 smd rect (at 0.9525 0) (size 0.889 1.397) (layers F.Cu F.Paste F.Mask)
      (net 59 /RSHIELD))
    (model smd/chip_cms.wrl
      (at (xyz 0 0 0))
      (scale (xyz 0.1 0.1 0.1))
      (rotate (xyz 0 0 0))
    )
  )

  (module SM0805 (layer F.Cu) (tedit 5449396B) (tstamp 540652FF)
    (at 114.8 65.6 270)
    (path /540677F7)
    (attr smd)
    (fp_text reference R24 (at -2.1 0.05 360) (layer F.SilkS)
      (effects (font (size 0.50038 0.50038) (thickness 0.10922)))
    )
    (fp_text value 100 (at 2.15 0.05 360) (layer F.SilkS)
      (effects (font (size 0.50038 0.50038) (thickness 0.10922)))
    )
    (fp_circle (center -1.651 0.762) (end -1.651 0.635) (layer F.SilkS) (width 0.09906))
    (fp_line (start -0.508 0.762) (end -1.524 0.762) (layer F.SilkS) (width 0.09906))
    (fp_line (start -1.524 0.762) (end -1.524 -0.762) (layer F.SilkS) (width 0.09906))
    (fp_line (start -1.524 -0.762) (end -0.508 -0.762) (layer F.SilkS) (width 0.09906))
    (fp_line (start 0.508 -0.762) (end 1.524 -0.762) (layer F.SilkS) (width 0.09906))
    (fp_line (start 1.524 -0.762) (end 1.524 0.762) (layer F.SilkS) (width 0.09906))
    (fp_line (start 1.524 0.762) (end 0.508 0.762) (layer F.SilkS) (width 0.09906))
    (pad 1 smd rect (at -0.9525 0 270) (size 0.889 1.397) (layers F.Cu F.Paste F.Mask)
      (net 101 "Net-(R24-Pad1)"))
    (pad 2 smd rect (at 0.9525 0 270) (size 0.889 1.397) (layers F.Cu F.Paste F.Mask)
      (net 45 /PE4))
    (model smd/chip_cms.wrl
      (at (xyz 0 0 0))
      (scale (xyz 0.1 0.1 0.1))
      (rotate (xyz 0 0 0))
    )
  )

  (module SM0805 (layer F.Cu) (tedit 5449480A) (tstamp 5406530C)
    (at 157.6 97.8 270)
    (path /54060D66)
    (attr smd)
    (fp_text reference C6 (at 1.2 1.35 270) (layer F.SilkS)
      (effects (font (size 0.50038 0.50038) (thickness 0.10922)))
    )
    (fp_text value 100n (at -0.55 1.35 270) (layer F.SilkS)
      (effects (font (size 0.50038 0.50038) (thickness 0.10922)))
    )
    (fp_circle (center -1.651 0.762) (end -1.651 0.635) (layer F.SilkS) (width 0.09906))
    (fp_line (start -0.508 0.762) (end -1.524 0.762) (layer F.SilkS) (width 0.09906))
    (fp_line (start -1.524 0.762) (end -1.524 -0.762) (layer F.SilkS) (width 0.09906))
    (fp_line (start -1.524 -0.762) (end -0.508 -0.762) (layer F.SilkS) (width 0.09906))
    (fp_line (start 0.508 -0.762) (end 1.524 -0.762) (layer F.SilkS) (width 0.09906))
    (fp_line (start 1.524 -0.762) (end 1.524 0.762) (layer F.SilkS) (width 0.09906))
    (fp_line (start 1.524 0.762) (end 0.508 0.762) (layer F.SilkS) (width 0.09906))
    (pad 1 smd rect (at -0.9525 0 270) (size 0.889 1.397) (layers F.Cu F.Paste F.Mask)
      (net 2 +3.3V))
    (pad 2 smd rect (at 0.9525 0 270) (size 0.889 1.397) (layers F.Cu F.Paste F.Mask)
      (net 64 GND))
    (model smd/chip_cms.wrl
      (at (xyz 0 0 0))
      (scale (xyz 0.1 0.1 0.1))
      (rotate (xyz 0 0 0))
    )
  )

  (module SM0805 (layer F.Cu) (tedit 54493981) (tstamp 54065319)
    (at 119 65.6 270)
    (path /54067809)
    (attr smd)
    (fp_text reference R23 (at -2.1 0 360) (layer F.SilkS)
      (effects (font (size 0.50038 0.50038) (thickness 0.10922)))
    )
    (fp_text value 100 (at 2.15 0 360) (layer F.SilkS)
      (effects (font (size 0.50038 0.50038) (thickness 0.10922)))
    )
    (fp_circle (center -1.651 0.762) (end -1.651 0.635) (layer F.SilkS) (width 0.09906))
    (fp_line (start -0.508 0.762) (end -1.524 0.762) (layer F.SilkS) (width 0.09906))
    (fp_line (start -1.524 0.762) (end -1.524 -0.762) (layer F.SilkS) (width 0.09906))
    (fp_line (start -1.524 -0.762) (end -0.508 -0.762) (layer F.SilkS) (width 0.09906))
    (fp_line (start 0.508 -0.762) (end 1.524 -0.762) (layer F.SilkS) (width 0.09906))
    (fp_line (start 1.524 -0.762) (end 1.524 0.762) (layer F.SilkS) (width 0.09906))
    (fp_line (start 1.524 0.762) (end 0.508 0.762) (layer F.SilkS) (width 0.09906))
    (pad 1 smd rect (at -0.9525 0 270) (size 0.889 1.397) (layers F.Cu F.Paste F.Mask)
      (net 100 "Net-(R23-Pad1)"))
    (pad 2 smd rect (at 0.9525 0 270) (size 0.889 1.397) (layers F.Cu F.Paste F.Mask)
      (net 48 /PE7))
    (model smd/chip_cms.wrl
      (at (xyz 0 0 0))
      (scale (xyz 0.1 0.1 0.1))
      (rotate (xyz 0 0 0))
    )
  )

  (module SM0805 (layer F.Cu) (tedit 5449402D) (tstamp 54065326)
    (at 134.55 56)
    (path /54065F99)
    (attr smd)
    (fp_text reference C23 (at 2.45 -0.5) (layer F.SilkS)
      (effects (font (size 0.50038 0.50038) (thickness 0.10922)))
    )
    (fp_text value 100p (at 2.7 0.25) (layer F.SilkS)
      (effects (font (size 0.50038 0.50038) (thickness 0.10922)))
    )
    (fp_circle (center -1.651 0.762) (end -1.651 0.635) (layer F.SilkS) (width 0.09906))
    (fp_line (start -0.508 0.762) (end -1.524 0.762) (layer F.SilkS) (width 0.09906))
    (fp_line (start -1.524 0.762) (end -1.524 -0.762) (layer F.SilkS) (width 0.09906))
    (fp_line (start -1.524 -0.762) (end -0.508 -0.762) (layer F.SilkS) (width 0.09906))
    (fp_line (start 0.508 -0.762) (end 1.524 -0.762) (layer F.SilkS) (width 0.09906))
    (fp_line (start 1.524 -0.762) (end 1.524 0.762) (layer F.SilkS) (width 0.09906))
    (fp_line (start 1.524 0.762) (end 0.508 0.762) (layer F.SilkS) (width 0.09906))
    (pad 1 smd rect (at -0.9525 0) (size 0.889 1.397) (layers F.Cu F.Paste F.Mask)
      (net 1 +1.5VR))
    (pad 2 smd rect (at 0.9525 0) (size 0.889 1.397) (layers F.Cu F.Paste F.Mask)
      (net 74 "Net-(C20-Pad2)"))
    (model smd/chip_cms.wrl
      (at (xyz 0 0 0))
      (scale (xyz 0.1 0.1 0.1))
      (rotate (xyz 0 0 0))
    )
  )

  (module SM0805 (layer F.Cu) (tedit 54493A3E) (tstamp 54065333)
    (at 131.55 53.125 90)
    (path /5406645D)
    (attr smd)
    (fp_text reference C24 (at 2.9 -0.05 180) (layer F.SilkS)
      (effects (font (size 0.50038 0.50038) (thickness 0.10922)))
    )
    (fp_text value 100p (at 2.15 0.2 180) (layer F.SilkS)
      (effects (font (size 0.50038 0.50038) (thickness 0.10922)))
    )
    (fp_circle (center -1.651 0.762) (end -1.651 0.635) (layer F.SilkS) (width 0.09906))
    (fp_line (start -0.508 0.762) (end -1.524 0.762) (layer F.SilkS) (width 0.09906))
    (fp_line (start -1.524 0.762) (end -1.524 -0.762) (layer F.SilkS) (width 0.09906))
    (fp_line (start -1.524 -0.762) (end -0.508 -0.762) (layer F.SilkS) (width 0.09906))
    (fp_line (start 0.508 -0.762) (end 1.524 -0.762) (layer F.SilkS) (width 0.09906))
    (fp_line (start 1.524 -0.762) (end 1.524 0.762) (layer F.SilkS) (width 0.09906))
    (fp_line (start 1.524 0.762) (end 0.508 0.762) (layer F.SilkS) (width 0.09906))
    (pad 1 smd rect (at -0.9525 0 90) (size 0.889 1.397) (layers F.Cu F.Paste F.Mask)
      (net 1 +1.5VR))
    (pad 2 smd rect (at 0.9525 0 90) (size 0.889 1.397) (layers F.Cu F.Paste F.Mask)
      (net 75 "Net-(C21-Pad2)"))
    (model smd/chip_cms.wrl
      (at (xyz 0 0 0))
      (scale (xyz 0.1 0.1 0.1))
      (rotate (xyz 0 0 0))
    )
  )

  (module SM0805 (layer F.Cu) (tedit 54494022) (tstamp 54065340)
    (at 134.5 54.2)
    (path /54065F9F)
    (attr smd)
    (fp_text reference C20 (at 2.5 -0.45) (layer F.SilkS)
      (effects (font (size 0.50038 0.50038) (thickness 0.10922)))
    )
    (fp_text value 100n (at 2.75 0.3) (layer F.SilkS)
      (effects (font (size 0.50038 0.50038) (thickness 0.10922)))
    )
    (fp_circle (center -1.651 0.762) (end -1.651 0.635) (layer F.SilkS) (width 0.09906))
    (fp_line (start -0.508 0.762) (end -1.524 0.762) (layer F.SilkS) (width 0.09906))
    (fp_line (start -1.524 0.762) (end -1.524 -0.762) (layer F.SilkS) (width 0.09906))
    (fp_line (start -1.524 -0.762) (end -0.508 -0.762) (layer F.SilkS) (width 0.09906))
    (fp_line (start 0.508 -0.762) (end 1.524 -0.762) (layer F.SilkS) (width 0.09906))
    (fp_line (start 1.524 -0.762) (end 1.524 0.762) (layer F.SilkS) (width 0.09906))
    (fp_line (start 1.524 0.762) (end 0.508 0.762) (layer F.SilkS) (width 0.09906))
    (pad 1 smd rect (at -0.9525 0) (size 0.889 1.397) (layers F.Cu F.Paste F.Mask)
      (net 1 +1.5VR))
    (pad 2 smd rect (at 0.9525 0) (size 0.889 1.397) (layers F.Cu F.Paste F.Mask)
      (net 74 "Net-(C20-Pad2)"))
    (model smd/chip_cms.wrl
      (at (xyz 0 0 0))
      (scale (xyz 0.1 0.1 0.1))
      (rotate (xyz 0 0 0))
    )
  )

  (module SM0805 (layer F.Cu) (tedit 544939F8) (tstamp 5406534D)
    (at 131.9 65 90)
    (path /54064DB4)
    (attr smd)
    (fp_text reference R14 (at -1 -1.4 90) (layer F.SilkS)
      (effects (font (size 0.50038 0.50038) (thickness 0.10922)))
    )
    (fp_text value 49.9 (at 1 -1.4 90) (layer F.SilkS)
      (effects (font (size 0.50038 0.50038) (thickness 0.10922)))
    )
    (fp_circle (center -1.651 0.762) (end -1.651 0.635) (layer F.SilkS) (width 0.09906))
    (fp_line (start -0.508 0.762) (end -1.524 0.762) (layer F.SilkS) (width 0.09906))
    (fp_line (start -1.524 0.762) (end -1.524 -0.762) (layer F.SilkS) (width 0.09906))
    (fp_line (start -1.524 -0.762) (end -0.508 -0.762) (layer F.SilkS) (width 0.09906))
    (fp_line (start 0.508 -0.762) (end 1.524 -0.762) (layer F.SilkS) (width 0.09906))
    (fp_line (start 1.524 -0.762) (end 1.524 0.762) (layer F.SilkS) (width 0.09906))
    (fp_line (start 1.524 0.762) (end 0.508 0.762) (layer F.SilkS) (width 0.09906))
    (pad 1 smd rect (at -0.9525 0 90) (size 0.889 1.397) (layers F.Cu F.Paste F.Mask)
      (net 1 +1.5VR))
    (pad 2 smd rect (at 0.9525 0 90) (size 0.889 1.397) (layers F.Cu F.Paste F.Mask)
      (net 77 "Net-(C26-Pad2)"))
    (model smd/chip_cms.wrl
      (at (xyz 0 0 0))
      (scale (xyz 0.1 0.1 0.1))
      (rotate (xyz 0 0 0))
    )
  )

  (module SM0805 (layer F.Cu) (tedit 54494035) (tstamp 5406535A)
    (at 134.6 58.25 180)
    (path /54065FA5)
    (attr smd)
    (fp_text reference R11 (at -2.65 0.5 180) (layer F.SilkS)
      (effects (font (size 0.50038 0.50038) (thickness 0.10922)))
    )
    (fp_text value 301 (at -2.65 -0.5 180) (layer F.SilkS)
      (effects (font (size 0.50038 0.50038) (thickness 0.10922)))
    )
    (fp_circle (center -1.651 0.762) (end -1.651 0.635) (layer F.SilkS) (width 0.09906))
    (fp_line (start -0.508 0.762) (end -1.524 0.762) (layer F.SilkS) (width 0.09906))
    (fp_line (start -1.524 0.762) (end -1.524 -0.762) (layer F.SilkS) (width 0.09906))
    (fp_line (start -1.524 -0.762) (end -0.508 -0.762) (layer F.SilkS) (width 0.09906))
    (fp_line (start 0.508 -0.762) (end 1.524 -0.762) (layer F.SilkS) (width 0.09906))
    (fp_line (start 1.524 -0.762) (end 1.524 0.762) (layer F.SilkS) (width 0.09906))
    (fp_line (start 1.524 0.762) (end 0.508 0.762) (layer F.SilkS) (width 0.09906))
    (pad 1 smd rect (at -0.9525 0 180) (size 0.889 1.397) (layers F.Cu F.Paste F.Mask)
      (net 5 /ADC))
    (pad 2 smd rect (at 0.9525 0 180) (size 0.889 1.397) (layers F.Cu F.Paste F.Mask)
      (net 74 "Net-(C20-Pad2)"))
    (model smd/chip_cms.wrl
      (at (xyz 0 0 0))
      (scale (xyz 0.1 0.1 0.1))
      (rotate (xyz 0 0 0))
    )
  )

  (module SM0805 (layer F.Cu) (tedit 54493A32) (tstamp 54065367)
    (at 129.475 53.125 90)
    (path /54066457)
    (attr smd)
    (fp_text reference C21 (at 2.9 -0.05 180) (layer F.SilkS)
      (effects (font (size 0.50038 0.50038) (thickness 0.10922)))
    )
    (fp_text value 100n (at 2.15 -0.3 180) (layer F.SilkS)
      (effects (font (size 0.50038 0.50038) (thickness 0.10922)))
    )
    (fp_circle (center -1.651 0.762) (end -1.651 0.635) (layer F.SilkS) (width 0.09906))
    (fp_line (start -0.508 0.762) (end -1.524 0.762) (layer F.SilkS) (width 0.09906))
    (fp_line (start -1.524 0.762) (end -1.524 -0.762) (layer F.SilkS) (width 0.09906))
    (fp_line (start -1.524 -0.762) (end -0.508 -0.762) (layer F.SilkS) (width 0.09906))
    (fp_line (start 0.508 -0.762) (end 1.524 -0.762) (layer F.SilkS) (width 0.09906))
    (fp_line (start 1.524 -0.762) (end 1.524 0.762) (layer F.SilkS) (width 0.09906))
    (fp_line (start 1.524 0.762) (end 0.508 0.762) (layer F.SilkS) (width 0.09906))
    (pad 1 smd rect (at -0.9525 0 90) (size 0.889 1.397) (layers F.Cu F.Paste F.Mask)
      (net 1 +1.5VR))
    (pad 2 smd rect (at 0.9525 0 90) (size 0.889 1.397) (layers F.Cu F.Paste F.Mask)
      (net 75 "Net-(C21-Pad2)"))
    (model smd/chip_cms.wrl
      (at (xyz 0 0 0))
      (scale (xyz 0.1 0.1 0.1))
      (rotate (xyz 0 0 0))
    )
  )

  (module SM0805 (layer F.Cu) (tedit 544939ED) (tstamp 54065374)
    (at 128.6 64.9 90)
    (path /54064DA2)
    (attr smd)
    (fp_text reference R13 (at -0.6 -1.35 90) (layer F.SilkS)
      (effects (font (size 0.50038 0.50038) (thickness 0.10922)))
    )
    (fp_text value 49.9 (at 1.4 -1.35 90) (layer F.SilkS)
      (effects (font (size 0.50038 0.50038) (thickness 0.10922)))
    )
    (fp_circle (center -1.651 0.762) (end -1.651 0.635) (layer F.SilkS) (width 0.09906))
    (fp_line (start -0.508 0.762) (end -1.524 0.762) (layer F.SilkS) (width 0.09906))
    (fp_line (start -1.524 0.762) (end -1.524 -0.762) (layer F.SilkS) (width 0.09906))
    (fp_line (start -1.524 -0.762) (end -0.508 -0.762) (layer F.SilkS) (width 0.09906))
    (fp_line (start 0.508 -0.762) (end 1.524 -0.762) (layer F.SilkS) (width 0.09906))
    (fp_line (start 1.524 -0.762) (end 1.524 0.762) (layer F.SilkS) (width 0.09906))
    (fp_line (start 1.524 0.762) (end 0.508 0.762) (layer F.SilkS) (width 0.09906))
    (pad 1 smd rect (at -0.9525 0 90) (size 0.889 1.397) (layers F.Cu F.Paste F.Mask)
      (net 64 GND))
    (pad 2 smd rect (at 0.9525 0 90) (size 0.889 1.397) (layers F.Cu F.Paste F.Mask)
      (net 76 "Net-(C26-Pad1)"))
    (model smd/chip_cms.wrl
      (at (xyz 0 0 0))
      (scale (xyz 0.1 0.1 0.1))
      (rotate (xyz 0 0 0))
    )
  )

  (module SM0805 (layer F.Cu) (tedit 54493A15) (tstamp 54065381)
    (at 129.55 56.9)
    (path /54064D90)
    (attr smd)
    (fp_text reference C30 (at -2.05 -0.15 90) (layer F.SilkS)
      (effects (font (size 0.50038 0.50038) (thickness 0.10922)))
    )
    (fp_text value 100p (at 2.2 -0.15 90) (layer F.SilkS)
      (effects (font (size 0.50038 0.50038) (thickness 0.10922)))
    )
    (fp_circle (center -1.651 0.762) (end -1.651 0.635) (layer F.SilkS) (width 0.09906))
    (fp_line (start -0.508 0.762) (end -1.524 0.762) (layer F.SilkS) (width 0.09906))
    (fp_line (start -1.524 0.762) (end -1.524 -0.762) (layer F.SilkS) (width 0.09906))
    (fp_line (start -1.524 -0.762) (end -0.508 -0.762) (layer F.SilkS) (width 0.09906))
    (fp_line (start 0.508 -0.762) (end 1.524 -0.762) (layer F.SilkS) (width 0.09906))
    (fp_line (start 1.524 -0.762) (end 1.524 0.762) (layer F.SilkS) (width 0.09906))
    (fp_line (start 1.524 0.762) (end 0.508 0.762) (layer F.SilkS) (width 0.09906))
    (pad 1 smd rect (at -0.9525 0) (size 0.889 1.397) (layers F.Cu F.Paste F.Mask)
      (net 76 "Net-(C26-Pad1)"))
    (pad 2 smd rect (at 0.9525 0) (size 0.889 1.397) (layers F.Cu F.Paste F.Mask)
      (net 77 "Net-(C26-Pad2)"))
    (model smd/chip_cms.wrl
      (at (xyz 0 0 0))
      (scale (xyz 0.1 0.1 0.1))
      (rotate (xyz 0 0 0))
    )
  )

  (module SM0805 (layer F.Cu) (tedit 54493A1F) (tstamp 5406538E)
    (at 129.55 58.9)
    (path /54064D8A)
    (attr smd)
    (fp_text reference C27 (at -2.05 -0.15 90) (layer F.SilkS)
      (effects (font (size 0.50038 0.50038) (thickness 0.10922)))
    )
    (fp_text value 100n (at 2.2 -0.15 90) (layer F.SilkS)
      (effects (font (size 0.50038 0.50038) (thickness 0.10922)))
    )
    (fp_circle (center -1.651 0.762) (end -1.651 0.635) (layer F.SilkS) (width 0.09906))
    (fp_line (start -0.508 0.762) (end -1.524 0.762) (layer F.SilkS) (width 0.09906))
    (fp_line (start -1.524 0.762) (end -1.524 -0.762) (layer F.SilkS) (width 0.09906))
    (fp_line (start -1.524 -0.762) (end -0.508 -0.762) (layer F.SilkS) (width 0.09906))
    (fp_line (start 0.508 -0.762) (end 1.524 -0.762) (layer F.SilkS) (width 0.09906))
    (fp_line (start 1.524 -0.762) (end 1.524 0.762) (layer F.SilkS) (width 0.09906))
    (fp_line (start 1.524 0.762) (end 0.508 0.762) (layer F.SilkS) (width 0.09906))
    (pad 1 smd rect (at -0.9525 0) (size 0.889 1.397) (layers F.Cu F.Paste F.Mask)
      (net 76 "Net-(C26-Pad1)"))
    (pad 2 smd rect (at 0.9525 0) (size 0.889 1.397) (layers F.Cu F.Paste F.Mask)
      (net 77 "Net-(C26-Pad2)"))
    (model smd/chip_cms.wrl
      (at (xyz 0 0 0))
      (scale (xyz 0.1 0.1 0.1))
      (rotate (xyz 0 0 0))
    )
  )

  (module SM0805 (layer F.Cu) (tedit 544939D4) (tstamp 5406539B)
    (at 125.3 60.9 180)
    (path /54064912)
    (attr smd)
    (fp_text reference C36 (at 2.55 0.65 180) (layer F.SilkS)
      (effects (font (size 0.50038 0.50038) (thickness 0.10922)))
    )
    (fp_text value 10u (at 2.55 -0.35 180) (layer F.SilkS)
      (effects (font (size 0.50038 0.50038) (thickness 0.10922)))
    )
    (fp_circle (center -1.651 0.762) (end -1.651 0.635) (layer F.SilkS) (width 0.09906))
    (fp_line (start -0.508 0.762) (end -1.524 0.762) (layer F.SilkS) (width 0.09906))
    (fp_line (start -1.524 0.762) (end -1.524 -0.762) (layer F.SilkS) (width 0.09906))
    (fp_line (start -1.524 -0.762) (end -0.508 -0.762) (layer F.SilkS) (width 0.09906))
    (fp_line (start 0.508 -0.762) (end 1.524 -0.762) (layer F.SilkS) (width 0.09906))
    (fp_line (start 1.524 -0.762) (end 1.524 0.762) (layer F.SilkS) (width 0.09906))
    (fp_line (start 1.524 0.762) (end 0.508 0.762) (layer F.SilkS) (width 0.09906))
    (pad 1 smd rect (at -0.9525 0 180) (size 0.889 1.397) (layers F.Cu F.Paste F.Mask)
      (net 4 +5V))
    (pad 2 smd rect (at 0.9525 0 180) (size 0.889 1.397) (layers F.Cu F.Paste F.Mask)
      (net 64 GND))
    (model smd/chip_cms.wrl
      (at (xyz 0 0 0))
      (scale (xyz 0.1 0.1 0.1))
      (rotate (xyz 0 0 0))
    )
  )

  (module SM0805 (layer F.Cu) (tedit 544939CB) (tstamp 540653A8)
    (at 125.3 58.9 180)
    (path /5406490C)
    (attr smd)
    (fp_text reference C35 (at 2.55 0.4 180) (layer F.SilkS)
      (effects (font (size 0.50038 0.50038) (thickness 0.10922)))
    )
    (fp_text value 100n (at 2.55 -0.35 180) (layer F.SilkS)
      (effects (font (size 0.50038 0.50038) (thickness 0.10922)))
    )
    (fp_circle (center -1.651 0.762) (end -1.651 0.635) (layer F.SilkS) (width 0.09906))
    (fp_line (start -0.508 0.762) (end -1.524 0.762) (layer F.SilkS) (width 0.09906))
    (fp_line (start -1.524 0.762) (end -1.524 -0.762) (layer F.SilkS) (width 0.09906))
    (fp_line (start -1.524 -0.762) (end -0.508 -0.762) (layer F.SilkS) (width 0.09906))
    (fp_line (start 0.508 -0.762) (end 1.524 -0.762) (layer F.SilkS) (width 0.09906))
    (fp_line (start 1.524 -0.762) (end 1.524 0.762) (layer F.SilkS) (width 0.09906))
    (fp_line (start 1.524 0.762) (end 0.508 0.762) (layer F.SilkS) (width 0.09906))
    (pad 1 smd rect (at -0.9525 0 180) (size 0.889 1.397) (layers F.Cu F.Paste F.Mask)
      (net 4 +5V))
    (pad 2 smd rect (at 0.9525 0 180) (size 0.889 1.397) (layers F.Cu F.Paste F.Mask)
      (net 64 GND))
    (model smd/chip_cms.wrl
      (at (xyz 0 0 0))
      (scale (xyz 0.1 0.1 0.1))
      (rotate (xyz 0 0 0))
    )
  )

  (module SM0805 (layer F.Cu) (tedit 54493A51) (tstamp 540653B5)
    (at 124.8 49.65)
    (path /54066B47)
    (attr smd)
    (fp_text reference C33 (at -2.3 -0.65) (layer F.SilkS)
      (effects (font (size 0.50038 0.50038) (thickness 0.10922)))
    )
    (fp_text value 100n (at 0 0.381) (layer F.SilkS)
      (effects (font (size 0.50038 0.50038) (thickness 0.10922)))
    )
    (fp_circle (center -1.651 0.762) (end -1.651 0.635) (layer F.SilkS) (width 0.09906))
    (fp_line (start -0.508 0.762) (end -1.524 0.762) (layer F.SilkS) (width 0.09906))
    (fp_line (start -1.524 0.762) (end -1.524 -0.762) (layer F.SilkS) (width 0.09906))
    (fp_line (start -1.524 -0.762) (end -0.508 -0.762) (layer F.SilkS) (width 0.09906))
    (fp_line (start 0.508 -0.762) (end 1.524 -0.762) (layer F.SilkS) (width 0.09906))
    (fp_line (start 1.524 -0.762) (end 1.524 0.762) (layer F.SilkS) (width 0.09906))
    (fp_line (start 1.524 0.762) (end 0.508 0.762) (layer F.SilkS) (width 0.09906))
    (pad 1 smd rect (at -0.9525 0) (size 0.889 1.397) (layers F.Cu F.Paste F.Mask)
      (net 64 GND))
    (pad 2 smd rect (at 0.9525 0) (size 0.889 1.397) (layers F.Cu F.Paste F.Mask)
      (net 2 +3.3V))
    (model smd/chip_cms.wrl
      (at (xyz 0 0 0))
      (scale (xyz 0.1 0.1 0.1))
      (rotate (xyz 0 0 0))
    )
  )

  (module SM0805 (layer B.Cu) (tedit 54512DB1) (tstamp 540653C2)
    (at 109.8 99.4 180)
    (path /50534D38)
    (attr smd)
    (fp_text reference C44 (at 2.575 0.3 360) (layer B.SilkS)
      (effects (font (size 0.50038 0.50038) (thickness 0.10922)) (justify mirror))
    )
    (fp_text value 10u (at 2.575 -0.475 180) (layer B.SilkS)
      (effects (font (size 0.50038 0.50038) (thickness 0.10922)) (justify mirror))
    )
    (fp_circle (center -1.651 -0.762) (end -1.651 -0.635) (layer B.SilkS) (width 0.09906))
    (fp_line (start -0.508 -0.762) (end -1.524 -0.762) (layer B.SilkS) (width 0.09906))
    (fp_line (start -1.524 -0.762) (end -1.524 0.762) (layer B.SilkS) (width 0.09906))
    (fp_line (start -1.524 0.762) (end -0.508 0.762) (layer B.SilkS) (width 0.09906))
    (fp_line (start 0.508 0.762) (end 1.524 0.762) (layer B.SilkS) (width 0.09906))
    (fp_line (start 1.524 0.762) (end 1.524 -0.762) (layer B.SilkS) (width 0.09906))
    (fp_line (start 1.524 -0.762) (end 0.508 -0.762) (layer B.SilkS) (width 0.09906))
    (pad 1 smd rect (at -0.9525 0 180) (size 0.889 1.397) (layers B.Cu B.Paste B.Mask)
      (net 64 GND))
    (pad 2 smd rect (at 0.9525 0 180) (size 0.889 1.397) (layers B.Cu B.Paste B.Mask)
      (net 85 "Net-(C44-Pad2)"))
    (model smd/chip_cms.wrl
      (at (xyz 0 0 0))
      (scale (xyz 0.1 0.1 0.1))
      (rotate (xyz 0 0 0))
    )
  )

  (module SM0805 (layer F.Cu) (tedit 54494263) (tstamp 540653CF)
    (at 137.45 70.5 270)
    (path /54062085)
    (attr smd)
    (fp_text reference C39 (at -2.25 -0.05 360) (layer F.SilkS)
      (effects (font (size 0.50038 0.50038) (thickness 0.10922)))
    )
    (fp_text value 2p (at 2 -0.3 360) (layer F.SilkS)
      (effects (font (size 0.50038 0.50038) (thickness 0.10922)))
    )
    (fp_circle (center -1.651 0.762) (end -1.651 0.635) (layer F.SilkS) (width 0.09906))
    (fp_line (start -0.508 0.762) (end -1.524 0.762) (layer F.SilkS) (width 0.09906))
    (fp_line (start -1.524 0.762) (end -1.524 -0.762) (layer F.SilkS) (width 0.09906))
    (fp_line (start -1.524 -0.762) (end -0.508 -0.762) (layer F.SilkS) (width 0.09906))
    (fp_line (start 0.508 -0.762) (end 1.524 -0.762) (layer F.SilkS) (width 0.09906))
    (fp_line (start 1.524 -0.762) (end 1.524 0.762) (layer F.SilkS) (width 0.09906))
    (fp_line (start 1.524 0.762) (end 0.508 0.762) (layer F.SilkS) (width 0.09906))
    (pad 1 smd rect (at -0.9525 0 270) (size 0.889 1.397) (layers F.Cu F.Paste F.Mask)
      (net 80 "Net-(C39-Pad1)"))
    (pad 2 smd rect (at 0.9525 0 270) (size 0.889 1.397) (layers F.Cu F.Paste F.Mask)
      (net 5 /ADC))
    (model smd/chip_cms.wrl
      (at (xyz 0 0 0))
      (scale (xyz 0.1 0.1 0.1))
      (rotate (xyz 0 0 0))
    )
  )

  (module SM0805 (layer F.Cu) (tedit 54494018) (tstamp 540653DC)
    (at 134.4 51.7 180)
    (path /54066463)
    (attr smd)
    (fp_text reference R12 (at 1.15 1.2 180) (layer F.SilkS)
      (effects (font (size 0.50038 0.50038) (thickness 0.10922)))
    )
    (fp_text value 301 (at -1.1 1.2 180) (layer F.SilkS)
      (effects (font (size 0.50038 0.50038) (thickness 0.10922)))
    )
    (fp_circle (center -1.651 0.762) (end -1.651 0.635) (layer F.SilkS) (width 0.09906))
    (fp_line (start -0.508 0.762) (end -1.524 0.762) (layer F.SilkS) (width 0.09906))
    (fp_line (start -1.524 0.762) (end -1.524 -0.762) (layer F.SilkS) (width 0.09906))
    (fp_line (start -1.524 -0.762) (end -0.508 -0.762) (layer F.SilkS) (width 0.09906))
    (fp_line (start 0.508 -0.762) (end 1.524 -0.762) (layer F.SilkS) (width 0.09906))
    (fp_line (start 1.524 -0.762) (end 1.524 0.762) (layer F.SilkS) (width 0.09906))
    (fp_line (start 1.524 0.762) (end 0.508 0.762) (layer F.SilkS) (width 0.09906))
    (pad 1 smd rect (at -0.9525 0 180) (size 0.889 1.397) (layers F.Cu F.Paste F.Mask)
      (net 58 /REF_V))
    (pad 2 smd rect (at 0.9525 0 180) (size 0.889 1.397) (layers F.Cu F.Paste F.Mask)
      (net 75 "Net-(C21-Pad2)"))
    (model smd/chip_cms.wrl
      (at (xyz 0 0 0))
      (scale (xyz 0.1 0.1 0.1))
      (rotate (xyz 0 0 0))
    )
  )

  (module SM0805 (layer F.Cu) (tedit 54494269) (tstamp 540653E9)
    (at 139.45 70.5 270)
    (path /5406207F)
    (attr smd)
    (fp_text reference R17 (at -2.25 -0.05 360) (layer F.SilkS)
      (effects (font (size 0.50038 0.50038) (thickness 0.10922)))
    )
    (fp_text value 3M (at 2 -0.3 360) (layer F.SilkS)
      (effects (font (size 0.50038 0.50038) (thickness 0.10922)))
    )
    (fp_circle (center -1.651 0.762) (end -1.651 0.635) (layer F.SilkS) (width 0.09906))
    (fp_line (start -0.508 0.762) (end -1.524 0.762) (layer F.SilkS) (width 0.09906))
    (fp_line (start -1.524 0.762) (end -1.524 -0.762) (layer F.SilkS) (width 0.09906))
    (fp_line (start -1.524 -0.762) (end -0.508 -0.762) (layer F.SilkS) (width 0.09906))
    (fp_line (start 0.508 -0.762) (end 1.524 -0.762) (layer F.SilkS) (width 0.09906))
    (fp_line (start 1.524 -0.762) (end 1.524 0.762) (layer F.SilkS) (width 0.09906))
    (fp_line (start 1.524 0.762) (end 0.508 0.762) (layer F.SilkS) (width 0.09906))
    (pad 1 smd rect (at -0.9525 0 270) (size 0.889 1.397) (layers F.Cu F.Paste F.Mask)
      (net 80 "Net-(C39-Pad1)"))
    (pad 2 smd rect (at 0.9525 0 270) (size 0.889 1.397) (layers F.Cu F.Paste F.Mask)
      (net 5 /ADC))
    (model smd/chip_cms.wrl
      (at (xyz 0 0 0))
      (scale (xyz 0.1 0.1 0.1))
      (rotate (xyz 0 0 0))
    )
  )

  (module SM0805 (layer F.Cu) (tedit 54494041) (tstamp 540653F6)
    (at 137.66 61.4 90)
    (path /54062079)
    (attr smd)
    (fp_text reference C41 (at -2.1 -0.16 180) (layer F.SilkS)
      (effects (font (size 0.50038 0.50038) (thickness 0.10922)))
    )
    (fp_text value 20p (at -3.1 -0.16 180) (layer F.SilkS)
      (effects (font (size 0.50038 0.50038) (thickness 0.10922)))
    )
    (fp_circle (center -1.651 0.762) (end -1.651 0.635) (layer F.SilkS) (width 0.09906))
    (fp_line (start -0.508 0.762) (end -1.524 0.762) (layer F.SilkS) (width 0.09906))
    (fp_line (start -1.524 0.762) (end -1.524 -0.762) (layer F.SilkS) (width 0.09906))
    (fp_line (start -1.524 -0.762) (end -0.508 -0.762) (layer F.SilkS) (width 0.09906))
    (fp_line (start 0.508 -0.762) (end 1.524 -0.762) (layer F.SilkS) (width 0.09906))
    (fp_line (start 1.524 -0.762) (end 1.524 0.762) (layer F.SilkS) (width 0.09906))
    (fp_line (start 1.524 0.762) (end 0.508 0.762) (layer F.SilkS) (width 0.09906))
    (pad 1 smd rect (at -0.9525 0 90) (size 0.889 1.397) (layers F.Cu F.Paste F.Mask)
      (net 82 "Net-(C41-Pad1)"))
    (pad 2 smd rect (at 0.9525 0 90) (size 0.889 1.397) (layers F.Cu F.Paste F.Mask)
      (net 5 /ADC))
    (model smd/chip_cms.wrl
      (at (xyz 0 0 0))
      (scale (xyz 0.1 0.1 0.1))
      (rotate (xyz 0 0 0))
    )
  )

  (module SM0805 (layer F.Cu) (tedit 5449404D) (tstamp 54065403)
    (at 140.2 61.4 90)
    (path /54062073)
    (attr smd)
    (fp_text reference R20 (at -2.1 -0.2 180) (layer F.SilkS)
      (effects (font (size 0.50038 0.50038) (thickness 0.10922)))
    )
    (fp_text value 300k (at -3.1 0.05 180) (layer F.SilkS)
      (effects (font (size 0.50038 0.50038) (thickness 0.10922)))
    )
    (fp_circle (center -1.651 0.762) (end -1.651 0.635) (layer F.SilkS) (width 0.09906))
    (fp_line (start -0.508 0.762) (end -1.524 0.762) (layer F.SilkS) (width 0.09906))
    (fp_line (start -1.524 0.762) (end -1.524 -0.762) (layer F.SilkS) (width 0.09906))
    (fp_line (start -1.524 -0.762) (end -0.508 -0.762) (layer F.SilkS) (width 0.09906))
    (fp_line (start 0.508 -0.762) (end 1.524 -0.762) (layer F.SilkS) (width 0.09906))
    (fp_line (start 1.524 -0.762) (end 1.524 0.762) (layer F.SilkS) (width 0.09906))
    (fp_line (start 1.524 0.762) (end 0.508 0.762) (layer F.SilkS) (width 0.09906))
    (pad 1 smd rect (at -0.9525 0 90) (size 0.889 1.397) (layers F.Cu F.Paste F.Mask)
      (net 82 "Net-(C41-Pad1)"))
    (pad 2 smd rect (at 0.9525 0 90) (size 0.889 1.397) (layers F.Cu F.Paste F.Mask)
      (net 5 /ADC))
    (model smd/chip_cms.wrl
      (at (xyz 0 0 0))
      (scale (xyz 0.1 0.1 0.1))
      (rotate (xyz 0 0 0))
    )
  )

  (module SM0805 (layer F.Cu) (tedit 544942A7) (tstamp 54065410)
    (at 150.8 71.4 270)
    (path /5406206D)
    (attr smd)
    (fp_text reference C38 (at 2.1 0.05 360) (layer F.SilkS)
      (effects (font (size 0.50038 0.50038) (thickness 0.10922)))
    )
    (fp_text value 200p (at -1.4 -1.95 360) (layer F.SilkS)
      (effects (font (size 0.50038 0.50038) (thickness 0.10922)))
    )
    (fp_circle (center -1.651 0.762) (end -1.651 0.635) (layer F.SilkS) (width 0.09906))
    (fp_line (start -0.508 0.762) (end -1.524 0.762) (layer F.SilkS) (width 0.09906))
    (fp_line (start -1.524 0.762) (end -1.524 -0.762) (layer F.SilkS) (width 0.09906))
    (fp_line (start -1.524 -0.762) (end -0.508 -0.762) (layer F.SilkS) (width 0.09906))
    (fp_line (start 0.508 -0.762) (end 1.524 -0.762) (layer F.SilkS) (width 0.09906))
    (fp_line (start 1.524 -0.762) (end 1.524 0.762) (layer F.SilkS) (width 0.09906))
    (fp_line (start 1.524 0.762) (end 0.508 0.762) (layer F.SilkS) (width 0.09906))
    (pad 1 smd rect (at -0.9525 0 270) (size 0.889 1.397) (layers F.Cu F.Paste F.Mask)
      (net 79 "Net-(C38-Pad1)"))
    (pad 2 smd rect (at 0.9525 0 270) (size 0.889 1.397) (layers F.Cu F.Paste F.Mask)
      (net 5 /ADC))
    (model smd/chip_cms.wrl
      (at (xyz 0 0 0))
      (scale (xyz 0.1 0.1 0.1))
      (rotate (xyz 0 0 0))
    )
  )

  (module SM0805 (layer F.Cu) (tedit 5449428D) (tstamp 5406541D)
    (at 149.05 71.4 270)
    (path /54062067)
    (attr smd)
    (fp_text reference R16 (at 0.85 1.3 270) (layer F.SilkS)
      (effects (font (size 0.50038 0.50038) (thickness 0.10922)))
    )
    (fp_text value 30k (at -0.9 1.3 270) (layer F.SilkS)
      (effects (font (size 0.50038 0.50038) (thickness 0.10922)))
    )
    (fp_circle (center -1.651 0.762) (end -1.651 0.635) (layer F.SilkS) (width 0.09906))
    (fp_line (start -0.508 0.762) (end -1.524 0.762) (layer F.SilkS) (width 0.09906))
    (fp_line (start -1.524 0.762) (end -1.524 -0.762) (layer F.SilkS) (width 0.09906))
    (fp_line (start -1.524 -0.762) (end -0.508 -0.762) (layer F.SilkS) (width 0.09906))
    (fp_line (start 0.508 -0.762) (end 1.524 -0.762) (layer F.SilkS) (width 0.09906))
    (fp_line (start 1.524 -0.762) (end 1.524 0.762) (layer F.SilkS) (width 0.09906))
    (fp_line (start 1.524 0.762) (end 0.508 0.762) (layer F.SilkS) (width 0.09906))
    (pad 1 smd rect (at -0.9525 0 270) (size 0.889 1.397) (layers F.Cu F.Paste F.Mask)
      (net 79 "Net-(C38-Pad1)"))
    (pad 2 smd rect (at 0.9525 0 270) (size 0.889 1.397) (layers F.Cu F.Paste F.Mask)
      (net 5 /ADC))
    (model smd/chip_cms.wrl
      (at (xyz 0 0 0))
      (scale (xyz 0.1 0.1 0.1))
      (rotate (xyz 0 0 0))
    )
  )

  (module SM0805 (layer B.Cu) (tedit 54502A05) (tstamp 5406542A)
    (at 103.3 103.1 315)
    (path /503FD433)
    (attr smd)
    (fp_text reference C48 (at 2.421841 -0.512652 315) (layer B.SilkS)
      (effects (font (size 0.50038 0.50038) (thickness 0.10922)) (justify mirror))
    )
    (fp_text value 100n (at 2.616295 0.459619 315) (layer B.SilkS)
      (effects (font (size 0.50038 0.50038) (thickness 0.10922)) (justify mirror))
    )
    (fp_circle (center -1.651 -0.762) (end -1.651 -0.635) (layer B.SilkS) (width 0.09906))
    (fp_line (start -0.508 -0.762) (end -1.524 -0.762) (layer B.SilkS) (width 0.09906))
    (fp_line (start -1.524 -0.762) (end -1.524 0.762) (layer B.SilkS) (width 0.09906))
    (fp_line (start -1.524 0.762) (end -0.508 0.762) (layer B.SilkS) (width 0.09906))
    (fp_line (start 0.508 0.762) (end 1.524 0.762) (layer B.SilkS) (width 0.09906))
    (fp_line (start 1.524 0.762) (end 1.524 -0.762) (layer B.SilkS) (width 0.09906))
    (fp_line (start 1.524 -0.762) (end 0.508 -0.762) (layer B.SilkS) (width 0.09906))
    (pad 1 smd rect (at -0.9525 0 315) (size 0.889 1.397) (layers B.Cu B.Paste B.Mask)
      (net 64 GND))
    (pad 2 smd rect (at 0.9525 0 315) (size 0.889 1.397) (layers B.Cu B.Paste B.Mask)
      (net 85 "Net-(C44-Pad2)"))
    (model smd/chip_cms.wrl
      (at (xyz 0 0 0))
      (scale (xyz 0.1 0.1 0.1))
      (rotate (xyz 0 0 0))
    )
  )

  (module SM0805 (layer F.Cu) (tedit 5449395A) (tstamp 54065437)
    (at 130.8 74.9)
    (path /5400EF6C)
    (attr smd)
    (fp_text reference C16 (at -2.55 -0.65) (layer F.SilkS)
      (effects (font (size 0.50038 0.50038) (thickness 0.10922)))
    )
    (fp_text value 100n (at -2.8 0.35) (layer F.SilkS)
      (effects (font (size 0.50038 0.50038) (thickness 0.10922)))
    )
    (fp_circle (center -1.651 0.762) (end -1.651 0.635) (layer F.SilkS) (width 0.09906))
    (fp_line (start -0.508 0.762) (end -1.524 0.762) (layer F.SilkS) (width 0.09906))
    (fp_line (start -1.524 0.762) (end -1.524 -0.762) (layer F.SilkS) (width 0.09906))
    (fp_line (start -1.524 -0.762) (end -0.508 -0.762) (layer F.SilkS) (width 0.09906))
    (fp_line (start 0.508 -0.762) (end 1.524 -0.762) (layer F.SilkS) (width 0.09906))
    (fp_line (start 1.524 -0.762) (end 1.524 0.762) (layer F.SilkS) (width 0.09906))
    (fp_line (start 1.524 0.762) (end 0.508 0.762) (layer F.SilkS) (width 0.09906))
    (pad 1 smd rect (at -0.9525 0) (size 0.889 1.397) (layers F.Cu F.Paste F.Mask)
      (net 72 "Net-(C16-Pad1)"))
    (pad 2 smd rect (at 0.9525 0) (size 0.889 1.397) (layers F.Cu F.Paste F.Mask)
      (net 64 GND))
    (model smd/chip_cms.wrl
      (at (xyz 0 0 0))
      (scale (xyz 0.1 0.1 0.1))
      (rotate (xyz 0 0 0))
    )
  )

  (module SM0805 (layer F.Cu) (tedit 54493933) (tstamp 54065444)
    (at 127.8 79.15 270)
    (path /5400EF66)
    (attr smd)
    (fp_text reference C15 (at -2.15 0.05 360) (layer F.SilkS)
      (effects (font (size 0.50038 0.50038) (thickness 0.10922)))
    )
    (fp_text value 4.7n (at 2.1 0.8 360) (layer F.SilkS)
      (effects (font (size 0.50038 0.50038) (thickness 0.10922)))
    )
    (fp_circle (center -1.651 0.762) (end -1.651 0.635) (layer F.SilkS) (width 0.09906))
    (fp_line (start -0.508 0.762) (end -1.524 0.762) (layer F.SilkS) (width 0.09906))
    (fp_line (start -1.524 0.762) (end -1.524 -0.762) (layer F.SilkS) (width 0.09906))
    (fp_line (start -1.524 -0.762) (end -0.508 -0.762) (layer F.SilkS) (width 0.09906))
    (fp_line (start 0.508 -0.762) (end 1.524 -0.762) (layer F.SilkS) (width 0.09906))
    (fp_line (start 1.524 -0.762) (end 1.524 0.762) (layer F.SilkS) (width 0.09906))
    (fp_line (start 1.524 0.762) (end 0.508 0.762) (layer F.SilkS) (width 0.09906))
    (pad 1 smd rect (at -0.9525 0 270) (size 0.889 1.397) (layers F.Cu F.Paste F.Mask)
      (net 2 +3.3V))
    (pad 2 smd rect (at 0.9525 0 270) (size 0.889 1.397) (layers F.Cu F.Paste F.Mask)
      (net 64 GND))
    (model smd/chip_cms.wrl
      (at (xyz 0 0 0))
      (scale (xyz 0.1 0.1 0.1))
      (rotate (xyz 0 0 0))
    )
  )

  (module SM0805 (layer F.Cu) (tedit 544938B5) (tstamp 54065451)
    (at 113.15 75.8 90)
    (path /5400E200)
    (attr smd)
    (fp_text reference C53 (at 2.013 -0.12 180) (layer F.SilkS)
      (effects (font (size 0.50038 0.50038) (thickness 0.10922)))
    )
    (fp_text value 1u (at -2.1272 -0.0438 180) (layer F.SilkS)
      (effects (font (size 0.50038 0.50038) (thickness 0.10922)))
    )
    (fp_circle (center -1.651 0.762) (end -1.651 0.635) (layer F.SilkS) (width 0.09906))
    (fp_line (start -0.508 0.762) (end -1.524 0.762) (layer F.SilkS) (width 0.09906))
    (fp_line (start -1.524 0.762) (end -1.524 -0.762) (layer F.SilkS) (width 0.09906))
    (fp_line (start -1.524 -0.762) (end -0.508 -0.762) (layer F.SilkS) (width 0.09906))
    (fp_line (start 0.508 -0.762) (end 1.524 -0.762) (layer F.SilkS) (width 0.09906))
    (fp_line (start 1.524 -0.762) (end 1.524 0.762) (layer F.SilkS) (width 0.09906))
    (fp_line (start 1.524 0.762) (end 0.508 0.762) (layer F.SilkS) (width 0.09906))
    (pad 1 smd rect (at -0.9525 0 90) (size 0.889 1.397) (layers F.Cu F.Paste F.Mask)
      (net 4 +5V))
    (pad 2 smd rect (at 0.9525 0 90) (size 0.889 1.397) (layers F.Cu F.Paste F.Mask)
      (net 64 GND))
    (model smd/chip_cms.wrl
      (at (xyz 0 0 0))
      (scale (xyz 0.1 0.1 0.1))
      (rotate (xyz 0 0 0))
    )
  )

  (module SM0805 (layer F.Cu) (tedit 544938E0) (tstamp 5406545E)
    (at 115.15 75.8 90)
    (path /5400E1FA)
    (attr smd)
    (fp_text reference C52 (at 2.0892 -0.0372 180) (layer F.SilkS)
      (effects (font (size 0.50038 0.50038) (thickness 0.10922)))
    )
    (fp_text value 100n (at -2.2 0.1 180) (layer F.SilkS)
      (effects (font (size 0.50038 0.50038) (thickness 0.10922)))
    )
    (fp_circle (center -1.651 0.762) (end -1.651 0.635) (layer F.SilkS) (width 0.09906))
    (fp_line (start -0.508 0.762) (end -1.524 0.762) (layer F.SilkS) (width 0.09906))
    (fp_line (start -1.524 0.762) (end -1.524 -0.762) (layer F.SilkS) (width 0.09906))
    (fp_line (start -1.524 -0.762) (end -0.508 -0.762) (layer F.SilkS) (width 0.09906))
    (fp_line (start 0.508 -0.762) (end 1.524 -0.762) (layer F.SilkS) (width 0.09906))
    (fp_line (start 1.524 -0.762) (end 1.524 0.762) (layer F.SilkS) (width 0.09906))
    (fp_line (start 1.524 0.762) (end 0.508 0.762) (layer F.SilkS) (width 0.09906))
    (pad 1 smd rect (at -0.9525 0 90) (size 0.889 1.397) (layers F.Cu F.Paste F.Mask)
      (net 4 +5V))
    (pad 2 smd rect (at 0.9525 0 90) (size 0.889 1.397) (layers F.Cu F.Paste F.Mask)
      (net 64 GND))
    (model smd/chip_cms.wrl
      (at (xyz 0 0 0))
      (scale (xyz 0.1 0.1 0.1))
      (rotate (xyz 0 0 0))
    )
  )

  (module SM0805 (layer F.Cu) (tedit 5449389D) (tstamp 5406546B)
    (at 99.3 76.9 180)
    (path /5400E1DE)
    (attr smd)
    (fp_text reference FB1 (at -0.0394 -1.3066 180) (layer F.SilkS)
      (effects (font (size 0.50038 0.50038) (thickness 0.10922)))
    )
    (fp_text value FILTER (at 0.1384 1.2588 180) (layer F.SilkS)
      (effects (font (size 0.50038 0.50038) (thickness 0.10922)))
    )
    (fp_circle (center -1.651 0.762) (end -1.651 0.635) (layer F.SilkS) (width 0.09906))
    (fp_line (start -0.508 0.762) (end -1.524 0.762) (layer F.SilkS) (width 0.09906))
    (fp_line (start -1.524 0.762) (end -1.524 -0.762) (layer F.SilkS) (width 0.09906))
    (fp_line (start -1.524 -0.762) (end -0.508 -0.762) (layer F.SilkS) (width 0.09906))
    (fp_line (start 0.508 -0.762) (end 1.524 -0.762) (layer F.SilkS) (width 0.09906))
    (fp_line (start 1.524 -0.762) (end 1.524 0.762) (layer F.SilkS) (width 0.09906))
    (fp_line (start 1.524 0.762) (end 0.508 0.762) (layer F.SilkS) (width 0.09906))
    (pad 1 smd rect (at -0.9525 0 180) (size 0.889 1.397) (layers F.Cu F.Paste F.Mask)
      (net 4 +5V))
    (pad 2 smd rect (at 0.9525 0 180) (size 0.889 1.397) (layers F.Cu F.Paste F.Mask)
      (net 61 /USB_VCC))
    (model smd/chip_cms.wrl
      (at (xyz 0 0 0))
      (scale (xyz 0.1 0.1 0.1))
      (rotate (xyz 0 0 0))
    )
  )

  (module SM0805 (layer F.Cu) (tedit 54493828) (tstamp 54065478)
    (at 98.3 85.9 90)
    (path /5400DF18)
    (attr smd)
    (fp_text reference FB2 (at 0.0988 -1.2212 90) (layer F.SilkS)
      (effects (font (size 0.50038 0.50038) (thickness 0.10922)))
    )
    (fp_text value FILTER (at -0.1552 1.3442 90) (layer F.SilkS)
      (effects (font (size 0.50038 0.50038) (thickness 0.10922)))
    )
    (fp_circle (center -1.651 0.762) (end -1.651 0.635) (layer F.SilkS) (width 0.09906))
    (fp_line (start -0.508 0.762) (end -1.524 0.762) (layer F.SilkS) (width 0.09906))
    (fp_line (start -1.524 0.762) (end -1.524 -0.762) (layer F.SilkS) (width 0.09906))
    (fp_line (start -1.524 -0.762) (end -0.508 -0.762) (layer F.SilkS) (width 0.09906))
    (fp_line (start 0.508 -0.762) (end 1.524 -0.762) (layer F.SilkS) (width 0.09906))
    (fp_line (start 1.524 -0.762) (end 1.524 0.762) (layer F.SilkS) (width 0.09906))
    (fp_line (start 1.524 0.762) (end 0.508 0.762) (layer F.SilkS) (width 0.09906))
    (pad 1 smd rect (at -0.9525 0 90) (size 0.889 1.397) (layers F.Cu F.Paste F.Mask)
      (net 64 GND))
    (pad 2 smd rect (at 0.9525 0 90) (size 0.889 1.397) (layers F.Cu F.Paste F.Mask)
      (net 60 /USB_GND))
    (model smd/chip_cms.wrl
      (at (xyz 0 0 0))
      (scale (xyz 0.1 0.1 0.1))
      (rotate (xyz 0 0 0))
    )
  )

  (module SM0805 (layer B.Cu) (tedit 5449383C) (tstamp 54065485)
    (at 96.3 81.4 270)
    (path /5400DD2F)
    (attr smd)
    (fp_text reference C55 (at 0.0578 1.3548 270) (layer B.SilkS)
      (effects (font (size 0.50038 0.50038) (thickness 0.10922)) (justify mirror))
    )
    (fp_text value 10n (at 2.2422 0.0086 360) (layer B.SilkS)
      (effects (font (size 0.50038 0.50038) (thickness 0.10922)) (justify mirror))
    )
    (fp_circle (center -1.651 -0.762) (end -1.651 -0.635) (layer B.SilkS) (width 0.09906))
    (fp_line (start -0.508 -0.762) (end -1.524 -0.762) (layer B.SilkS) (width 0.09906))
    (fp_line (start -1.524 -0.762) (end -1.524 0.762) (layer B.SilkS) (width 0.09906))
    (fp_line (start -1.524 0.762) (end -0.508 0.762) (layer B.SilkS) (width 0.09906))
    (fp_line (start 0.508 0.762) (end 1.524 0.762) (layer B.SilkS) (width 0.09906))
    (fp_line (start 1.524 0.762) (end 1.524 -0.762) (layer B.SilkS) (width 0.09906))
    (fp_line (start 1.524 -0.762) (end 0.508 -0.762) (layer B.SilkS) (width 0.09906))
    (pad 1 smd rect (at -0.9525 0 270) (size 0.889 1.397) (layers B.Cu B.Paste B.Mask)
      (net 61 /USB_VCC))
    (pad 2 smd rect (at 0.9525 0 270) (size 0.889 1.397) (layers B.Cu B.Paste B.Mask)
      (net 60 /USB_GND))
    (model smd/chip_cms.wrl
      (at (xyz 0 0 0))
      (scale (xyz 0.1 0.1 0.1))
      (rotate (xyz 0 0 0))
    )
  )

  (module SM0805 (layer B.Cu) (tedit 544950CB) (tstamp 54065492)
    (at 103.4 96.4 225)
    (path /503FD412)
    (attr smd)
    (fp_text reference C45 (at -2.262742 0.636396 315) (layer B.SilkS)
      (effects (font (size 0.50038 0.50038) (thickness 0.10922)) (justify mirror))
    )
    (fp_text value 100n (at -0.141421 1.343503 225) (layer B.SilkS)
      (effects (font (size 0.50038 0.50038) (thickness 0.10922)) (justify mirror))
    )
    (fp_circle (center -1.651 -0.762) (end -1.651 -0.635) (layer B.SilkS) (width 0.09906))
    (fp_line (start -0.508 -0.762) (end -1.524 -0.762) (layer B.SilkS) (width 0.09906))
    (fp_line (start -1.524 -0.762) (end -1.524 0.762) (layer B.SilkS) (width 0.09906))
    (fp_line (start -1.524 0.762) (end -0.508 0.762) (layer B.SilkS) (width 0.09906))
    (fp_line (start 0.508 0.762) (end 1.524 0.762) (layer B.SilkS) (width 0.09906))
    (fp_line (start 1.524 0.762) (end 1.524 -0.762) (layer B.SilkS) (width 0.09906))
    (fp_line (start 1.524 -0.762) (end 0.508 -0.762) (layer B.SilkS) (width 0.09906))
    (pad 1 smd rect (at -0.9525 0 225) (size 0.889 1.397) (layers B.Cu B.Paste B.Mask)
      (net 64 GND))
    (pad 2 smd rect (at 0.9525 0 225) (size 0.889 1.397) (layers B.Cu B.Paste B.Mask)
      (net 85 "Net-(C44-Pad2)"))
    (model smd/chip_cms.wrl
      (at (xyz 0 0 0))
      (scale (xyz 0.1 0.1 0.1))
      (rotate (xyz 0 0 0))
    )
  )

  (module SM0805 (layer B.Cu) (tedit 54495048) (tstamp 5406549F)
    (at 116.85 94.1 135)
    (path /503FD427)
    (attr smd)
    (fp_text reference C46 (at 1.414214 1.414214 135) (layer B.SilkS)
      (effects (font (size 0.50038 0.50038) (thickness 0.10922)) (justify mirror))
    )
    (fp_text value 100n (at 2.12132 0 225) (layer B.SilkS)
      (effects (font (size 0.50038 0.50038) (thickness 0.10922)) (justify mirror))
    )
    (fp_circle (center -1.651 -0.762) (end -1.651 -0.635) (layer B.SilkS) (width 0.09906))
    (fp_line (start -0.508 -0.762) (end -1.524 -0.762) (layer B.SilkS) (width 0.09906))
    (fp_line (start -1.524 -0.762) (end -1.524 0.762) (layer B.SilkS) (width 0.09906))
    (fp_line (start -1.524 0.762) (end -0.508 0.762) (layer B.SilkS) (width 0.09906))
    (fp_line (start 0.508 0.762) (end 1.524 0.762) (layer B.SilkS) (width 0.09906))
    (fp_line (start 1.524 0.762) (end 1.524 -0.762) (layer B.SilkS) (width 0.09906))
    (fp_line (start 1.524 -0.762) (end 0.508 -0.762) (layer B.SilkS) (width 0.09906))
    (pad 1 smd rect (at -0.9525 0 135) (size 0.889 1.397) (layers B.Cu B.Paste B.Mask)
      (net 64 GND))
    (pad 2 smd rect (at 0.9525 0 135) (size 0.889 1.397) (layers B.Cu B.Paste B.Mask)
      (net 85 "Net-(C44-Pad2)"))
    (model smd/chip_cms.wrl
      (at (xyz 0 0 0))
      (scale (xyz 0.1 0.1 0.1))
      (rotate (xyz 0 0 0))
    )
  )

  (module SM0805 (layer B.Cu) (tedit 54495037) (tstamp 540654AC)
    (at 120.3 102 45)
    (path /503FD42F)
    (attr smd)
    (fp_text reference C47 (at 2.085965 -1.166726 135) (layer B.SilkS)
      (effects (font (size 0.50038 0.50038) (thickness 0.10922)) (justify mirror))
    )
    (fp_text value 100n (at -0.035355 -1.52028 45) (layer B.SilkS)
      (effects (font (size 0.50038 0.50038) (thickness 0.10922)) (justify mirror))
    )
    (fp_circle (center -1.651 -0.762) (end -1.651 -0.635) (layer B.SilkS) (width 0.09906))
    (fp_line (start -0.508 -0.762) (end -1.524 -0.762) (layer B.SilkS) (width 0.09906))
    (fp_line (start -1.524 -0.762) (end -1.524 0.762) (layer B.SilkS) (width 0.09906))
    (fp_line (start -1.524 0.762) (end -0.508 0.762) (layer B.SilkS) (width 0.09906))
    (fp_line (start 0.508 0.762) (end 1.524 0.762) (layer B.SilkS) (width 0.09906))
    (fp_line (start 1.524 0.762) (end 1.524 -0.762) (layer B.SilkS) (width 0.09906))
    (fp_line (start 1.524 -0.762) (end 0.508 -0.762) (layer B.SilkS) (width 0.09906))
    (pad 1 smd rect (at -0.9525 0 45) (size 0.889 1.397) (layers B.Cu B.Paste B.Mask)
      (net 64 GND))
    (pad 2 smd rect (at 0.9525 0 45) (size 0.889 1.397) (layers B.Cu B.Paste B.Mask)
      (net 85 "Net-(C44-Pad2)"))
    (model smd/chip_cms.wrl
      (at (xyz 0 0 0))
      (scale (xyz 0.1 0.1 0.1))
      (rotate (xyz 0 0 0))
    )
  )

  (module SM0805 (layer F.Cu) (tedit 54494305) (tstamp 540654B9)
    (at 153.9 86.2)
    (path /54060624)
    (attr smd)
    (fp_text reference C9 (at -2.4 -0.7) (layer F.SilkS)
      (effects (font (size 0.50038 0.50038) (thickness 0.10922)))
    )
    (fp_text value 10n (at -3.15 0.3) (layer F.SilkS)
      (effects (font (size 0.50038 0.50038) (thickness 0.10922)))
    )
    (fp_circle (center -1.651 0.762) (end -1.651 0.635) (layer F.SilkS) (width 0.09906))
    (fp_line (start -0.508 0.762) (end -1.524 0.762) (layer F.SilkS) (width 0.09906))
    (fp_line (start -1.524 0.762) (end -1.524 -0.762) (layer F.SilkS) (width 0.09906))
    (fp_line (start -1.524 -0.762) (end -0.508 -0.762) (layer F.SilkS) (width 0.09906))
    (fp_line (start 0.508 -0.762) (end 1.524 -0.762) (layer F.SilkS) (width 0.09906))
    (fp_line (start 1.524 -0.762) (end 1.524 0.762) (layer F.SilkS) (width 0.09906))
    (fp_line (start 1.524 0.762) (end 0.508 0.762) (layer F.SilkS) (width 0.09906))
    (pad 1 smd rect (at -0.9525 0) (size 0.889 1.397) (layers F.Cu F.Paste F.Mask)
      (net 64 GND))
    (pad 2 smd rect (at 0.9525 0) (size 0.889 1.397) (layers F.Cu F.Paste F.Mask)
      (net 2 +3.3V))
    (model smd/chip_cms.wrl
      (at (xyz 0 0 0))
      (scale (xyz 0.1 0.1 0.1))
      (rotate (xyz 0 0 0))
    )
  )

  (module SM0805 (layer B.Cu) (tedit 544950BC) (tstamp 540654C6)
    (at 108.9 90.7 225)
    (path /503FD436)
    (attr smd)
    (fp_text reference C49 (at -2.085965 -0.954594 315) (layer B.SilkS)
      (effects (font (size 0.50038 0.50038) (thickness 0.10922)) (justify mirror))
    )
    (fp_text value 100n (at 0.388909 -1.308148 225) (layer B.SilkS)
      (effects (font (size 0.50038 0.50038) (thickness 0.10922)) (justify mirror))
    )
    (fp_circle (center -1.651 -0.762) (end -1.651 -0.635) (layer B.SilkS) (width 0.09906))
    (fp_line (start -0.508 -0.762) (end -1.524 -0.762) (layer B.SilkS) (width 0.09906))
    (fp_line (start -1.524 -0.762) (end -1.524 0.762) (layer B.SilkS) (width 0.09906))
    (fp_line (start -1.524 0.762) (end -0.508 0.762) (layer B.SilkS) (width 0.09906))
    (fp_line (start 0.508 0.762) (end 1.524 0.762) (layer B.SilkS) (width 0.09906))
    (fp_line (start 1.524 0.762) (end 1.524 -0.762) (layer B.SilkS) (width 0.09906))
    (fp_line (start 1.524 -0.762) (end 0.508 -0.762) (layer B.SilkS) (width 0.09906))
    (pad 1 smd rect (at -0.9525 0 225) (size 0.889 1.397) (layers B.Cu B.Paste B.Mask)
      (net 64 GND))
    (pad 2 smd rect (at 0.9525 0 225) (size 0.889 1.397) (layers B.Cu B.Paste B.Mask)
      (net 85 "Net-(C44-Pad2)"))
    (model smd/chip_cms.wrl
      (at (xyz 0 0 0))
      (scale (xyz 0.1 0.1 0.1))
      (rotate (xyz 0 0 0))
    )
  )

  (module SM0805 (layer B.Cu) (tedit 54512D97) (tstamp 540654D3)
    (at 111.5 97.2)
    (path /503FD4CB)
    (attr smd)
    (fp_text reference FB3 (at 2.125 -0.2 90) (layer B.SilkS)
      (effects (font (size 0.50038 0.50038) (thickness 0.10922)) (justify mirror))
    )
    (fp_text value FERRITE (at -0.1 -1.3) (layer B.SilkS)
      (effects (font (size 0.50038 0.50038) (thickness 0.10922)) (justify mirror))
    )
    (fp_circle (center -1.651 -0.762) (end -1.651 -0.635) (layer B.SilkS) (width 0.09906))
    (fp_line (start -0.508 -0.762) (end -1.524 -0.762) (layer B.SilkS) (width 0.09906))
    (fp_line (start -1.524 -0.762) (end -1.524 0.762) (layer B.SilkS) (width 0.09906))
    (fp_line (start -1.524 0.762) (end -0.508 0.762) (layer B.SilkS) (width 0.09906))
    (fp_line (start 0.508 0.762) (end 1.524 0.762) (layer B.SilkS) (width 0.09906))
    (fp_line (start 1.524 0.762) (end 1.524 -0.762) (layer B.SilkS) (width 0.09906))
    (fp_line (start 1.524 -0.762) (end 0.508 -0.762) (layer B.SilkS) (width 0.09906))
    (pad 1 smd rect (at -0.9525 0) (size 0.889 1.397) (layers B.Cu B.Paste B.Mask)
      (net 85 "Net-(C44-Pad2)"))
    (pad 2 smd rect (at 0.9525 0) (size 0.889 1.397) (layers B.Cu B.Paste B.Mask)
      (net 2 +3.3V))
    (model smd/chip_cms.wrl
      (at (xyz 0 0 0))
      (scale (xyz 0.1 0.1 0.1))
      (rotate (xyz 0 0 0))
    )
  )

  (module SM0805 (layer B.Cu) (tedit 545029F9) (tstamp 540654E0)
    (at 107.9 107.6 315)
    (path /503FD5D3)
    (attr smd)
    (fp_text reference C50 (at 2.457196 -0.83085 315) (layer B.SilkS)
      (effects (font (size 0.50038 0.50038) (thickness 0.10922)) (justify mirror))
    )
    (fp_text value 100n (at 2.298097 -0.035355 315) (layer B.SilkS)
      (effects (font (size 0.50038 0.50038) (thickness 0.10922)) (justify mirror))
    )
    (fp_circle (center -1.651 -0.762) (end -1.651 -0.635) (layer B.SilkS) (width 0.09906))
    (fp_line (start -0.508 -0.762) (end -1.524 -0.762) (layer B.SilkS) (width 0.09906))
    (fp_line (start -1.524 -0.762) (end -1.524 0.762) (layer B.SilkS) (width 0.09906))
    (fp_line (start -1.524 0.762) (end -0.508 0.762) (layer B.SilkS) (width 0.09906))
    (fp_line (start 0.508 0.762) (end 1.524 0.762) (layer B.SilkS) (width 0.09906))
    (fp_line (start 1.524 0.762) (end 1.524 -0.762) (layer B.SilkS) (width 0.09906))
    (fp_line (start 1.524 -0.762) (end 0.508 -0.762) (layer B.SilkS) (width 0.09906))
    (pad 1 smd rect (at -0.9525 0 315) (size 0.889 1.397) (layers B.Cu B.Paste B.Mask)
      (net 64 GND))
    (pad 2 smd rect (at 0.9525 0 315) (size 0.889 1.397) (layers B.Cu B.Paste B.Mask)
      (net 2 +3.3V))
    (model smd/chip_cms.wrl
      (at (xyz 0 0 0))
      (scale (xyz 0.1 0.1 0.1))
      (rotate (xyz 0 0 0))
    )
  )

  (module SM0805 (layer B.Cu) (tedit 54512DA6) (tstamp 540654ED)
    (at 113.2 99.4)
    (path /503FD5DC)
    (attr smd)
    (fp_text reference C51 (at 2.875 -0.375) (layer B.SilkS)
      (effects (font (size 0.50038 0.50038) (thickness 0.10922)) (justify mirror))
    )
    (fp_text value 10u (at 2.925 0.425) (layer B.SilkS)
      (effects (font (size 0.50038 0.50038) (thickness 0.10922)) (justify mirror))
    )
    (fp_circle (center -1.651 -0.762) (end -1.651 -0.635) (layer B.SilkS) (width 0.09906))
    (fp_line (start -0.508 -0.762) (end -1.524 -0.762) (layer B.SilkS) (width 0.09906))
    (fp_line (start -1.524 -0.762) (end -1.524 0.762) (layer B.SilkS) (width 0.09906))
    (fp_line (start -1.524 0.762) (end -0.508 0.762) (layer B.SilkS) (width 0.09906))
    (fp_line (start 0.508 0.762) (end 1.524 0.762) (layer B.SilkS) (width 0.09906))
    (fp_line (start 1.524 0.762) (end 1.524 -0.762) (layer B.SilkS) (width 0.09906))
    (fp_line (start 1.524 -0.762) (end 0.508 -0.762) (layer B.SilkS) (width 0.09906))
    (pad 1 smd rect (at -0.9525 0) (size 0.889 1.397) (layers B.Cu B.Paste B.Mask)
      (net 64 GND))
    (pad 2 smd rect (at 0.9525 0) (size 0.889 1.397) (layers B.Cu B.Paste B.Mask)
      (net 2 +3.3V))
    (model smd/chip_cms.wrl
      (at (xyz 0 0 0))
      (scale (xyz 0.1 0.1 0.1))
      (rotate (xyz 0 0 0))
    )
  )

  (module SM0805 (layer F.Cu) (tedit 5091495C) (tstamp 540654FA)
    (at 95.05 91.4)
    (path /503FDBD4)
    (attr smd)
    (fp_text reference R7 (at 0 -0.3175) (layer F.SilkS)
      (effects (font (size 0.50038 0.50038) (thickness 0.10922)))
    )
    (fp_text value 1M (at 0 0.381) (layer F.SilkS)
      (effects (font (size 0.50038 0.50038) (thickness 0.10922)))
    )
    (fp_circle (center -1.651 0.762) (end -1.651 0.635) (layer F.SilkS) (width 0.09906))
    (fp_line (start -0.508 0.762) (end -1.524 0.762) (layer F.SilkS) (width 0.09906))
    (fp_line (start -1.524 0.762) (end -1.524 -0.762) (layer F.SilkS) (width 0.09906))
    (fp_line (start -1.524 -0.762) (end -0.508 -0.762) (layer F.SilkS) (width 0.09906))
    (fp_line (start 0.508 -0.762) (end 1.524 -0.762) (layer F.SilkS) (width 0.09906))
    (fp_line (start 1.524 -0.762) (end 1.524 0.762) (layer F.SilkS) (width 0.09906))
    (fp_line (start 1.524 0.762) (end 0.508 0.762) (layer F.SilkS) (width 0.09906))
    (pad 1 smd rect (at -0.9525 0) (size 0.889 1.397) (layers F.Cu F.Paste F.Mask)
      (net 71 "Net-(C14-Pad1)"))
    (pad 2 smd rect (at 0.9525 0) (size 0.889 1.397) (layers F.Cu F.Paste F.Mask)
      (net 64 GND))
    (model smd/chip_cms.wrl
      (at (xyz 0 0 0))
      (scale (xyz 0.1 0.1 0.1))
      (rotate (xyz 0 0 0))
    )
  )

  (module SM0805 (layer F.Cu) (tedit 5449380B) (tstamp 54065507)
    (at 95.05 88.9)
    (path /503FDBE4)
    (attr smd)
    (fp_text reference C14 (at -0.8922 -1.1938) (layer F.SilkS)
      (effects (font (size 0.50038 0.50038) (thickness 0.10922)))
    )
    (fp_text value 4.7n (at 1.0382 -1.27) (layer F.SilkS)
      (effects (font (size 0.50038 0.50038) (thickness 0.10922)))
    )
    (fp_circle (center -1.651 0.762) (end -1.651 0.635) (layer F.SilkS) (width 0.09906))
    (fp_line (start -0.508 0.762) (end -1.524 0.762) (layer F.SilkS) (width 0.09906))
    (fp_line (start -1.524 0.762) (end -1.524 -0.762) (layer F.SilkS) (width 0.09906))
    (fp_line (start -1.524 -0.762) (end -0.508 -0.762) (layer F.SilkS) (width 0.09906))
    (fp_line (start 0.508 -0.762) (end 1.524 -0.762) (layer F.SilkS) (width 0.09906))
    (fp_line (start 1.524 -0.762) (end 1.524 0.762) (layer F.SilkS) (width 0.09906))
    (fp_line (start 1.524 0.762) (end 0.508 0.762) (layer F.SilkS) (width 0.09906))
    (pad 1 smd rect (at -0.9525 0) (size 0.889 1.397) (layers F.Cu F.Paste F.Mask)
      (net 71 "Net-(C14-Pad1)"))
    (pad 2 smd rect (at 0.9525 0) (size 0.889 1.397) (layers F.Cu F.Paste F.Mask)
      (net 64 GND))
    (model smd/chip_cms.wrl
      (at (xyz 0 0 0))
      (scale (xyz 0.1 0.1 0.1))
      (rotate (xyz 0 0 0))
    )
  )

  (module SM0805 (layer F.Cu) (tedit 544938FB) (tstamp 54065514)
    (at 119.8 80.9 180)
    (path /503FE2FC)
    (attr smd)
    (fp_text reference C4 (at 2.05 -0.1 270) (layer F.SilkS)
      (effects (font (size 0.50038 0.50038) (thickness 0.10922)))
    )
    (fp_text value 10n (at -2.2 -0.1 270) (layer F.SilkS)
      (effects (font (size 0.50038 0.50038) (thickness 0.10922)))
    )
    (fp_circle (center -1.651 0.762) (end -1.651 0.635) (layer F.SilkS) (width 0.09906))
    (fp_line (start -0.508 0.762) (end -1.524 0.762) (layer F.SilkS) (width 0.09906))
    (fp_line (start -1.524 0.762) (end -1.524 -0.762) (layer F.SilkS) (width 0.09906))
    (fp_line (start -1.524 -0.762) (end -0.508 -0.762) (layer F.SilkS) (width 0.09906))
    (fp_line (start 0.508 -0.762) (end 1.524 -0.762) (layer F.SilkS) (width 0.09906))
    (fp_line (start 1.524 -0.762) (end 1.524 0.762) (layer F.SilkS) (width 0.09906))
    (fp_line (start 1.524 0.762) (end 0.508 0.762) (layer F.SilkS) (width 0.09906))
    (pad 1 smd rect (at -0.9525 0 180) (size 0.889 1.397) (layers F.Cu F.Paste F.Mask)
      (net 65 "Net-(C4-Pad1)"))
    (pad 2 smd rect (at 0.9525 0 180) (size 0.889 1.397) (layers F.Cu F.Paste F.Mask)
      (net 64 GND))
    (model smd/chip_cms.wrl
      (at (xyz 0 0 0))
      (scale (xyz 0.1 0.1 0.1))
      (rotate (xyz 0 0 0))
    )
  )

  (module SM0805 (layer F.Cu) (tedit 5449391B) (tstamp 5406552E)
    (at 123.8 76.4 90)
    (path /503FE43F)
    (attr smd)
    (fp_text reference C5 (at 2.15 -0.05 180) (layer F.SilkS)
      (effects (font (size 0.50038 0.50038) (thickness 0.10922)))
    )
    (fp_text value 10u (at -2.1 0.45 180) (layer F.SilkS)
      (effects (font (size 0.50038 0.50038) (thickness 0.10922)))
    )
    (fp_circle (center -1.651 0.762) (end -1.651 0.635) (layer F.SilkS) (width 0.09906))
    (fp_line (start -0.508 0.762) (end -1.524 0.762) (layer F.SilkS) (width 0.09906))
    (fp_line (start -1.524 0.762) (end -1.524 -0.762) (layer F.SilkS) (width 0.09906))
    (fp_line (start -1.524 -0.762) (end -0.508 -0.762) (layer F.SilkS) (width 0.09906))
    (fp_line (start 0.508 -0.762) (end 1.524 -0.762) (layer F.SilkS) (width 0.09906))
    (fp_line (start 1.524 -0.762) (end 1.524 0.762) (layer F.SilkS) (width 0.09906))
    (fp_line (start 1.524 0.762) (end 0.508 0.762) (layer F.SilkS) (width 0.09906))
    (pad 1 smd rect (at -0.9525 0 90) (size 0.889 1.397) (layers F.Cu F.Paste F.Mask)
      (net 64 GND))
    (pad 2 smd rect (at 0.9525 0 90) (size 0.889 1.397) (layers F.Cu F.Paste F.Mask)
      (net 2 +3.3V))
    (model smd/chip_cms.wrl
      (at (xyz 0 0 0))
      (scale (xyz 0.1 0.1 0.1))
      (rotate (xyz 0 0 0))
    )
  )

  (module SM0805 (layer F.Cu) (tedit 54494B07) (tstamp 5406553B)
    (at 140.55 91.4)
    (path /5400EF72)
    (attr smd)
    (fp_text reference C25 (at -1.05 -1.15) (layer F.SilkS)
      (effects (font (size 0.50038 0.50038) (thickness 0.10922)))
    )
    (fp_text value 1u (at 0.95 -1.15) (layer F.SilkS)
      (effects (font (size 0.50038 0.50038) (thickness 0.10922)))
    )
    (fp_circle (center -1.651 0.762) (end -1.651 0.635) (layer F.SilkS) (width 0.09906))
    (fp_line (start -0.508 0.762) (end -1.524 0.762) (layer F.SilkS) (width 0.09906))
    (fp_line (start -1.524 0.762) (end -1.524 -0.762) (layer F.SilkS) (width 0.09906))
    (fp_line (start -1.524 -0.762) (end -0.508 -0.762) (layer F.SilkS) (width 0.09906))
    (fp_line (start 0.508 -0.762) (end 1.524 -0.762) (layer F.SilkS) (width 0.09906))
    (fp_line (start 1.524 -0.762) (end 1.524 0.762) (layer F.SilkS) (width 0.09906))
    (fp_line (start 1.524 0.762) (end 0.508 0.762) (layer F.SilkS) (width 0.09906))
    (pad 1 smd rect (at -0.9525 0) (size 0.889 1.397) (layers F.Cu F.Paste F.Mask)
      (net 3 +3VR))
    (pad 2 smd rect (at 0.9525 0) (size 0.889 1.397) (layers F.Cu F.Paste F.Mask)
      (net 64 GND))
    (model smd/chip_cms.wrl
      (at (xyz 0 0 0))
      (scale (xyz 0.1 0.1 0.1))
      (rotate (xyz 0 0 0))
    )
  )

  (module SM0805 (layer F.Cu) (tedit 544947F2) (tstamp 54065548)
    (at 154.4 92.4 90)
    (path /540117F8)
    (attr smd)
    (fp_text reference C8 (at -1.1 -1.4 90) (layer F.SilkS)
      (effects (font (size 0.50038 0.50038) (thickness 0.10922)))
    )
    (fp_text value 100n (at 2.15 -0.15 180) (layer F.SilkS)
      (effects (font (size 0.50038 0.50038) (thickness 0.10922)))
    )
    (fp_circle (center -1.651 0.762) (end -1.651 0.635) (layer F.SilkS) (width 0.09906))
    (fp_line (start -0.508 0.762) (end -1.524 0.762) (layer F.SilkS) (width 0.09906))
    (fp_line (start -1.524 0.762) (end -1.524 -0.762) (layer F.SilkS) (width 0.09906))
    (fp_line (start -1.524 -0.762) (end -0.508 -0.762) (layer F.SilkS) (width 0.09906))
    (fp_line (start 0.508 -0.762) (end 1.524 -0.762) (layer F.SilkS) (width 0.09906))
    (fp_line (start 1.524 -0.762) (end 1.524 0.762) (layer F.SilkS) (width 0.09906))
    (fp_line (start 1.524 0.762) (end 0.508 0.762) (layer F.SilkS) (width 0.09906))
    (pad 1 smd rect (at -0.9525 0 90) (size 0.889 1.397) (layers F.Cu F.Paste F.Mask)
      (net 2 +3.3V))
    (pad 2 smd rect (at 0.9525 0 90) (size 0.889 1.397) (layers F.Cu F.Paste F.Mask)
      (net 64 GND))
    (model smd/chip_cms.wrl
      (at (xyz 0 0 0))
      (scale (xyz 0.1 0.1 0.1))
      (rotate (xyz 0 0 0))
    )
  )

  (module SM0805 (layer F.Cu) (tedit 54494B45) (tstamp 54065555)
    (at 153.8 108.15 270)
    (path /540112DB)
    (attr smd)
    (fp_text reference R8 (at 1.1 -1.45 270) (layer F.SilkS)
      (effects (font (size 0.50038 0.50038) (thickness 0.10922)))
    )
    (fp_text value 1k (at -0.9 -1.45 270) (layer F.SilkS)
      (effects (font (size 0.50038 0.50038) (thickness 0.10922)))
    )
    (fp_circle (center -1.651 0.762) (end -1.651 0.635) (layer F.SilkS) (width 0.09906))
    (fp_line (start -0.508 0.762) (end -1.524 0.762) (layer F.SilkS) (width 0.09906))
    (fp_line (start -1.524 0.762) (end -1.524 -0.762) (layer F.SilkS) (width 0.09906))
    (fp_line (start -1.524 -0.762) (end -0.508 -0.762) (layer F.SilkS) (width 0.09906))
    (fp_line (start 0.508 -0.762) (end 1.524 -0.762) (layer F.SilkS) (width 0.09906))
    (fp_line (start 1.524 -0.762) (end 1.524 0.762) (layer F.SilkS) (width 0.09906))
    (fp_line (start 1.524 0.762) (end 0.508 0.762) (layer F.SilkS) (width 0.09906))
    (pad 1 smd rect (at -0.9525 0 270) (size 0.889 1.397) (layers F.Cu F.Paste F.Mask)
      (net 7 /DAC_OUT))
    (pad 2 smd rect (at 0.9525 0 270) (size 0.889 1.397) (layers F.Cu F.Paste F.Mask)
      (net 94 "Net-(R8-Pad2)"))
    (model smd/chip_cms.wrl
      (at (xyz 0 0 0))
      (scale (xyz 0.1 0.1 0.1))
      (rotate (xyz 0 0 0))
    )
  )

  (module SM0805 (layer F.Cu) (tedit 54494B84) (tstamp 54065562)
    (at 151.8 111.65 90)
    (path /5401116C)
    (attr smd)
    (fp_text reference C13 (at -2.1 -1.3 180) (layer F.SilkS)
      (effects (font (size 0.50038 0.50038) (thickness 0.10922)))
    )
    (fp_text value 68p (at -3.1 -0.3 180) (layer F.SilkS)
      (effects (font (size 0.50038 0.50038) (thickness 0.10922)))
    )
    (fp_circle (center -1.651 0.762) (end -1.651 0.635) (layer F.SilkS) (width 0.09906))
    (fp_line (start -0.508 0.762) (end -1.524 0.762) (layer F.SilkS) (width 0.09906))
    (fp_line (start -1.524 0.762) (end -1.524 -0.762) (layer F.SilkS) (width 0.09906))
    (fp_line (start -1.524 -0.762) (end -0.508 -0.762) (layer F.SilkS) (width 0.09906))
    (fp_line (start 0.508 -0.762) (end 1.524 -0.762) (layer F.SilkS) (width 0.09906))
    (fp_line (start 1.524 -0.762) (end 1.524 0.762) (layer F.SilkS) (width 0.09906))
    (fp_line (start 1.524 0.762) (end 0.508 0.762) (layer F.SilkS) (width 0.09906))
    (pad 1 smd rect (at -0.9525 0 90) (size 0.889 1.397) (layers F.Cu F.Paste F.Mask)
      (net 64 GND))
    (pad 2 smd rect (at 0.9525 0 90) (size 0.889 1.397) (layers F.Cu F.Paste F.Mask)
      (net 70 "Net-(C13-Pad2)"))
    (model smd/chip_cms.wrl
      (at (xyz 0 0 0))
      (scale (xyz 0.1 0.1 0.1))
      (rotate (xyz 0 0 0))
    )
  )

  (module SM0805 (layer F.Cu) (tedit 54494B2D) (tstamp 5406556F)
    (at 155.8 111.65 90)
    (path /54011164)
    (attr smd)
    (fp_text reference C12 (at -1.35 1.45 90) (layer F.SilkS)
      (effects (font (size 0.50038 0.50038) (thickness 0.10922)))
    )
    (fp_text value 180p (at 0.9 1.45 90) (layer F.SilkS)
      (effects (font (size 0.50038 0.50038) (thickness 0.10922)))
    )
    (fp_circle (center -1.651 0.762) (end -1.651 0.635) (layer F.SilkS) (width 0.09906))
    (fp_line (start -0.508 0.762) (end -1.524 0.762) (layer F.SilkS) (width 0.09906))
    (fp_line (start -1.524 0.762) (end -1.524 -0.762) (layer F.SilkS) (width 0.09906))
    (fp_line (start -1.524 -0.762) (end -0.508 -0.762) (layer F.SilkS) (width 0.09906))
    (fp_line (start 0.508 -0.762) (end 1.524 -0.762) (layer F.SilkS) (width 0.09906))
    (fp_line (start 1.524 -0.762) (end 1.524 0.762) (layer F.SilkS) (width 0.09906))
    (fp_line (start 1.524 0.762) (end 0.508 0.762) (layer F.SilkS) (width 0.09906))
    (pad 1 smd rect (at -0.9525 0 90) (size 0.889 1.397) (layers F.Cu F.Paste F.Mask)
      (net 69 "Net-(C12-Pad1)"))
    (pad 2 smd rect (at 0.9525 0 90) (size 0.889 1.397) (layers F.Cu F.Paste F.Mask)
      (net 7 /DAC_OUT))
    (model smd/chip_cms.wrl
      (at (xyz 0 0 0))
      (scale (xyz 0.1 0.1 0.1))
      (rotate (xyz 0 0 0))
    )
  )

  (module SM0805 (layer F.Cu) (tedit 54494B38) (tstamp 5406557C)
    (at 153.8 111.65 90)
    (path /5401115E)
    (attr smd)
    (fp_text reference R6 (at -2.1 -0.05 180) (layer F.SilkS)
      (effects (font (size 0.50038 0.50038) (thickness 0.10922)))
    )
    (fp_text value 25.5k (at -3.1 -0.05 180) (layer F.SilkS)
      (effects (font (size 0.50038 0.50038) (thickness 0.10922)))
    )
    (fp_circle (center -1.651 0.762) (end -1.651 0.635) (layer F.SilkS) (width 0.09906))
    (fp_line (start -0.508 0.762) (end -1.524 0.762) (layer F.SilkS) (width 0.09906))
    (fp_line (start -1.524 0.762) (end -1.524 -0.762) (layer F.SilkS) (width 0.09906))
    (fp_line (start -1.524 -0.762) (end -0.508 -0.762) (layer F.SilkS) (width 0.09906))
    (fp_line (start 0.508 -0.762) (end 1.524 -0.762) (layer F.SilkS) (width 0.09906))
    (fp_line (start 1.524 -0.762) (end 1.524 0.762) (layer F.SilkS) (width 0.09906))
    (fp_line (start 1.524 0.762) (end 0.508 0.762) (layer F.SilkS) (width 0.09906))
    (pad 1 smd rect (at -0.9525 0 90) (size 0.889 1.397) (layers F.Cu F.Paste F.Mask)
      (net 69 "Net-(C12-Pad1)"))
    (pad 2 smd rect (at 0.9525 0 90) (size 0.889 1.397) (layers F.Cu F.Paste F.Mask)
      (net 70 "Net-(C13-Pad2)"))
    (model smd/chip_cms.wrl
      (at (xyz 0 0 0))
      (scale (xyz 0.1 0.1 0.1))
      (rotate (xyz 0 0 0))
    )
  )

  (module SM0805 (layer F.Cu) (tedit 54494B94) (tstamp 54065589)
    (at 149.3 111.15)
    (path /54011158)
    (attr smd)
    (fp_text reference R5 (at -1.55 1.35) (layer F.SilkS)
      (effects (font (size 0.50038 0.50038) (thickness 0.10922)))
    )
    (fp_text value 25.5k (at 0.45 1.35) (layer F.SilkS)
      (effects (font (size 0.50038 0.50038) (thickness 0.10922)))
    )
    (fp_circle (center -1.651 0.762) (end -1.651 0.635) (layer F.SilkS) (width 0.09906))
    (fp_line (start -0.508 0.762) (end -1.524 0.762) (layer F.SilkS) (width 0.09906))
    (fp_line (start -1.524 0.762) (end -1.524 -0.762) (layer F.SilkS) (width 0.09906))
    (fp_line (start -1.524 -0.762) (end -0.508 -0.762) (layer F.SilkS) (width 0.09906))
    (fp_line (start 0.508 -0.762) (end 1.524 -0.762) (layer F.SilkS) (width 0.09906))
    (fp_line (start 1.524 -0.762) (end 1.524 0.762) (layer F.SilkS) (width 0.09906))
    (fp_line (start 1.524 0.762) (end 0.508 0.762) (layer F.SilkS) (width 0.09906))
    (pad 1 smd rect (at -0.9525 0) (size 0.889 1.397) (layers F.Cu F.Paste F.Mask)
      (net 67 "Net-(C7-Pad2)"))
    (pad 2 smd rect (at 0.9525 0) (size 0.889 1.397) (layers F.Cu F.Paste F.Mask)
      (net 69 "Net-(C12-Pad1)"))
    (model smd/chip_cms.wrl
      (at (xyz 0 0 0))
      (scale (xyz 0.1 0.1 0.1))
      (rotate (xyz 0 0 0))
    )
  )

  (module SM0805 (layer F.Cu) (tedit 54494B64) (tstamp 54065596)
    (at 151.55 104.9 90)
    (path /54011027)
    (attr smd)
    (fp_text reference C11 (at 2.15 -0.05 180) (layer F.SilkS)
      (effects (font (size 0.50038 0.50038) (thickness 0.10922)))
    )
    (fp_text value 100n (at 0.65 1.45 90) (layer F.SilkS)
      (effects (font (size 0.50038 0.50038) (thickness 0.10922)))
    )
    (fp_circle (center -1.651 0.762) (end -1.651 0.635) (layer F.SilkS) (width 0.09906))
    (fp_line (start -0.508 0.762) (end -1.524 0.762) (layer F.SilkS) (width 0.09906))
    (fp_line (start -1.524 0.762) (end -1.524 -0.762) (layer F.SilkS) (width 0.09906))
    (fp_line (start -1.524 -0.762) (end -0.508 -0.762) (layer F.SilkS) (width 0.09906))
    (fp_line (start 0.508 -0.762) (end 1.524 -0.762) (layer F.SilkS) (width 0.09906))
    (fp_line (start 1.524 -0.762) (end 1.524 0.762) (layer F.SilkS) (width 0.09906))
    (fp_line (start 1.524 0.762) (end 0.508 0.762) (layer F.SilkS) (width 0.09906))
    (pad 1 smd rect (at -0.9525 0 90) (size 0.889 1.397) (layers F.Cu F.Paste F.Mask)
      (net 4 +5V))
    (pad 2 smd rect (at 0.9525 0 90) (size 0.889 1.397) (layers F.Cu F.Paste F.Mask)
      (net 64 GND))
    (model smd/chip_cms.wrl
      (at (xyz 0 0 0))
      (scale (xyz 0.1 0.1 0.1))
      (rotate (xyz 0 0 0))
    )
  )

  (module SM0805 (layer F.Cu) (tedit 54494DB7) (tstamp 540655A3)
    (at 144.05 106.9)
    (path /54010EDF)
    (attr smd)
    (fp_text reference R4 (at -1.05 -1.4) (layer F.SilkS)
      (effects (font (size 0.50038 0.50038) (thickness 0.10922)))
    )
    (fp_text value 1k (at 0.95 -1.4) (layer F.SilkS)
      (effects (font (size 0.50038 0.50038) (thickness 0.10922)))
    )
    (fp_circle (center -1.651 0.762) (end -1.651 0.635) (layer F.SilkS) (width 0.09906))
    (fp_line (start -0.508 0.762) (end -1.524 0.762) (layer F.SilkS) (width 0.09906))
    (fp_line (start -1.524 0.762) (end -1.524 -0.762) (layer F.SilkS) (width 0.09906))
    (fp_line (start -1.524 -0.762) (end -0.508 -0.762) (layer F.SilkS) (width 0.09906))
    (fp_line (start 0.508 -0.762) (end 1.524 -0.762) (layer F.SilkS) (width 0.09906))
    (fp_line (start 1.524 -0.762) (end 1.524 0.762) (layer F.SilkS) (width 0.09906))
    (fp_line (start 1.524 0.762) (end 0.508 0.762) (layer F.SilkS) (width 0.09906))
    (pad 1 smd rect (at -0.9525 0) (size 0.889 1.397) (layers F.Cu F.Paste F.Mask)
      (net 67 "Net-(C7-Pad2)"))
    (pad 2 smd rect (at 0.9525 0) (size 0.889 1.397) (layers F.Cu F.Paste F.Mask)
      (net 93 "Net-(R4-Pad2)"))
    (model smd/chip_cms.wrl
      (at (xyz 0 0 0))
      (scale (xyz 0.1 0.1 0.1))
      (rotate (xyz 0 0 0))
    )
  )

  (module SM0805 (layer F.Cu) (tedit 54494F1C) (tstamp 540655B0)
    (at 145.3 110.9 180)
    (path /54010EB7)
    (attr smd)
    (fp_text reference C10 (at 1.3 -1.35 180) (layer F.SilkS)
      (effects (font (size 0.50038 0.50038) (thickness 0.10922)))
    )
    (fp_text value 160p (at -0.7 -1.35 180) (layer F.SilkS)
      (effects (font (size 0.50038 0.50038) (thickness 0.10922)))
    )
    (fp_circle (center -1.651 0.762) (end -1.651 0.635) (layer F.SilkS) (width 0.09906))
    (fp_line (start -0.508 0.762) (end -1.524 0.762) (layer F.SilkS) (width 0.09906))
    (fp_line (start -1.524 0.762) (end -1.524 -0.762) (layer F.SilkS) (width 0.09906))
    (fp_line (start -1.524 -0.762) (end -0.508 -0.762) (layer F.SilkS) (width 0.09906))
    (fp_line (start 0.508 -0.762) (end 1.524 -0.762) (layer F.SilkS) (width 0.09906))
    (fp_line (start 1.524 -0.762) (end 1.524 0.762) (layer F.SilkS) (width 0.09906))
    (fp_line (start 1.524 0.762) (end 0.508 0.762) (layer F.SilkS) (width 0.09906))
    (pad 1 smd rect (at -0.9525 0 180) (size 0.889 1.397) (layers F.Cu F.Paste F.Mask)
      (net 64 GND))
    (pad 2 smd rect (at 0.9525 0 180) (size 0.889 1.397) (layers F.Cu F.Paste F.Mask)
      (net 68 "Net-(C10-Pad2)"))
    (model smd/chip_cms.wrl
      (at (xyz 0 0 0))
      (scale (xyz 0.1 0.1 0.1))
      (rotate (xyz 0 0 0))
    )
  )

  (module SM0805 (layer F.Cu) (tedit 54494F2B) (tstamp 540655BD)
    (at 140.8 106.9)
    (path /54010CE8)
    (attr smd)
    (fp_text reference C7 (at 0.2 -2.15) (layer F.SilkS)
      (effects (font (size 0.50038 0.50038) (thickness 0.10922)))
    )
    (fp_text value 180p (at 0.2 -1.4) (layer F.SilkS)
      (effects (font (size 0.50038 0.50038) (thickness 0.10922)))
    )
    (fp_circle (center -1.651 0.762) (end -1.651 0.635) (layer F.SilkS) (width 0.09906))
    (fp_line (start -0.508 0.762) (end -1.524 0.762) (layer F.SilkS) (width 0.09906))
    (fp_line (start -1.524 0.762) (end -1.524 -0.762) (layer F.SilkS) (width 0.09906))
    (fp_line (start -1.524 -0.762) (end -0.508 -0.762) (layer F.SilkS) (width 0.09906))
    (fp_line (start 0.508 -0.762) (end 1.524 -0.762) (layer F.SilkS) (width 0.09906))
    (fp_line (start 1.524 -0.762) (end 1.524 0.762) (layer F.SilkS) (width 0.09906))
    (fp_line (start 1.524 0.762) (end 0.508 0.762) (layer F.SilkS) (width 0.09906))
    (pad 1 smd rect (at -0.9525 0) (size 0.889 1.397) (layers F.Cu F.Paste F.Mask)
      (net 66 "Net-(C7-Pad1)"))
    (pad 2 smd rect (at 0.9525 0) (size 0.889 1.397) (layers F.Cu F.Paste F.Mask)
      (net 67 "Net-(C7-Pad2)"))
    (model smd/chip_cms.wrl
      (at (xyz 0 0 0))
      (scale (xyz 0.1 0.1 0.1))
      (rotate (xyz 0 0 0))
    )
  )

  (module SM0805 (layer F.Cu) (tedit 54494DD6) (tstamp 540655CA)
    (at 144.05 108.9)
    (path /54010BD9)
    (attr smd)
    (fp_text reference R2 (at -1.3 1.35) (layer F.SilkS)
      (effects (font (size 0.50038 0.50038) (thickness 0.10922)))
    )
    (fp_text value 18.7k (at -1.8 2.1) (layer F.SilkS)
      (effects (font (size 0.50038 0.50038) (thickness 0.10922)))
    )
    (fp_circle (center -1.651 0.762) (end -1.651 0.635) (layer F.SilkS) (width 0.09906))
    (fp_line (start -0.508 0.762) (end -1.524 0.762) (layer F.SilkS) (width 0.09906))
    (fp_line (start -1.524 0.762) (end -1.524 -0.762) (layer F.SilkS) (width 0.09906))
    (fp_line (start -1.524 -0.762) (end -0.508 -0.762) (layer F.SilkS) (width 0.09906))
    (fp_line (start 0.508 -0.762) (end 1.524 -0.762) (layer F.SilkS) (width 0.09906))
    (fp_line (start 1.524 -0.762) (end 1.524 0.762) (layer F.SilkS) (width 0.09906))
    (fp_line (start 1.524 0.762) (end 0.508 0.762) (layer F.SilkS) (width 0.09906))
    (pad 1 smd rect (at -0.9525 0) (size 0.889 1.397) (layers F.Cu F.Paste F.Mask)
      (net 66 "Net-(C7-Pad1)"))
    (pad 2 smd rect (at 0.9525 0) (size 0.889 1.397) (layers F.Cu F.Paste F.Mask)
      (net 68 "Net-(C10-Pad2)"))
    (model smd/chip_cms.wrl
      (at (xyz 0 0 0))
      (scale (xyz 0.1 0.1 0.1))
      (rotate (xyz 0 0 0))
    )
  )

  (module SM0805 (layer F.Cu) (tedit 54494F44) (tstamp 540655D7)
    (at 133.2 95.9 270)
    (path /5400F860)
    (attr smd)
    (fp_text reference R10 (at -2.15 0.2 360) (layer F.SilkS)
      (effects (font (size 0.50038 0.50038) (thickness 0.10922)))
    )
    (fp_text value 10k (at -0.9 1.45 270) (layer F.SilkS)
      (effects (font (size 0.50038 0.50038) (thickness 0.10922)))
    )
    (fp_circle (center -1.651 0.762) (end -1.651 0.635) (layer F.SilkS) (width 0.09906))
    (fp_line (start -0.508 0.762) (end -1.524 0.762) (layer F.SilkS) (width 0.09906))
    (fp_line (start -1.524 0.762) (end -1.524 -0.762) (layer F.SilkS) (width 0.09906))
    (fp_line (start -1.524 -0.762) (end -0.508 -0.762) (layer F.SilkS) (width 0.09906))
    (fp_line (start 0.508 -0.762) (end 1.524 -0.762) (layer F.SilkS) (width 0.09906))
    (fp_line (start 1.524 -0.762) (end 1.524 0.762) (layer F.SilkS) (width 0.09906))
    (fp_line (start 1.524 0.762) (end 0.508 0.762) (layer F.SilkS) (width 0.09906))
    (pad 1 smd rect (at -0.9525 0 270) (size 0.889 1.397) (layers F.Cu F.Paste F.Mask)
      (net 96 "Net-(R10-Pad1)"))
    (pad 2 smd rect (at 0.9525 0 270) (size 0.889 1.397) (layers F.Cu F.Paste F.Mask)
      (net 73 "Net-(C19-Pad1)"))
    (model smd/chip_cms.wrl
      (at (xyz 0 0 0))
      (scale (xyz 0.1 0.1 0.1))
      (rotate (xyz 0 0 0))
    )
  )

  (module SM0805 (layer F.Cu) (tedit 54494F4D) (tstamp 540655E4)
    (at 134.05 98.45)
    (path /5400F86D)
    (attr smd)
    (fp_text reference C19 (at -2.8 -0.7) (layer F.SilkS)
      (effects (font (size 0.50038 0.50038) (thickness 0.10922)))
    )
    (fp_text value 1u (at -2.3 0.3) (layer F.SilkS)
      (effects (font (size 0.50038 0.50038) (thickness 0.10922)))
    )
    (fp_circle (center -1.651 0.762) (end -1.651 0.635) (layer F.SilkS) (width 0.09906))
    (fp_line (start -0.508 0.762) (end -1.524 0.762) (layer F.SilkS) (width 0.09906))
    (fp_line (start -1.524 0.762) (end -1.524 -0.762) (layer F.SilkS) (width 0.09906))
    (fp_line (start -1.524 -0.762) (end -0.508 -0.762) (layer F.SilkS) (width 0.09906))
    (fp_line (start 0.508 -0.762) (end 1.524 -0.762) (layer F.SilkS) (width 0.09906))
    (fp_line (start 1.524 -0.762) (end 1.524 0.762) (layer F.SilkS) (width 0.09906))
    (fp_line (start 1.524 0.762) (end 0.508 0.762) (layer F.SilkS) (width 0.09906))
    (pad 1 smd rect (at -0.9525 0) (size 0.889 1.397) (layers F.Cu F.Paste F.Mask)
      (net 73 "Net-(C19-Pad1)"))
    (pad 2 smd rect (at 0.9525 0) (size 0.889 1.397) (layers F.Cu F.Paste F.Mask)
      (net 64 GND))
    (model smd/chip_cms.wrl
      (at (xyz 0 0 0))
      (scale (xyz 0.1 0.1 0.1))
      (rotate (xyz 0 0 0))
    )
  )

  (module SM0805 (layer F.Cu) (tedit 54494A5E) (tstamp 540655F1)
    (at 141.55 94.4 90)
    (path /5400FF4E)
    (attr smd)
    (fp_text reference C22 (at -0.85 1.45 90) (layer F.SilkS)
      (effects (font (size 0.50038 0.50038) (thickness 0.10922)))
    )
    (fp_text value 100n (at 1.4 1.45 90) (layer F.SilkS)
      (effects (font (size 0.50038 0.50038) (thickness 0.10922)))
    )
    (fp_circle (center -1.651 0.762) (end -1.651 0.635) (layer F.SilkS) (width 0.09906))
    (fp_line (start -0.508 0.762) (end -1.524 0.762) (layer F.SilkS) (width 0.09906))
    (fp_line (start -1.524 0.762) (end -1.524 -0.762) (layer F.SilkS) (width 0.09906))
    (fp_line (start -1.524 -0.762) (end -0.508 -0.762) (layer F.SilkS) (width 0.09906))
    (fp_line (start 0.508 -0.762) (end 1.524 -0.762) (layer F.SilkS) (width 0.09906))
    (fp_line (start 1.524 -0.762) (end 1.524 0.762) (layer F.SilkS) (width 0.09906))
    (fp_line (start 1.524 0.762) (end 0.508 0.762) (layer F.SilkS) (width 0.09906))
    (pad 1 smd rect (at -0.9525 0 90) (size 0.889 1.397) (layers F.Cu F.Paste F.Mask)
      (net 2 +3.3V))
    (pad 2 smd rect (at 0.9525 0 90) (size 0.889 1.397) (layers F.Cu F.Paste F.Mask)
      (net 64 GND))
    (model smd/chip_cms.wrl
      (at (xyz 0 0 0))
      (scale (xyz 0.1 0.1 0.1))
      (rotate (xyz 0 0 0))
    )
  )

  (module SM0805 (layer F.Cu) (tedit 54494A54) (tstamp 540655FE)
    (at 142.05 98.15 270)
    (path /5400FF66)
    (attr smd)
    (fp_text reference C29 (at 0.85 1.3 270) (layer F.SilkS)
      (effects (font (size 0.50038 0.50038) (thickness 0.10922)))
    )
    (fp_text value 100n (at 2.1 0.05 360) (layer F.SilkS)
      (effects (font (size 0.50038 0.50038) (thickness 0.10922)))
    )
    (fp_circle (center -1.651 0.762) (end -1.651 0.635) (layer F.SilkS) (width 0.09906))
    (fp_line (start -0.508 0.762) (end -1.524 0.762) (layer F.SilkS) (width 0.09906))
    (fp_line (start -1.524 0.762) (end -1.524 -0.762) (layer F.SilkS) (width 0.09906))
    (fp_line (start -1.524 -0.762) (end -0.508 -0.762) (layer F.SilkS) (width 0.09906))
    (fp_line (start 0.508 -0.762) (end 1.524 -0.762) (layer F.SilkS) (width 0.09906))
    (fp_line (start 1.524 -0.762) (end 1.524 0.762) (layer F.SilkS) (width 0.09906))
    (fp_line (start 1.524 0.762) (end 0.508 0.762) (layer F.SilkS) (width 0.09906))
    (pad 1 smd rect (at -0.9525 0 270) (size 0.889 1.397) (layers F.Cu F.Paste F.Mask)
      (net 1 +1.5VR))
    (pad 2 smd rect (at 0.9525 0 270) (size 0.889 1.397) (layers F.Cu F.Paste F.Mask)
      (net 64 GND))
    (model smd/chip_cms.wrl
      (at (xyz 0 0 0))
      (scale (xyz 0.1 0.1 0.1))
      (rotate (xyz 0 0 0))
    )
  )

  (module SM0805 (layer F.Cu) (tedit 54494A49) (tstamp 5406560B)
    (at 144.05 98.15 270)
    (path /5400FF6C)
    (attr smd)
    (fp_text reference C31 (at -2.15 0.05 360) (layer F.SilkS)
      (effects (font (size 0.50038 0.50038) (thickness 0.10922)))
    )
    (fp_text value 1u (at 2.1 -0.7 360) (layer F.SilkS)
      (effects (font (size 0.50038 0.50038) (thickness 0.10922)))
    )
    (fp_circle (center -1.651 0.762) (end -1.651 0.635) (layer F.SilkS) (width 0.09906))
    (fp_line (start -0.508 0.762) (end -1.524 0.762) (layer F.SilkS) (width 0.09906))
    (fp_line (start -1.524 0.762) (end -1.524 -0.762) (layer F.SilkS) (width 0.09906))
    (fp_line (start -1.524 -0.762) (end -0.508 -0.762) (layer F.SilkS) (width 0.09906))
    (fp_line (start 0.508 -0.762) (end 1.524 -0.762) (layer F.SilkS) (width 0.09906))
    (fp_line (start 1.524 -0.762) (end 1.524 0.762) (layer F.SilkS) (width 0.09906))
    (fp_line (start 1.524 0.762) (end 0.508 0.762) (layer F.SilkS) (width 0.09906))
    (pad 1 smd rect (at -0.9525 0 270) (size 0.889 1.397) (layers F.Cu F.Paste F.Mask)
      (net 1 +1.5VR))
    (pad 2 smd rect (at 0.9525 0 270) (size 0.889 1.397) (layers F.Cu F.Paste F.Mask)
      (net 64 GND))
    (model smd/chip_cms.wrl
      (at (xyz 0 0 0))
      (scale (xyz 0.1 0.1 0.1))
      (rotate (xyz 0 0 0))
    )
  )

  (module SM0805 (layer F.Cu) (tedit 54494F32) (tstamp 54065618)
    (at 139.1 103.85 90)
    (path /54010664)
    (attr smd)
    (fp_text reference C1 (at 2.35 -0.6 90) (layer F.SilkS)
      (effects (font (size 0.50038 0.50038) (thickness 0.10922)))
    )
    (fp_text value 100n (at 2.6 0.4 90) (layer F.SilkS)
      (effects (font (size 0.50038 0.50038) (thickness 0.10922)))
    )
    (fp_circle (center -1.651 0.762) (end -1.651 0.635) (layer F.SilkS) (width 0.09906))
    (fp_line (start -0.508 0.762) (end -1.524 0.762) (layer F.SilkS) (width 0.09906))
    (fp_line (start -1.524 0.762) (end -1.524 -0.762) (layer F.SilkS) (width 0.09906))
    (fp_line (start -1.524 -0.762) (end -0.508 -0.762) (layer F.SilkS) (width 0.09906))
    (fp_line (start 0.508 -0.762) (end 1.524 -0.762) (layer F.SilkS) (width 0.09906))
    (fp_line (start 1.524 -0.762) (end 1.524 0.762) (layer F.SilkS) (width 0.09906))
    (fp_line (start 1.524 0.762) (end 0.508 0.762) (layer F.SilkS) (width 0.09906))
    (pad 1 smd rect (at -0.9525 0 90) (size 0.889 1.397) (layers F.Cu F.Paste F.Mask)
      (net 2 +3.3V))
    (pad 2 smd rect (at 0.9525 0 90) (size 0.889 1.397) (layers F.Cu F.Paste F.Mask)
      (net 64 GND))
    (model smd/chip_cms.wrl
      (at (xyz 0 0 0))
      (scale (xyz 0.1 0.1 0.1))
      (rotate (xyz 0 0 0))
    )
  )

  (module SM0805 (layer F.Cu) (tedit 54494FFA) (tstamp 54065625)
    (at 133.55 102.65)
    (path /54010799)
    (attr smd)
    (fp_text reference C2 (at -2.3 -0.4) (layer F.SilkS)
      (effects (font (size 0.50038 0.50038) (thickness 0.10922)))
    )
    (fp_text value 100n (at -2.8 0.35) (layer F.SilkS)
      (effects (font (size 0.50038 0.50038) (thickness 0.10922)))
    )
    (fp_circle (center -1.651 0.762) (end -1.651 0.635) (layer F.SilkS) (width 0.09906))
    (fp_line (start -0.508 0.762) (end -1.524 0.762) (layer F.SilkS) (width 0.09906))
    (fp_line (start -1.524 0.762) (end -1.524 -0.762) (layer F.SilkS) (width 0.09906))
    (fp_line (start -1.524 -0.762) (end -0.508 -0.762) (layer F.SilkS) (width 0.09906))
    (fp_line (start 0.508 -0.762) (end 1.524 -0.762) (layer F.SilkS) (width 0.09906))
    (fp_line (start 1.524 -0.762) (end 1.524 0.762) (layer F.SilkS) (width 0.09906))
    (fp_line (start 1.524 0.762) (end 0.508 0.762) (layer F.SilkS) (width 0.09906))
    (pad 1 smd rect (at -0.9525 0) (size 0.889 1.397) (layers F.Cu F.Paste F.Mask)
      (net 3 +3VR))
    (pad 2 smd rect (at 0.9525 0) (size 0.889 1.397) (layers F.Cu F.Paste F.Mask)
      (net 64 GND))
    (model smd/chip_cms.wrl
      (at (xyz 0 0 0))
      (scale (xyz 0.1 0.1 0.1))
      (rotate (xyz 0 0 0))
    )
  )

  (module SM0805 (layer F.Cu) (tedit 54495003) (tstamp 54065632)
    (at 133.55 100.65)
    (path /540107AE)
    (attr smd)
    (fp_text reference C3 (at -2.3 -0.15) (layer F.SilkS)
      (effects (font (size 0.50038 0.50038) (thickness 0.10922)))
    )
    (fp_text value 1u (at -2.3 0.6) (layer F.SilkS)
      (effects (font (size 0.50038 0.50038) (thickness 0.10922)))
    )
    (fp_circle (center -1.651 0.762) (end -1.651 0.635) (layer F.SilkS) (width 0.09906))
    (fp_line (start -0.508 0.762) (end -1.524 0.762) (layer F.SilkS) (width 0.09906))
    (fp_line (start -1.524 0.762) (end -1.524 -0.762) (layer F.SilkS) (width 0.09906))
    (fp_line (start -1.524 -0.762) (end -0.508 -0.762) (layer F.SilkS) (width 0.09906))
    (fp_line (start 0.508 -0.762) (end 1.524 -0.762) (layer F.SilkS) (width 0.09906))
    (fp_line (start 1.524 -0.762) (end 1.524 0.762) (layer F.SilkS) (width 0.09906))
    (fp_line (start 1.524 0.762) (end 0.508 0.762) (layer F.SilkS) (width 0.09906))
    (pad 1 smd rect (at -0.9525 0) (size 0.889 1.397) (layers F.Cu F.Paste F.Mask)
      (net 3 +3VR))
    (pad 2 smd rect (at 0.9525 0) (size 0.889 1.397) (layers F.Cu F.Paste F.Mask)
      (net 64 GND))
    (model smd/chip_cms.wrl
      (at (xyz 0 0 0))
      (scale (xyz 0.1 0.1 0.1))
      (rotate (xyz 0 0 0))
    )
  )

  (module SM0805 (layer F.Cu) (tedit 54494F24) (tstamp 5406563F)
    (at 139.8 108.9)
    (path /54010BCC)
    (attr smd)
    (fp_text reference R1 (at -2.3 -0.4) (layer F.SilkS)
      (effects (font (size 0.50038 0.50038) (thickness 0.10922)))
    )
    (fp_text value 18.7k (at -2.8 0.6) (layer F.SilkS)
      (effects (font (size 0.50038 0.50038) (thickness 0.10922)))
    )
    (fp_circle (center -1.651 0.762) (end -1.651 0.635) (layer F.SilkS) (width 0.09906))
    (fp_line (start -0.508 0.762) (end -1.524 0.762) (layer F.SilkS) (width 0.09906))
    (fp_line (start -1.524 0.762) (end -1.524 -0.762) (layer F.SilkS) (width 0.09906))
    (fp_line (start -1.524 -0.762) (end -0.508 -0.762) (layer F.SilkS) (width 0.09906))
    (fp_line (start 0.508 -0.762) (end 1.524 -0.762) (layer F.SilkS) (width 0.09906))
    (fp_line (start 1.524 -0.762) (end 1.524 0.762) (layer F.SilkS) (width 0.09906))
    (fp_line (start 1.524 0.762) (end 0.508 0.762) (layer F.SilkS) (width 0.09906))
    (pad 1 smd rect (at -0.9525 0) (size 0.889 1.397) (layers F.Cu F.Paste F.Mask)
      (net 91 "Net-(R1-Pad1)"))
    (pad 2 smd rect (at 0.9525 0) (size 0.889 1.397) (layers F.Cu F.Paste F.Mask)
      (net 66 "Net-(C7-Pad1)"))
    (model smd/chip_cms.wrl
      (at (xyz 0 0 0))
      (scale (xyz 0.1 0.1 0.1))
      (rotate (xyz 0 0 0))
    )
  )

  (module pin_array_3x2 (layer F.Cu) (tedit 540E2890) (tstamp 545205F2)
    (at 92.8 106.8 90)
    (descr "Double rangee de contacts 2 x 4 pins")
    (tags CONN)
    (path /503EFD34)
    (fp_text reference CON1 (at 0 -3.81 90) (layer F.SilkS) hide
      (effects (font (size 1.016 1.016) (thickness 0.2032)))
    )
    (fp_text value AVR-PDI (at 0 3.81 90) (layer F.SilkS)
      (effects (font (size 1.016 1.016) (thickness 0.2032)))
    )
    (fp_line (start 3.81 2.54) (end -3.81 2.54) (layer F.SilkS) (width 0.2032))
    (fp_line (start -3.81 -2.54) (end 3.81 -2.54) (layer F.SilkS) (width 0.2032))
    (fp_line (start 3.81 -2.54) (end 3.81 2.54) (layer F.SilkS) (width 0.2032))
    (fp_line (start -3.81 2.54) (end -3.81 -2.54) (layer F.SilkS) (width 0.2032))
    (pad 1 thru_hole rect (at -2.54 1.27 90) (size 1.524 1.524) (drill 1.016) (layers *.Cu *.Mask F.SilkS)
      (net 40 /PDI_DATA))
    (pad 2 thru_hole circle (at -2.54 -1.27 90) (size 1.524 1.524) (drill 1.016) (layers *.Cu *.Mask F.SilkS)
      (net 2 +3.3V))
    (pad 3 thru_hole circle (at 0 1.27 90) (size 1.524 1.524) (drill 1.016) (layers *.Cu *.Mask F.SilkS)
      (net 86 "Net-(CON1-Pad3)"))
    (pad 4 thru_hole circle (at 0 -1.27 90) (size 1.524 1.524) (drill 1.016) (layers *.Cu *.Mask F.SilkS)
      (net 87 "Net-(CON1-Pad4)"))
    (pad 5 thru_hole circle (at 2.54 1.27 90) (size 1.524 1.524) (drill 1.016) (layers *.Cu *.Mask F.SilkS)
      (net 39 /PDI_CLK))
    (pad 6 thru_hole circle (at 2.54 -1.27 90) (size 1.524 1.524) (drill 1.016) (layers *.Cu *.Mask F.SilkS)
      (net 64 GND))
    (model pin_array/pins_array_3x2.wrl
      (at (xyz 0 0 0))
      (scale (xyz 1 1 1))
      (rotate (xyz 0 0 0))
    )
  )

  (module PIN_ARRAY_20X2 (layer F.Cu) (tedit 540E28B3) (tstamp 54065688)
    (at 116.15 118.7)
    (descr "Double rangee de contacts 2 x 12 pins")
    (tags CONN)
    (path /5406A797)
    (fp_text reference P6 (at 0 -3.81) (layer F.SilkS) hide
      (effects (font (size 1.016 1.016) (thickness 0.254)))
    )
    (fp_text value CONN_30 (at 0 3.81) (layer F.SilkS) hide
      (effects (font (size 1.016 1.016) (thickness 0.2032)))
    )
    (fp_line (start 25.4 2.54) (end -25.4 2.54) (layer F.SilkS) (width 0.3048))
    (fp_line (start 25.4 -2.54) (end -25.4 -2.54) (layer F.SilkS) (width 0.3048))
    (fp_line (start 25.4 -2.54) (end 25.4 2.54) (layer F.SilkS) (width 0.3048))
    (fp_line (start -25.4 -2.54) (end -25.4 2.54) (layer F.SilkS) (width 0.3048))
    (pad 1 thru_hole rect (at -24.13 1.27) (size 1.524 1.524) (drill 1.016) (layers *.Cu *.Mask F.SilkS)
      (net 10 /PA0))
    (pad 2 thru_hole circle (at -24.13 -1.27) (size 1.524 1.524) (drill 1.016) (layers *.Cu *.Mask F.SilkS)
      (net 11 /PA1))
    (pad 11 thru_hole circle (at -11.43 1.27) (size 1.524 1.524) (drill 1.016) (layers *.Cu *.Mask F.SilkS)
      (net 26 /PC0))
    (pad 4 thru_hole circle (at -21.59 -1.27) (size 1.524 1.524) (drill 1.016) (layers *.Cu *.Mask F.SilkS)
      (net 13 /PA3))
    (pad 13 thru_hole circle (at -8.89 1.27) (size 1.524 1.524) (drill 1.016) (layers *.Cu *.Mask F.SilkS)
      (net 28 /PC2))
    (pad 6 thru_hole circle (at -19.05 -1.27) (size 1.524 1.524) (drill 1.016) (layers *.Cu *.Mask F.SilkS)
      (net 15 /PA5))
    (pad 15 thru_hole circle (at -6.35 1.27) (size 1.524 1.524) (drill 1.016) (layers *.Cu *.Mask F.SilkS)
      (net 33 /PD0))
    (pad 8 thru_hole circle (at -16.51 -1.27) (size 1.524 1.524) (drill 1.016) (layers *.Cu *.Mask F.SilkS)
      (net 17 /PA7))
    (pad 17 thru_hole circle (at -3.81 1.27) (size 1.524 1.524) (drill 1.016) (layers *.Cu *.Mask F.SilkS)
      (net 35 /PD2))
    (pad 10 thru_hole circle (at -13.97 -1.27) (size 1.524 1.524) (drill 1.016) (layers *.Cu *.Mask F.SilkS)
      (net 19 /PB1))
    (pad 19 thru_hole circle (at -1.27 1.27) (size 1.524 1.524) (drill 1.016) (layers *.Cu *.Mask F.SilkS)
      (net 41 /PE0))
    (pad 12 thru_hole circle (at -11.43 -1.27) (size 1.524 1.524) (drill 1.016) (layers *.Cu *.Mask F.SilkS)
      (net 27 /PC1))
    (pad 21 thru_hole circle (at 1.27 1.27) (size 1.524 1.524) (drill 1.016) (layers *.Cu *.Mask F.SilkS)
      (net 43 /PE2))
    (pad 14 thru_hole circle (at -8.89 -1.27) (size 1.524 1.524) (drill 1.016) (layers *.Cu *.Mask F.SilkS)
      (net 29 /PC3))
    (pad 23 thru_hole circle (at 3.81 1.27) (size 1.524 1.524) (drill 1.016) (layers *.Cu *.Mask F.SilkS)
      (net 49 /PF0))
    (pad 16 thru_hole circle (at -6.35 -1.27) (size 1.524 1.524) (drill 1.016) (layers *.Cu *.Mask F.SilkS)
      (net 34 /PD1))
    (pad 25 thru_hole circle (at 6.35 1.27) (size 1.524 1.524) (drill 1.016) (layers *.Cu *.Mask F.SilkS)
      (net 51 /PF2))
    (pad 18 thru_hole circle (at -3.81 -1.27) (size 1.524 1.524) (drill 1.016) (layers *.Cu *.Mask F.SilkS)
      (net 36 /PD3))
    (pad 27 thru_hole circle (at 8.89 1.27) (size 1.524 1.524) (drill 1.016) (layers *.Cu *.Mask F.SilkS)
      (net 53 /PF4))
    (pad 20 thru_hole circle (at -1.27 -1.27) (size 1.524 1.524) (drill 1.016) (layers *.Cu *.Mask F.SilkS)
      (net 42 /PE1))
    (pad 29 thru_hole circle (at 11.43 1.27) (size 1.524 1.524) (drill 1.016) (layers *.Cu *.Mask F.SilkS)
      (net 55 /PF6))
    (pad 22 thru_hole circle (at 1.27 -1.27) (size 1.524 1.524) (drill 1.016) (layers *.Cu *.Mask F.SilkS)
      (net 44 /PE3))
    (pad 31 thru_hole circle (at 13.97 1.27) (size 1.524 1.524) (drill 1.016) (layers *.Cu *.Mask F.SilkS))
    (pad 24 thru_hole circle (at 3.81 -1.27) (size 1.524 1.524) (drill 1.016) (layers *.Cu *.Mask F.SilkS)
      (net 50 /PF1))
    (pad 26 thru_hole circle (at 6.35 -1.27) (size 1.524 1.524) (drill 1.016) (layers *.Cu *.Mask F.SilkS)
      (net 52 /PF3))
    (pad 33 thru_hole circle (at 16.51 1.27) (size 1.524 1.524) (drill 1.016) (layers *.Cu *.Mask F.SilkS))
    (pad 28 thru_hole circle (at 8.89 -1.27) (size 1.524 1.524) (drill 1.016) (layers *.Cu *.Mask F.SilkS)
      (net 54 /PF5))
    (pad 32 thru_hole circle (at 13.97 -1.27) (size 1.524 1.524) (drill 1.016) (layers *.Cu *.Mask F.SilkS))
    (pad 34 thru_hole circle (at 16.51 -1.27) (size 1.524 1.524) (drill 1.016) (layers *.Cu *.Mask F.SilkS))
    (pad 36 thru_hole circle (at 19.05 -1.27) (size 1.524 1.524) (drill 1.016) (layers *.Cu *.Mask F.SilkS))
    (pad 38 thru_hole circle (at 21.59 -1.27) (size 1.524 1.524) (drill 1.016) (layers *.Cu *.Mask F.SilkS))
    (pad 35 thru_hole circle (at 19.05 1.27) (size 1.524 1.524) (drill 1.016) (layers *.Cu *.Mask F.SilkS))
    (pad 37 thru_hole circle (at 21.59 1.27) (size 1.524 1.524) (drill 1.016) (layers *.Cu *.Mask F.SilkS))
    (pad 3 thru_hole circle (at -21.59 1.27) (size 1.524 1.524) (drill 1.016) (layers *.Cu *.Mask F.SilkS)
      (net 12 /PA2))
    (pad 5 thru_hole circle (at -19.05 1.27) (size 1.524 1.524) (drill 1.016) (layers *.Cu *.Mask F.SilkS)
      (net 14 /PA4))
    (pad 7 thru_hole circle (at -16.51 1.27) (size 1.524 1.524) (drill 1.016) (layers *.Cu *.Mask F.SilkS)
      (net 16 /PA6))
    (pad 9 thru_hole circle (at -13.97 1.27) (size 1.524 1.524) (drill 1.016) (layers *.Cu *.Mask F.SilkS)
      (net 18 /PB0))
    (pad 39 thru_hole circle (at 24.13 1.27) (size 1.524 1.524) (drill 1.016) (layers *.Cu *.Mask F.SilkS))
    (pad 40 thru_hole circle (at 24.13 -1.27) (size 1.524 1.524) (drill 1.016) (layers *.Cu *.Mask F.SilkS))
    (pad 30 thru_hole circle (at 11.43 -1.27) (size 1.524 1.524) (drill 1.016) (layers *.Cu *.Mask F.SilkS)
      (net 56 /PF7))
    (model pin_array/pins_array_20x2.wrl
      (at (xyz 0 0 0))
      (scale (xyz 1 1 1))
      (rotate (xyz 0 0 0))
    )
  )

  (module Crystal_HC49-SD_SMD_RevA_09Aug2010 (layer F.Cu) (tedit 540E2815) (tstamp 54066D64)
    (at 112.2 52.9 270)
    (descr "Crystal, Quarz, HC49-SD, SMD,")
    (tags "Crystal, Quarz, HC49-SD, SMD,")
    (path /540672C0)
    (attr smd)
    (fp_text reference X1 (at -5.05 5.025 270) (layer F.SilkS)
      (effects (font (thickness 0.3048)))
    )
    (fp_text value 7.68M (at 2.54 5.08 270) (layer F.SilkS)
      (effects (font (thickness 0.3048)))
    )
    (fp_line (start -5.84962 2.49936) (end 5.84962 2.49936) (layer F.SilkS) (width 0.381))
    (fp_line (start 5.84962 -2.49936) (end -5.84962 -2.49936) (layer F.SilkS) (width 0.381))
    (fp_line (start 5.84962 2.49936) (end 5.84962 1.651) (layer F.SilkS) (width 0.381))
    (fp_line (start 5.84962 -2.49936) (end 5.84962 -1.651) (layer F.SilkS) (width 0.381))
    (fp_line (start -5.84962 2.49936) (end -5.84962 1.651) (layer F.SilkS) (width 0.381))
    (fp_line (start -5.84962 -2.49936) (end -5.84962 -1.651) (layer F.SilkS) (width 0.381))
    (pad 1 smd rect (at -4.84886 0 270) (size 5.6007 2.10058) (layers F.Cu F.Paste F.Mask)
      (net 84 "Net-(C43-Pad1)"))
    (pad 2 smd rect (at 4.84886 0 270) (size 5.6007 2.10058) (layers F.Cu F.Paste F.Mask)
      (net 83 "Net-(C42-Pad1)"))
  )

  (module pin_array_3x2 (layer F.Cu) (tedit 540E281E) (tstamp 54079730)
    (at 91.7 57.8)
    (descr "Double rangee de contacts 2 x 4 pins")
    (tags CONN)
    (path /5406B150)
    (fp_text reference PWR (at 0 -3.81) (layer F.SilkS)
      (effects (font (size 1.016 1.016) (thickness 0.2032)))
    )
    (fp_text value CONN_3X2 (at 0 3.81) (layer F.SilkS) hide
      (effects (font (size 1.016 1.016) (thickness 0.2032)))
    )
    (fp_line (start 3.81 2.54) (end -3.81 2.54) (layer F.SilkS) (width 0.2032))
    (fp_line (start -3.81 -2.54) (end 3.81 -2.54) (layer F.SilkS) (width 0.2032))
    (fp_line (start 3.81 -2.54) (end 3.81 2.54) (layer F.SilkS) (width 0.2032))
    (fp_line (start -3.81 2.54) (end -3.81 -2.54) (layer F.SilkS) (width 0.2032))
    (pad 1 thru_hole rect (at -2.54 1.27) (size 1.524 1.524) (drill 1.016) (layers *.Cu *.Mask F.SilkS)
      (net 4 +5V))
    (pad 2 thru_hole circle (at -2.54 -1.27) (size 1.524 1.524) (drill 1.016) (layers *.Cu *.Mask F.SilkS)
      (net 2 +3.3V))
    (pad 3 thru_hole circle (at 0 1.27) (size 1.524 1.524) (drill 1.016) (layers *.Cu *.Mask F.SilkS))
    (pad 4 thru_hole circle (at 0 -1.27) (size 1.524 1.524) (drill 1.016) (layers *.Cu *.Mask F.SilkS))
    (pad 5 thru_hole circle (at 2.54 1.27) (size 1.524 1.524) (drill 1.016) (layers *.Cu *.Mask F.SilkS))
    (pad 6 thru_hole circle (at 2.54 -1.27) (size 1.524 1.524) (drill 1.016) (layers *.Cu *.Mask F.SilkS)
      (net 64 GND))
    (model pin_array/pins_array_3x2.wrl
      (at (xyz 0 0 0))
      (scale (xyz 1 1 1))
      (rotate (xyz 0 0 0))
    )
  )

  (module PIN_ARRAY_1 (layer F.Cu) (tedit 54502913) (tstamp 540797CB)
    (at 163 86 180)
    (descr "1 pin")
    (tags "CONN DEV")
    (path /54068CC8)
    (fp_text reference COUNTER (at -2.275 -0.35 270) (layer F.SilkS)
      (effects (font (size 0.562 0.562) (thickness 0.1405)))
    )
    (fp_text value CONN_1 (at 0 -1.905 180) (layer F.SilkS) hide
      (effects (font (size 0.762 0.762) (thickness 0.1524)))
    )
    (fp_line (start 1.27 1.27) (end -1.27 1.27) (layer F.SilkS) (width 0.1524))
    (fp_line (start -1.27 -1.27) (end 1.27 -1.27) (layer F.SilkS) (width 0.1524))
    (fp_line (start -1.27 1.27) (end -1.27 -1.27) (layer F.SilkS) (width 0.1524))
    (fp_line (start 1.27 -1.27) (end 1.27 1.27) (layer F.SilkS) (width 0.1524))
    (pad 1 thru_hole rect (at 0 0 180) (size 1.524 1.524) (drill 1.016) (layers *.Cu *.Mask F.SilkS)
      (net 6 /COUNTER))
    (model pin_array\pin_1.wrl
      (at (xyz 0 0 0))
      (scale (xyz 1 1 1))
      (rotate (xyz 0 0 0))
    )
  )

  (module PIN_ARRAY_1 (layer F.Cu) (tedit 5450291E) (tstamp 540797D4)
    (at 163.1 83.1)
    (descr "1 pin")
    (tags "CONN DEV")
    (path /54068CD5)
    (fp_text reference REF (at 2.2 -0.1 90) (layer F.SilkS)
      (effects (font (size 0.562 0.562) (thickness 0.1405)))
    )
    (fp_text value CONN_1 (at 0 -1.905) (layer F.SilkS) hide
      (effects (font (size 0.762 0.762) (thickness 0.1524)))
    )
    (fp_line (start 1.27 1.27) (end -1.27 1.27) (layer F.SilkS) (width 0.1524))
    (fp_line (start -1.27 -1.27) (end 1.27 -1.27) (layer F.SilkS) (width 0.1524))
    (fp_line (start -1.27 1.27) (end -1.27 -1.27) (layer F.SilkS) (width 0.1524))
    (fp_line (start 1.27 -1.27) (end 1.27 1.27) (layer F.SilkS) (width 0.1524))
    (pad 1 thru_hole rect (at 0 0) (size 1.524 1.524) (drill 1.016) (layers *.Cu *.Mask F.SilkS)
      (net 57 /REFERENCE))
    (model pin_array\pin_1.wrl
      (at (xyz 0 0 0))
      (scale (xyz 1 1 1))
      (rotate (xyz 0 0 0))
    )
  )

  (module PIN_ARRAY_1 (layer F.Cu) (tedit 544942D8) (tstamp 540797DD)
    (at 163.1 78.7 90)
    (descr "1 pin")
    (tags "CONN DEV")
    (path /54068CDB)
    (fp_text reference WORKING (at 0.7 2.4 90) (layer F.SilkS)
      (effects (font (size 0.562 0.562) (thickness 0.1405)))
    )
    (fp_text value CONN_1 (at 0 -1.905 90) (layer F.SilkS) hide
      (effects (font (size 0.762 0.762) (thickness 0.1524)))
    )
    (fp_line (start 1.27 1.27) (end -1.27 1.27) (layer F.SilkS) (width 0.1524))
    (fp_line (start -1.27 -1.27) (end 1.27 -1.27) (layer F.SilkS) (width 0.1524))
    (fp_line (start -1.27 1.27) (end -1.27 -1.27) (layer F.SilkS) (width 0.1524))
    (fp_line (start 1.27 -1.27) (end 1.27 1.27) (layer F.SilkS) (width 0.1524))
    (pad 1 thru_hole rect (at 0 0 90) (size 1.524 1.524) (drill 1.016) (layers *.Cu *.Mask F.SilkS)
      (net 62 /WORKING))
    (model pin_array\pin_1.wrl
      (at (xyz 0 0 0))
      (scale (xyz 1 1 1))
      (rotate (xyz 0 0 0))
    )
  )

  (module PIN_ARRAY_1 (layer F.Cu) (tedit 545028F9) (tstamp 540797E6)
    (at 163 92.6)
    (descr "1 pin")
    (tags "CONN DEV")
    (path /54068D0D)
    (fp_text reference RSHIELD (at 1.975 -0.025 90) (layer F.SilkS)
      (effects (font (size 0.562 0.562) (thickness 0.1405)))
    )
    (fp_text value CONN_1 (at 0 -1.905) (layer F.SilkS) hide
      (effects (font (size 0.762 0.762) (thickness 0.1524)))
    )
    (fp_line (start 1.27 1.27) (end -1.27 1.27) (layer F.SilkS) (width 0.1524))
    (fp_line (start -1.27 -1.27) (end 1.27 -1.27) (layer F.SilkS) (width 0.1524))
    (fp_line (start -1.27 1.27) (end -1.27 -1.27) (layer F.SilkS) (width 0.1524))
    (fp_line (start 1.27 -1.27) (end 1.27 1.27) (layer F.SilkS) (width 0.1524))
    (pad 1 thru_hole rect (at 0 0) (size 1.524 1.524) (drill 1.016) (layers *.Cu *.Mask F.SilkS)
      (net 59 /RSHIELD))
    (model pin_array\pin_1.wrl
      (at (xyz 0 0 0))
      (scale (xyz 1 1 1))
      (rotate (xyz 0 0 0))
    )
  )

  (module PIN_ARRAY_1 (layer F.Cu) (tedit 544942D2) (tstamp 540797EF)
    (at 163.125 73.95 90)
    (descr "1 pin")
    (tags "CONN DEV")
    (path /54068D18)
    (fp_text reference WSHIELD (at 0.2 2.375 90) (layer F.SilkS)
      (effects (font (size 0.562 0.562) (thickness 0.1405)))
    )
    (fp_text value CONN_1 (at 0 -1.905 90) (layer F.SilkS) hide
      (effects (font (size 0.762 0.762) (thickness 0.1524)))
    )
    (fp_line (start 1.27 1.27) (end -1.27 1.27) (layer F.SilkS) (width 0.1524))
    (fp_line (start -1.27 -1.27) (end 1.27 -1.27) (layer F.SilkS) (width 0.1524))
    (fp_line (start -1.27 1.27) (end -1.27 -1.27) (layer F.SilkS) (width 0.1524))
    (fp_line (start 1.27 -1.27) (end 1.27 1.27) (layer F.SilkS) (width 0.1524))
    (pad 1 thru_hole rect (at 0 0 90) (size 1.524 1.524) (drill 1.016) (layers *.Cu *.Mask F.SilkS)
      (net 63 /WSHIELD))
    (model pin_array\pin_1.wrl
      (at (xyz 0 0 0))
      (scale (xyz 1 1 1))
      (rotate (xyz 0 0 0))
    )
  )

  (module opendous:QFP64_0.8mmPitch_AT90USB1287 (layer F.Cu) (tedit 4AE14E8F) (tstamp 54065139)
    (at 111.25 99.75 135)
    (path /503EF797)
    (attr smd)
    (fp_text reference IC1 (at 0 -0.889 135) (layer F.SilkS)
      (effects (font (size 0.9144 0.8128) (thickness 0.2032)))
    )
    (fp_text value ATXMEGA256A3U (at 0 0.889 135) (layer F.SilkS)
      (effects (font (size 0.9144 0.8128) (thickness 0.2032)))
    )
    (fp_circle (center -7.39902 -7.50062) (end -7.29996 -7.50062) (layer F.SilkS) (width 0.2032))
    (fp_circle (center -7.39902 -7.50062) (end -7.2009 -7.69874) (layer F.SilkS) (width 0.2032))
    (fp_circle (center -7.39902 -7.50062) (end -7.00024 -7.29996) (layer F.SilkS) (width 0.2032))
    (fp_line (start -7.00024 -6.20014) (end -6.20014 -7.00024) (layer F.SilkS) (width 0.2032))
    (fp_line (start 7.00024 7.00024) (end 7.00024 -7.00024) (layer F.SilkS) (width 0.2032))
    (fp_line (start -7.00024 7.00024) (end 7.00024 7.00024) (layer F.SilkS) (width 0.2032))
    (fp_line (start -7.00024 -6.20014) (end -7.00024 7.00024) (layer F.SilkS) (width 0.2032))
    (fp_line (start 7.00024 -7.00024) (end -6.20014 -7.00024) (layer F.SilkS) (width 0.2032))
    (pad 1 smd rect (at -7.874 -6.00202 225) (size 0.4064 1.7272) (layers F.Cu F.Paste F.Mask)
      (net 13 /PA3))
    (pad 17 smd rect (at -6.00202 7.874 135) (size 0.4064 1.7272) (layers F.Cu F.Paste F.Mask)
      (net 27 /PC1))
    (pad 33 smd rect (at 7.874 6.00202 45) (size 0.4064 1.7272) (layers F.Cu F.Paste F.Mask)
      (net 9 /DP))
    (pad 49 smd rect (at 6.00202 -7.874 135) (size 0.4064 1.7272) (layers F.Cu F.Paste F.Mask)
      (net 52 /PF3))
    (pad 2 smd rect (at -7.874 -5.20192 225) (size 0.4064 1.7272) (layers F.Cu F.Paste F.Mask)
      (net 14 /PA4))
    (pad 18 smd rect (at -5.20192 7.874 135) (size 0.4064 1.7272) (layers F.Cu F.Paste F.Mask)
      (net 28 /PC2))
    (pad 34 smd rect (at 7.874 5.20192 45) (size 0.4064 1.7272) (layers F.Cu F.Paste F.Mask)
      (net 64 GND))
    (pad 50 smd rect (at 5.20192 -7.874 135) (size 0.4064 1.7272) (layers F.Cu F.Paste F.Mask)
      (net 53 /PF4))
    (pad 3 smd rect (at -7.874 -4.40182 225) (size 0.4064 1.7272) (layers F.Cu F.Paste F.Mask)
      (net 15 /PA5))
    (pad 19 smd rect (at -4.40182 7.874 135) (size 0.4064 1.7272) (layers F.Cu F.Paste F.Mask)
      (net 29 /PC3))
    (pad 35 smd rect (at 7.874 4.40182 45) (size 0.4064 1.7272) (layers F.Cu F.Paste F.Mask)
      (net 85 "Net-(C44-Pad2)"))
    (pad 51 smd rect (at 4.40182 -7.874 135) (size 0.4064 1.7272) (layers F.Cu F.Paste F.Mask)
      (net 54 /PF5))
    (pad 4 smd rect (at -7.874 -3.60172 225) (size 0.4064 1.7272) (layers F.Cu F.Paste F.Mask)
      (net 16 /PA6))
    (pad 20 smd rect (at -3.60172 7.874 135) (size 0.4064 1.7272) (layers F.Cu F.Paste F.Mask)
      (net 30 /PC4))
    (pad 36 smd rect (at 7.874 3.60172 45) (size 0.4064 1.7272) (layers F.Cu F.Paste F.Mask)
      (net 41 /PE0))
    (pad 52 smd rect (at 3.60172 -7.874 135) (size 0.4064 1.7272) (layers F.Cu F.Paste F.Mask)
      (net 64 GND))
    (pad 5 smd rect (at -7.874 -2.80162 225) (size 0.4064 1.7272) (layers F.Cu F.Paste F.Mask)
      (net 17 /PA7))
    (pad 21 smd rect (at -2.80162 7.874 135) (size 0.4064 1.7272) (layers F.Cu F.Paste F.Mask)
      (net 31 /PC5))
    (pad 37 smd rect (at 7.874 2.80162 45) (size 0.4064 1.7272) (layers F.Cu F.Paste F.Mask)
      (net 42 /PE1))
    (pad 53 smd rect (at 2.80162 -7.874 135) (size 0.4064 1.7272) (layers F.Cu F.Paste F.Mask)
      (net 85 "Net-(C44-Pad2)"))
    (pad 6 smd rect (at -7.874 -2.00152 225) (size 0.4064 1.7272) (layers F.Cu F.Paste F.Mask)
      (net 18 /PB0))
    (pad 22 smd rect (at -2.00152 7.874 135) (size 0.4064 1.7272) (layers F.Cu F.Paste F.Mask)
      (net 88 "Net-(IC1-Pad22)"))
    (pad 38 smd rect (at 7.874 2.00152 45) (size 0.4064 1.7272) (layers F.Cu F.Paste F.Mask)
      (net 43 /PE2))
    (pad 54 smd rect (at 2.00152 -7.874 135) (size 0.4064 1.7272) (layers F.Cu F.Paste F.Mask)
      (net 55 /PF6))
    (pad 7 smd rect (at -7.874 -1.20142 225) (size 0.4064 1.7272) (layers F.Cu F.Paste F.Mask)
      (net 19 /PB1))
    (pad 23 smd rect (at -1.20142 7.874 135) (size 0.4064 1.7272) (layers F.Cu F.Paste F.Mask)
      (net 32 /PC7))
    (pad 39 smd rect (at 7.874 1.20142 45) (size 0.4064 1.7272) (layers F.Cu F.Paste F.Mask)
      (net 44 /PE3))
    (pad 55 smd rect (at 1.20142 -7.874 135) (size 0.4064 1.7272) (layers F.Cu F.Paste F.Mask)
      (net 56 /PF7))
    (pad 8 smd rect (at -7.874 -0.40132 225) (size 0.4064 1.7272) (layers F.Cu F.Paste F.Mask)
      (net 20 /PB2))
    (pad 24 smd rect (at -0.40132 7.874 135) (size 0.4064 1.7272) (layers F.Cu F.Paste F.Mask)
      (net 64 GND))
    (pad 40 smd rect (at 7.874 0.40132 45) (size 0.4064 1.7272) (layers F.Cu F.Paste F.Mask)
      (net 45 /PE4))
    (pad 56 smd rect (at 0.40132 -7.874 135) (size 0.4064 1.7272) (layers F.Cu F.Paste F.Mask)
      (net 40 /PDI_DATA))
    (pad 9 smd rect (at -7.874 0.39878 225) (size 0.4064 1.7272) (layers F.Cu F.Paste F.Mask)
      (net 21 /PB3))
    (pad 25 smd rect (at 0.39878 7.874 135) (size 0.4064 1.7272) (layers F.Cu F.Paste F.Mask)
      (net 85 "Net-(C44-Pad2)"))
    (pad 41 smd rect (at 7.874 -0.39878 45) (size 0.4064 1.7272) (layers F.Cu F.Paste F.Mask)
      (net 46 /PE5))
    (pad 57 smd rect (at -0.39878 -7.874 135) (size 0.4064 1.7272) (layers F.Cu F.Paste F.Mask)
      (net 39 /PDI_CLK))
    (pad 10 smd rect (at -7.874 1.19888 225) (size 0.4064 1.7272) (layers F.Cu F.Paste F.Mask)
      (net 22 /PB4))
    (pad 26 smd rect (at 1.19888 7.874 135) (size 0.4064 1.7272) (layers F.Cu F.Paste F.Mask)
      (net 33 /PD0))
    (pad 42 smd rect (at 7.874 -1.19888 45) (size 0.4064 1.7272) (layers F.Cu F.Paste F.Mask)
      (net 47 /PE6))
    (pad 58 smd rect (at -1.19888 -7.874 135) (size 0.4064 1.7272) (layers F.Cu F.Paste F.Mask)
      (net 89 "Net-(IC1-Pad58)"))
    (pad 11 smd rect (at -7.874 1.99898 225) (size 0.4064 1.7272) (layers F.Cu F.Paste F.Mask)
      (net 23 /PB5))
    (pad 27 smd rect (at 1.99898 7.874 135) (size 0.4064 1.7272) (layers F.Cu F.Paste F.Mask)
      (net 34 /PD1))
    (pad 43 smd rect (at 7.874 -1.99898 45) (size 0.4064 1.7272) (layers F.Cu F.Paste F.Mask)
      (net 48 /PE7))
    (pad 59 smd rect (at -1.99898 -7.874 135) (size 0.4064 1.7272) (layers F.Cu F.Paste F.Mask)
      (net 90 "Net-(IC1-Pad59)"))
    (pad 12 smd rect (at -7.874 2.79908 225) (size 0.4064 1.7272) (layers F.Cu F.Paste F.Mask)
      (net 24 /PB6))
    (pad 28 smd rect (at 2.79908 7.874 135) (size 0.4064 1.7272) (layers F.Cu F.Paste F.Mask)
      (net 35 /PD2))
    (pad 44 smd rect (at 7.874 -2.79908 45) (size 0.4064 1.7272) (layers F.Cu F.Paste F.Mask)
      (net 64 GND))
    (pad 60 smd rect (at -2.79908 -7.874 135) (size 0.4064 1.7272) (layers F.Cu F.Paste F.Mask)
      (net 64 GND))
    (pad 13 smd rect (at -7.874 3.59918 225) (size 0.4064 1.7272) (layers F.Cu F.Paste F.Mask)
      (net 25 /PB7))
    (pad 29 smd rect (at 3.59918 7.874 135) (size 0.4064 1.7272) (layers F.Cu F.Paste F.Mask)
      (net 36 /PD3))
    (pad 45 smd rect (at 7.874 -3.59918 45) (size 0.4064 1.7272) (layers F.Cu F.Paste F.Mask)
      (net 85 "Net-(C44-Pad2)"))
    (pad 61 smd rect (at -3.59918 -7.874 135) (size 0.4064 1.7272) (layers F.Cu F.Paste F.Mask)
      (net 2 +3.3V))
    (pad 14 smd rect (at -7.874 4.39928 225) (size 0.4064 1.7272) (layers F.Cu F.Paste F.Mask)
      (net 64 GND))
    (pad 30 smd rect (at 4.39928 7.874 135) (size 0.4064 1.7272) (layers F.Cu F.Paste F.Mask)
      (net 37 /PD4))
    (pad 46 smd rect (at 7.874 -4.39928 45) (size 0.4064 1.7272) (layers F.Cu F.Paste F.Mask)
      (net 49 /PF0))
    (pad 62 smd rect (at -4.39928 -7.874 135) (size 0.4064 1.7272) (layers F.Cu F.Paste F.Mask)
      (net 10 /PA0))
    (pad 15 smd rect (at -7.874 5.19938 225) (size 0.4064 1.7272) (layers F.Cu F.Paste F.Mask)
      (net 85 "Net-(C44-Pad2)"))
    (pad 31 smd rect (at 5.19938 7.874 135) (size 0.4064 1.7272) (layers F.Cu F.Paste F.Mask)
      (net 38 /PD5))
    (pad 47 smd rect (at 7.874 -5.19938 45) (size 0.4064 1.7272) (layers F.Cu F.Paste F.Mask)
      (net 50 /PF1))
    (pad 63 smd rect (at -5.19938 -7.874 135) (size 0.4064 1.7272) (layers F.Cu F.Paste F.Mask)
      (net 11 /PA1))
    (pad 16 smd rect (at -7.874 5.99948 225) (size 0.4064 1.7272) (layers F.Cu F.Paste F.Mask)
      (net 26 /PC0))
    (pad 32 smd rect (at 5.99948 7.874 135) (size 0.4064 1.7272) (layers F.Cu F.Paste F.Mask)
      (net 8 /DM))
    (pad 48 smd rect (at 7.874 -5.99948 45) (size 0.4064 1.7272) (layers F.Cu F.Paste F.Mask)
      (net 51 /PF2))
    (pad 64 smd rect (at -5.99948 -7.874 135) (size 0.4064 1.7272) (layers F.Cu F.Paste F.Mask)
      (net 12 /PA2))
  )

  (gr_circle (center 146.275 118.975) (end 149.175 117.775) (layer F.Mask) (width 0.3) (tstamp 545126C5))
  (gr_line (start 143.175 118.975) (end 149.375 118.975) (angle 90) (layer F.Mask) (width 0.2) (tstamp 545126C4))
  (gr_line (start 143.375 117.775) (end 146.375 117.775) (angle 90) (layer F.Mask) (width 0.2) (tstamp 545126C3))
  (gr_line (start 144.275 116.575) (end 145.775 116.575) (angle 90) (layer F.Mask) (width 0.2) (tstamp 545126C2))
  (gr_line (start 145.775 116.575) (end 145.775 115.875) (angle 90) (layer F.Mask) (width 0.2) (tstamp 545126C1))
  (gr_line (start 146.375 117.775) (end 148.175 116.475) (angle 90) (layer F.Mask) (width 0.2) (tstamp 545126C0))
  (gr_line (start 146.075 117.175) (end 147.175 115.975) (angle 90) (layer F.Mask) (width 0.2) (tstamp 545126BF))
  (gr_line (start 146.675 118.375) (end 149.075 117.575) (angle 90) (layer F.Mask) (width 0.2) (tstamp 545126BE))
  (gr_line (start 146.675 118.375) (end 143.275 118.375) (angle 90) (layer F.Mask) (width 0.2) (tstamp 545126BD))
  (gr_line (start 143.775 117.175) (end 146.075 117.175) (angle 90) (layer F.Mask) (width 0.2) (tstamp 545126BC))
  (gr_line (start 143.275 119.575) (end 146.675 119.575) (angle 90) (layer F.Mask) (width 0.2) (tstamp 545126BB))
  (gr_line (start 146.675 119.575) (end 149.075 120.175) (angle 90) (layer F.Mask) (width 0.2) (tstamp 545126BA))
  (gr_line (start 143.475 120.175) (end 146.375 120.175) (angle 90) (layer F.Mask) (width 0.2) (tstamp 545126B9))
  (gr_line (start 146.375 120.175) (end 148.275 121.275) (angle 90) (layer F.Mask) (width 0.2) (tstamp 545126B8))
  (gr_line (start 143.775 120.775) (end 146.075 120.775) (angle 90) (layer F.Mask) (width 0.2) (tstamp 545126B7))
  (gr_line (start 146.075 120.775) (end 147.175 121.875) (angle 90) (layer F.Mask) (width 0.2) (tstamp 545126B6))
  (gr_line (start 144.375 121.375) (end 145.775 121.375) (angle 90) (layer F.Mask) (width 0.2) (tstamp 545126B5))
  (gr_line (start 145.775 121.375) (end 145.775 121.975) (angle 90) (layer F.Mask) (width 0.2) (tstamp 545126B4))
  (gr_line (start 147.3 121.1) (end 148.5 117.6) (angle 90) (layer F.SilkS) (width 0.5))
  (gr_line (start 146.3 117.6) (end 147.3 121.1) (angle 90) (layer F.SilkS) (width 0.5))
  (gr_line (start 145.4 121.1) (end 146.3 117.6) (angle 90) (layer F.SilkS) (width 0.5))
  (gr_line (start 144.2 117.6) (end 145.4 121.1) (angle 90) (layer F.SilkS) (width 0.5))
  (gr_line (start 145.8 121.4) (end 145.8 122) (angle 90) (layer F.Mask) (width 0.2))
  (gr_line (start 144.4 121.4) (end 145.8 121.4) (angle 90) (layer F.Mask) (width 0.2))
  (gr_line (start 146.1 120.8) (end 147.2 121.9) (angle 90) (layer F.Mask) (width 0.2))
  (gr_line (start 143.8 120.8) (end 146.1 120.8) (angle 90) (layer F.Mask) (width 0.2))
  (gr_line (start 146.4 120.2) (end 148.3 121.3) (angle 90) (layer F.Mask) (width 0.2))
  (gr_line (start 143.5 120.2) (end 146.4 120.2) (angle 90) (layer F.Mask) (width 0.2))
  (gr_line (start 146.7 119.6) (end 149.1 120.2) (angle 90) (layer F.Mask) (width 0.2))
  (gr_line (start 143.3 119.6) (end 146.7 119.6) (angle 90) (layer F.Mask) (width 0.2))
  (gr_line (start 143.8 117.2) (end 146.1 117.2) (angle 90) (layer F.Mask) (width 0.2))
  (gr_line (start 146.7 118.4) (end 143.3 118.4) (angle 90) (layer F.Mask) (width 0.2))
  (gr_line (start 146.7 118.4) (end 149.1 117.6) (angle 90) (layer F.Mask) (width 0.2))
  (gr_line (start 146.1 117.2) (end 147.2 116) (angle 90) (layer F.Mask) (width 0.2))
  (gr_line (start 146.4 117.8) (end 148.2 116.5) (angle 90) (layer F.Mask) (width 0.2))
  (gr_line (start 145.8 116.6) (end 145.8 115.9) (angle 90) (layer F.Mask) (width 0.2))
  (gr_line (start 144.3 116.6) (end 145.8 116.6) (angle 90) (layer F.Mask) (width 0.2))
  (gr_line (start 143.4 117.8) (end 146.4 117.8) (angle 90) (layer F.Mask) (width 0.2))
  (gr_line (start 143.2 119) (end 149.4 119) (angle 90) (layer F.Mask) (width 0.2))
  (gr_circle (center 146.3 119) (end 149.2 117.8) (layer F.Mask) (width 0.3))
  (gr_text "Michael D. M. Dryden 2014\nLicensed under CERN OHL v.1.2" (at 164.9476 46.4312) (layer F.SilkS)
    (effects (font (size 1 1) (thickness 0.25)) (justify right))
  )
  (gr_text "DStat v.1.2\nWheeler Lab" (at 150.7 117.975) (layer F.SilkS)
    (effects (font (size 1.5 1.5) (thickness 0.3)) (justify left))
  )
  (gr_text " You may redistribute and modify this documentation under the terms of the CERN OHL v.1.2. (http://ohwr.org/cernohl).\nThis documentation is distributed WITHOUT ANY EXPRESS OR IMPLIED WARRANTY, INCLUDING OF MERCHANTABILITY,\n SATISFACTORY QUALITY AND FITNESS FOR A PARTICULAR PURPOSE.\nPlease see the CERN OHL v.1.2 for applicable conditions" (at 177.5968 160.8836) (layer Cmts.User)
    (effects (font (size 1 1) (thickness 0.25)) (justify left))
  )
  (gr_text 1 (at 89.35 120.5) (layer F.SilkS)
    (effects (font (size 1.5 1.5) (thickness 0.3)))
  )
  (gr_text 1 (at 92 112.75) (layer F.SilkS)
    (effects (font (size 1.5 1.5) (thickness 0.3)))
  )
  (gr_text GND (at 96.85 56.425) (layer F.SilkS)
    (effects (font (size 0.7 0.7) (thickness 0.175)))
  )
  (gr_text +5V (at 88.925 61.025) (layer F.SilkS)
    (effects (font (size 0.5 0.5) (thickness 0.125)))
  )
  (gr_text +3.3V (at 88.85 54.7) (layer F.SilkS)
    (effects (font (size 0.5 0.5) (thickness 0.125)))
  )
  (gr_text GND (at 163.45 63.925) (layer F.SilkS)
    (effects (font (size 0.5 0.5) (thickness 0.125)))
  )
  (gr_text "+1.5 VR" (at 164.225 61.35) (layer F.SilkS)
    (effects (font (size 0.5 0.5) (thickness 0.125)))
  )
  (gr_line (start 166.3 43.4) (end 166.3 123.4) (angle 90) (layer Edge.Cuts) (width 0.1))
  (gr_line (start 86.3 123.4) (end 86.3 43.4) (angle 90) (layer Edge.Cuts) (width 0.1))
  (gr_line (start 166.3 123.4) (end 86.3 123.4) (angle 90) (layer Edge.Cuts) (width 0.1))
  (gr_line (start 86.3 43.4) (end 166.3 43.4) (angle 90) (layer Edge.Cuts) (width 0.1))

  (via (at 135.6 71.9) (size 0.508) (layers F.Cu B.Cu) (net 1))
  (via (at 139.2 73.4) (size 0.508) (layers F.Cu B.Cu) (net 1))
  (segment (start 160.618 61.33) (end 160.9 61.33) (width 0.127) (layer F.Cu) (net 1))
  (segment (start 157.748 64.2) (end 160.618 61.33) (width 0.127) (layer F.Cu) (net 1))
  (segment (start 131.9 68.2) (end 131.9 65.9525) (width 0.127) (layer F.Cu) (net 1))
  (segment (start 135.6 71.9) (end 131.9 68.2) (width 0.127) (layer F.Cu) (net 1))
  (segment (start 137.1 73.4) (end 135.6 71.9) (width 0.127) (layer B.Cu) (net 1))
  (segment (start 139.2 73.4) (end 137.1 73.4) (width 0.127) (layer B.Cu) (net 1))
  (segment (start 140.1 73.4) (end 139.2 73.4) (width 0.127) (layer F.Cu) (net 1))
  (segment (start 145.9 79.2) (end 140.1 73.4) (width 0.127) (layer F.Cu) (net 1))
  (segment (start 147.086 97.435) (end 148.806 97.435) (width 0.25) (layer F.Cu) (net 1))
  (segment (start 146.6 96.949) (end 147.086 97.435) (width 0.127) (layer F.Cu) (net 1))
  (segment (start 144.05 81.05) (end 144.05 97.1975) (width 0.127) (layer F.Cu) (net 1))
  (segment (start 145.9 79.2) (end 144.05 81.05) (width 0.127) (layer F.Cu) (net 1))
  (segment (start 150.8 79.2) (end 145.9 79.2) (width 0.127) (layer F.Cu) (net 1))
  (segment (start 151.555 78.445) (end 150.8 79.2) (width 0.127) (layer F.Cu) (net 1))
  (segment (start 151.555 76.606) (end 151.555 78.445) (width 0.127) (layer F.Cu) (net 1))
  (segment (start 144.05 97.1975) (end 144.702 97.1975) (width 0.127) (layer F.Cu) (net 1))
  (segment (start 142.05 97.1975) (end 144.05 97.1975) (width 0.25) (layer F.Cu) (net 1))
  (segment (start 129.123 54.4298) (end 129.475 54.0775) (width 0.127) (layer F.Cu) (net 1) (status 30))
  (segment (start 141.333 96.4802) (end 142.05 97.1975) (width 0.25) (layer F.Cu) (net 1))
  (segment (start 139.5225 96.4802) (end 141.333 96.4802) (width 0.25) (layer F.Cu) (net 1))
  (segment (start 144.05 97.1975) (end 144.702 97.1975) (width 0.127) (layer F.Cu) (net 1))
  (segment (start 146.352 97.1975) (end 146.6 96.949) (width 0.127) (layer F.Cu) (net 1))
  (segment (start 144.702 97.1975) (end 146.352 97.1975) (width 0.25) (layer F.Cu) (net 1))
  (segment (start 157.748 64.1525) (end 157.748 64.2) (width 0.127) (layer F.Cu) (net 1))
  (segment (start 131.55 54.0775) (end 131.648 54.175) (width 0.127) (layer F.Cu) (net 1) (status 30))
  (segment (start 133.598 54.25) (end 133.598 55.2512) (width 0.127) (layer F.Cu) (net 1))
  (segment (start 133.548 54.2) (end 133.598 54.25) (width 0.127) (layer F.Cu) (net 1))
  (segment (start 133.5475 54.2) (end 133.548 54.2) (width 0.127) (layer F.Cu) (net 1))
  (segment (start 133.4 64.4525) (end 131.9 65.9525) (width 0.127) (layer F.Cu) (net 1))
  (segment (start 133.4 60.3) (end 133.4 64.4525) (width 0.127) (layer F.Cu) (net 1))
  (segment (start 132.6 59.5) (end 133.4 60.3) (width 0.127) (layer F.Cu) (net 1))
  (segment (start 132.6 57.25) (end 132.6 59.5) (width 0.127) (layer F.Cu) (net 1))
  (segment (start 133.598 56.2525) (end 132.6 57.25) (width 0.127) (layer F.Cu) (net 1))
  (segment (start 133.598 55.2512) (end 133.598 56.2525) (width 0.127) (layer F.Cu) (net 1))
  (segment (start 133.5975 55.2517) (end 133.5975 56) (width 0.127) (layer F.Cu) (net 1))
  (segment (start 133.598 55.2512) (end 133.5975 55.2517) (width 0.127) (layer F.Cu) (net 1))
  (segment (start 157.748 64.2) (end 157.748 67.3067) (width 0.127) (layer F.Cu) (net 1))
  (segment (start 157.748 70.4135) (end 151.555 76.606) (width 0.127) (layer F.Cu) (net 1))
  (segment (start 157.748 67.3067) (end 157.748 70.4135) (width 0.127) (layer F.Cu) (net 1))
  (segment (start 157.7475 67.3072) (end 157.7475 69.28) (width 0.127) (layer F.Cu) (net 1))
  (segment (start 157.748 67.3067) (end 157.7475 67.3072) (width 0.127) (layer F.Cu) (net 1))
  (segment (start 137.38 96.4802) (end 139.5225 96.4802) (width 0.25) (layer F.Cu) (net 1))
  (segment (start 136.72 95.8198) (end 137.38 96.4802) (width 0.25) (layer F.Cu) (net 1))
  (segment (start 135.078 95.8198) (end 136.72 95.8198) (width 0.25) (layer F.Cu) (net 1))
  (segment (start 135.078 95.8198) (end 135.0775 95.8198) (width 0.127) (layer F.Cu) (net 1))
  (segment (start 131.6725 54.2) (end 131.55 54.0775) (width 0.13) (layer F.Cu) (net 1) (tstamp 546F1BCE))
  (segment (start 133.5475 54.2) (end 131.6725 54.2) (width 0.13) (layer F.Cu) (net 1))
  (segment (start 131.55 54.0775) (end 129.475 54.0775) (width 0.13) (layer F.Cu) (net 1))
  (segment (start 128.6475 54.0775) (end 128.25 54.475) (width 0.13) (layer F.Cu) (net 1) (tstamp 546F1BD3))
  (segment (start 128.25 54.475) (end 126.35 54.475) (width 0.13) (layer F.Cu) (net 1) (tstamp 546F1BD4))
  (segment (start 129.475 54.0775) (end 128.6475 54.0775) (width 0.13) (layer F.Cu) (net 1))
  (segment (start 120.075 75.875) (end 120.075 77.1925) (width 0.2) (layer F.Cu) (net 2))
  (segment (start 120.075 77.1925) (end 120.07 77.1975) (width 0.2) (layer F.Cu) (net 2) (tstamp 546E8A32))
  (segment (start 122.002 79.1025) (end 122.002 77.2455) (width 0.13) (layer F.Cu) (net 2))
  (via (at 115.8 89.5) (size 0.508) (layers F.Cu B.Cu) (net 2))
  (segment (start 122.3 79.4) (end 122.002 79.1025) (width 0.2032) (layer F.Cu) (net 2))
  (segment (start 122.3 82.9) (end 122.3 79.4) (width 0.2032) (layer F.Cu) (net 2))
  (segment (start 115.8 89.4) (end 122.3 82.9) (width 0.2032) (layer F.Cu) (net 2))
  (segment (start 115.8 89.5) (end 115.8 89.4) (width 0.2032) (layer F.Cu) (net 2))
  (segment (start 115.8 89.5) (end 112.4525 92.8475) (width 0.2) (layer B.Cu) (net 2))
  (segment (start 112.4525 97.2) (end 112.4525 92.8475) (width 0.2) (layer B.Cu) (net 2) (tstamp 5451FE6A))
  (segment (start 122.002 77.2455) (end 123.8 75.4475) (width 0.13) (layer F.Cu) (net 2) (tstamp 546E8A24))
  (segment (start 120.07 75.88) (end 120.075 75.875) (width 0.2) (layer F.Cu) (net 2) (tstamp 546E8A10))
  (segment (start 120.075 75.875) (end 120.5025 75.4475) (width 0.2) (layer F.Cu) (net 2) (tstamp 546E8A30))
  (segment (start 120.5025 75.4475) (end 123.8 75.4475) (width 0.2) (layer F.Cu) (net 2) (tstamp 546E8A11))
  (segment (start 102.3 108.2) (end 102.2 108.2) (width 0.13) (layer F.Cu) (net 2))
  (segment (start 102.2 108.2) (end 101.86 107.86) (width 0.13) (layer F.Cu) (net 2) (tstamp 5452063A))
  (segment (start 93.01 107.86) (end 101.86 107.86) (width 0.13) (layer F.Cu) (net 2))
  (segment (start 108.573519 108.273519) (end 107.697038 109.15) (width 0.13) (layer B.Cu) (net 2))
  (via (at 106.4 109.15) (size 0.508) (layers F.Cu B.Cu) (net 2))
  (segment (start 107.697038 109.15) (end 106.4 109.15) (width 0.13) (layer B.Cu) (net 2) (tstamp 54520205))
  (segment (start 106.3 109.05) (end 106.4 109.15) (width 0.13) (layer F.Cu) (net 2) (tstamp 5452027D))
  (via (at 103.25 109.05) (size 0.508) (layers F.Cu B.Cu) (net 2))
  (segment (start 103.25 109.05) (end 106.3 109.05) (width 0.13) (layer F.Cu) (net 2))
  (segment (start 102.4 108.2) (end 103.25 109.05) (width 0.13) (layer B.Cu) (net 2) (tstamp 54520284))
  (segment (start 102.3 108.2) (end 102.4 108.2) (width 0.13) (layer B.Cu) (net 2) (tstamp 54520283))
  (via (at 102.3 108.2) (size 0.508) (layers F.Cu B.Cu) (net 2))
  (segment (start 93.02 107.85) (end 93.01 107.86) (width 0.13) (layer F.Cu) (net 2) (tstamp 54520623))
  (segment (start 93.01 107.86) (end 91.53 109.34) (width 0.13) (layer F.Cu) (net 2) (tstamp 54520631))
  (segment (start 108.573519 108.273519) (end 109.35 107.497038) (width 0.2) (layer B.Cu) (net 2))
  (segment (start 109.345005 106.745005) (end 109.345005 106.745004) (width 0.2) (layer F.Cu) (net 2) (tstamp 54520076))
  (segment (start 109.35 106.75) (end 109.345005 106.745005) (width 0.2) (layer F.Cu) (net 2) (tstamp 54520074))
  (via (at 109.35 106.75) (size 0.508) (layers F.Cu B.Cu) (net 2))
  (segment (start 109.35 107.497038) (end 109.35 106.75) (width 0.2) (layer B.Cu) (net 2) (tstamp 54520072))
  (segment (start 114.1525 99.4) (end 113.2 100.3525) (width 0.2) (layer B.Cu) (net 2))
  (segment (start 113.2 102.890009) (end 109.345005 106.745004) (width 0.2) (layer F.Cu) (net 2) (tstamp 5451FE5A))
  (segment (start 109.345005 106.745004) (end 108.227246 107.862763) (width 0.2) (layer F.Cu) (net 2) (tstamp 54520077))
  (segment (start 113.2 100.9) (end 113.2 102.890009) (width 0.2) (layer F.Cu) (net 2) (tstamp 5451FE59))
  (via (at 113.2 100.9) (size 0.508) (layers F.Cu B.Cu) (net 2))
  (segment (start 113.2 100.3525) (end 113.2 100.9) (width 0.2) (layer B.Cu) (net 2) (tstamp 5451FE57))
  (segment (start 112.4525 97.2) (end 114.1525 98.9) (width 0.2) (layer B.Cu) (net 2))
  (segment (start 114.1525 98.9) (end 114.1525 99.4) (width 0.2) (layer B.Cu) (net 2) (tstamp 5451FE28))
  (via (at 160.8 69.7) (size 0.508) (layers F.Cu B.Cu) (net 2))
  (via (at 160.8 72.1) (size 0.508) (layers F.Cu B.Cu) (net 2))
  (via (at 152.5 60.1) (size 0.508) (layers F.Cu B.Cu) (net 2))
  (via (at 151.3 61.2) (size 0.508) (layers F.Cu B.Cu) (net 2))
  (via (at 144.9 96) (size 0.508) (layers F.Cu B.Cu) (net 2))
  (via (at 145.2 98.2) (size 0.508) (layers F.Cu B.Cu) (net 2))
  (via (at 154.4 88.8) (size 0.508) (layers F.Cu B.Cu) (net 2))
  (via (at 155.7 94) (size 0.508) (layers F.Cu B.Cu) (net 2))
  (via (at 144.5 79.7) (size 0.508) (layers F.Cu B.Cu) (net 2))
  (via (at 145.7 80.8) (size 0.508) (layers F.Cu B.Cu) (net 2))
  (via (at 141.8 69.6) (size 0.508) (layers F.Cu B.Cu) (net 2))
  (via (at 141.8 71.3) (size 0.508) (layers F.Cu B.Cu) (net 2))
  (segment (start 160.8 69.7) (end 160.8 67.9) (width 0.2032) (layer F.Cu) (net 2))
  (segment (start 160.8 69.7) (end 160.8 72.1) (width 0.2032) (layer B.Cu) (net 2))
  (segment (start 160.148 67.9) (end 160.8 67.9) (width 0.2032) (layer F.Cu) (net 2))
  (segment (start 159.7 67.4525) (end 160.148 67.9) (width 0.2032) (layer F.Cu) (net 2))
  (segment (start 101.19 44.5) (end 89.16 56.53) (width 0.2032) (layer F.Cu) (net 2))
  (segment (start 116.1 44.5) (end 101.19 44.5) (width 0.2032) (layer F.Cu) (net 2))
  (segment (start 123.3 51.7) (end 116.1 44.5) (width 0.2032) (layer F.Cu) (net 2))
  (segment (start 123.3 53.2) (end 123.3 51.7) (width 0.2032) (layer F.Cu) (net 2))
  (segment (start 149.015 81.315) (end 149.015 82.194) (width 0.2032) (layer F.Cu) (net 2))
  (segment (start 148.5 80.8) (end 149.015 81.315) (width 0.2032) (layer F.Cu) (net 2))
  (segment (start 145.7 80.8) (end 148.5 80.8) (width 0.2032) (layer F.Cu) (net 2))
  (segment (start 160.8 67.8) (end 160.8 67.9) (width 0.2032) (layer F.Cu) (net 2))
  (segment (start 163.4 65.2) (end 160.8 67.8) (width 0.2032) (layer F.Cu) (net 2))
  (segment (start 163.4 61.4) (end 163.4 65.2) (width 0.2032) (layer F.Cu) (net 2))
  (segment (start 162.1 60.1) (end 163.4 61.4) (width 0.2032) (layer F.Cu) (net 2))
  (segment (start 152.5 60.1) (end 162.1 60.1) (width 0.2032) (layer F.Cu) (net 2))
  (segment (start 152.4 60.1) (end 152.5 60.1) (width 0.2032) (layer B.Cu) (net 2))
  (segment (start 151.3 61.2) (end 152.4 60.1) (width 0.2032) (layer B.Cu) (net 2))
  (segment (start 151.3 61.8) (end 151.3 61.2) (width 0.2032) (layer F.Cu) (net 2))
  (segment (start 150.3 62.8) (end 151.3 61.8) (width 0.2032) (layer F.Cu) (net 2))
  (segment (start 147.8 62.8) (end 150.3 62.8) (width 0.2032) (layer F.Cu) (net 2))
  (segment (start 146.9 63.7) (end 147.8 62.8) (width 0.2032) (layer F.Cu) (net 2))
  (segment (start 146.9 66.3) (end 146.9 63.7) (width 0.2032) (layer F.Cu) (net 2))
  (segment (start 143.752 69.4475) (end 146.9 66.3) (width 0.2032) (layer F.Cu) (net 2))
  (segment (start 143.3 69.4475) (end 143.752 69.4475) (width 0.2032) (layer F.Cu) (net 2))
  (segment (start 124.636 51.864) (end 126.398 51.864) (width 0.2032) (layer F.Cu) (net 2) (status 20))
  (segment (start 123.3 53.2) (end 124.636 51.864) (width 0.2032) (layer F.Cu) (net 2))
  (segment (start 123.3 66) (end 123.3 53.2) (width 0.2032) (layer F.Cu) (net 2))
  (segment (start 130 72.7) (end 123.3 66) (width 0.2032) (layer F.Cu) (net 2))
  (segment (start 145.6 90.1) (end 147.6 88.1) (width 0.2032) (layer F.Cu) (net 2))
  (segment (start 145.6 95.3) (end 145.6 90.1) (width 0.2032) (layer F.Cu) (net 2))
  (segment (start 144.9 96) (end 145.6 95.3) (width 0.2032) (layer F.Cu) (net 2))
  (segment (start 144.9 97.9) (end 144.9 96) (width 0.2032) (layer B.Cu) (net 2))
  (segment (start 145.2 98.2) (end 144.9 97.9) (width 0.2032) (layer B.Cu) (net 2))
  (segment (start 145.2 100) (end 145.2 98.2) (width 0.2032) (layer F.Cu) (net 2))
  (segment (start 140.398 104.8025) (end 145.2 100) (width 0.2032) (layer F.Cu) (net 2))
  (segment (start 139.1 104.8025) (end 140.398 104.8025) (width 0.2032) (layer F.Cu) (net 2))
  (segment (start 154.4 88.8) (end 153.326 87.7262) (width 0.2032) (layer F.Cu) (net 2))
  (segment (start 154.4 92.7) (end 154.4 88.8) (width 0.2032) (layer B.Cu) (net 2))
  (segment (start 155.7 94) (end 154.4 92.7) (width 0.2032) (layer B.Cu) (net 2))
  (segment (start 156.28 94.58) (end 155.7 94) (width 0.2032) (layer F.Cu) (net 2))
  (segment (start 156.28 94.8525) (end 156.28 94.58) (width 0.2032) (layer F.Cu) (net 2))
  (segment (start 154.4 94.889) (end 154.394 94.895) (width 0.2032) (layer F.Cu) (net 2))
  (segment (start 154.4 93.3525) (end 154.4 94.889) (width 0.2032) (layer F.Cu) (net 2))
  (segment (start 154.436 94.8525) (end 154.394 94.895) (width 0.2032) (layer F.Cu) (net 2))
  (segment (start 156.28 94.8525) (end 154.436 94.8525) (width 0.2032) (layer F.Cu) (net 2))
  (segment (start 142.748 95.3525) (end 141.55 95.3525) (width 0.2032) (layer F.Cu) (net 2))
  (segment (start 143 95.1) (end 142.748 95.3525) (width 0.2032) (layer F.Cu) (net 2))
  (segment (start 143 79.3) (end 143 95.1) (width 0.2032) (layer F.Cu) (net 2))
  (segment (start 143.55 78.75) (end 143 79.3) (width 0.2032) (layer F.Cu) (net 2))
  (segment (start 143.55 78.75) (end 144.5 79.7) (width 0.2032) (layer F.Cu) (net 2))
  (segment (start 145.6 80.8) (end 145.7 80.8) (width 0.2032) (layer B.Cu) (net 2))
  (segment (start 144.5 79.7) (end 145.6 80.8) (width 0.2032) (layer B.Cu) (net 2))
  (segment (start 147.5 88.1) (end 147.6 88.1) (width 0.2032) (layer F.Cu) (net 2))
  (segment (start 145.7 86.3) (end 147.5 88.1) (width 0.2032) (layer F.Cu) (net 2))
  (segment (start 145.7 80.8) (end 145.7 86.3) (width 0.2032) (layer F.Cu) (net 2))
  (segment (start 152.952 88.1) (end 153.326 87.7262) (width 0.2032) (layer F.Cu) (net 2))
  (segment (start 147.6 88.1) (end 152.952 88.1) (width 0.2032) (layer F.Cu) (net 2))
  (segment (start 148.852 82.3565) (end 149.015 82.194) (width 0.2032) (layer F.Cu) (net 2))
  (segment (start 148.852 84.15) (end 148.852 82.3565) (width 0.2032) (layer F.Cu) (net 2))
  (segment (start 141.952 69.4475) (end 143.3 69.4475) (width 0.2032) (layer F.Cu) (net 2))
  (segment (start 141.8 69.6) (end 141.952 69.4475) (width 0.2032) (layer F.Cu) (net 2))
  (segment (start 141.8 71.3) (end 141.8 69.6) (width 0.2032) (layer B.Cu) (net 2))
  (segment (start 127.252 75.4475) (end 130 72.7) (width 0.2032) (layer F.Cu) (net 2))
  (segment (start 125.05 75.4475) (end 127.252 75.4475) (width 0.2032) (layer F.Cu) (net 2))
  (segment (start 129.574 78.1975) (end 129.756 78.015) (width 0.2032) (layer F.Cu) (net 2))
  (segment (start 127.8 78.1975) (end 129.574 78.1975) (width 0.2032) (layer F.Cu) (net 2))
  (segment (start 156.28 95.5275) (end 157.6 96.8475) (width 0.2032) (layer F.Cu) (net 2))
  (segment (start 156.28 94.8525) (end 156.28 95.5275) (width 0.2032) (layer F.Cu) (net 2))
  (segment (start 156.298 94.87) (end 156.28 94.8525) (width 0.2032) (layer F.Cu) (net 2))
  (segment (start 143.3 68.2097) (end 143.256 68.1657) (width 0.2032) (layer F.Cu) (net 2))
  (segment (start 143.3 69.4475) (end 143.3 68.2097) (width 0.2032) (layer F.Cu) (net 2))
  (segment (start 126.398 51.864) (end 126.398 52.499) (width 0.2032) (layer F.Cu) (net 2) (status 30))
  (segment (start 126.398 51.2036) (end 126.398 51.864) (width 0.2032) (layer F.Cu) (net 2) (status 30))
  (segment (start 139.522 95.8198) (end 139.5225 95.8198) (width 0.2032) (layer F.Cu) (net 2))
  (segment (start 141.083 95.8198) (end 141.55 95.3525) (width 0.2032) (layer F.Cu) (net 2))
  (segment (start 139.5225 95.8198) (end 141.083 95.8198) (width 0.2032) (layer F.Cu) (net 2))
  (segment (start 138.833 105.0698) (end 137.0225 105.0698) (width 0.2032) (layer F.Cu) (net 2))
  (segment (start 139.1 104.8025) (end 138.833 105.0698) (width 0.2032) (layer F.Cu) (net 2))
  (segment (start 135.978 106.3779) (end 137.022 106.3779) (width 0.2032) (layer F.Cu) (net 2))
  (segment (start 135.9 106.3) (end 135.978 106.3779) (width 0.2032) (layer F.Cu) (net 2))
  (segment (start 135.9 105.15) (end 135.9 106.3) (width 0.2032) (layer F.Cu) (net 2))
  (segment (start 135.98 105.0698) (end 135.9 105.15) (width 0.2032) (layer F.Cu) (net 2))
  (segment (start 137.0225 105.0698) (end 135.98 105.0698) (width 0.2032) (layer F.Cu) (net 2))
  (segment (start 123.752 75.4) (end 123.8 75.4475) (width 0.2032) (layer F.Cu) (net 2))
  (segment (start 123.8 75.4475) (end 125.05 75.4475) (width 0.2032) (layer F.Cu) (net 2))
  (segment (start 123.8 75.4475) (end 125.05 75.4475) (width 0.2032) (layer F.Cu) (net 2))
  (segment (start 125.05 75.4475) (end 127.8 78.1975) (width 0.2032) (layer F.Cu) (net 2))
  (segment (start 136.5 72.7) (end 137.5 72.7) (width 0.2032) (layer F.Cu) (net 2))
  (segment (start 137.5 72.7) (end 143.55 78.75) (width 0.2032) (layer F.Cu) (net 2))
  (segment (start 130 72.7) (end 136.5 72.7) (width 0.2032) (layer F.Cu) (net 2))
  (segment (start 136.5 72.7) (end 137.5 72.7) (width 0.2032) (layer F.Cu) (net 2))
  (segment (start 140.4 72.7) (end 141.8 71.3) (width 0.2032) (layer F.Cu) (net 2))
  (segment (start 137.5 72.7) (end 140.4 72.7) (width 0.2032) (layer F.Cu) (net 2))
  (segment (start 154.9515 84.9999) (end 155.051 84.9007) (width 0.2032) (layer F.Cu) (net 2))
  (segment (start 154.9517 84.9999) (end 155.0509 84.9007) (width 0.2032) (layer F.Cu) (net 2))
  (segment (start 154.9515 84.9999) (end 154.9517 84.9999) (width 0.2032) (layer F.Cu) (net 2))
  (segment (start 154.8525 86.2) (end 154.852 86.2) (width 0.2032) (layer F.Cu) (net 2))
  (segment (start 153.326 87.7262) (end 154.852 86.2) (width 0.2032) (layer F.Cu) (net 2))
  (segment (start 154.852 85.0991) (end 154.9515 84.9999) (width 0.2032) (layer F.Cu) (net 2))
  (segment (start 154.852 86.2) (end 154.852 85.0991) (width 0.2032) (layer F.Cu) (net 2))
  (segment (start 125.7525 49.65) (end 125.7523 49.6502) (width 0.2032) (layer F.Cu) (net 2))
  (segment (start 125.752 49.65) (end 125.7523 49.6502) (width 0.2032) (layer F.Cu) (net 2))
  (segment (start 125.752 47.65) (end 125.752 49.65) (width 0.2032) (layer F.Cu) (net 2))
  (segment (start 126.098 49.9955) (end 126.398 51.2036) (width 0.2032) (layer F.Cu) (net 2) (status 20))
  (segment (start 125.7523 49.6502) (end 126.098 49.9955) (width 0.2032) (layer F.Cu) (net 2))
  (segment (start 148.8525 84.15) (end 148.852 84.15) (width 0.2032) (layer F.Cu) (net 2))
  (segment (start 125.7525 47.65) (end 125.752 47.65) (width 0.2032) (layer F.Cu) (net 2))
  (segment (start 159.6525 71.82) (end 159.6525 71.8201) (width 0.2032) (layer F.Cu) (net 2))
  (segment (start 159.652 71.82) (end 159.6525 71.8201) (width 0.2032) (layer F.Cu) (net 2))
  (segment (start 160.732 72.1) (end 160.8 72.1) (width 0.2032) (layer F.Cu) (net 2))
  (segment (start 159.6525 71.8201) (end 160.732 72.1) (width 0.2032) (layer F.Cu) (net 2))
  (segment (start 137.0225 106.3779) (end 137.022 106.3779) (width 0.2032) (layer F.Cu) (net 2))
  (segment (start 136.841 90.6) (end 135.993 91.4475) (width 0.25) (layer F.Cu) (net 3))
  (segment (start 138.3792 90.6) (end 136.841 90.6) (width 0.25) (layer F.Cu) (net 3))
  (segment (start 138.3792 80.9792) (end 138.3792 90.6) (width 0.25) (layer F.Cu) (net 3))
  (segment (start 136.685 79.285) (end 138.3792 80.9792) (width 0.25) (layer F.Cu) (net 3))
  (segment (start 135.344 79.285) (end 136.685 79.285) (width 0.25) (layer F.Cu) (net 3))
  (segment (start 139.598 91.4) (end 139.5975 91.4) (width 0.127) (layer F.Cu) (net 3))
  (segment (start 139.598 80.8975) (end 139.598 91.4) (width 0.25) (layer F.Cu) (net 3))
  (segment (start 136.715 78.015) (end 139.598 80.8975) (width 0.25) (layer F.Cu) (net 3))
  (segment (start 135.344 78.015) (end 136.715 78.015) (width 0.25) (layer F.Cu) (net 3))
  (segment (start 132.5975 100.65) (end 132.5977 100.6498) (width 0.127) (layer F.Cu) (net 3))
  (segment (start 131.9 99.9525) (end 132.5977 100.6498) (width 0.127) (layer F.Cu) (net 3))
  (segment (start 131.9 94.50039) (end 131.9 99.9525) (width 0.127) (layer F.Cu) (net 3))
  (segment (start 134.952227 91.4475) (end 131.9 94.50039) (width 0.127) (layer F.Cu) (net 3))
  (segment (start 135.993 91.4475) (end 134.952227 91.4475) (width 0.127) (layer F.Cu) (net 3))
  (segment (start 132.5976 102.65) (end 132.5978 102.6502) (width 0.127) (layer F.Cu) (net 3))
  (segment (start 132.5975 102.65) (end 132.5976 102.65) (width 0.127) (layer F.Cu) (net 3))
  (segment (start 132.598 102.65) (end 132.5978 102.6502) (width 0.127) (layer F.Cu) (net 3))
  (segment (start 132.598 100.65) (end 132.598 102.65) (width 0.127) (layer F.Cu) (net 3))
  (segment (start 132.5977 100.6498) (end 132.598 100.65) (width 0.127) (layer F.Cu) (net 3))
  (segment (start 132.578 102.67) (end 132.578 104.4221) (width 0.127) (layer F.Cu) (net 3))
  (segment (start 132.5978 102.6502) (end 132.578 102.67) (width 0.127) (layer F.Cu) (net 3))
  (segment (start 135.9934 91.4475) (end 135.9932 91.4473) (width 0.127) (layer F.Cu) (net 3))
  (segment (start 136.041 91.4) (end 135.9932 91.4473) (width 0.127) (layer F.Cu) (net 3))
  (segment (start 139.5975 91.4) (end 136.041 91.4) (width 0.25) (layer F.Cu) (net 3))
  (segment (start 135.9932 91.4473) (end 135.993 91.4475) (width 0.127) (layer F.Cu) (net 3))
  (segment (start 132.5775 104.4221) (end 132.578 104.4221) (width 0.127) (layer F.Cu) (net 3))
  (segment (start 131.2 86.9) (end 131.2 99.6) (width 0.2032) (layer F.Cu) (net 4))
  (via (at 131.2 99.6) (size 0.508) (layers F.Cu B.Cu) (net 4))
  (via (at 142.6 101.7) (size 0.508) (layers F.Cu B.Cu) (net 4))
  (via (at 143.6 102.7) (size 0.508) (layers F.Cu B.Cu) (net 4))
  (via (at 133.6 99.7) (size 0.508) (layers F.Cu B.Cu) (net 4))
  (via (at 123.9 64) (size 0.508) (layers F.Cu B.Cu) (net 4))
  (via (at 121 64.1) (size 0.508) (layers F.Cu B.Cu) (net 4))
  (via (at 120.3 78.2) (size 0.508) (layers F.Cu B.Cu) (net 4))
  (via (at 122.9 78.6) (size 0.508) (layers F.Cu B.Cu) (net 4))
  (via (at 109.1 76.9) (size 0.508) (layers F.Cu B.Cu) (net 4))
  (via (at 111.2 76.9) (size 0.508) (layers F.Cu B.Cu) (net 4))
  (segment (start 142.6 101.7) (end 143.6 102.7) (width 0.2032) (layer B.Cu) (net 4))
  (segment (start 146.752 105.8525) (end 143.6 102.7) (width 0.2032) (layer F.Cu) (net 4))
  (segment (start 151.55 105.8525) (end 146.752 105.8525) (width 0.2032) (layer F.Cu) (net 4))
  (segment (start 140.5 99.6) (end 142.6 101.7) (width 0.2032) (layer F.Cu) (net 4))
  (segment (start 133.7 99.6) (end 140.5 99.6) (width 0.2032) (layer F.Cu) (net 4))
  (segment (start 133.6 99.7) (end 133.7 99.6) (width 0.2032) (layer F.Cu) (net 4))
  (segment (start 131.3 99.7) (end 131.2 99.6) (width 0.2032) (layer B.Cu) (net 4))
  (segment (start 133.6 99.7) (end 131.3 99.7) (width 0.2032) (layer B.Cu) (net 4))
  (segment (start 126.252 61.6475) (end 126.252 60.9) (width 0.2032) (layer F.Cu) (net 4))
  (segment (start 123.9 64) (end 126.252 61.6475) (width 0.2032) (layer F.Cu) (net 4))
  (segment (start 121.1 64) (end 123.9 64) (width 0.2032) (layer B.Cu) (net 4))
  (segment (start 121 64.1) (end 121.1 64) (width 0.2032) (layer B.Cu) (net 4))
  (segment (start 121 67.4) (end 121 64.1) (width 0.2032) (layer F.Cu) (net 4))
  (segment (start 116.9 71.5) (end 121 67.4) (width 0.2032) (layer F.Cu) (net 4))
  (segment (start 116.9 76.7525) (end 116.9 71.5) (width 0.2032) (layer F.Cu) (net 4))
  (segment (start 100.252 70.1625) (end 89.16 59.07) (width 0.2032) (layer F.Cu) (net 4))
  (segment (start 100.252 76.9) (end 100.252 70.1625) (width 0.2032) (layer F.Cu) (net 4))
  (segment (start 100.2525 76.9) (end 100.252 76.9) (width 0.2032) (layer F.Cu) (net 4))
  (segment (start 119.4 78.2) (end 120.3 78.2) (width 0.2032) (layer F.Cu) (net 4))
  (segment (start 118.398 77.1975) (end 119.4 78.2) (width 0.2032) (layer F.Cu) (net 4))
  (segment (start 117.53 77.1975) (end 118.398 77.1975) (width 0.2032) (layer F.Cu) (net 4))
  (segment (start 120.7 78.6) (end 122.9 78.6) (width 0.2032) (layer B.Cu) (net 4))
  (segment (start 120.3 78.2) (end 120.7 78.6) (width 0.2032) (layer B.Cu) (net 4))
  (segment (start 122.9 78.6) (end 131.2 86.9) (width 0.2032) (layer F.Cu) (net 4))
  (segment (start 109.1 76.9) (end 111.2 76.9) (width 0.2032) (layer B.Cu) (net 4))
  (segment (start 115.15 78.25) (end 115.15 76.7525) (width 0.2032) (layer F.Cu) (net 4))
  (segment (start 116.002 79.1025) (end 115.15 78.25) (width 0.2032) (layer F.Cu) (net 4))
  (segment (start 117.53 79.1025) (end 116.002 79.1025) (width 0.2032) (layer F.Cu) (net 4))
  (segment (start 103.901 76.9) (end 104.048 76.7525) (width 0.2032) (layer F.Cu) (net 4))
  (segment (start 126.098 58.7455) (end 126.398 57.071) (width 0.2032) (layer F.Cu) (net 4) (status 20))
  (segment (start 126.252 58.9) (end 126.098 58.7455) (width 0.2032) (layer F.Cu) (net 4))
  (segment (start 126.252 60.9) (end 126.252 58.9) (width 0.2032) (layer F.Cu) (net 4))
  (segment (start 103.901 76.9) (end 109.1 76.9) (width 0.2032) (layer F.Cu) (net 4))
  (segment (start 100.2525 76.9) (end 103.901 76.9) (width 0.2032) (layer F.Cu) (net 4))
  (segment (start 115.15 76.7525) (end 116.9 76.7525) (width 0.2032) (layer F.Cu) (net 4))
  (segment (start 117.085 76.7525) (end 117.53 77.1975) (width 0.2032) (layer F.Cu) (net 4))
  (segment (start 116.9 76.7525) (end 117.085 76.7525) (width 0.2032) (layer F.Cu) (net 4))
  (segment (start 111.348 76.7525) (end 113.15 76.7525) (width 0.2032) (layer F.Cu) (net 4))
  (segment (start 111.2 76.9) (end 111.348 76.7525) (width 0.2032) (layer F.Cu) (net 4))
  (segment (start 113.15 76.7525) (end 115.15 76.7525) (width 0.2032) (layer F.Cu) (net 4))
  (segment (start 126.2525 58.9) (end 126.252 58.9) (width 0.2032) (layer F.Cu) (net 4))
  (segment (start 126.2525 60.9) (end 126.252 60.9) (width 0.2032) (layer F.Cu) (net 4))
  (segment (start 104.0495 76.751) (end 104.048 76.7525) (width 0.2032) (layer F.Cu) (net 4))
  (segment (start 104.05 76.751) (end 104.0495 76.751) (width 0.2032) (layer F.Cu) (net 4))
  (segment (start 151.5225 107.4221) (end 151.5223 107.4219) (width 0.2032) (layer F.Cu) (net 4))
  (segment (start 151.55 107.3946) (end 151.5223 107.4219) (width 0.2032) (layer F.Cu) (net 4))
  (segment (start 151.55 105.8525) (end 151.55 107.3946) (width 0.2032) (layer F.Cu) (net 4))
  (segment (start 151.5223 107.4219) (end 151.522 107.4221) (width 0.2032) (layer F.Cu) (net 4))
  (segment (start 136 70.0025) (end 137.45 71.4525) (width 0.25) (layer F.Cu) (net 5))
  (segment (start 136 62.1075) (end 136 70.0025) (width 0.25) (layer F.Cu) (net 5))
  (segment (start 137.66 60.4475) (end 136 62.1075) (width 0.25) (layer F.Cu) (net 5))
  (segment (start 148.152 72.3525) (end 146.15 70.35) (width 0.25) (layer F.Cu) (net 5))
  (segment (start 149.05 72.3525) (end 148.152 72.3525) (width 0.25) (layer F.Cu) (net 5))
  (segment (start 147.745 73.6575) (end 149.05 72.3525) (width 0.25) (layer F.Cu) (net 5))
  (segment (start 147.745 76.606) (end 147.745 73.6575) (width 0.25) (layer F.Cu) (net 5))
  (segment (start 149.05 72.3525) (end 150.8 72.3525) (width 0.25) (layer F.Cu) (net 5))
  (segment (start 140.552 70.35) (end 139.45 71.4525) (width 0.25) (layer F.Cu) (net 5))
  (segment (start 146.15 70.35) (end 140.552 70.35) (width 0.25) (layer F.Cu) (net 5))
  (segment (start 139.45 71.4525) (end 137.45 71.4525) (width 0.25) (layer F.Cu) (net 5))
  (segment (start 147.274 67.5256) (end 148.849 67.5256) (width 0.25) (layer F.Cu) (net 5))
  (segment (start 146.15 68.65) (end 147.274 67.5256) (width 0.25) (layer F.Cu) (net 5))
  (segment (start 146.15 70.35) (end 146.15 68.65) (width 0.25) (layer F.Cu) (net 5))
  (segment (start 148.849 67.5256) (end 148.8491 67.5256) (width 0.25) (layer F.Cu) (net 5))
  (segment (start 135.5525 58.25) (end 135.5523 58.2502) (width 0.25) (layer F.Cu) (net 5))
  (segment (start 135.552 58.25) (end 135.5523 58.2502) (width 0.25) (layer F.Cu) (net 5))
  (segment (start 140.11 60.3575) (end 140.2 60.4475) (width 0.25) (layer F.Cu) (net 5))
  (segment (start 137.66 60.3575) (end 140.11 60.3575) (width 0.25) (layer F.Cu) (net 5))
  (segment (start 135.5523 58.2502) (end 137.66 60.3575) (width 0.25) (layer F.Cu) (net 5))
  (segment (start 154.0025 66.65) (end 154.002 66.65) (width 0.25) (layer F.Cu) (net 5))
  (segment (start 154.0025 68.4) (end 154.002 68.4) (width 0.25) (layer F.Cu) (net 5))
  (segment (start 154.002 66.65) (end 154.002 68.4) (width 0.25) (layer F.Cu) (net 5))
  (segment (start 151.748 72.3525) (end 150.8 72.3525) (width 0.25) (layer F.Cu) (net 5))
  (segment (start 154.002 70.0975) (end 151.748 72.3525) (width 0.25) (layer F.Cu) (net 5))
  (segment (start 154.002 68.4) (end 154.002 70.0975) (width 0.25) (layer F.Cu) (net 5))
  (segment (start 154.0025 64.65) (end 154.002 64.65) (width 0.25) (layer F.Cu) (net 5))
  (segment (start 154.002 64.65) (end 154.002 66.65) (width 0.25) (layer F.Cu) (net 5))
  (segment (start 154.0025 62.9) (end 154.002 62.9) (width 0.25) (layer F.Cu) (net 5))
  (segment (start 154.002 62.9) (end 154.002 64.65) (width 0.25) (layer F.Cu) (net 5))
  (segment (start 143.0003 60.7) (end 143 60.7) (width 0.25) (layer F.Cu) (net 5))
  (segment (start 140.452 60.7) (end 143 60.7) (width 0.25) (layer F.Cu) (net 5))
  (segment (start 140.2 60.4475) (end 140.452 60.7) (width 0.25) (layer F.Cu) (net 5))
  (segment (start 143.0002 56.2999) (end 143.0002 56.2998) (width 0.25) (layer F.Cu) (net 5))
  (segment (start 143.0003 56.3) (end 143.0002 56.2999) (width 0.25) (layer F.Cu) (net 5))
  (segment (start 143 56.3) (end 143.0002 56.2998) (width 0.25) (layer F.Cu) (net 5))
  (segment (start 143 60.7) (end 143 56.3) (width 0.25) (layer F.Cu) (net 5))
  (segment (start 151 59.8975) (end 154.002 62.9) (width 0.25) (layer F.Cu) (net 5))
  (segment (start 151 54.1) (end 151 59.8975) (width 0.25) (layer F.Cu) (net 5))
  (segment (start 145.2 54.1) (end 151 54.1) (width 0.25) (layer F.Cu) (net 5))
  (segment (start 143.0002 56.2998) (end 145.2 54.1) (width 0.25) (layer F.Cu) (net 5))
  (segment (start 160.649 84.9007) (end 160.6491 84.9007) (width 0.127) (layer F.Cu) (net 6))
  (segment (start 162.501 84.9007) (end 163 86) (width 0.25) (layer F.Cu) (net 6))
  (segment (start 160.6491 84.9007) (end 162.501 84.9007) (width 0.25) (layer F.Cu) (net 6))
  (segment (start 155.8 108.05) (end 155.8 110.6975) (width 0.25) (layer F.Cu) (net 7))
  (segment (start 154.948 107.1975) (end 155.8 108.05) (width 0.25) (layer F.Cu) (net 7))
  (segment (start 153.8 107.1975) (end 154.948 107.1975) (width 0.25) (layer F.Cu) (net 7))
  (segment (start 151.522 108.0698) (end 151.5225 108.0698) (width 0.127) (layer F.Cu) (net 7))
  (segment (start 152.928 108.0698) (end 153.8 107.1975) (width 0.25) (layer F.Cu) (net 7))
  (segment (start 151.5225 108.0698) (end 152.928 108.0698) (width 0.25) (layer F.Cu) (net 7))
  (segment (start 153.8 101.675) (end 152.1 99.975) (width 0.25) (layer F.Cu) (net 7) (tstamp 546F1CF2))
  (segment (start 152.1 99.975) (end 152.1 92.425) (width 0.25) (layer F.Cu) (net 7) (tstamp 546F1CF4))
  (segment (start 152.1 92.425) (end 151.2025 91.5275) (width 0.25) (layer F.Cu) (net 7) (tstamp 546F1CF6))
  (segment (start 151.2025 91.5275) (end 150.09336 91.5275) (width 0.25) (layer F.Cu) (net 7) (tstamp 546F1CF7))
  (segment (start 153.8 107.1975) (end 153.8 102.8) (width 0.25) (layer F.Cu) (net 7))
  (segment (start 153.8 102.8) (end 153.8 101.675) (width 0.25) (layer F.Cu) (net 7))
  (segment (start 111.3849 87.2151) (end 111.3849 88.749382) (width 0.127) (layer F.Cu) (net 8))
  (segment (start 111.3849 88.749382) (end 112.575486 89.939968) (width 0.127) (layer F.Cu) (net 8) (tstamp 5451FC9E))
  (segment (start 101.6017 80.4602) (end 104.63 80.4602) (width 0.127) (layer F.Cu) (net 8))
  (segment (start 104.63 80.4602) (end 111.3849 87.2151) (width 0.127) (layer F.Cu) (net 8))
  (segment (start 111.3849 87.2151) (end 111.392 87.2222) (width 0.127) (layer F.Cu) (net 8) (tstamp 5451FC9C))
  (segment (start 101.652 80.13) (end 101.6525 80.13) (width 0.127) (layer F.Cu) (net 8))
  (segment (start 111.0968 89.3) (end 110.458628 89.938172) (width 0.127) (layer F.Cu) (net 9))
  (segment (start 110.458628 89.938172) (end 109.92631 89.938172) (width 0.127) (layer F.Cu) (net 9) (tstamp 5451FC96))
  (segment (start 101.6525 82.67) (end 101.652 82.67) (width 0.127) (layer F.Cu) (net 9))
  (segment (start 101.652 81.6475) (end 101.652 82.67) (width 0.127) (layer F.Cu) (net 9))
  (segment (start 102.547527 80.7524) (end 101.652 81.6475) (width 0.127) (layer F.Cu) (net 9))
  (segment (start 104.4524 80.7524) (end 102.547527 80.7524) (width 0.127) (layer F.Cu) (net 9))
  (segment (start 111.0968 87.3968) (end 104.4524 80.7524) (width 0.127) (layer F.Cu) (net 9))
  (segment (start 111.0968 89.321975) (end 111.0968 89.3) (width 0.127) (layer F.Cu) (net 9))
  (segment (start 111.0968 89.3) (end 111.0968 87.3968) (width 0.127) (layer F.Cu) (net 9) (tstamp 5451FC94))
  (segment (start 108.793002 108.42852) (end 106.621522 110.6) (width 0.13) (layer F.Cu) (net 10))
  (segment (start 90.85 119.3) (end 92.02 119.97) (width 0.13) (layer F.Cu) (net 10) (tstamp 545203D8) (status 20))
  (segment (start 90.85 116.7) (end 90.85 119.3) (width 0.13) (layer F.Cu) (net 10) (tstamp 545203D6))
  (segment (start 96.95 110.6) (end 90.85 116.7) (width 0.13) (layer F.Cu) (net 10) (tstamp 545203D4))
  (segment (start 106.621522 110.6) (end 96.95 110.6) (width 0.13) (layer F.Cu) (net 10) (tstamp 545203D2))
  (segment (start 92.02 117.43) (end 92.02 116.08) (width 0.127) (layer F.Cu) (net 11) (status 10))
  (segment (start 107.303034 111.05) (end 109.358758 108.994276) (width 0.127) (layer F.Cu) (net 11) (tstamp 545203E0))
  (segment (start 97.05 111.05) (end 107.303034 111.05) (width 0.127) (layer F.Cu) (net 11) (tstamp 545203DE))
  (segment (start 92.02 116.08) (end 97.05 111.05) (width 0.127) (layer F.Cu) (net 11) (tstamp 545203DC))
  (segment (start 109.924514 109.560032) (end 108.034546 111.45) (width 0.127) (layer F.Cu) (net 12))
  (segment (start 93.35 119.26) (end 94.56 119.97) (width 0.127) (layer F.Cu) (net 12) (tstamp 545203EA) (status 20))
  (segment (start 93.35 115.4) (end 93.35 119.26) (width 0.127) (layer F.Cu) (net 12) (tstamp 545203E8))
  (segment (start 97.3 111.45) (end 93.35 115.4) (width 0.127) (layer F.Cu) (net 12) (tstamp 545203E6))
  (segment (start 108.034546 111.45) (end 97.3 111.45) (width 0.127) (layer F.Cu) (net 12) (tstamp 545203E4))
  (segment (start 94.56 117.43) (end 94.56 114.64) (width 0.127) (layer F.Cu) (net 13) (status 10))
  (segment (start 100.69 111.8) (end 110.335518 111.8) (width 0.127) (layer F.Cu) (net 13) (tstamp 545203EE))
  (segment (start 110.335518 111.8) (end 112.57369 109.561828) (width 0.127) (layer F.Cu) (net 13) (tstamp 545203F0))
  (segment (start 97.4 111.8) (end 100.69 111.8) (width 0.127) (layer F.Cu) (net 13) (tstamp 54520453))
  (segment (start 94.56 114.64) (end 97.4 111.8) (width 0.127) (layer F.Cu) (net 13) (tstamp 54520451))
  (segment (start 97.1 119.97) (end 95.85 119.22) (width 0.127) (layer F.Cu) (net 14) (status 10))
  (segment (start 114.05 109.906626) (end 113.139446 108.996072) (width 0.127) (layer F.Cu) (net 14) (tstamp 545203FD))
  (segment (start 114.05 110.3) (end 114.05 109.906626) (width 0.127) (layer F.Cu) (net 14) (tstamp 545203FC))
  (segment (start 112.2 112.15) (end 114.05 110.3) (width 0.127) (layer F.Cu) (net 14) (tstamp 545203FA))
  (segment (start 97.5 112.15) (end 112.2 112.15) (width 0.127) (layer F.Cu) (net 14) (tstamp 545203F8))
  (segment (start 95.85 113.8) (end 97.5 112.15) (width 0.127) (layer F.Cu) (net 14) (tstamp 545203F6))
  (segment (start 95.85 119.22) (end 95.85 113.8) (width 0.127) (layer F.Cu) (net 14) (tstamp 545203F4))
  (segment (start 113.705202 108.430316) (end 114.4 109.125114) (width 0.127) (layer F.Cu) (net 15))
  (segment (start 97.1 113.45) (end 97.1 117.43) (width 0.127) (layer F.Cu) (net 15) (tstamp 54520408) (status 20))
  (segment (start 98.05 112.5) (end 97.1 113.45) (width 0.127) (layer F.Cu) (net 15) (tstamp 54520406))
  (segment (start 112.3 112.5) (end 98.05 112.5) (width 0.127) (layer F.Cu) (net 15) (tstamp 54520404))
  (segment (start 114.4 110.4) (end 112.3 112.5) (width 0.127) (layer F.Cu) (net 15) (tstamp 54520402))
  (segment (start 114.4 109.125114) (end 114.4 110.4) (width 0.127) (layer F.Cu) (net 15) (tstamp 54520400))
  (segment (start 99.64 119.97) (end 99.52 119.97) (width 0.127) (layer F.Cu) (net 16) (status 30))
  (segment (start 99.52 119.97) (end 98.2 119.15) (width 0.127) (layer F.Cu) (net 16) (tstamp 5452040C) (status 10))
  (segment (start 98.2 119.15) (end 98.2 113.35) (width 0.127) (layer F.Cu) (net 16) (tstamp 5452040D))
  (segment (start 98.2 113.35) (end 98.75 112.8) (width 0.127) (layer F.Cu) (net 16) (tstamp 5452040F))
  (segment (start 98.75 112.8) (end 112.5 112.8) (width 0.127) (layer F.Cu) (net 16) (tstamp 54520411))
  (segment (start 112.5 112.8) (end 115 110.3) (width 0.127) (layer F.Cu) (net 16) (tstamp 54520413))
  (segment (start 115 110.3) (end 115 108.593601) (width 0.127) (layer F.Cu) (net 16) (tstamp 54520415))
  (segment (start 115 108.593601) (end 114.270958 107.864559) (width 0.127) (layer F.Cu) (net 16) (tstamp 54520417))
  (segment (start 99.64 117.43) (end 99.64 113.31) (width 0.127) (layer F.Cu) (net 17) (status 10))
  (segment (start 115.55 108.012089) (end 114.836714 107.298803) (width 0.127) (layer F.Cu) (net 17) (tstamp 54520423))
  (segment (start 115.55 110.2) (end 115.55 108.012089) (width 0.127) (layer F.Cu) (net 17) (tstamp 54520421))
  (segment (start 112.65 113.1) (end 115.55 110.2) (width 0.127) (layer F.Cu) (net 17) (tstamp 5452041F))
  (segment (start 99.85 113.1) (end 112.65 113.1) (width 0.127) (layer F.Cu) (net 17) (tstamp 5452041D))
  (segment (start 99.64 113.31) (end 99.85 113.1) (width 0.127) (layer F.Cu) (net 17) (tstamp 5452041B))
  (segment (start 102.18 119.97) (end 102.18 119.83) (width 0.127) (layer F.Cu) (net 18) (status 30))
  (segment (start 102.18 119.83) (end 100.7 118.85) (width 0.127) (layer F.Cu) (net 18) (tstamp 54520427) (status 10))
  (segment (start 100.7 118.85) (end 100.7 113.7) (width 0.127) (layer F.Cu) (net 18) (tstamp 54520428))
  (segment (start 100.7 113.7) (end 101 113.4) (width 0.127) (layer F.Cu) (net 18) (tstamp 5452042A))
  (segment (start 101 113.4) (end 112.75 113.4) (width 0.127) (layer F.Cu) (net 18) (tstamp 5452042C))
  (segment (start 112.75 113.4) (end 116.15 110) (width 0.127) (layer F.Cu) (net 18) (tstamp 5452042E))
  (segment (start 116.15 110) (end 116.15 107.480577) (width 0.127) (layer F.Cu) (net 18) (tstamp 54520430))
  (segment (start 116.15 107.480577) (end 115.40247 106.733047) (width 0.127) (layer F.Cu) (net 18) (tstamp 54520432))
  (segment (start 102.18 117.43) (end 102.18 114.02) (width 0.127) (layer F.Cu) (net 19) (status 10))
  (segment (start 116.8 106.999064) (end 115.968227 106.167291) (width 0.127) (layer F.Cu) (net 19) (tstamp 54520440))
  (segment (start 116.8 109.8) (end 116.8 106.999064) (width 0.127) (layer F.Cu) (net 19) (tstamp 5452043E))
  (segment (start 112.9 113.7) (end 116.8 109.8) (width 0.127) (layer F.Cu) (net 19) (tstamp 5452043C))
  (segment (start 102.5 113.7) (end 112.9 113.7) (width 0.127) (layer F.Cu) (net 19) (tstamp 5452043A))
  (segment (start 102.18 114.02) (end 102.5 113.7) (width 0.127) (layer F.Cu) (net 19) (tstamp 54520438))
  (segment (start 117.232448 106.3) (end 121.25 106.3) (width 0.13) (layer F.Cu) (net 20))
  (via (at 126.9 101.9) (size 0.508) (layers F.Cu B.Cu) (net 20))
  (segment (start 126.9 101.9) (end 127.1 101.9) (width 0.127) (layer B.Cu) (net 20) (tstamp 545201EC))
  (segment (start 127.1 101.9) (end 128.8 100.2) (width 0.127) (layer B.Cu) (net 20) (tstamp 545201ED))
  (via (at 128.8 100.2) (size 0.508) (layers F.Cu B.Cu) (net 20))
  (segment (start 128.8 100.2) (end 128.9 100.1) (width 0.127) (layer F.Cu) (net 20) (tstamp 545201EF))
  (segment (start 128.9 100.1) (end 128.9 94.95) (width 0.127) (layer F.Cu) (net 20) (tstamp 545201F0))
  (segment (start 128.9 94.95) (end 130.65 93.2) (width 0.127) (layer F.Cu) (net 20) (tstamp 545201F1))
  (segment (start 131.75 93.15) (end 132.45 93.15) (width 0.127) (layer F.Cu) (net 20))
  (via (at 131.75 93.15) (size 0.508) (layers F.Cu B.Cu) (net 20))
  (segment (start 131.75 93.15) (end 131.7 93.2) (width 0.127) (layer B.Cu) (net 20) (tstamp 54520136))
  (segment (start 130.65 93.2) (end 131.7 93.2) (width 0.127) (layer B.Cu) (net 20) (tstamp 54520137))
  (via (at 130.65 93.2) (size 0.508) (layers F.Cu B.Cu) (net 20))
  (segment (start 136.65 88.95) (end 137.85 88.95) (width 0.127) (layer F.Cu) (net 20) (tstamp 54520141))
  (segment (start 132.45 93.15) (end 136.65 88.95) (width 0.127) (layer F.Cu) (net 20) (tstamp 54520140))
  (segment (start 140.9605 87.4395) (end 140.7 87.7) (width 0.127) (layer F.Cu) (net 20) (tstamp 545200FF))
  (via (at 140.7 87.7) (size 0.508) (layers F.Cu B.Cu) (net 20))
  (segment (start 140.7 87.7) (end 139.45 88.95) (width 0.127) (layer B.Cu) (net 20) (tstamp 54520101))
  (segment (start 139.45 88.95) (end 137.85 88.95) (width 0.127) (layer B.Cu) (net 20) (tstamp 54520102))
  (via (at 137.85 88.95) (size 0.508) (layers F.Cu B.Cu) (net 20))
  (segment (start 144.5006 87.2998) (end 144.3609 87.4395) (width 0.127) (layer B.Cu) (net 20))
  (segment (start 144.9832 86.8172) (end 145.4912 86.8172) (width 0.127) (layer F.Cu) (net 20) (tstamp 5429CBF6))
  (via (at 145.4912 86.8172) (size 0.508) (layers F.Cu B.Cu) (net 20))
  (segment (start 145.4912 86.8172) (end 146.5834 86.8172) (width 0.127) (layer B.Cu) (net 20) (tstamp 5429CBFB))
  (segment (start 146.5834 86.8172) (end 146.6342 86.8172) (width 0.127) (layer B.Cu) (net 20) (tstamp 5429CBFC))
  (segment (start 146.6342 86.8172) (end 146.7866 86.6648) (width 0.127) (layer B.Cu) (net 20) (tstamp 5429CC03))
  (via (at 146.7866 86.6648) (size 0.508) (layers F.Cu B.Cu) (net 20))
  (segment (start 146.7866 86.6648) (end 148.209 85.2424) (width 0.127) (layer F.Cu) (net 20) (tstamp 5429CC09))
  (segment (start 148.209 85.2424) (end 149.5576 85.2424) (width 0.127) (layer F.Cu) (net 20) (tstamp 5429CC0A))
  (segment (start 149.5576 85.2424) (end 150 84.8) (width 0.127) (layer F.Cu) (net 20) (tstamp 5429CC17))
  (via (at 144.5006 87.2998) (size 0.508) (layers F.Cu B.Cu) (net 20))
  (segment (start 155.0509 83.6002) (end 153.4 83.6002) (width 0.127) (layer F.Cu) (net 20))
  (segment (start 153.4 83.6002) (end 152.2 84.8) (width 0.127) (layer F.Cu) (net 20))
  (segment (start 152.2 84.8) (end 150 84.8) (width 0.127) (layer F.Cu) (net 20))
  (segment (start 144.5006 87.2998) (end 144.9832 86.8172) (width 0.127) (layer F.Cu) (net 20))
  (via (at 142.494 87.4395) (size 0.508) (layers F.Cu B.Cu) (net 20))
  (segment (start 144.3609 87.4395) (end 142.494 87.4395) (width 0.127) (layer B.Cu) (net 20) (tstamp 5429CD07))
  (segment (start 142.494 87.4395) (end 140.9605 87.4395) (width 0.127) (layer F.Cu) (net 20))
  (segment (start 117.232448 106.3) (end 116.533983 105.601535) (width 0.127) (layer F.Cu) (net 20))
  (segment (start 126.7 102.1) (end 126.9 101.9) (width 0.13) (layer F.Cu) (net 20) (tstamp 54520263))
  (segment (start 125.45 102.1) (end 126.7 102.1) (width 0.13) (layer F.Cu) (net 20) (tstamp 54520261))
  (segment (start 121.25 106.3) (end 125.45 102.1) (width 0.13) (layer F.Cu) (net 20) (tstamp 5452025F))
  (segment (start 155.051 83.6002) (end 155.0509 83.6002) (width 0.127) (layer F.Cu) (net 20))
  (segment (start 147.3 87.1) (end 152.2 87.1) (width 0.127) (layer F.Cu) (net 21))
  (segment (start 121.418314 105.74302) (end 125.361334 101.8) (width 0.13) (layer F.Cu) (net 21) (tstamp 54520255))
  (segment (start 125.361334 101.8) (end 126.3 101.8) (width 0.13) (layer F.Cu) (net 21) (tstamp 54520257))
  (segment (start 126.3 101.8) (end 126.85 101.25) (width 0.13) (layer F.Cu) (net 21) (tstamp 54520259))
  (segment (start 136.45 88.5) (end 132.25 92.7) (width 0.127) (layer F.Cu) (net 21) (tstamp 5452014F))
  (via (at 132.25 92.7) (size 0.508) (layers F.Cu B.Cu) (net 21))
  (segment (start 132.25 92.7) (end 130.25 92.7) (width 0.127) (layer B.Cu) (net 21) (tstamp 54520152))
  (segment (start 130.25 92.7) (end 130.1 92.85) (width 0.127) (layer B.Cu) (net 21) (tstamp 54520153))
  (via (at 130.1 92.85) (size 0.508) (layers F.Cu B.Cu) (net 21))
  (segment (start 140.85 86.8) (end 140.85 86.9) (width 0.127) (layer B.Cu) (net 21))
  (segment (start 140.454002 88.2) (end 140.25 87.995998) (width 0.127) (layer F.Cu) (net 21) (tstamp 545200F5))
  (segment (start 140.25 87.995998) (end 140.25 87.4) (width 0.127) (layer F.Cu) (net 21) (tstamp 545200F6))
  (segment (start 140.25 87.4) (end 140.85 86.8) (width 0.127) (layer F.Cu) (net 21) (tstamp 545200F7))
  (via (at 140.85 86.8) (size 0.508) (layers F.Cu B.Cu) (net 21))
  (via (at 142.5 88.2) (size 0.508) (layers F.Cu B.Cu) (net 21))
  (segment (start 145.1864 87.2998) (end 145.9992 87.2998) (width 0.127) (layer F.Cu) (net 21) (tstamp 5429CC3B))
  (via (at 145.9992 87.2998) (size 0.508) (layers F.Cu B.Cu) (net 21))
  (segment (start 145.9992 87.2998) (end 147.1002 87.2998) (width 0.127) (layer B.Cu) (net 21) (tstamp 5429CC44))
  (segment (start 147.1002 87.2998) (end 147.3 87.1) (width 0.127) (layer B.Cu) (net 21) (tstamp 5429CC45))
  (segment (start 154.5 87.3) (end 154.4748 87.3252) (width 0.127) (layer B.Cu) (net 21))
  (segment (start 156.5656 86.823134) (end 156.5656 84.3534) (width 0.127) (layer F.Cu) (net 21) (tstamp 5429CB84))
  (via (at 156.5656 84.3534) (size 0.508) (layers F.Cu B.Cu) (net 21))
  (segment (start 156.5656 84.3534) (end 156.5656 84.2772) (width 0.127) (layer B.Cu) (net 21) (tstamp 5429CB86))
  (segment (start 156.5656 84.2772) (end 157.8356 83.0072) (width 0.127) (layer B.Cu) (net 21) (tstamp 5429CB87))
  (via (at 157.8356 83.0072) (size 0.508) (layers F.Cu B.Cu) (net 21))
  (segment (start 157.8356 83.0072) (end 158.8926 83.0072) (width 0.127) (layer F.Cu) (net 21) (tstamp 5429CB89))
  (segment (start 158.8926 83.0072) (end 159.6 82.2998) (width 0.127) (layer F.Cu) (net 21) (tstamp 5429CB8A))
  (segment (start 144.2862 88.2) (end 144.526 87.9602) (width 0.127) (layer B.Cu) (net 21) (tstamp 5429B396))
  (via (at 144.526 87.9602) (size 0.508) (layers F.Cu B.Cu) (net 21))
  (segment (start 160.649 82.2998) (end 159.6 82.2998) (width 0.127) (layer F.Cu) (net 21))
  (segment (start 154.5 87.3) (end 156.154 87.3) (width 0.127) (layer F.Cu) (net 21))
  (segment (start 156.154 87.3) (end 156.598233 86.855767) (width 0.127) (layer F.Cu) (net 21))
  (via (at 147.3 87.1) (size 0.508) (layers F.Cu B.Cu) (net 21))
  (via (at 154.5 87.3) (size 0.508) (layers F.Cu B.Cu) (net 21))
  (segment (start 144.2862 88.2) (end 142.5 88.2) (width 0.127) (layer B.Cu) (net 21))
  (segment (start 156.598233 86.855767) (end 156.5656 86.823134) (width 0.127) (layer F.Cu) (net 21))
  (via (at 153.0096 87.3252) (size 0.508) (layers F.Cu B.Cu) (net 21))
  (segment (start 154.4748 87.3252) (end 153.0096 87.3252) (width 0.127) (layer B.Cu) (net 21) (tstamp 5429CB9A))
  (segment (start 144.526 87.9602) (end 145.1864 87.2998) (width 0.127) (layer F.Cu) (net 21))
  (segment (start 142.5 88.2) (end 140.454002 88.2) (width 0.127) (layer F.Cu) (net 21))
  (via (at 137.35 88.5) (size 0.508) (layers F.Cu B.Cu) (net 21))
  (segment (start 139.25 88.5) (end 137.35 88.5) (width 0.127) (layer B.Cu) (net 21) (tstamp 5452010D))
  (segment (start 140.85 86.9) (end 139.25 88.5) (width 0.127) (layer B.Cu) (net 21) (tstamp 5452010C))
  (segment (start 137.35 88.5) (end 136.45 88.5) (width 0.127) (layer F.Cu) (net 21))
  (segment (start 128.6 94.35) (end 130.1 92.85) (width 0.127) (layer F.Cu) (net 21) (tstamp 545201E3))
  (segment (start 128.6 99.75) (end 128.6 94.35) (width 0.127) (layer F.Cu) (net 21) (tstamp 545201E2))
  (segment (start 128.15 100.2) (end 128.6 99.75) (width 0.127) (layer F.Cu) (net 21) (tstamp 545201E1))
  (via (at 128.15 100.2) (size 0.508) (layers F.Cu B.Cu) (net 21))
  (segment (start 127.1 101.25) (end 128.15 100.2) (width 0.127) (layer B.Cu) (net 21) (tstamp 545201DE))
  (via (at 127.1 101.25) (size 0.508) (layers F.Cu B.Cu) (net 21))
  (segment (start 126.85 101.25) (end 127.1 101.25) (width 0.127) (layer F.Cu) (net 21) (tstamp 545201DC))
  (segment (start 121.418314 105.74302) (end 117.80698 105.74302) (width 0.13) (layer F.Cu) (net 21))
  (segment (start 152.4252 87.3252) (end 153.0096 87.3252) (width 0.127) (layer F.Cu) (net 21) (tstamp 5451175F))
  (segment (start 152.2 87.1) (end 152.4252 87.3252) (width 0.127) (layer F.Cu) (net 21) (tstamp 54511758))
  (segment (start 117.099739 105.035779) (end 117.80698 105.74302) (width 0.127) (layer F.Cu) (net 21))
  (segment (start 117.80698 105.74302) (end 117.81396 105.75) (width 0.127) (layer F.Cu) (net 21) (tstamp 54520253))
  (segment (start 160.6491 82.2998) (end 160.649 82.2998) (width 0.127) (layer F.Cu) (net 21))
  (segment (start 117.665495 104.470023) (end 118.395472 105.2) (width 0.127) (layer F.Cu) (net 22))
  (segment (start 136.5 88.05) (end 132.3 92.25) (width 0.127) (layer F.Cu) (net 22) (tstamp 54520157))
  (segment (start 132.3 92.25) (end 131.75 92.25) (width 0.127) (layer F.Cu) (net 22) (tstamp 54520159))
  (via (at 131.75 92.25) (size 0.508) (layers F.Cu B.Cu) (net 22))
  (segment (start 131.75 92.25) (end 130.65 92.25) (width 0.127) (layer B.Cu) (net 22) (tstamp 5452015C))
  (via (at 130.65 92.25) (size 0.508) (layers F.Cu B.Cu) (net 22))
  (segment (start 140.15 86.85) (end 140.15 87.2) (width 0.127) (layer B.Cu) (net 22))
  (segment (start 140.0746 88.8746) (end 139.95 88.75) (width 0.127) (layer F.Cu) (net 22) (tstamp 545200EE))
  (segment (start 139.95 88.75) (end 139.95 87.05) (width 0.127) (layer F.Cu) (net 22) (tstamp 545200EF))
  (segment (start 139.95 87.05) (end 140.15 86.85) (width 0.127) (layer F.Cu) (net 22) (tstamp 545200F0))
  (via (at 140.15 86.85) (size 0.508) (layers F.Cu B.Cu) (net 22))
  (segment (start 144.399 88.8746) (end 144.526 88.7476) (width 0.127) (layer B.Cu) (net 22) (tstamp 5429CD53))
  (via (at 142.494 88.8746) (size 0.508) (layers F.Cu B.Cu) (net 22))
  (via (at 146.6 88.4) (size 0.508) (layers F.Cu B.Cu) (net 22))
  (via (at 147.8 88.6) (size 0.508) (layers F.Cu B.Cu) (net 22))
  (segment (start 146.8 88.6) (end 146.6 88.4) (width 0.127) (layer B.Cu) (net 22))
  (segment (start 146.8 88.6) (end 147.8 88.6) (width 0.127) (layer B.Cu) (net 22))
  (segment (start 146.2524 88.7476) (end 146.6 88.4) (width 0.127) (layer F.Cu) (net 22) (tstamp 5429B3B9))
  (segment (start 144.526 88.7476) (end 146.2524 88.7476) (width 0.127) (layer F.Cu) (net 22) (tstamp 5429B3B8))
  (via (at 144.526 88.7476) (size 0.508) (layers F.Cu B.Cu) (net 22))
  (segment (start 142.494 88.8746) (end 144.399 88.8746) (width 0.127) (layer B.Cu) (net 22))
  (segment (start 142.494 88.8746) (end 140.0746 88.8746) (width 0.127) (layer F.Cu) (net 22))
  (via (at 137.85 88.05) (size 0.508) (layers F.Cu B.Cu) (net 22))
  (segment (start 139.3 88.05) (end 137.85 88.05) (width 0.127) (layer B.Cu) (net 22) (tstamp 54520113))
  (segment (start 140.15 87.2) (end 139.3 88.05) (width 0.127) (layer B.Cu) (net 22) (tstamp 54520112))
  (segment (start 137.85 88.05) (end 136.5 88.05) (width 0.127) (layer F.Cu) (net 22))
  (segment (start 129.95 92.25) (end 130.65 92.25) (width 0.127) (layer F.Cu) (net 22) (tstamp 545201D4))
  (segment (start 128.2 94) (end 129.95 92.25) (width 0.127) (layer F.Cu) (net 22) (tstamp 545201D2))
  (segment (start 128.2 99.5) (end 128.2 94) (width 0.127) (layer F.Cu) (net 22) (tstamp 545201D1))
  (segment (start 128.15 99.55) (end 128.2 99.5) (width 0.127) (layer F.Cu) (net 22) (tstamp 545201D0))
  (via (at 128.15 99.55) (size 0.508) (layers F.Cu B.Cu) (net 22))
  (segment (start 126.65 101.05) (end 128.15 99.55) (width 0.127) (layer B.Cu) (net 22) (tstamp 545201CE))
  (segment (start 126.4 101.05) (end 126.65 101.05) (width 0.127) (layer B.Cu) (net 22) (tstamp 545201CD))
  (segment (start 126.15 101.3) (end 126.4 101.05) (width 0.127) (layer B.Cu) (net 22) (tstamp 545201CC))
  (via (at 126.15 101.3) (size 0.508) (layers F.Cu B.Cu) (net 22))
  (segment (start 125.5 101.3) (end 126.15 101.3) (width 0.127) (layer F.Cu) (net 22) (tstamp 545201C9))
  (segment (start 121.6 105.2) (end 125.5 101.3) (width 0.127) (layer F.Cu) (net 22) (tstamp 545201C7))
  (segment (start 118.395472 105.2) (end 121.6 105.2) (width 0.127) (layer F.Cu) (net 22) (tstamp 545201C6))
  (segment (start 155.7528 86.8426) (end 154.8003 87.7951) (width 0.127) (layer B.Cu) (net 22))
  (segment (start 154.8003 87.7951) (end 153.9367 87.7951) (width 0.127) (layer B.Cu) (net 22) (tstamp 5429CCB4))
  (segment (start 153.9367 87.7951) (end 153.2255 88.5063) (width 0.127) (layer B.Cu) (net 22) (tstamp 5429CCC4))
  (via (at 153.2255 88.5063) (size 0.508) (layers F.Cu B.Cu) (net 22))
  (segment (start 153.2255 88.5063) (end 147.8937 88.5063) (width 0.127) (layer F.Cu) (net 22) (tstamp 5429CCCA))
  (segment (start 147.8937 88.5063) (end 147.8 88.6) (width 0.127) (layer F.Cu) (net 22) (tstamp 5429CCCB))
  (via (at 155.7528 86.8426) (size 0.508) (layers F.Cu B.Cu) (net 22))
  (segment (start 155.7528 85.7504) (end 156.0322 85.471) (width 0.127) (layer F.Cu) (net 22))
  (via (at 156.3116 83.693) (size 0.508) (layers F.Cu B.Cu) (net 22))
  (segment (start 156.3116 83.693) (end 156.3116 83.5406) (width 0.127) (layer B.Cu) (net 22) (tstamp 5429CB6A))
  (segment (start 156.3116 83.5406) (end 157.353 82.4992) (width 0.127) (layer B.Cu) (net 22) (tstamp 5429CB6B))
  (via (at 157.353 82.4992) (size 0.508) (layers F.Cu B.Cu) (net 22))
  (segment (start 157.353 82.4992) (end 158.6115 82.4992) (width 0.127) (layer F.Cu) (net 22) (tstamp 5429CB6D))
  (segment (start 159.4612 81.6495) (end 158.6115 82.4992) (width 0.127) (layer F.Cu) (net 22) (tstamp 5429CB6E))
  (segment (start 155.7528 85.7504) (end 155.7528 86.8426) (width 0.127) (layer F.Cu) (net 22))
  (segment (start 156.0322 83.9724) (end 156.3116 83.693) (width 0.127) (layer F.Cu) (net 22) (tstamp 5429CB82))
  (segment (start 156.0322 85.471) (end 156.0322 83.9724) (width 0.127) (layer F.Cu) (net 22) (tstamp 5429CB81))
  (segment (start 147.9 88.5) (end 147.8 88.6) (width 0.127) (layer F.Cu) (net 22))
  (segment (start 160.649 81.6495) (end 159.4612 81.6495) (width 0.127) (layer F.Cu) (net 22))
  (segment (start 160.6491 81.6495) (end 160.649 81.6495) (width 0.127) (layer F.Cu) (net 22))
  (segment (start 159.4612 81.6495) (end 159.45 81.6495) (width 0.127) (layer F.Cu) (net 22) (tstamp 5429CB71))
  (segment (start 155.7528 86.8426) (end 155.7574 86.8426) (width 0.127) (layer F.Cu) (net 22) (tstamp 5429B423))
  (segment (start 147.375 86.525) (end 147.65 86.525) (width 0.127) (layer B.Cu) (net 23))
  (segment (start 153.15 84.2505) (end 150.9 86.5) (width 0.127) (layer F.Cu) (net 23))
  (segment (start 155.0509 84.2505) (end 153.15 84.2505) (width 0.127) (layer F.Cu) (net 23))
  (segment (start 147.05 86.2) (end 145.2118 86.2) (width 0.127) (layer B.Cu) (net 23))
  (segment (start 147.375 86.525) (end 147.05 86.2) (width 0.127) (layer B.Cu) (net 23))
  (segment (start 147.675 86.5) (end 150.9 86.5) (width 0.127) (layer F.Cu) (net 23) (tstamp 5451170C))
  (segment (start 147.65 86.525) (end 147.675 86.5) (width 0.127) (layer F.Cu) (net 23) (tstamp 5451170B))
  (via (at 147.65 86.525) (size 0.508) (layers F.Cu B.Cu) (net 23))
  (segment (start 125.35 101) (end 125.8 101) (width 0.127) (layer F.Cu) (net 23))
  (segment (start 125.8 101) (end 126.2 100.6) (width 0.127) (layer F.Cu) (net 23) (tstamp 545201C2))
  (segment (start 126.2 100.6) (end 126.45 100.6) (width 0.127) (layer F.Cu) (net 23) (tstamp 545201C3))
  (segment (start 121.85 104.5) (end 118.826985 104.5) (width 0.127) (layer F.Cu) (net 23) (tstamp 545201A3))
  (segment (start 121.85 104.5) (end 125.35 101) (width 0.127) (layer F.Cu) (net 23) (tstamp 545201A5))
  (via (at 126.45 100.6) (size 0.508) (layers F.Cu B.Cu) (net 23))
  (segment (start 126.45 100.6) (end 127.5 99.55) (width 0.127) (layer B.Cu) (net 23) (tstamp 545201AB))
  (via (at 127.5 99.55) (size 0.508) (layers F.Cu B.Cu) (net 23))
  (segment (start 127.5 99.55) (end 127.9 99.15) (width 0.127) (layer F.Cu) (net 23) (tstamp 545201AE))
  (segment (start 127.9 99.15) (end 127.9 93.6) (width 0.127) (layer F.Cu) (net 23) (tstamp 545201AF))
  (segment (start 127.9 93.6) (end 129.7 91.8) (width 0.127) (layer F.Cu) (net 23) (tstamp 545201B0))
  (segment (start 129.7 91.8) (end 130.1 91.8) (width 0.127) (layer F.Cu) (net 23) (tstamp 545201B2))
  (segment (start 137.35 87.6) (end 136.35 87.6) (width 0.127) (layer F.Cu) (net 23))
  (segment (start 140.1 86.2) (end 139.695393 86.604607) (width 0.127) (layer B.Cu) (net 23) (tstamp 54520118))
  (segment (start 139.695393 86.604607) (end 139.695393 87.204607) (width 0.127) (layer B.Cu) (net 23) (tstamp 54520119))
  (segment (start 139.695393 87.204607) (end 139.3 87.6) (width 0.127) (layer B.Cu) (net 23) (tstamp 5452011A))
  (segment (start 139.3 87.6) (end 137.35 87.6) (width 0.127) (layer B.Cu) (net 23) (tstamp 5452011B))
  (via (at 137.35 87.6) (size 0.508) (layers F.Cu B.Cu) (net 23))
  (segment (start 141.9776 86.25) (end 141.9276 86.2) (width 0.127) (layer F.Cu) (net 23))
  (segment (start 144.7546 86.6648) (end 145.2118 86.2076) (width 0.127) (layer F.Cu) (net 23) (tstamp 5429B38D))
  (via (at 145.2118 86.2076) (size 0.508) (layers F.Cu B.Cu) (net 23))
  (segment (start 145.2118 86.2) (end 145.2118 86.2076) (width 0.127) (layer B.Cu) (net 23) (tstamp 5429B391))
  (segment (start 142.494 86.7664) (end 144.399 86.7664) (width 0.127) (layer B.Cu) (net 23))
  (via (at 142.494 86.7664) (size 0.508) (layers F.Cu B.Cu) (net 23))
  (via (at 144.5006 86.6648) (size 0.508) (layers F.Cu B.Cu) (net 23))
  (segment (start 144.399 86.7664) (end 144.5006 86.6648) (width 0.127) (layer B.Cu) (net 23) (tstamp 5429B37E))
  (segment (start 144.5006 86.6648) (end 144.7546 86.6648) (width 0.127) (layer F.Cu) (net 23))
  (segment (start 142.494 86.7664) (end 141.9776 86.25) (width 0.127) (layer F.Cu) (net 23))
  (via (at 140.15 86.2) (size 0.508) (layers F.Cu B.Cu) (net 23))
  (segment (start 141.9276 86.2) (end 140.15 86.2) (width 0.127) (layer F.Cu) (net 23) (tstamp 545200E8))
  (segment (start 140.15 86.2) (end 140.1 86.2) (width 0.127) (layer B.Cu) (net 23))
  (via (at 130.1 91.8) (size 0.508) (layers F.Cu B.Cu) (net 23))
  (segment (start 132.1 91.8) (end 130.1 91.8) (width 0.127) (layer B.Cu) (net 23) (tstamp 54520166))
  (segment (start 132.15 91.75) (end 132.1 91.8) (width 0.127) (layer B.Cu) (net 23) (tstamp 54520165))
  (via (at 132.15 91.75) (size 0.508) (layers F.Cu B.Cu) (net 23))
  (segment (start 132.2 91.75) (end 132.15 91.75) (width 0.127) (layer F.Cu) (net 23) (tstamp 54520163))
  (segment (start 136.35 87.6) (end 132.2 91.75) (width 0.127) (layer F.Cu) (net 23) (tstamp 54520161))
  (segment (start 118.231251 103.904266) (end 118.826985 104.5) (width 0.127) (layer F.Cu) (net 23))
  (segment (start 155.051 84.2505) (end 155.0509 84.2505) (width 0.127) (layer F.Cu) (net 23))
  (segment (start 145.2118 86.2) (end 145.2 86.2) (width 0.127) (layer B.Cu) (net 23) (tstamp 5429B394))
  (segment (start 118.797007 103.33851) (end 119.458497 104) (width 0.127) (layer F.Cu) (net 24))
  (segment (start 133.8834 89.6166) (end 132.25 91.25) (width 0.127) (layer F.Cu) (net 24) (tstamp 5452016D))
  (segment (start 132.25 91.25) (end 131.7 91.25) (width 0.127) (layer F.Cu) (net 24) (tstamp 5452016F))
  (via (at 131.7 91.25) (size 0.508) (layers F.Cu B.Cu) (net 24))
  (segment (start 131.7 91.25) (end 131.65 91.3) (width 0.127) (layer B.Cu) (net 24) (tstamp 54520172))
  (segment (start 131.65 91.3) (end 130.65 91.3) (width 0.127) (layer B.Cu) (net 24) (tstamp 54520173))
  (via (at 130.65 91.3) (size 0.508) (layers F.Cu B.Cu) (net 24))
  (segment (start 133.8834 89.6166) (end 133.8834 87.4) (width 0.127) (layer F.Cu) (net 24))
  (segment (start 129.65 91.3) (end 130.65 91.3) (width 0.127) (layer F.Cu) (net 24) (tstamp 5452019F))
  (segment (start 127.45 93.5) (end 129.65 91.3) (width 0.127) (layer F.Cu) (net 24) (tstamp 5452019E))
  (segment (start 127.45 98.7) (end 127.45 93.5) (width 0.127) (layer F.Cu) (net 24) (tstamp 5452019D))
  (via (at 127.45 98.7) (size 0.508) (layers F.Cu B.Cu) (net 24))
  (segment (start 127.45 98.95) (end 127.45 98.7) (width 0.127) (layer B.Cu) (net 24) (tstamp 5452019B))
  (segment (start 125.85 100.55) (end 127.45 98.95) (width 0.127) (layer B.Cu) (net 24) (tstamp 5452019A))
  (segment (start 125.55 100.55) (end 125.85 100.55) (width 0.127) (layer B.Cu) (net 24) (tstamp 54520199))
  (via (at 125.55 100.55) (size 0.508) (layers F.Cu B.Cu) (net 24))
  (segment (start 125.3 100.55) (end 125.55 100.55) (width 0.127) (layer F.Cu) (net 24) (tstamp 54520197))
  (segment (start 121.85 104) (end 125.3 100.55) (width 0.127) (layer F.Cu) (net 24) (tstamp 54520195))
  (segment (start 119.458497 104) (end 121.85 104) (width 0.127) (layer F.Cu) (net 24) (tstamp 54520193))
  (segment (start 133.8834 71.9476) (end 133.8834 70.8914) (width 0.127) (layer F.Cu) (net 24) (tstamp 5429CA28))
  (via (at 133.8834 70.8914) (size 0.508) (layers F.Cu B.Cu) (net 24))
  (segment (start 133.8834 70.8914) (end 133.8834 70.8166) (width 0.127) (layer B.Cu) (net 24) (tstamp 5429CA2D))
  (segment (start 133.8834 70.8166) (end 134.6 70.1) (width 0.127) (layer B.Cu) (net 24) (tstamp 5429CA2E))
  (segment (start 134.0358 73.5) (end 133.8834 73.6524) (width 0.127) (layer F.Cu) (net 24))
  (segment (start 134.0358 73.5) (end 134.0358 72.1) (width 0.127) (layer B.Cu) (net 24))
  (via (at 134.0358 72.1) (size 0.508) (layers F.Cu B.Cu) (net 24))
  (via (at 134.0358 73.5) (size 0.508) (layers F.Cu B.Cu) (net 24))
  (segment (start 133.8834 73.6524) (end 133.8834 87.4) (width 0.127) (layer F.Cu) (net 24) (tstamp 5429C9CF))
  (segment (start 133.8834 87.4) (end 133.8834 87.4166) (width 0.127) (layer F.Cu) (net 24) (tstamp 5452016B))
  (segment (start 134.0358 72.1) (end 133.8834 71.9476) (width 0.127) (layer F.Cu) (net 24))
  (via (at 135.4582 67.437) (size 0.508) (layers F.Cu B.Cu) (net 24))
  (segment (start 135.4582 67.437) (end 134.9 67.9952) (width 0.127) (layer F.Cu) (net 24) (tstamp 5429CAA0))
  (segment (start 134.9 67.9952) (end 134.9 69.8) (width 0.127) (layer F.Cu) (net 24) (tstamp 5429CAA1))
  (via (at 134.6 70.1) (size 0.508) (layers F.Cu B.Cu) (net 24))
  (segment (start 134.6 70.1) (end 134.9 69.8) (width 0.127) (layer F.Cu) (net 24))
  (segment (start 136.652 67.437) (end 135.4582 67.437) (width 0.127) (layer B.Cu) (net 24) (tstamp 5429CA91))
  (segment (start 137.033 67.056) (end 136.652 67.437) (width 0.127) (layer B.Cu) (net 24) (tstamp 5429CA90))
  (segment (start 143.25092 64.92464) (end 139.16436 64.92464) (width 0.127) (layer F.Cu) (net 24))
  (via (at 137.033 67.056) (size 0.508) (layers F.Cu B.Cu) (net 24))
  (segment (start 139.16436 64.92464) (end 137.033 67.056) (width 0.127) (layer F.Cu) (net 24) (tstamp 5429D895))
  (segment (start 143.2509 64.9246) (end 143.251 64.9246) (width 0.127) (layer F.Cu) (net 24))
  (segment (start 119.362763 102.772754) (end 120.240009 103.65) (width 0.127) (layer F.Cu) (net 25))
  (segment (start 133.3 89.55) (end 132.1 90.75) (width 0.127) (layer F.Cu) (net 25) (tstamp 54520177))
  (via (at 132.1 90.75) (size 0.508) (layers F.Cu B.Cu) (net 25))
  (segment (start 132.1 90.75) (end 132.05 90.8) (width 0.127) (layer B.Cu) (net 25) (tstamp 5452017A))
  (segment (start 132.05 90.8) (end 130.1 90.8) (width 0.127) (layer B.Cu) (net 25) (tstamp 5452017B))
  (via (at 130.1 90.8) (size 0.508) (layers F.Cu B.Cu) (net 25))
  (segment (start 133.3 87.3) (end 133.3 73.5838) (width 0.127) (layer F.Cu) (net 25) (tstamp 5429CA24))
  (segment (start 133.3 87.3) (end 133.3 89.55) (width 0.127) (layer F.Cu) (net 25))
  (segment (start 129.3 90.8) (end 130.1 90.8) (width 0.127) (layer F.Cu) (net 25) (tstamp 5452018F))
  (segment (start 126.8 93.3) (end 129.3 90.8) (width 0.127) (layer F.Cu) (net 25) (tstamp 5452018D))
  (segment (start 126.8 98.85) (end 126.8 93.3) (width 0.127) (layer F.Cu) (net 25) (tstamp 5452018C))
  (via (at 126.8 98.85) (size 0.508) (layers F.Cu B.Cu) (net 25))
  (segment (start 126.8 98.95) (end 126.8 98.85) (width 0.127) (layer B.Cu) (net 25) (tstamp 5452018A))
  (segment (start 125.8 99.95) (end 126.8 98.95) (width 0.127) (layer B.Cu) (net 25) (tstamp 54520189))
  (via (at 125.8 99.95) (size 0.508) (layers F.Cu B.Cu) (net 25))
  (segment (start 125.45 99.95) (end 125.8 99.95) (width 0.127) (layer F.Cu) (net 25) (tstamp 54520187))
  (segment (start 121.75 103.65) (end 125.45 99.95) (width 0.127) (layer F.Cu) (net 25) (tstamp 54520185))
  (segment (start 120.240009 103.65) (end 121.75 103.65) (width 0.127) (layer F.Cu) (net 25) (tstamp 54520183))
  (segment (start 134.6 69.2) (end 134.6 67.6094) (width 0.127) (layer F.Cu) (net 25))
  (segment (start 133.35 70.45) (end 133.35 72.0852) (width 0.127) (layer F.Cu) (net 25) (tstamp 5429CA17))
  (via (at 133.35 72.0852) (size 0.508) (layers F.Cu B.Cu) (net 25))
  (segment (start 133.35 72.0852) (end 133.35 73.533) (width 0.127) (layer B.Cu) (net 25) (tstamp 5429CA1C))
  (via (at 133.3754 73.5584) (size 0.508) (layers F.Cu B.Cu) (net 25))
  (segment (start 143.2509 64.2744) (end 143.251 64.2744) (width 0.127) (layer F.Cu) (net 25))
  (segment (start 133.4 70.4) (end 134.2 69.6) (width 0.127) (layer B.Cu) (net 25))
  (segment (start 134.2 69.6) (end 134.6 69.2) (width 0.127) (layer F.Cu) (net 25))
  (segment (start 138.926 64.2744) (end 143.2509 64.2744) (width 0.127) (layer F.Cu) (net 25))
  (via (at 133.4 70.4) (size 0.508) (layers F.Cu B.Cu) (net 25))
  (via (at 134.2 69.6) (size 0.508) (layers F.Cu B.Cu) (net 25))
  (segment (start 133.4 70.4) (end 133.35 70.45) (width 0.127) (layer F.Cu) (net 25))
  (segment (start 138.9002 64.2744) (end 138.926 64.2744) (width 0.127) (layer F.Cu) (net 25) (tstamp 5429CA83))
  (segment (start 136.5504 66.6242) (end 138.9002 64.2744) (width 0.127) (layer F.Cu) (net 25) (tstamp 5429CA82))
  (via (at 136.5504 66.6242) (size 0.508) (layers F.Cu B.Cu) (net 25))
  (segment (start 135.5852 66.6242) (end 136.5504 66.6242) (width 0.127) (layer B.Cu) (net 25) (tstamp 5429CA80))
  (segment (start 135.4582 66.7512) (end 135.5852 66.6242) (width 0.127) (layer B.Cu) (net 25) (tstamp 5429CA7F))
  (via (at 135.4582 66.7512) (size 0.508) (layers F.Cu B.Cu) (net 25))
  (segment (start 134.6 67.6094) (end 135.4582 66.7512) (width 0.127) (layer F.Cu) (net 25) (tstamp 5429CA78))
  (segment (start 123.35 104.9) (end 121.9 103.45) (width 0.127) (layer B.Cu) (net 26) (tstamp 54520481))
  (segment (start 104.72 119.97) (end 103.35 119.1) (width 0.127) (layer F.Cu) (net 26) (status 10))
  (segment (start 121.9 101.915454) (end 121.060032 101.075486) (width 0.127) (layer F.Cu) (net 26) (tstamp 54520486))
  (segment (start 121.9 102.75) (end 121.9 101.915454) (width 0.127) (layer F.Cu) (net 26) (tstamp 54520485))
  (via (at 121.9 102.75) (size 0.508) (layers F.Cu B.Cu) (net 26))
  (segment (start 121.9 103.45) (end 121.9 102.75) (width 0.127) (layer B.Cu) (net 26) (tstamp 54520482))
  (via (at 123.35 104.9) (size 0.508) (layers F.Cu B.Cu) (net 26))
  (segment (start 123.1 104.9) (end 123.35 104.9) (width 0.127) (layer F.Cu) (net 26) (tstamp 5452047F))
  (segment (start 121.35 106.65) (end 123.1 104.9) (width 0.127) (layer F.Cu) (net 26) (tstamp 54520479))
  (segment (start 120.45 106.65) (end 121.35 106.65) (width 0.127) (layer F.Cu) (net 26) (tstamp 54520477))
  (segment (start 113.1 114) (end 120.45 106.65) (width 0.127) (layer F.Cu) (net 26) (tstamp 54520475))
  (segment (start 103.6 114) (end 113.1 114) (width 0.127) (layer F.Cu) (net 26) (tstamp 54520474))
  (segment (start 103.35 114.25) (end 103.6 114) (width 0.127) (layer F.Cu) (net 26) (tstamp 54520473))
  (segment (start 103.35 119.1) (end 103.35 114.25) (width 0.127) (layer F.Cu) (net 26) (tstamp 54520471))
  (segment (start 121.184546 101.2) (end 121.060032 101.075486) (width 0.13) (layer F.Cu) (net 26) (tstamp 54520339))
  (segment (start 123.9 104.4) (end 123.211334 104.4) (width 0.13) (layer B.Cu) (net 27))
  (segment (start 104.72 114.58) (end 105 114.3) (width 0.127) (layer F.Cu) (net 27) (tstamp 5452048A))
  (segment (start 105 114.3) (end 113.25 114.3) (width 0.127) (layer F.Cu) (net 27) (tstamp 5452048B))
  (segment (start 113.25 114.3) (end 120.6 106.95) (width 0.127) (layer F.Cu) (net 27) (tstamp 5452048C))
  (segment (start 120.6 106.95) (end 121.95 106.95) (width 0.127) (layer F.Cu) (net 27) (tstamp 5452048E))
  (segment (start 121.95 106.95) (end 123.9 105) (width 0.127) (layer F.Cu) (net 27) (tstamp 54520490))
  (segment (start 123.9 105) (end 123.9 104.4) (width 0.127) (layer F.Cu) (net 27) (tstamp 54520492))
  (via (at 123.9 104.4) (size 0.508) (layers F.Cu B.Cu) (net 27))
  (via (at 122.4 102.25) (size 0.508) (layers F.Cu B.Cu) (net 27))
  (segment (start 122.4 102.25) (end 122.4 99.764482) (width 0.127) (layer F.Cu) (net 27) (tstamp 5452049A))
  (segment (start 121.061828 98.42631) (end 122.4 99.764482) (width 0.127) (layer F.Cu) (net 27) (tstamp 5452049B))
  (segment (start 104.72 114.58) (end 104.72 117.43) (width 0.127) (layer F.Cu) (net 27) (status 10))
  (segment (start 122.4 103.588666) (end 122.4 102.25) (width 0.13) (layer B.Cu) (net 27) (tstamp 54511903))
  (segment (start 123.211334 104.4) (end 122.4 103.588666) (width 0.13) (layer B.Cu) (net 27) (tstamp 545118FC))
  (segment (start 107.26 119.97) (end 105.85 119.06) (width 0.127) (layer F.Cu) (net 28) (status 10))
  (segment (start 121.356626 97) (end 120.496072 97.860554) (width 0.127) (layer F.Cu) (net 28) (tstamp 545204B6))
  (segment (start 121.6 97) (end 121.356626 97) (width 0.127) (layer F.Cu) (net 28) (tstamp 545204B5))
  (segment (start 122.9 98.3) (end 121.6 97) (width 0.127) (layer F.Cu) (net 28) (tstamp 545204B3))
  (segment (start 122.9 101.75) (end 122.9 98.3) (width 0.127) (layer F.Cu) (net 28) (tstamp 545204B2))
  (via (at 122.9 101.75) (size 0.508) (layers F.Cu B.Cu) (net 28))
  (segment (start 122.9 103.5) (end 122.9 101.75) (width 0.127) (layer B.Cu) (net 28) (tstamp 545204AF))
  (segment (start 123.325 103.925) (end 122.9 103.5) (width 0.127) (layer B.Cu) (net 28) (tstamp 545204AE))
  (segment (start 124.125 103.925) (end 123.325 103.925) (width 0.127) (layer B.Cu) (net 28) (tstamp 545204AD))
  (segment (start 124.6 104.4) (end 124.125 103.925) (width 0.127) (layer B.Cu) (net 28) (tstamp 545204AC))
  (via (at 124.6 104.4) (size 0.508) (layers F.Cu B.Cu) (net 28))
  (segment (start 124.6 104.75) (end 124.6 104.4) (width 0.127) (layer F.Cu) (net 28) (tstamp 545204A9))
  (segment (start 122.1 107.25) (end 124.6 104.75) (width 0.127) (layer F.Cu) (net 28) (tstamp 545204A7))
  (segment (start 120.75 107.25) (end 122.1 107.25) (width 0.127) (layer F.Cu) (net 28) (tstamp 545204A5))
  (segment (start 113.4 114.6) (end 120.75 107.25) (width 0.127) (layer F.Cu) (net 28) (tstamp 545204A3))
  (segment (start 106.15 114.6) (end 113.4 114.6) (width 0.127) (layer F.Cu) (net 28) (tstamp 545204A2))
  (segment (start 105.85 114.9) (end 106.15 114.6) (width 0.127) (layer F.Cu) (net 28) (tstamp 545204A1))
  (segment (start 105.85 119.06) (end 105.85 114.9) (width 0.127) (layer F.Cu) (net 28) (tstamp 5452049F))
  (segment (start 124.6 103.65) (end 123.475 103.65) (width 0.13) (layer B.Cu) (net 29))
  (segment (start 107.26 115.04) (end 107.4 114.9) (width 0.127) (layer F.Cu) (net 29) (tstamp 545204B9))
  (segment (start 107.4 114.9) (end 113.5 114.9) (width 0.127) (layer F.Cu) (net 29) (tstamp 545204BA))
  (segment (start 113.5 114.9) (end 120.85 107.55) (width 0.127) (layer F.Cu) (net 29) (tstamp 545204BB))
  (segment (start 120.85 107.55) (end 122.2 107.55) (width 0.127) (layer F.Cu) (net 29) (tstamp 545204BD))
  (segment (start 122.2 107.55) (end 125.15 104.6) (width 0.127) (layer F.Cu) (net 29) (tstamp 545204BF))
  (segment (start 125.15 104.6) (end 125.15 104.2) (width 0.127) (layer F.Cu) (net 29) (tstamp 545204C1))
  (segment (start 125.15 104.2) (end 124.6 103.65) (width 0.127) (layer F.Cu) (net 29) (tstamp 545204C3))
  (via (at 124.6 103.65) (size 0.508) (layers F.Cu B.Cu) (net 29))
  (via (at 123.35 101.25) (size 0.508) (layers F.Cu B.Cu) (net 29))
  (segment (start 123.35 101.25) (end 123.35 97.9) (width 0.127) (layer F.Cu) (net 29) (tstamp 545204C9))
  (segment (start 123.35 97.9) (end 122.05 96.6) (width 0.127) (layer F.Cu) (net 29) (tstamp 545204CA))
  (segment (start 122.05 96.6) (end 121.5 96.6) (width 0.127) (layer F.Cu) (net 29) (tstamp 545204CB))
  (segment (start 121.5 96.6) (end 121.4 96.5) (width 0.127) (layer F.Cu) (net 29) (tstamp 545204CD))
  (segment (start 121.4 96.5) (end 120.725114 96.5) (width 0.127) (layer F.Cu) (net 29) (tstamp 545204CE))
  (segment (start 119.930316 97.294798) (end 120.725114 96.5) (width 0.127) (layer F.Cu) (net 29) (tstamp 545204CF))
  (segment (start 107.26 115.04) (end 107.26 117.43) (width 0.127) (layer F.Cu) (net 29) (status 10))
  (segment (start 123.35 103.525) (end 123.35 101.25) (width 0.13) (layer B.Cu) (net 29) (tstamp 54511929))
  (segment (start 123.475 103.65) (end 123.35 103.525) (width 0.13) (layer B.Cu) (net 29) (tstamp 54511925))
  (segment (start 121.9 95.55) (end 122.45 95.55) (width 0.127) (layer F.Cu) (net 30))
  (segment (start 121.9 95.55) (end 120.543601 95.55) (width 0.127) (layer F.Cu) (net 30) (tstamp 5452002B))
  (segment (start 119.364559 96.729042) (end 120.543601 95.55) (width 0.127) (layer F.Cu) (net 30) (tstamp 5452002D))
  (segment (start 131.4198 105.0698) (end 132.5775 105.0698) (width 0.127) (layer F.Cu) (net 30))
  (segment (start 130.75 104.4) (end 131.4198 105.0698) (width 0.127) (layer F.Cu) (net 30) (tstamp 5452008F))
  (segment (start 130.75 103.85) (end 130.75 104.4) (width 0.127) (layer F.Cu) (net 30) (tstamp 5452008E))
  (segment (start 122.45 95.55) (end 130.75 103.85) (width 0.127) (layer F.Cu) (net 30) (tstamp 5452008C))
  (segment (start 132.578 105.0698) (end 132.5775 105.0698) (width 0.127) (layer F.Cu) (net 30))
  (segment (start 119.875 95.125) (end 121.725 95.125) (width 0.127) (layer F.Cu) (net 31))
  (segment (start 131.4302 105.7302) (end 132.5775 105.7302) (width 0.127) (layer F.Cu) (net 31))
  (segment (start 130.45 104.75) (end 131.4302 105.7302) (width 0.127) (layer F.Cu) (net 31) (tstamp 545200A3))
  (segment (start 130.45 103.954002) (end 130.45 104.75) (width 0.127) (layer F.Cu) (net 31) (tstamp 545200A1))
  (segment (start 122.545998 96.05) (end 130.45 103.954002) (width 0.127) (layer F.Cu) (net 31) (tstamp 545200A0))
  (segment (start 122.15 96.05) (end 122.545998 96.05) (width 0.127) (layer F.Cu) (net 31) (tstamp 5452009F))
  (via (at 122.15 96.05) (size 0.508) (layers F.Cu B.Cu) (net 31))
  (segment (start 122.15 95.5) (end 122.15 96.05) (width 0.127) (layer B.Cu) (net 31) (tstamp 5452009D))
  (segment (start 121.75 95.1) (end 122.15 95.5) (width 0.127) (layer B.Cu) (net 31) (tstamp 5452009C))
  (via (at 121.75 95.1) (size 0.508) (layers F.Cu B.Cu) (net 31))
  (segment (start 121.725 95.125) (end 121.75 95.1) (width 0.127) (layer F.Cu) (net 31) (tstamp 5452009A))
  (segment (start 119.9 95.1) (end 119.875 95.125) (width 0.127) (layer F.Cu) (net 31) (tstamp 54520039))
  (segment (start 119.875 95.125) (end 118.836714 96.163286) (width 0.127) (layer F.Cu) (net 31) (tstamp 54520098))
  (segment (start 118.836714 96.163286) (end 118.798803 96.163286) (width 0.127) (layer F.Cu) (net 31) (tstamp 5452003A))
  (segment (start 132.578 105.7302) (end 132.5775 105.7302) (width 0.127) (layer F.Cu) (net 31))
  (segment (start 131.3 104) (end 121.15 93.85) (width 0.127) (layer F.Cu) (net 32))
  (segment (start 131.3 106.4) (end 131.322 106.3779) (width 0.127) (layer F.Cu) (net 32))
  (segment (start 132.5775 106.3779) (end 131.322 106.3779) (width 0.127) (layer F.Cu) (net 32))
  (segment (start 131.3 104) (end 131.3 106.4) (width 0.127) (layer B.Cu) (net 32))
  (via (at 131.3 104) (size 0.508) (layers F.Cu B.Cu) (net 32))
  (via (at 131.3 106.4) (size 0.508) (layers F.Cu B.Cu) (net 32))
  (segment (start 118.849064 93.85) (end 117.667291 95.031773) (width 0.127) (layer F.Cu) (net 32) (tstamp 54520022))
  (segment (start 121.15 93.85) (end 118.849064 93.85) (width 0.127) (layer F.Cu) (net 32) (tstamp 54520020))
  (segment (start 132.5775 106.3779) (end 132.578 106.3779) (width 0.127) (layer F.Cu) (net 32))
  (segment (start 127.75 101.95) (end 129.45 100.25) (width 0.127) (layer B.Cu) (net 33))
  (segment (start 108.55 119.22) (end 108.55 115.4) (width 0.127) (layer F.Cu) (net 33) (tstamp 545204D3))
  (segment (start 108.55 115.4) (end 108.75 115.2) (width 0.127) (layer F.Cu) (net 33) (tstamp 545204D5))
  (segment (start 108.75 115.2) (end 113.65 115.2) (width 0.127) (layer F.Cu) (net 33) (tstamp 545204D6))
  (segment (start 113.65 115.2) (end 121 107.85) (width 0.127) (layer F.Cu) (net 33) (tstamp 545204D7))
  (segment (start 121 107.85) (end 122.35 107.85) (width 0.127) (layer F.Cu) (net 33) (tstamp 545204D9))
  (segment (start 122.35 107.85) (end 126.7 103.5) (width 0.127) (layer F.Cu) (net 33) (tstamp 545204DB))
  (segment (start 126.7 103.5) (end 126.7 103) (width 0.127) (layer F.Cu) (net 33) (tstamp 545204DD))
  (segment (start 126.7 103) (end 127.75 101.95) (width 0.127) (layer F.Cu) (net 33) (tstamp 545204DF))
  (via (at 127.75 101.95) (size 0.508) (layers F.Cu B.Cu) (net 33))
  (segment (start 109.8 119.97) (end 108.55 119.22) (width 0.127) (layer F.Cu) (net 33) (status 10))
  (segment (start 117.054528 92.25) (end 115.970023 93.334505) (width 0.127) (layer F.Cu) (net 33) (tstamp 545204F5))
  (segment (start 120.3 92.25) (end 117.054528 92.25) (width 0.127) (layer F.Cu) (net 33) (tstamp 545204F3))
  (segment (start 126.3 98.25) (end 120.3 92.25) (width 0.127) (layer F.Cu) (net 33) (tstamp 545204F2))
  (via (at 126.3 98.25) (size 0.508) (layers F.Cu B.Cu) (net 33))
  (segment (start 127.75 98.25) (end 126.3 98.25) (width 0.127) (layer B.Cu) (net 33) (tstamp 545204EF))
  (segment (start 129.45 99.95) (end 127.75 98.25) (width 0.127) (layer B.Cu) (net 33) (tstamp 545204EE))
  (segment (start 129.45 100.25) (end 129.45 99.95) (width 0.127) (layer B.Cu) (net 33) (tstamp 545204ED))
  (segment (start 109.8 117.43) (end 109.8 115.7) (width 0.127) (layer F.Cu) (net 34) (status 10))
  (segment (start 116.273015 91.9) (end 115.404266 92.768749) (width 0.127) (layer F.Cu) (net 34) (tstamp 5452050F))
  (segment (start 120.7 91.9) (end 116.273015 91.9) (width 0.127) (layer F.Cu) (net 34) (tstamp 5452050D))
  (segment (start 126.35 97.55) (end 120.7 91.9) (width 0.127) (layer F.Cu) (net 34) (tstamp 5452050C))
  (via (at 126.35 97.55) (size 0.508) (layers F.Cu B.Cu) (net 34))
  (segment (start 127.45 97.55) (end 126.35 97.55) (width 0.127) (layer B.Cu) (net 34) (tstamp 54520509))
  (segment (start 129.75 99.85) (end 127.45 97.55) (width 0.127) (layer B.Cu) (net 34) (tstamp 54520507))
  (segment (start 129.75 100.6) (end 129.75 99.85) (width 0.127) (layer B.Cu) (net 34) (tstamp 54520505))
  (segment (start 127.75 102.6) (end 129.75 100.6) (width 0.127) (layer B.Cu) (net 34) (tstamp 54520504))
  (via (at 127.75 102.6) (size 0.508) (layers F.Cu B.Cu) (net 34))
  (segment (start 127.05 103.3) (end 127.75 102.6) (width 0.127) (layer F.Cu) (net 34) (tstamp 54520502))
  (segment (start 127.05 103.6) (end 127.05 103.3) (width 0.127) (layer F.Cu) (net 34) (tstamp 54520501))
  (segment (start 122.5 108.15) (end 127.05 103.6) (width 0.127) (layer F.Cu) (net 34) (tstamp 545204FF))
  (segment (start 121.1 108.15) (end 122.5 108.15) (width 0.127) (layer F.Cu) (net 34) (tstamp 545204FD))
  (segment (start 113.75 115.5) (end 121.1 108.15) (width 0.127) (layer F.Cu) (net 34) (tstamp 545204FB))
  (segment (start 110 115.5) (end 113.75 115.5) (width 0.127) (layer F.Cu) (net 34) (tstamp 545204FA))
  (segment (start 109.8 115.7) (end 110 115.5) (width 0.127) (layer F.Cu) (net 34) (tstamp 545204F9))
  (segment (start 112.34 119.97) (end 110.9 119.03) (width 0.127) (layer F.Cu) (net 35) (status 10))
  (segment (start 115.741503 91.3) (end 114.83851 92.202993) (width 0.127) (layer F.Cu) (net 35) (tstamp 5452052A))
  (segment (start 120.8 91.3) (end 115.741503 91.3) (width 0.127) (layer F.Cu) (net 35) (tstamp 54520528))
  (segment (start 126.35 96.85) (end 120.8 91.3) (width 0.127) (layer F.Cu) (net 35) (tstamp 54520527))
  (via (at 126.35 96.85) (size 0.508) (layers F.Cu B.Cu) (net 35))
  (segment (start 127.15 96.85) (end 126.35 96.85) (width 0.127) (layer B.Cu) (net 35) (tstamp 54520524))
  (segment (start 130.05 99.75) (end 127.15 96.85) (width 0.127) (layer B.Cu) (net 35) (tstamp 54520522))
  (segment (start 130.05 101) (end 130.05 99.75) (width 0.127) (layer B.Cu) (net 35) (tstamp 54520520))
  (segment (start 128.45 102.6) (end 130.05 101) (width 0.127) (layer B.Cu) (net 35) (tstamp 5452051F))
  (via (at 128.45 102.6) (size 0.508) (layers F.Cu B.Cu) (net 35))
  (segment (start 122.6 108.45) (end 128.45 102.6) (width 0.127) (layer F.Cu) (net 35) (tstamp 5452051B))
  (segment (start 121.2 108.45) (end 122.6 108.45) (width 0.127) (layer F.Cu) (net 35) (tstamp 54520519))
  (segment (start 113.85 115.8) (end 121.2 108.45) (width 0.127) (layer F.Cu) (net 35) (tstamp 54520517))
  (segment (start 111.154002 115.8) (end 113.85 115.8) (width 0.127) (layer F.Cu) (net 35) (tstamp 54520516))
  (segment (start 110.9 116.054002) (end 111.154002 115.8) (width 0.127) (layer F.Cu) (net 35) (tstamp 54520515))
  (segment (start 110.9 119.03) (end 110.9 116.054002) (width 0.127) (layer F.Cu) (net 35) (tstamp 54520513))
  (segment (start 114.272754 91.637237) (end 115.009991 90.9) (width 0.127) (layer F.Cu) (net 36))
  (segment (start 112.34 116.31) (end 112.34 117.43) (width 0.127) (layer F.Cu) (net 36) (tstamp 54520547) (status 20))
  (segment (start 112.55 116.1) (end 112.34 116.31) (width 0.127) (layer F.Cu) (net 36) (tstamp 54520546))
  (segment (start 113.95 116.1) (end 112.55 116.1) (width 0.127) (layer F.Cu) (net 36) (tstamp 54520544))
  (segment (start 121.345998 108.704002) (end 113.95 116.1) (width 0.127) (layer F.Cu) (net 36) (tstamp 54520542))
  (segment (start 122.745998 108.704002) (end 121.345998 108.704002) (width 0.127) (layer F.Cu) (net 36) (tstamp 54520540))
  (segment (start 127.55 103.9) (end 122.745998 108.704002) (width 0.127) (layer F.Cu) (net 36) (tstamp 5452053F))
  (segment (start 127.8 103.9) (end 127.55 103.9) (width 0.127) (layer F.Cu) (net 36) (tstamp 5452053E))
  (via (at 127.8 103.9) (size 0.508) (layers F.Cu B.Cu) (net 36))
  (segment (start 127.8 103.7) (end 127.8 103.9) (width 0.127) (layer B.Cu) (net 36) (tstamp 5452053C))
  (segment (start 125.05 100.95) (end 127.8 103.7) (width 0.127) (layer B.Cu) (net 36) (tstamp 5452053A))
  (segment (start 125.05 100) (end 125.05 100.95) (width 0.127) (layer B.Cu) (net 36) (tstamp 54520538))
  (segment (start 125.8 99.25) (end 125.05 100) (width 0.127) (layer B.Cu) (net 36) (tstamp 54520536))
  (segment (start 125.8 96.7) (end 125.8 99.25) (width 0.127) (layer B.Cu) (net 36) (tstamp 54520534))
  (segment (start 126.35 96.15) (end 125.8 96.7) (width 0.127) (layer B.Cu) (net 36) (tstamp 54520533))
  (via (at 126.35 96.15) (size 0.508) (layers F.Cu B.Cu) (net 36))
  (segment (start 121.1 90.9) (end 126.35 96.15) (width 0.127) (layer F.Cu) (net 36) (tstamp 54520530))
  (segment (start 115.009991 90.9) (end 121.1 90.9) (width 0.127) (layer F.Cu) (net 36) (tstamp 5452052E))
  (segment (start 138.89004 63.62416) (end 136.5377 65.9765) (width 0.127) (layer F.Cu) (net 37) (tstamp 5429D886))
  (via (at 136.5377 65.9765) (size 0.508) (layers F.Cu B.Cu) (net 37))
  (segment (start 136.5377 65.9765) (end 136.4142 66.1) (width 0.127) (layer B.Cu) (net 37) (tstamp 5429D88F))
  (segment (start 136.4142 66.1) (end 135.4 66.1) (width 0.127) (layer B.Cu) (net 37) (tstamp 5429D890))
  (segment (start 132.7 69.8) (end 132.6896 69.8104) (width 0.127) (layer B.Cu) (net 37))
  (via (at 133.1 68.5) (size 0.508) (layers F.Cu B.Cu) (net 37))
  (via (at 135.4 66.1) (size 0.508) (layers F.Cu B.Cu) (net 37))
  (segment (start 132.7 68.9) (end 132.7 69.8) (width 0.127) (layer B.Cu) (net 37))
  (segment (start 133.1 68.5) (end 132.7 68.9) (width 0.127) (layer B.Cu) (net 37))
  (segment (start 133.1 68.4) (end 133.1 68.5) (width 0.127) (layer F.Cu) (net 37))
  (segment (start 135.4 66.1) (end 133.1 68.4) (width 0.127) (layer F.Cu) (net 37))
  (segment (start 138.89004 63.62416) (end 143.25092 63.62416) (width 0.127) (layer F.Cu) (net 37))
  (segment (start 143.251 63.6242) (end 143.2509 63.6242) (width 0.127) (layer F.Cu) (net 37))
  (segment (start 132.7 72.2018) (end 132.6896 72.2122) (width 0.127) (layer F.Cu) (net 37) (tstamp 54502811))
  (segment (start 114.578478 90.2) (end 116 90.2) (width 0.127) (layer F.Cu) (net 37) (tstamp 54520009))
  (segment (start 132.6896 72.2122) (end 132.7 72.2226) (width 0.127) (layer B.Cu) (net 37))
  (segment (start 127.6 84.3) (end 126.9 85) (width 0.127) (layer F.Cu) (net 37))
  (segment (start 126.9 85) (end 121.2 85) (width 0.127) (layer F.Cu) (net 37))
  (segment (start 121.2 85) (end 116 90.2) (width 0.127) (layer F.Cu) (net 37))
  (segment (start 128.6 83.325) (end 127.6 84.3) (width 0.127) (layer B.Cu) (net 37))
  (segment (start 132.7 73.5) (end 132.6 73.6) (width 0.127) (layer F.Cu) (net 37))
  (segment (start 132.6 73.6) (end 132.6 79.3) (width 0.127) (layer F.Cu) (net 37))
  (segment (start 132.6 79.3) (end 128.6 83.325) (width 0.127) (layer F.Cu) (net 37))
  (via (at 127.6 84.3) (size 0.508) (layers F.Cu B.Cu) (net 37))
  (via (at 128.6 83.325) (size 0.508) (layers F.Cu B.Cu) (net 37))
  (via (at 132.7 69.8) (size 0.508) (layers F.Cu B.Cu) (net 37))
  (via (at 132.6896 72.2122) (size 0.508) (layers F.Cu B.Cu) (net 37))
  (via (at 132.7 73.5) (size 0.508) (layers F.Cu B.Cu) (net 37))
  (segment (start 132.7 72.2226) (end 132.7 73.5) (width 0.127) (layer B.Cu) (net 37) (tstamp 5429C9F8))
  (segment (start 114.578478 90.2) (end 113.706998 91.07148) (width 0.127) (layer F.Cu) (net 37))
  (segment (start 132.7 69.8) (end 132.7 72.2018) (width 0.127) (layer F.Cu) (net 37))
  (segment (start 121.8 80) (end 121.8 79.8) (width 0.13) (layer F.Cu) (net 38))
  (segment (start 121.8 80) (end 121.8 81.846966) (width 0.127) (layer F.Cu) (net 38))
  (segment (start 113.141242 90.505724) (end 121.8 81.846966) (width 0.127) (layer F.Cu) (net 38) (tstamp 5451FFFF))
  (via (at 121.925 74.825) (size 0.508) (layers F.Cu B.Cu) (net 38))
  (segment (start 121.925 74.825) (end 121.925 76.05) (width 0.13) (layer B.Cu) (net 38) (tstamp 546E8A17))
  (via (at 121.925 76.05) (size 0.508) (layers F.Cu B.Cu) (net 38))
  (segment (start 121.925 76.05) (end 121.375 76.6) (width 0.13) (layer F.Cu) (net 38) (tstamp 546E8A1A))
  (segment (start 121.375 76.6) (end 121.375 79) (width 0.13) (layer F.Cu) (net 38) (tstamp 546E8A1B))
  (segment (start 121.225 53.825) (end 120.35 53.825) (width 0.13) (layer F.Cu) (net 38) (tstamp 546F1BF5))
  (segment (start 121.925 54.525) (end 121.925 72.7) (width 0.127) (layer F.Cu) (net 38))
  (segment (start 121.925 54.525) (end 121.225 53.825) (width 0.13) (layer F.Cu) (net 38))
  (segment (start 121.925 72.7) (end 121.925 74.825) (width 0.13) (layer F.Cu) (net 38))
  (segment (start 121.375 79.375) (end 121.375 79) (width 0.13) (layer F.Cu) (net 38) (tstamp 546E8A21))
  (segment (start 121.8 79.8) (end 121.375 79.375) (width 0.13) (layer F.Cu) (net 38) (tstamp 546E8A20))
  (segment (start 120.302 53.7944) (end 120.794 53.7944) (width 0.127) (layer F.Cu) (net 38) (status 10))
  (segment (start 105.964221 105.599739) (end 105.11396 106.45) (width 0.127) (layer F.Cu) (net 39))
  (segment (start 96.66 106.85) (end 94.07 104.26) (width 0.127) (layer F.Cu) (net 39) (tstamp 5452064F))
  (segment (start 103.3 106.85) (end 96.66 106.85) (width 0.127) (layer F.Cu) (net 39) (tstamp 5452064E))
  (via (at 103.3 106.85) (size 0.508) (layers F.Cu B.Cu) (net 39))
  (segment (start 103.7 106.45) (end 103.3 106.85) (width 0.127) (layer B.Cu) (net 39) (tstamp 5452064C))
  (segment (start 104.7 106.45) (end 103.7 106.45) (width 0.127) (layer B.Cu) (net 39) (tstamp 5452064B))
  (via (at 104.7 106.45) (size 0.508) (layers F.Cu B.Cu) (net 39))
  (segment (start 105.11396 106.45) (end 104.7 106.45) (width 0.127) (layer F.Cu) (net 39) (tstamp 54520649))
  (segment (start 94.07 109.34) (end 101.86 109.34) (width 0.13) (layer F.Cu) (net 40))
  (segment (start 103.8 106.632448) (end 105.398465 105.033983) (width 0.13) (layer F.Cu) (net 40) (tstamp 54520645))
  (segment (start 103.8 107.4) (end 103.8 106.632448) (width 0.13) (layer F.Cu) (net 40) (tstamp 54520643))
  (segment (start 101.86 109.34) (end 103.8 107.4) (width 0.13) (layer F.Cu) (net 40) (tstamp 54520641))
  (segment (start 94.07 109.34) (end 94.07 108.93) (width 0.127) (layer F.Cu) (net 40) (tstamp 540E1C22) (status 30))
  (segment (start 113.25 123) (end 113.25 122.875) (width 0.127) (layer F.Cu) (net 41))
  (segment (start 106.343601 89.75) (end 106.25 89.75) (width 0.127) (layer F.Cu) (net 41) (tstamp 54520653))
  (via (at 106.25 89.75) (size 0.508) (layers F.Cu B.Cu) (net 41))
  (segment (start 106.25 89.75) (end 104.3 87.8) (width 0.127) (layer B.Cu) (net 41) (tstamp 54520655))
  (segment (start 104.3 87.8) (end 104.3 87.55) (width 0.127) (layer B.Cu) (net 41) (tstamp 54520656))
  (via (at 104.3 87.55) (size 0.508) (layers F.Cu B.Cu) (net 41))
  (segment (start 104.3 87.55) (end 100.65 87.55) (width 0.127) (layer F.Cu) (net 41) (tstamp 54520658))
  (segment (start 100.65 87.55) (end 97.05 91.15) (width 0.127) (layer F.Cu) (net 41) (tstamp 54520659))
  (segment (start 97.05 91.15) (end 97.05 92.25) (width 0.127) (layer F.Cu) (net 41) (tstamp 5452065B))
  (segment (start 97.05 92.25) (end 86.8 102.5) (width 0.127) (layer F.Cu) (net 41) (tstamp 5452065D))
  (segment (start 86.8 102.5) (end 86.8 122.3) (width 0.127) (layer F.Cu) (net 41) (tstamp 5452065F))
  (segment (start 86.8 122.3) (end 87.5 123) (width 0.127) (layer F.Cu) (net 41) (tstamp 54520661))
  (segment (start 87.5 123) (end 113.25 123) (width 0.127) (layer F.Cu) (net 41) (tstamp 54520663))
  (segment (start 108.229042 91.635441) (end 106.343601 89.75) (width 0.127) (layer F.Cu) (net 41))
  (segment (start 113.925 120.925) (end 114.88 119.97) (width 0.127) (layer F.Cu) (net 41) (tstamp 5451145B))
  (segment (start 113.925 122.2) (end 113.925 120.925) (width 0.127) (layer F.Cu) (net 41) (tstamp 54511453))
  (segment (start 113.25 122.875) (end 113.925 122.2) (width 0.127) (layer F.Cu) (net 41) (tstamp 5451143A))
  (segment (start 114.88 117.43) (end 113.65 118.66) (width 0.127) (layer F.Cu) (net 42))
  (segment (start 106.25 90.787911) (end 107.663286 92.201197) (width 0.127) (layer F.Cu) (net 42) (tstamp 54520685))
  (segment (start 106.25 90.4) (end 106.25 90.787911) (width 0.127) (layer F.Cu) (net 42) (tstamp 54520684))
  (via (at 106.25 90.4) (size 0.508) (layers F.Cu B.Cu) (net 42))
  (segment (start 105.8 89.95) (end 106.25 90.4) (width 0.127) (layer B.Cu) (net 42) (tstamp 54520681))
  (segment (start 105.8 89.7) (end 105.8 89.95) (width 0.127) (layer B.Cu) (net 42) (tstamp 54520680))
  (segment (start 104.15 88.05) (end 105.8 89.7) (width 0.127) (layer B.Cu) (net 42) (tstamp 5452067F))
  (segment (start 103.85 88.05) (end 104.15 88.05) (width 0.127) (layer B.Cu) (net 42) (tstamp 5452067E))
  (via (at 103.85 88.05) (size 0.508) (layers F.Cu B.Cu) (net 42))
  (segment (start 100.55 88.05) (end 103.85 88.05) (width 0.127) (layer F.Cu) (net 42) (tstamp 5452067B))
  (segment (start 97.35 91.25) (end 100.55 88.05) (width 0.127) (layer F.Cu) (net 42) (tstamp 54520679))
  (segment (start 97.35 92.35) (end 97.35 91.25) (width 0.127) (layer F.Cu) (net 42) (tstamp 54520677))
  (segment (start 87.054002 102.645998) (end 97.35 92.35) (width 0.127) (layer F.Cu) (net 42) (tstamp 54520675))
  (segment (start 87.054002 122.154002) (end 87.054002 102.645998) (width 0.127) (layer F.Cu) (net 42) (tstamp 54520673))
  (segment (start 87.645998 122.745998) (end 87.054002 122.154002) (width 0.127) (layer F.Cu) (net 42) (tstamp 54520671))
  (segment (start 113.004002 122.745998) (end 87.645998 122.745998) (width 0.127) (layer F.Cu) (net 42) (tstamp 5452066F))
  (segment (start 113.65 122.1) (end 113.004002 122.745998) (width 0.127) (layer F.Cu) (net 42) (tstamp 5452066D))
  (segment (start 113.65 118.66) (end 113.65 122.1) (width 0.127) (layer F.Cu) (net 42) (tstamp 5452066B))
  (segment (start 105.6 90.4) (end 103.75 88.55) (width 0.127) (layer B.Cu) (net 43) (tstamp 5452069B))
  (segment (start 103.75 88.55) (end 103.3 88.55) (width 0.127) (layer B.Cu) (net 43) (tstamp 5452069C))
  (segment (start 105.6 91.269423) (end 105.6 90.4) (width 0.127) (layer F.Cu) (net 43) (tstamp 54520698))
  (via (at 105.6 90.4) (size 0.508) (layers F.Cu B.Cu) (net 43))
  (via (at 103.3 88.55) (size 0.508) (layers F.Cu B.Cu) (net 43))
  (segment (start 103.3 88.55) (end 103.1 88.35) (width 0.127) (layer F.Cu) (net 43) (tstamp 5452069E))
  (segment (start 103.1 88.35) (end 100.65 88.35) (width 0.127) (layer F.Cu) (net 43) (tstamp 5452069F))
  (segment (start 100.65 88.35) (end 97.65 91.35) (width 0.127) (layer F.Cu) (net 43) (tstamp 545206A0))
  (segment (start 97.65 91.35) (end 97.65 92.45) (width 0.127) (layer F.Cu) (net 43) (tstamp 545206A2))
  (segment (start 97.65 92.45) (end 87.35 102.75) (width 0.127) (layer F.Cu) (net 43) (tstamp 545206A4))
  (segment (start 87.35 102.75) (end 87.35 122.05) (width 0.127) (layer F.Cu) (net 43) (tstamp 545206A6))
  (segment (start 87.35 122.05) (end 87.791996 122.491996) (width 0.127) (layer F.Cu) (net 43) (tstamp 545206A8))
  (segment (start 112.5 122.491996) (end 87.791996 122.491996) (width 0.127) (layer F.Cu) (net 43) (tstamp 545206A9))
  (segment (start 105.6 91.269423) (end 107.09753 92.766953) (width 0.127) (layer F.Cu) (net 43))
  (segment (start 112.5 122.491996) (end 112.858004 122.491996) (width 0.127) (layer F.Cu) (net 43))
  (segment (start 115.85 118.4) (end 117.42 119.97) (width 0.127) (layer F.Cu) (net 43) (tstamp 545206C3))
  (segment (start 115.85 117) (end 115.85 118.4) (width 0.127) (layer F.Cu) (net 43) (tstamp 545206C1))
  (segment (start 115.3 116.45) (end 115.85 117) (width 0.127) (layer F.Cu) (net 43) (tstamp 545206C0))
  (segment (start 114.4 116.45) (end 115.3 116.45) (width 0.127) (layer F.Cu) (net 43) (tstamp 545206BE))
  (segment (start 113.35 117.5) (end 114.4 116.45) (width 0.127) (layer F.Cu) (net 43) (tstamp 545206BC))
  (segment (start 113.35 122) (end 113.35 117.5) (width 0.127) (layer F.Cu) (net 43) (tstamp 545206BB))
  (segment (start 112.858004 122.491996) (end 113.35 122) (width 0.127) (layer F.Cu) (net 43) (tstamp 545206BA))
  (segment (start 112.5 122.491996) (end 112.508004 122.491996) (width 0.127) (layer F.Cu) (net 43) (tstamp 545206B8))
  (segment (start 105.05 91.05) (end 103 89) (width 0.127) (layer B.Cu) (net 44) (tstamp 545206CA))
  (segment (start 103 89) (end 102.8 89) (width 0.127) (layer B.Cu) (net 44) (tstamp 545206CB))
  (segment (start 105.05 91.850936) (end 105.05 91.05) (width 0.127) (layer F.Cu) (net 44) (tstamp 545206C7))
  (via (at 105.05 91.05) (size 0.508) (layers F.Cu B.Cu) (net 44))
  (via (at 102.8 89) (size 0.508) (layers F.Cu B.Cu) (net 44))
  (segment (start 102.8 89) (end 101.5 89) (width 0.127) (layer F.Cu) (net 44) (tstamp 545206CD))
  (segment (start 101.5 89) (end 87.65 102.85) (width 0.127) (layer F.Cu) (net 44) (tstamp 545206CE))
  (segment (start 87.65 102.85) (end 87.65 121.987994) (width 0.127) (layer F.Cu) (net 44) (tstamp 545206D0))
  (segment (start 87.65 121.987994) (end 87.9 122.237994) (width 0.127) (layer F.Cu) (net 44) (tstamp 545206D2))
  (segment (start 87.9 122.237994) (end 112.462006 122.237994) (width 0.127) (layer F.Cu) (net 44) (tstamp 545206D3))
  (segment (start 112.462006 122.237994) (end 112.75 121.95) (width 0.127) (layer F.Cu) (net 44) (tstamp 545206D4))
  (via (at 112.75 121.95) (size 0.508) (layers F.Cu B.Cu) (net 44))
  (segment (start 112.75 121.95) (end 113.5 121.2) (width 0.127) (layer B.Cu) (net 44) (tstamp 545206D6))
  (segment (start 113.5 121.2) (end 115.35 121.2) (width 0.127) (layer B.Cu) (net 44) (tstamp 545206D7))
  (segment (start 115.35 121.2) (end 117.75 121.2) (width 0.127) (layer F.Cu) (net 44) (tstamp 545206DA))
  (segment (start 117.75 121.2) (end 118.5 120.45) (width 0.127) (layer F.Cu) (net 44) (tstamp 545206DB))
  (segment (start 118.5 120.45) (end 118.5 118.51) (width 0.127) (layer F.Cu) (net 44) (tstamp 545206DD))
  (segment (start 117.42 117.43) (end 118.5 118.51) (width 0.127) (layer F.Cu) (net 44) (tstamp 545206DF))
  (segment (start 105.05 91.850936) (end 106.531773 93.332709) (width 0.127) (layer F.Cu) (net 44))
  (via (at 115.35 121.2) (size 0.508) (layers F.Cu B.Cu) (net 44))
  (segment (start 117.72 116.88) (end 117.51 116.88) (width 0.127) (layer B.Cu) (net 44) (tstamp 540E1DED) (status 30))
  (segment (start 110.5 74) (end 110.5 82) (width 0.127) (layer F.Cu) (net 45))
  (segment (start 114.8 66.6025) (end 114.8 69.7) (width 0.127) (layer F.Cu) (net 45))
  (segment (start 114.8 69.7) (end 110.5 74) (width 0.127) (layer F.Cu) (net 45))
  (segment (start 104.1 92.032448) (end 105.966017 93.898465) (width 0.127) (layer F.Cu) (net 45) (tstamp 5451FF87))
  (segment (start 104.1 91.25) (end 104.1 92.032448) (width 0.127) (layer F.Cu) (net 45) (tstamp 5451FF85))
  (segment (start 107.7 87.65) (end 104.1 91.25) (width 0.127) (layer F.Cu) (net 45) (tstamp 5451FF84))
  (via (at 107.7 87.65) (size 0.508) (layers F.Cu B.Cu) (net 45))
  (segment (start 107.7 86.3) (end 107.7 87.65) (width 0.127) (layer B.Cu) (net 45) (tstamp 5451FF81))
  (segment (start 110.8 83.2) (end 107.7 86.3) (width 0.127) (layer B.Cu) (net 45) (tstamp 5451FF7F))
  (segment (start 110.8 82.3) (end 110.8 83.2) (width 0.127) (layer B.Cu) (net 45) (tstamp 5451FF7E))
  (via (at 110.8 82.3) (size 0.508) (layers F.Cu B.Cu) (net 45))
  (segment (start 110.5 82) (end 110.8 82.3) (width 0.127) (layer F.Cu) (net 45) (tstamp 5451FF7B))
  (segment (start 114.8 66.5525) (end 114.8 66.6025) (width 0.127) (layer F.Cu) (net 45))
  (segment (start 110.245998 81.7) (end 110.245998 82.695998) (width 0.127) (layer F.Cu) (net 46))
  (segment (start 103.55 92.61396) (end 105.400261 94.464221) (width 0.127) (layer F.Cu) (net 46) (tstamp 5451FF97))
  (segment (start 103.55 90.85) (end 103.55 92.61396) (width 0.127) (layer F.Cu) (net 46) (tstamp 5451FF95))
  (segment (start 107.25 87.15) (end 103.55 90.85) (width 0.127) (layer F.Cu) (net 46) (tstamp 5451FF94))
  (via (at 107.25 87.15) (size 0.508) (layers F.Cu B.Cu) (net 46))
  (segment (start 107.25 86.35) (end 107.25 87.15) (width 0.127) (layer B.Cu) (net 46) (tstamp 5451FF91))
  (segment (start 110.35 83.25) (end 107.25 86.35) (width 0.127) (layer B.Cu) (net 46) (tstamp 5451FF90))
  (segment (start 110.35 82.8) (end 110.35 83.25) (width 0.127) (layer B.Cu) (net 46) (tstamp 5451FF8F))
  (via (at 110.35 82.8) (size 0.508) (layers F.Cu B.Cu) (net 46))
  (segment (start 110.245998 82.695998) (end 110.35 82.8) (width 0.127) (layer F.Cu) (net 46) (tstamp 5451FF8D))
  (segment (start 113.1 69.7) (end 110.245998 72.554002) (width 0.127) (layer F.Cu) (net 46))
  (segment (start 116.9 66.6) (end 116.2 65.8) (width 0.127) (layer F.Cu) (net 46))
  (segment (start 116.2 65.8) (end 113.6 65.8) (width 0.127) (layer F.Cu) (net 46))
  (segment (start 113.6 65.8) (end 113.1 66.3) (width 0.127) (layer F.Cu) (net 46))
  (segment (start 113.1 66.3) (end 113.1 69.7) (width 0.127) (layer F.Cu) (net 46))
  (segment (start 110.245998 72.554002) (end 110.245998 81.7) (width 0.127) (layer F.Cu) (net 46) (tstamp 5451FF5C))
  (segment (start 110.245998 81.7) (end 110.245998 81.701802) (width 0.127) (layer F.Cu) (net 46) (tstamp 5451FF8B))
  (segment (start 116.9 66.5525) (end 116.9 66.6) (width 0.127) (layer F.Cu) (net 46))
  (segment (start 116.9 66.6525) (end 116.9 66.6) (width 0.127) (layer F.Cu) (net 46))
  (segment (start 119.325 54.475) (end 120.35 54.475) (width 0.13) (layer F.Cu) (net 47) (tstamp 546F1BDA))
  (via (at 118.8 55) (size 0.508) (layers F.Cu B.Cu) (net 47))
  (segment (start 118.8 55) (end 118.1 55.7) (width 0.127) (layer B.Cu) (net 47))
  (segment (start 118.1 55.7) (end 115.7 55.7) (width 0.127) (layer B.Cu) (net 47))
  (via (at 115.7 55.7) (size 0.508) (layers F.Cu B.Cu) (net 47))
  (segment (start 115.1 59.95) (end 109.7 65.35) (width 0.127) (layer F.Cu) (net 47) (tstamp 5451FFAD))
  (segment (start 109.7 65.35) (end 109.7 81.25) (width 0.127) (layer F.Cu) (net 47) (tstamp 5451FFAE))
  (segment (start 109.7 81.25) (end 109.5 81.45) (width 0.127) (layer F.Cu) (net 47) (tstamp 5451FFB0))
  (via (at 109.5 81.45) (size 0.508) (layers F.Cu B.Cu) (net 47))
  (segment (start 109.5 81.45) (end 109.9 81.85) (width 0.127) (layer B.Cu) (net 47) (tstamp 5451FFB6))
  (segment (start 109.9 81.85) (end 109.9 83.3) (width 0.127) (layer B.Cu) (net 47) (tstamp 5451FFB7))
  (segment (start 109.9 83.3) (end 106.8 86.4) (width 0.127) (layer B.Cu) (net 47) (tstamp 5451FFB8))
  (segment (start 106.8 86.4) (end 106.8 86.65) (width 0.127) (layer B.Cu) (net 47) (tstamp 5451FFBA))
  (via (at 106.8 86.65) (size 0.508) (layers F.Cu B.Cu) (net 47))
  (segment (start 106.8 86.65) (end 102.9 90.55) (width 0.127) (layer F.Cu) (net 47) (tstamp 5451FFBC))
  (segment (start 102.9 90.55) (end 102.9 93.095472) (width 0.127) (layer F.Cu) (net 47) (tstamp 5451FFBD))
  (segment (start 102.9 93.095472) (end 104.834505 95.029977) (width 0.127) (layer F.Cu) (net 47) (tstamp 5451FFBF))
  (segment (start 115.7 55.7) (end 115.1 56.3) (width 0.127) (layer F.Cu) (net 47))
  (segment (start 115.1 56.3) (end 115.1 59.7) (width 0.127) (layer F.Cu) (net 47))
  (segment (start 115.1 59.7) (end 115.1 59.95) (width 0.127) (layer F.Cu) (net 47))
  (segment (start 119.325 54.475) (end 118.8 55) (width 0.13) (layer F.Cu) (net 47))
  (segment (start 109.991996 81.3) (end 109.991996 81.658004) (width 0.127) (layer F.Cu) (net 48))
  (segment (start 102.3 93.626985) (end 104.268749 95.595734) (width 0.127) (layer F.Cu) (net 48) (tstamp 5451FFD0))
  (segment (start 102.3 90.25) (end 102.3 93.626985) (width 0.127) (layer F.Cu) (net 48) (tstamp 5451FFCE))
  (segment (start 106.7 85.85) (end 102.3 90.25) (width 0.127) (layer F.Cu) (net 48) (tstamp 5451FFCD))
  (via (at 106.7 85.85) (size 0.508) (layers F.Cu B.Cu) (net 48))
  (segment (start 106.9 85.85) (end 106.7 85.85) (width 0.127) (layer B.Cu) (net 48) (tstamp 5451FFCB))
  (segment (start 109.45 83.3) (end 106.9 85.85) (width 0.127) (layer B.Cu) (net 48) (tstamp 5451FFC9))
  (segment (start 109.45 82.2) (end 109.45 83.3) (width 0.127) (layer B.Cu) (net 48) (tstamp 5451FFC8))
  (via (at 109.45 82.2) (size 0.508) (layers F.Cu B.Cu) (net 48))
  (segment (start 109.991996 81.658004) (end 109.45 82.2) (width 0.127) (layer F.Cu) (net 48) (tstamp 5451FFC3))
  (segment (start 113 65.5) (end 109.991996 68.508004) (width 0.127) (layer F.Cu) (net 48))
  (segment (start 117.948 65.5) (end 113 65.5) (width 0.127) (layer F.Cu) (net 48))
  (segment (start 117.948 65.5) (end 119 66.5525) (width 0.127) (layer F.Cu) (net 48))
  (segment (start 109.991996 68.508004) (end 109.991996 81.3) (width 0.127) (layer F.Cu) (net 48) (tstamp 5451FF65))
  (segment (start 109.991996 81.3) (end 109.991996 81.308004) (width 0.127) (layer F.Cu) (net 48) (tstamp 5451FF9C))
  (segment (start 112.45 122.4) (end 112.975 122.4) (width 0.127) (layer B.Cu) (net 49))
  (segment (start 100.178478 94.9) (end 96 94.9) (width 0.127) (layer F.Cu) (net 49) (tstamp 5452070A))
  (segment (start 96 94.9) (end 87.904002 102.995998) (width 0.127) (layer F.Cu) (net 49) (tstamp 5452070C))
  (segment (start 87.904002 102.995998) (end 87.904002 121.737994) (width 0.127) (layer F.Cu) (net 49) (tstamp 5452070E))
  (segment (start 87.904002 121.737994) (end 88.116008 121.95) (width 0.127) (layer F.Cu) (net 49) (tstamp 54520710))
  (segment (start 88.116008 121.95) (end 111.95 121.95) (width 0.127) (layer F.Cu) (net 49) (tstamp 54520711))
  (segment (start 111.95 121.95) (end 112.65 121.25) (width 0.127) (layer F.Cu) (net 49) (tstamp 54520712))
  (via (at 112.65 121.25) (size 0.508) (layers F.Cu B.Cu) (net 49))
  (segment (start 112.65 121.25) (end 112.25 121.65) (width 0.127) (layer B.Cu) (net 49) (tstamp 54520715))
  (segment (start 112.25 121.65) (end 112.25 122.2) (width 0.127) (layer B.Cu) (net 49) (tstamp 54520716))
  (segment (start 112.25 122.2) (end 112.45 122.4) (width 0.127) (layer B.Cu) (net 49) (tstamp 54520717))
  (segment (start 102.57148 97.293002) (end 100.178478 94.9) (width 0.127) (layer F.Cu) (net 49))
  (segment (start 118.28 121.65) (end 119.96 119.97) (width 0.127) (layer F.Cu) (net 49) (tstamp 545114E4))
  (segment (start 114.825 121.65) (end 118.28 121.65) (width 0.127) (layer F.Cu) (net 49) (tstamp 545114E3))
  (via (at 114.825 121.65) (size 0.508) (layers F.Cu B.Cu) (net 49))
  (segment (start 114.65 121.475) (end 114.825 121.65) (width 0.127) (layer B.Cu) (net 49) (tstamp 545114DD))
  (segment (start 113.9 121.475) (end 114.65 121.475) (width 0.127) (layer B.Cu) (net 49) (tstamp 545114D7))
  (segment (start 112.975 122.4) (end 113.9 121.475) (width 0.127) (layer B.Cu) (net 49) (tstamp 545114D2))
  (segment (start 119.375 121.925) (end 120.95 120.35) (width 0.127) (layer F.Cu) (net 50))
  (segment (start 120.95 120.35) (end 120.95 118.42) (width 0.127) (layer F.Cu) (net 50) (tstamp 5452073E))
  (segment (start 119.96 117.43) (end 120.95 118.42) (width 0.127) (layer F.Cu) (net 50) (tstamp 54520740))
  (segment (start 113.05 122.7) (end 113.625 122.125) (width 0.127) (layer B.Cu) (net 50) (tstamp 54511506))
  (segment (start 113.625 122.125) (end 114.375 122.125) (width 0.127) (layer B.Cu) (net 50) (tstamp 5451150C))
  (via (at 114.375 122.125) (size 0.508) (layers F.Cu B.Cu) (net 50))
  (segment (start 114.375 122.125) (end 115.45 122.125) (width 0.127) (layer F.Cu) (net 50) (tstamp 54511516))
  (segment (start 115.45 122.125) (end 115.65 121.925) (width 0.127) (layer F.Cu) (net 50) (tstamp 54511517))
  (segment (start 115.65 121.925) (end 119.375 121.925) (width 0.127) (layer F.Cu) (net 50) (tstamp 54511518))
  (segment (start 111.95 121.3) (end 111.95 122.3) (width 0.127) (layer B.Cu) (net 50))
  (segment (start 99.301573 95.154607) (end 96.104607 95.154607) (width 0.127) (layer F.Cu) (net 50) (tstamp 54520723))
  (segment (start 96.104607 95.154607) (end 88.158004 103.10121) (width 0.127) (layer F.Cu) (net 50) (tstamp 54520725))
  (segment (start 88.158004 103.10121) (end 88.158004 121.604002) (width 0.127) (layer F.Cu) (net 50) (tstamp 54520726))
  (segment (start 88.158004 121.604002) (end 88.224395 121.670393) (width 0.127) (layer F.Cu) (net 50) (tstamp 54520728))
  (segment (start 88.224395 121.670393) (end 111.579607 121.670393) (width 0.127) (layer F.Cu) (net 50) (tstamp 54520729))
  (segment (start 111.579607 121.670393) (end 111.95 121.3) (width 0.127) (layer F.Cu) (net 50) (tstamp 5452072A))
  (via (at 111.95 121.3) (size 0.508) (layers F.Cu B.Cu) (net 50))
  (segment (start 99.301573 95.154607) (end 102.005724 97.858758) (width 0.127) (layer F.Cu) (net 50))
  (segment (start 111.95 122.3) (end 112.35 122.7) (width 0.127) (layer B.Cu) (net 50) (tstamp 54520734))
  (segment (start 112.35 122.7) (end 113.05 122.7) (width 0.127) (layer B.Cu) (net 50))
  (segment (start 112.25 123) (end 113.15 123) (width 0.127) (layer B.Cu) (net 51))
  (segment (start 93.225486 98.424514) (end 88.412006 103.237994) (width 0.127) (layer F.Cu) (net 51) (tstamp 54520745))
  (segment (start 88.412006 103.237994) (end 88.412006 121.328397) (width 0.127) (layer F.Cu) (net 51) (tstamp 54520747))
  (segment (start 88.412006 121.328397) (end 88.483609 121.4) (width 0.127) (layer F.Cu) (net 51) (tstamp 54520749))
  (segment (start 88.483609 121.4) (end 111.1 121.4) (width 0.127) (layer F.Cu) (net 51) (tstamp 5452074A))
  (segment (start 111.1 121.4) (end 111.3 121.2) (width 0.127) (layer F.Cu) (net 51) (tstamp 5452074B))
  (via (at 111.3 121.2) (size 0.508) (layers F.Cu B.Cu) (net 51))
  (segment (start 111.3 121.2) (end 111.45 121.35) (width 0.127) (layer B.Cu) (net 51) (tstamp 5452074D))
  (segment (start 111.45 121.35) (end 111.45 122.2) (width 0.127) (layer B.Cu) (net 51) (tstamp 5452074E))
  (segment (start 111.45 122.2) (end 112.25 123) (width 0.127) (layer B.Cu) (net 51) (tstamp 5452074F))
  (segment (start 101.439968 98.424514) (end 93.225486 98.424514) (width 0.127) (layer F.Cu) (net 51))
  (segment (start 120.195 122.275) (end 122.5 119.97) (width 0.127) (layer F.Cu) (net 51) (tstamp 5452075F))
  (segment (start 116.075 122.275) (end 120.195 122.275) (width 0.127) (layer F.Cu) (net 51) (tstamp 5452075E))
  (segment (start 115.9 122.45) (end 116.075 122.275) (width 0.127) (layer F.Cu) (net 51) (tstamp 5452075D))
  (via (at 115.9 122.45) (size 0.508) (layers F.Cu B.Cu) (net 51))
  (segment (start 115.775 122.575) (end 115.9 122.45) (width 0.127) (layer B.Cu) (net 51) (tstamp 5451155B))
  (segment (start 113.575 122.575) (end 115.775 122.575) (width 0.127) (layer B.Cu) (net 51) (tstamp 54511556))
  (segment (start 113.15 123) (end 113.575 122.575) (width 0.127) (layer B.Cu) (net 51) (tstamp 54511553))
  (segment (start 122.59 119.42) (end 122.12 119.42) (width 0.13) (layer B.Cu) (net 51) (status 30))
  (segment (start 122.5 117.43) (end 121.38 117.43) (width 0.127) (layer F.Cu) (net 52))
  (segment (start 115.8 116.3) (end 115.725 116.3) (width 0.127) (layer B.Cu) (net 52) (tstamp 545207BD))
  (segment (start 116.225 116.725) (end 115.8 116.3) (width 0.127) (layer B.Cu) (net 52) (tstamp 545207BC))
  (via (at 116.225 116.725) (size 0.508) (layers F.Cu B.Cu) (net 52))
  (segment (start 116.5 116.45) (end 116.225 116.725) (width 0.127) (layer F.Cu) (net 52) (tstamp 545207BA))
  (segment (start 120.4 116.45) (end 116.5 116.45) (width 0.127) (layer F.Cu) (net 52) (tstamp 545207B8))
  (segment (start 121.38 117.43) (end 120.4 116.45) (width 0.127) (layer F.Cu) (net 52) (tstamp 545207B6))
  (segment (start 91.625 116.3) (end 90.25 117.675) (width 0.127) (layer B.Cu) (net 52))
  (segment (start 91.625 116.3) (end 115.725 116.3) (width 0.127) (layer B.Cu) (net 52) (tstamp 545207A3))
  (segment (start 88.941008 117.675) (end 88.666008 117.4) (width 0.127) (layer F.Cu) (net 52))
  (via (at 90.25 117.675) (size 0.508) (layers F.Cu B.Cu) (net 52))
  (segment (start 88.941008 117.675) (end 90.25 117.675) (width 0.127) (layer F.Cu) (net 52) (tstamp 54520773))
  (segment (start 122.5 117.43) (end 122.5 116.925) (width 0.127) (layer B.Cu) (net 52))
  (segment (start 101.438172 101.07369) (end 90.935524 101.07369) (width 0.127) (layer F.Cu) (net 52))
  (segment (start 88.666008 103.343206) (end 88.666008 117.4) (width 0.127) (layer F.Cu) (net 52) (tstamp 54520765))
  (segment (start 90.935524 101.07369) (end 88.666008 103.343206) (width 0.127) (layer F.Cu) (net 52) (tstamp 54520763))
  (segment (start 88.666008 117.4) (end 88.666008 117.416008) (width 0.127) (layer F.Cu) (net 52) (tstamp 54520771))
  (segment (start 114.5 116) (end 114.75 116) (width 0.127) (layer B.Cu) (net 53))
  (segment (start 123.475 118.405) (end 125.04 119.97) (width 0.127) (layer F.Cu) (net 53) (tstamp 545207CF))
  (segment (start 123.475 117.025) (end 123.475 118.405) (width 0.127) (layer F.Cu) (net 53) (tstamp 545207CD))
  (segment (start 122.625 116.175) (end 123.475 117.025) (width 0.127) (layer F.Cu) (net 53) (tstamp 545207CB))
  (segment (start 115.275 116.175) (end 122.625 116.175) (width 0.127) (layer F.Cu) (net 53) (tstamp 545207CA))
  (segment (start 114.925 115.825) (end 115.275 116.175) (width 0.127) (layer F.Cu) (net 53) (tstamp 545207C9))
  (via (at 114.925 115.825) (size 0.508) (layers F.Cu B.Cu) (net 53))
  (segment (start 114.75 116) (end 114.925 115.825) (width 0.127) (layer B.Cu) (net 53) (tstamp 545207C7))
  (segment (start 89.75 117.2) (end 90.35 117.2) (width 0.127) (layer B.Cu) (net 53))
  (segment (start 91.55 116) (end 114.5 116) (width 0.127) (layer B.Cu) (net 53) (tstamp 545207AC))
  (segment (start 90.35 117.2) (end 91.55 116) (width 0.127) (layer B.Cu) (net 53) (tstamp 545207AA))
  (segment (start 102.003928 101.639446) (end 101.343374 102.3) (width 0.127) (layer F.Cu) (net 53))
  (segment (start 89.75 117.2) (end 89.8 117.25) (width 0.127) (layer B.Cu) (net 53) (tstamp 5452078D))
  (via (at 89.75 117.2) (size 0.508) (layers F.Cu B.Cu) (net 53))
  (segment (start 89.1 117.2) (end 89.75 117.2) (width 0.127) (layer F.Cu) (net 53) (tstamp 5452078A))
  (segment (start 88.92001 117.02001) (end 89.1 117.2) (width 0.127) (layer F.Cu) (net 53) (tstamp 54520789))
  (segment (start 88.92001 103.45) (end 88.92001 117.02001) (width 0.127) (layer F.Cu) (net 53) (tstamp 54520787))
  (segment (start 91.042318 101.327692) (end 88.92001 103.45) (width 0.127) (layer F.Cu) (net 53) (tstamp 54520785))
  (segment (start 98.777692 101.327692) (end 91.042318 101.327692) (width 0.127) (layer F.Cu) (net 53) (tstamp 54520783))
  (segment (start 99.75 102.3) (end 98.777692 101.327692) (width 0.127) (layer F.Cu) (net 53) (tstamp 54520781))
  (segment (start 101.343374 102.3) (end 99.75 102.3) (width 0.127) (layer F.Cu) (net 53) (tstamp 5452077F))
  (segment (start 90.175 116.675) (end 90.5 116.675) (width 0.127) (layer B.Cu) (net 54))
  (segment (start 125.04 117.43) (end 123.51 115.9) (width 0.127) (layer F.Cu) (net 54) (tstamp 545207E3))
  (segment (start 115.95 115.9) (end 123.51 115.9) (width 0.127) (layer F.Cu) (net 54) (tstamp 545207E1))
  (segment (start 115.425 115.375) (end 115.95 115.9) (width 0.127) (layer F.Cu) (net 54) (tstamp 545207E0))
  (via (at 115.425 115.375) (size 0.508) (layers F.Cu B.Cu) (net 54))
  (via (at 90.175 116.675) (size 0.508) (layers F.Cu B.Cu) (net 54))
  (segment (start 89.625 116.675) (end 90.175 116.675) (width 0.127) (layer F.Cu) (net 54) (tstamp 545207DA))
  (segment (start 89.174012 116.224012) (end 89.625 116.675) (width 0.127) (layer F.Cu) (net 54) (tstamp 545207D9))
  (segment (start 89.174012 103.575988) (end 89.174012 116.224012) (width 0.127) (layer F.Cu) (net 54) (tstamp 545207D8))
  (segment (start 90.05 102.7) (end 89.174012 103.575988) (width 0.127) (layer F.Cu) (net 54) (tstamp 545207D6))
  (segment (start 90.05 102.7) (end 102.074886 102.7) (width 0.127) (layer F.Cu) (net 54) (tstamp 545207D5))
  (segment (start 114.725 115.375) (end 115.425 115.375) (width 0.127) (layer B.Cu) (net 54) (tstamp 545207FC))
  (segment (start 114.354002 115.745998) (end 114.725 115.375) (width 0.127) (layer B.Cu) (net 54) (tstamp 545207FB))
  (segment (start 91.429002 115.745998) (end 114.354002 115.745998) (width 0.127) (layer B.Cu) (net 54) (tstamp 545207F9))
  (segment (start 90.5 116.675) (end 91.429002 115.745998) (width 0.127) (layer B.Cu) (net 54) (tstamp 545207F8))
  (segment (start 102.569684 102.205202) (end 102.074886 102.7) (width 0.127) (layer F.Cu) (net 54))
  (segment (start 89.775 116.125) (end 90.675 116.125) (width 0.127) (layer B.Cu) (net 55))
  (segment (start 103.494423 104.675) (end 98.45 104.675) (width 0.127) (layer F.Cu) (net 55) (tstamp 545207E7))
  (segment (start 98.45 104.675) (end 96.75 102.975) (width 0.127) (layer F.Cu) (net 55) (tstamp 545207E9))
  (segment (start 96.75 102.975) (end 90.15 102.975) (width 0.127) (layer F.Cu) (net 55) (tstamp 545207EB))
  (segment (start 90.15 102.975) (end 89.428014 103.696986) (width 0.127) (layer F.Cu) (net 55) (tstamp 545207ED))
  (segment (start 89.428014 103.696986) (end 89.428014 115.778014) (width 0.127) (layer F.Cu) (net 55) (tstamp 545207EF))
  (segment (start 89.428014 115.778014) (end 89.775 116.125) (width 0.127) (layer F.Cu) (net 55) (tstamp 545207F1))
  (via (at 89.775 116.125) (size 0.508) (layers F.Cu B.Cu) (net 55))
  (segment (start 104.266953 103.90247) (end 103.494423 104.675) (width 0.127) (layer F.Cu) (net 55))
  (segment (start 126 118.39) (end 127.58 119.97) (width 0.127) (layer F.Cu) (net 55) (tstamp 54520816))
  (segment (start 126 117) (end 126 118.39) (width 0.127) (layer F.Cu) (net 55) (tstamp 54520814))
  (segment (start 124.625 115.625) (end 126 117) (width 0.127) (layer F.Cu) (net 55) (tstamp 54520812))
  (segment (start 116.325 115.625) (end 124.625 115.625) (width 0.127) (layer F.Cu) (net 55) (tstamp 54520811))
  (segment (start 116.125 115.425) (end 116.325 115.625) (width 0.127) (layer F.Cu) (net 55) (tstamp 54520810))
  (via (at 116.125 115.425) (size 0.508) (layers F.Cu B.Cu) (net 55))
  (segment (start 115.625 114.925) (end 116.125 115.425) (width 0.127) (layer B.Cu) (net 55) (tstamp 5452080E))
  (segment (start 114.8 114.925) (end 115.625 114.925) (width 0.127) (layer B.Cu) (net 55) (tstamp 5452080C))
  (segment (start 114.25 115.475) (end 114.8 114.925) (width 0.127) (layer B.Cu) (net 55) (tstamp 5452080A))
  (segment (start 91.325 115.475) (end 114.25 115.475) (width 0.127) (layer B.Cu) (net 55) (tstamp 54520808))
  (segment (start 90.675 116.125) (end 91.325 115.475) (width 0.127) (layer B.Cu) (net 55) (tstamp 54520807))
  (segment (start 104.832709 104.468227) (end 104.075936 105.225) (width 0.127) (layer F.Cu) (net 56))
  (segment (start 125.5 115.35) (end 127.58 117.43) (width 0.127) (layer F.Cu) (net 56) (tstamp 54520831))
  (segment (start 116.9 115.35) (end 125.5 115.35) (width 0.127) (layer F.Cu) (net 56) (tstamp 5452082F))
  (segment (start 116.725 115.175) (end 116.9 115.35) (width 0.127) (layer F.Cu) (net 56) (tstamp 5452082E))
  (via (at 116.725 115.175) (size 0.508) (layers F.Cu B.Cu) (net 56))
  (segment (start 116.2 114.65) (end 116.725 115.175) (width 0.127) (layer B.Cu) (net 56) (tstamp 5452082B))
  (segment (start 114.7 114.65) (end 116.2 114.65) (width 0.127) (layer B.Cu) (net 56) (tstamp 54520829))
  (segment (start 114.15 115.2) (end 114.7 114.65) (width 0.127) (layer B.Cu) (net 56) (tstamp 54520827))
  (segment (start 90.725 115.2) (end 114.15 115.2) (width 0.127) (layer B.Cu) (net 56) (tstamp 54520826))
  (segment (start 90.25 115.675) (end 90.725 115.2) (width 0.127) (layer B.Cu) (net 56) (tstamp 54520825))
  (via (at 90.25 115.675) (size 0.508) (layers F.Cu B.Cu) (net 56))
  (segment (start 89.682016 115.107016) (end 90.25 115.675) (width 0.127) (layer F.Cu) (net 56) (tstamp 54520822))
  (segment (start 89.682016 103.817984) (end 89.682016 115.107016) (width 0.127) (layer F.Cu) (net 56) (tstamp 54520821))
  (segment (start 90.25 103.25) (end 89.682016 103.817984) (width 0.127) (layer F.Cu) (net 56) (tstamp 54520820))
  (segment (start 96.275 103.25) (end 90.25 103.25) (width 0.127) (layer F.Cu) (net 56) (tstamp 5452081E))
  (segment (start 98.25 105.225) (end 96.275 103.25) (width 0.127) (layer F.Cu) (net 56) (tstamp 5452081C))
  (segment (start 104.075936 105.225) (end 98.25 105.225) (width 0.127) (layer F.Cu) (net 56) (tstamp 5452081A))
  (segment (start 155.695 98.705) (end 154.394 98.705) (width 0.25) (layer F.Cu) (net 57))
  (segment (start 156.5 97.9) (end 155.695 98.705) (width 0.25) (layer F.Cu) (net 57))
  (segment (start 160.1 97.9) (end 156.5 97.9) (width 0.25) (layer F.Cu) (net 57))
  (segment (start 161.3 96.7) (end 160.1 97.9) (width 0.25) (layer F.Cu) (net 57))
  (segment (start 161.3 88.4) (end 161.3 96.7) (width 0.25) (layer F.Cu) (net 57))
  (segment (start 162.3 87.4) (end 161.3 88.4) (width 0.25) (layer F.Cu) (net 57))
  (segment (start 164.5 87.4) (end 162.3 87.4) (width 0.25) (layer F.Cu) (net 57))
  (segment (start 164.5 84.9) (end 164.5 87.4) (width 0.25) (layer F.Cu) (net 57))
  (segment (start 163.1 83.8) (end 164.5 84.9) (width 0.25) (layer F.Cu) (net 57))
  (segment (start 163.1 83.1) (end 163.1 83.8) (width 0.25) (layer F.Cu) (net 57))
  (segment (start 160.649 83.6002) (end 160.6491 83.6002) (width 0.25) (layer F.Cu) (net 57))
  (segment (start 162.6 83.6002) (end 163.1 83.1) (width 0.25) (layer F.Cu) (net 57))
  (segment (start 160.6491 83.6002) (end 162.6 83.6002) (width 0.25) (layer F.Cu) (net 57))
  (via (at 158.6 89) (size 0.508) (layers F.Cu B.Cu) (net 58))
  (via (at 157.1 87.4) (size 0.508) (layers F.Cu B.Cu) (net 58))
  (segment (start 158.6 91.4725) (end 157.972 92.1) (width 0.127) (layer F.Cu) (net 58))
  (segment (start 158.6 89) (end 158.6 91.4725) (width 0.127) (layer F.Cu) (net 58))
  (segment (start 158.6 88.9) (end 158.6 89) (width 0.127) (layer B.Cu) (net 58))
  (segment (start 157.1 87.4) (end 158.6 88.9) (width 0.127) (layer B.Cu) (net 58))
  (segment (start 154.394 97.435) (end 154.394 96.165) (width 0.25) (layer F.Cu) (net 58))
  (segment (start 157.972 92.1) (end 158.82 92.9475) (width 0.127) (layer F.Cu) (net 58))
  (segment (start 155.6 92.1) (end 157.972 92.1) (width 0.127) (layer F.Cu) (net 58))
  (segment (start 155.3 92.4) (end 155.6 92.1) (width 0.127) (layer F.Cu) (net 58))
  (segment (start 153.6 92.4) (end 155.3 92.4) (width 0.127) (layer F.Cu) (net 58))
  (segment (start 153.2 92.8) (end 153.6 92.4) (width 0.127) (layer F.Cu) (net 58))
  (segment (start 153.2 95.3) (end 153.2 92.8) (width 0.127) (layer F.Cu) (net 58))
  (segment (start 154.065 96.165) (end 153.2 95.3) (width 0.127) (layer F.Cu) (net 58))
  (segment (start 154.394 96.165) (end 154.065 96.165) (width 0.127) (layer F.Cu) (net 58))
  (segment (start 135.352 51.7) (end 135.3525 51.7) (width 0.127) (layer F.Cu) (net 58))
  (segment (start 153.665 97.435) (end 154.394 97.435) (width 0.25) (layer F.Cu) (net 58))
  (segment (start 153.2 97.9) (end 153.665 97.435) (width 0.25) (layer F.Cu) (net 58))
  (segment (start 153.2 99.5) (end 153.2 97.9) (width 0.25) (layer F.Cu) (net 58))
  (segment (start 153.7 100) (end 153.2 99.5) (width 0.25) (layer F.Cu) (net 58))
  (segment (start 159.4 100) (end 153.7 100) (width 0.25) (layer F.Cu) (net 58))
  (segment (start 165.1 94.3) (end 159.4 100) (width 0.25) (layer F.Cu) (net 58))
  (segment (start 165.1 61.1) (end 165.1 94.3) (width 0.25) (layer F.Cu) (net 58))
  (segment (start 155.7 51.7) (end 165.1 61.1) (width 0.25) (layer F.Cu) (net 58))
  (segment (start 135.3525 51.7) (end 155.7 51.7) (width 0.25) (layer F.Cu) (net 58))
  (segment (start 157.1 83.8) (end 157.1 87.4) (width 0.127) (layer F.Cu) (net 58))
  (segment (start 156.25 82.95) (end 157.1 83.8) (width 0.127) (layer F.Cu) (net 58))
  (segment (start 155.051 82.95) (end 156.25 82.95) (width 0.127) (layer F.Cu) (net 58))
  (segment (start 155.051 82.95) (end 155.0509 82.95) (width 0.127) (layer F.Cu) (net 58))
  (segment (start 162.2525 94.9) (end 162.2523 94.8998) (width 0.127) (layer F.Cu) (net 59))
  (segment (start 162.252 94.9) (end 162.2523 94.8998) (width 0.127) (layer F.Cu) (net 59))
  (segment (start 163 94.1525) (end 163 92.6) (width 0.25) (layer F.Cu) (net 59))
  (segment (start 162.2523 94.8998) (end 163 94.1525) (width 0.25) (layer F.Cu) (net 59))
  (segment (start 97.55 83.05) (end 97.55 84.1975) (width 0.25) (layer F.Cu) (net 60))
  (segment (start 97.55 84.1975) (end 98.3 84.9475) (width 0.2032) (layer F.Cu) (net 60) (tstamp 545117F4))
  (via (at 97.55 83.05) (size 0.508) (layers F.Cu B.Cu) (net 60))
  (via (at 100.1 81.2) (size 0.508) (layers F.Cu B.Cu) (net 60))
  (via (at 98.7 82.2) (size 0.508) (layers F.Cu B.Cu) (net 60))
  (segment (start 97.55 83.05) (end 97.55 83.0002) (width 0.127) (layer F.Cu) (net 60))
  (segment (start 96.852 82.3525) (end 97.55 83.05) (width 0.127) (layer B.Cu) (net 60))
  (segment (start 96.3 82.3525) (end 96.852 82.3525) (width 0.127) (layer B.Cu) (net 60))
  (segment (start 100.7 80.6) (end 100.7 80.13) (width 0.127) (layer F.Cu) (net 60))
  (segment (start 100.1 81.2) (end 100.7 80.6) (width 0.25) (layer F.Cu) (net 60))
  (segment (start 99.7 81.6) (end 100.1 81.2) (width 0.25) (layer B.Cu) (net 60))
  (segment (start 98.7 81.6) (end 99.7 81.6) (width 0.25) (layer B.Cu) (net 60))
  (segment (start 98.7 82.2) (end 98.7 81.6) (width 0.25) (layer B.Cu) (net 60))
  (segment (start 97.5 83.0002) (end 97.55 83.0002) (width 0.127) (layer F.Cu) (net 60))
  (segment (start 97.9 83.0002) (end 98.7 82.2) (width 0.25) (layer F.Cu) (net 60))
  (segment (start 97.55 83.0002) (end 97.9 83.0002) (width 0.25) (layer F.Cu) (net 60))
  (segment (start 94.749 83.0002) (end 94.7493 83.0002) (width 0.127) (layer F.Cu) (net 60))
  (segment (start 94.7493 83.0002) (end 97.5 83.0002) (width 0.25) (layer F.Cu) (net 60))
  (segment (start 97.675 79.95) (end 97.675 82.175) (width 0.25) (layer B.Cu) (net 61))
  (segment (start 98.675 83.175) (end 98.675 83.2) (width 0.2032) (layer B.Cu) (net 61) (tstamp 54511803))
  (via (at 98.675 83.2) (size 0.508) (layers F.Cu B.Cu) (net 61))
  (segment (start 98.675 83.2) (end 99.3 83.825) (width 0.2032) (layer F.Cu) (net 61) (tstamp 5451181C))
  (segment (start 99.3 83.825) (end 100.25 83.825) (width 0.2032) (layer F.Cu) (net 61) (tstamp 5451181D))
  (segment (start 100.25 83.825) (end 100.7 83.375) (width 0.2032) (layer F.Cu) (net 61) (tstamp 54511821))
  (segment (start 100.7 83.375) (end 100.7 82.67) (width 0.2032) (layer F.Cu) (net 61) (tstamp 54511827))
  (segment (start 97.7 82.2) (end 98.675 83.175) (width 0.25) (layer B.Cu) (net 61))
  (segment (start 97.675 82.175) (end 97.7 82.2) (width 0.2032) (layer B.Cu) (net 61) (tstamp 54511882))
  (segment (start 97.675 79.95) (end 97.2502 79.95) (width 0.25) (layer F.Cu) (net 61))
  (segment (start 97.1 79.7998) (end 94.7493 79.7998) (width 0.25) (layer F.Cu) (net 61))
  (segment (start 97.2502 79.95) (end 97.1 79.7998) (width 0.25) (layer F.Cu) (net 61) (tstamp 54511871))
  (segment (start 96.3 80.4475) (end 97.1775 80.4475) (width 0.25) (layer B.Cu) (net 61))
  (segment (start 98.3475 79.2775) (end 98.3475 76.9) (width 0.25) (layer F.Cu) (net 61) (tstamp 5451185C))
  (segment (start 97.675 79.95) (end 98.3475 79.2775) (width 0.25) (layer F.Cu) (net 61) (tstamp 5451185B))
  (via (at 97.675 79.95) (size 0.508) (layers F.Cu B.Cu) (net 61))
  (segment (start 97.1775 80.4475) (end 97.675 79.95) (width 0.25) (layer B.Cu) (net 61) (tstamp 54511855))
  (segment (start 100.7 83) (end 100.7 82.67) (width 0.127) (layer F.Cu) (net 61))
  (segment (start 96.3 80.4475) (end 96.452 80.4475) (width 0.127) (layer B.Cu) (net 61))
  (segment (start 94.749 79.7998) (end 94.7493 79.7998) (width 0.127) (layer F.Cu) (net 61))
  (segment (start 159.85 78.7) (end 163.1 78.7) (width 0.25) (layer F.Cu) (net 62))
  (segment (start 156.9 81.6495) (end 159.85 78.7) (width 0.25) (layer F.Cu) (net 62))
  (segment (start 156.9 81.6495) (end 156.95 81.6495) (width 0.127) (layer F.Cu) (net 62))
  (segment (start 155.051 81.6495) (end 156.9 81.6495) (width 0.25) (layer F.Cu) (net 62))
  (segment (start 155.051 81.6495) (end 155.0509 81.6495) (width 0.127) (layer F.Cu) (net 62))
  (segment (start 158.0896 79.4512) (end 158.0896 79.5274) (width 0.127) (layer B.Cu) (net 63))
  (via (at 161.29 79.629) (size 0.508) (layers F.Cu B.Cu) (net 63))
  (segment (start 160.02 79.629) (end 161.29 79.629) (width 0.127) (layer F.Cu) (net 63) (tstamp 5429C4B7))
  (segment (start 159.1056 80.5434) (end 160.02 79.629) (width 0.127) (layer F.Cu) (net 63) (tstamp 5429C4B6))
  (via (at 159.1056 80.5434) (size 0.508) (layers F.Cu B.Cu) (net 63))
  (segment (start 158.0896 79.5274) (end 159.1056 80.5434) (width 0.127) (layer B.Cu) (net 63) (tstamp 5429C4B4))
  (segment (start 154.7876 79.6798) (end 156.6164 79.6798) (width 0.127) (layer B.Cu) (net 63))
  (segment (start 154.7194 76.7) (end 154.7622 76.6572) (width 0.127) (layer F.Cu) (net 63) (tstamp 5429C466))
  (via (at 154.7622 76.6572) (size 0.508) (layers F.Cu B.Cu) (net 63))
  (segment (start 154.7622 76.6572) (end 154.7622 78.2574) (width 0.127) (layer B.Cu) (net 63) (tstamp 5429C468))
  (via (at 154.7622 78.2574) (size 0.508) (layers F.Cu B.Cu) (net 63))
  (segment (start 154.7622 78.2574) (end 154.7114 78.2066) (width 0.127) (layer F.Cu) (net 63) (tstamp 5429C46B))
  (segment (start 154.7114 78.2066) (end 152.7556 78.2066) (width 0.127) (layer F.Cu) (net 63) (tstamp 5429C46C))
  (via (at 152.7556 78.2066) (size 0.508) (layers F.Cu B.Cu) (net 63))
  (segment (start 152.7556 78.2066) (end 152.7302 78.232) (width 0.127) (layer B.Cu) (net 63) (tstamp 5429C46E))
  (segment (start 152.7302 78.232) (end 152.7302 79.6798) (width 0.127) (layer B.Cu) (net 63) (tstamp 5429C46F))
  (via (at 152.7302 79.6798) (size 0.508) (layers F.Cu B.Cu) (net 63))
  (segment (start 152.7302 79.6798) (end 152.4254 79.9846) (width 0.127) (layer F.Cu) (net 63) (tstamp 5429C471))
  (segment (start 152.4254 79.9846) (end 150.5712 79.9846) (width 0.127) (layer F.Cu) (net 63) (tstamp 5429C472))
  (via (at 150.5712 79.9846) (size 0.508) (layers F.Cu B.Cu) (net 63))
  (segment (start 150.5712 79.9846) (end 151.4856 80.899) (width 0.127) (layer B.Cu) (net 63) (tstamp 5429C474))
  (segment (start 151.4856 80.899) (end 151.511 80.899) (width 0.127) (layer B.Cu) (net 63) (tstamp 5429C475))
  (via (at 151.511 80.899) (size 0.508) (layers F.Cu B.Cu) (net 63))
  (segment (start 151.511 80.899) (end 151.5618 80.9498) (width 0.127) (layer F.Cu) (net 63) (tstamp 5429C477))
  (segment (start 151.5618 80.9498) (end 152.7048 80.9498) (width 0.127) (layer F.Cu) (net 63) (tstamp 5429C478))
  (via (at 152.7048 80.9498) (size 0.508) (layers F.Cu B.Cu) (net 63))
  (segment (start 152.7048 80.9498) (end 153.9748 79.6798) (width 0.127) (layer B.Cu) (net 63) (tstamp 5429C47A))
  (segment (start 153.9748 79.6798) (end 154.7876 79.6798) (width 0.127) (layer B.Cu) (net 63) (tstamp 5429C47B))
  (via (at 154.7876 79.6798) (size 0.508) (layers F.Cu B.Cu) (net 63))
  (via (at 154.5 75.2) (size 0.508) (layers F.Cu B.Cu) (net 63))
  (via (at 152.9 76.7) (size 0.508) (layers F.Cu B.Cu) (net 63))
  (segment (start 153.1 73.8) (end 154.5 75.2) (width 0.127) (layer B.Cu) (net 63))
  (segment (start 152.7 73.8) (end 153.1 73.8) (width 0.127) (layer B.Cu) (net 63))
  (segment (start 154.4 75.2) (end 152.9 76.7) (width 0.127) (layer B.Cu) (net 63))
  (segment (start 154.5 75.2) (end 154.4 75.2) (width 0.127) (layer B.Cu) (net 63))
  (segment (start 152.9 76.7) (end 154.7194 76.7) (width 0.127) (layer F.Cu) (net 63))
  (via (at 161.4678 77.8256) (size 0.508) (layers F.Cu B.Cu) (net 63))
  (segment (start 161.4678 76.5302) (end 161.4678 77.8256) (width 0.127) (layer B.Cu) (net 63) (tstamp 5429C4B0))
  (segment (start 161.544 76.454) (end 161.4678 76.5302) (width 0.127) (layer B.Cu) (net 63) (tstamp 5429C4AF))
  (via (at 161.544 76.454) (size 0.508) (layers F.Cu B.Cu) (net 63))
  (segment (start 159.9184 76.454) (end 161.544 76.454) (width 0.127) (layer F.Cu) (net 63) (tstamp 5429C4AD))
  (segment (start 159.893 76.4794) (end 159.9184 76.454) (width 0.127) (layer F.Cu) (net 63) (tstamp 5429C4AC))
  (via (at 159.893 76.4794) (size 0.508) (layers F.Cu B.Cu) (net 63))
  (segment (start 159.893 77.851) (end 159.893 76.4794) (width 0.127) (layer B.Cu) (net 63) (tstamp 5429C4AA))
  (segment (start 159.9438 77.9018) (end 159.893 77.851) (width 0.127) (layer B.Cu) (net 63) (tstamp 5429C4A9))
  (via (at 159.9438 77.9018) (size 0.508) (layers F.Cu B.Cu) (net 63))
  (segment (start 159.639 77.9018) (end 159.9438 77.9018) (width 0.127) (layer F.Cu) (net 63) (tstamp 5429C4A7))
  (segment (start 158.0896 79.4512) (end 159.639 77.9018) (width 0.127) (layer F.Cu) (net 63) (tstamp 5429C4A6))
  (via (at 158.0896 79.4512) (size 0.508) (layers F.Cu B.Cu) (net 63))
  (segment (start 158.0896 78.0796) (end 158.0896 79.4512) (width 0.127) (layer B.Cu) (net 63) (tstamp 5429C4A4))
  (segment (start 158.1404 78.0288) (end 158.0896 78.0796) (width 0.127) (layer B.Cu) (net 63) (tstamp 5429C4A3))
  (via (at 158.1404 78.0288) (size 0.508) (layers F.Cu B.Cu) (net 63))
  (segment (start 158.1404 76.6318) (end 158.1404 78.0288) (width 0.127) (layer F.Cu) (net 63) (tstamp 5429C4A1))
  (segment (start 158.1658 76.6064) (end 158.1404 76.6318) (width 0.127) (layer F.Cu) (net 63) (tstamp 5429C4A0))
  (via (at 158.1658 76.6064) (size 0.508) (layers F.Cu B.Cu) (net 63))
  (segment (start 158.1658 75.6412) (end 158.1658 76.6064) (width 0.127) (layer B.Cu) (net 63) (tstamp 5429C49E))
  (segment (start 158.115 75.5904) (end 158.1658 75.6412) (width 0.127) (layer B.Cu) (net 63) (tstamp 5429C49D))
  (via (at 158.115 75.5904) (size 0.508) (layers F.Cu B.Cu) (net 63))
  (segment (start 158.5468 75.5904) (end 158.115 75.5904) (width 0.127) (layer F.Cu) (net 63) (tstamp 5429C49B))
  (segment (start 159.4612 74.676) (end 158.5468 75.5904) (width 0.127) (layer F.Cu) (net 63) (tstamp 5429C49A))
  (via (at 159.4612 74.676) (size 0.508) (layers F.Cu B.Cu) (net 63))
  (segment (start 160.8836 74.676) (end 159.4612 74.676) (width 0.127) (layer B.Cu) (net 63) (tstamp 5429C498))
  (segment (start 160.9598 74.5998) (end 160.8836 74.676) (width 0.127) (layer B.Cu) (net 63) (tstamp 5429C497))
  (via (at 160.9598 74.5998) (size 0.508) (layers F.Cu B.Cu) (net 63))
  (segment (start 160.9598 73.2536) (end 160.9598 74.5998) (width 0.127) (layer F.Cu) (net 63) (tstamp 5429C495))
  (segment (start 160.8328 73.1266) (end 160.9598 73.2536) (width 0.127) (layer F.Cu) (net 63) (tstamp 5429C494))
  (via (at 160.8328 73.1266) (size 0.508) (layers F.Cu B.Cu) (net 63))
  (segment (start 158.6992 73.1266) (end 160.8328 73.1266) (width 0.127) (layer B.Cu) (net 63) (tstamp 5429C491))
  (via (at 158.6992 73.1266) (size 0.508) (layers F.Cu B.Cu) (net 63))
  (segment (start 157.4546 73.1266) (end 158.6992 73.1266) (width 0.127) (layer F.Cu) (net 63) (tstamp 5429C48F))
  (segment (start 157.353 73.2282) (end 157.4546 73.1266) (width 0.127) (layer F.Cu) (net 63) (tstamp 5429C48E))
  (via (at 157.353 73.2282) (size 0.508) (layers F.Cu B.Cu) (net 63))
  (segment (start 157.353 74.295) (end 157.353 73.2282) (width 0.127) (layer B.Cu) (net 63) (tstamp 5429C48C))
  (segment (start 156.6672 74.9808) (end 157.353 74.295) (width 0.127) (layer B.Cu) (net 63) (tstamp 5429C48B))
  (via (at 156.6672 74.9808) (size 0.508) (layers F.Cu B.Cu) (net 63))
  (segment (start 156.6672 76.6318) (end 156.6672 74.9808) (width 0.127) (layer F.Cu) (net 63) (tstamp 5429C489))
  (segment (start 156.6418 76.6572) (end 156.6672 76.6318) (width 0.127) (layer F.Cu) (net 63) (tstamp 5429C488))
  (via (at 156.6418 76.6572) (size 0.508) (layers F.Cu B.Cu) (net 63))
  (segment (start 156.6418 78.1812) (end 156.6418 76.6572) (width 0.127) (layer B.Cu) (net 63) (tstamp 5429C486))
  (segment (start 156.6164 78.2066) (end 156.6418 78.1812) (width 0.127) (layer B.Cu) (net 63) (tstamp 5429C485))
  (via (at 156.6164 78.2066) (size 0.508) (layers F.Cu B.Cu) (net 63))
  (segment (start 156.6164 79.5782) (end 156.6164 78.2066) (width 0.127) (layer F.Cu) (net 63) (tstamp 5429C483))
  (segment (start 156.6672 79.629) (end 156.6164 79.5782) (width 0.127) (layer F.Cu) (net 63) (tstamp 5429C482))
  (via (at 156.6672 79.629) (size 0.508) (layers F.Cu B.Cu) (net 63))
  (segment (start 156.6164 79.6798) (end 156.6672 79.629) (width 0.127) (layer B.Cu) (net 63) (tstamp 5429C480))
  (via (at 156.2 73.7) (size 0.508) (layers F.Cu B.Cu) (net 63))
  (via (at 154.5 71.9) (size 0.508) (layers F.Cu B.Cu) (net 63))
  (via (at 152.7 73.8) (size 0.508) (layers F.Cu B.Cu) (net 63))
  (via (at 151.3 75.1) (size 0.508) (layers F.Cu B.Cu) (net 63))
  (segment (start 156.2 73.6) (end 156.2 73.7) (width 0.127) (layer B.Cu) (net 63))
  (segment (start 154.5 71.9) (end 156.2 73.6) (width 0.127) (layer B.Cu) (net 63))
  (segment (start 154.5 72) (end 154.5 71.9) (width 0.127) (layer F.Cu) (net 63))
  (segment (start 152.7 73.8) (end 154.5 72) (width 0.127) (layer F.Cu) (net 63))
  (segment (start 152.6 73.8) (end 152.7 73.8) (width 0.127) (layer B.Cu) (net 63))
  (segment (start 151.3 75.1) (end 152.6 73.8) (width 0.127) (layer B.Cu) (net 63))
  (segment (start 150.285 76.115) (end 151.3 75.1) (width 0.127) (layer F.Cu) (net 63))
  (segment (start 150.285 76.606) (end 150.285 76.115) (width 0.127) (layer F.Cu) (net 63))
  (segment (start 135.993 93.3525) (end 135.9934 93.3525) (width 0.127) (layer F.Cu) (net 64))
  (segment (start 101.4 114.225) (end 103.775 114.225) (width 0.127) (layer B.Cu) (net 64))
  (via (at 103.875 118.6) (size 0.508) (layers F.Cu B.Cu) (net 64))
  (segment (start 103.625 118.35) (end 103.875 118.6) (width 0.127) (layer F.Cu) (net 64) (tstamp 54511682))
  (segment (start 103.625 114.875) (end 103.625 118.35) (width 0.127) (layer F.Cu) (net 64) (tstamp 54511681))
  (segment (start 104.025 114.475) (end 103.625 114.875) (width 0.127) (layer F.Cu) (net 64) (tstamp 54511680))
  (via (at 104.025 114.475) (size 0.508) (layers F.Cu B.Cu) (net 64))
  (segment (start 103.775 114.225) (end 104.025 114.475) (width 0.127) (layer B.Cu) (net 64) (tstamp 54511677))
  (segment (start 98.95 114.225) (end 101.4 114.225) (width 0.127) (layer B.Cu) (net 64))
  (via (at 101.425 118.675) (size 0.508) (layers F.Cu B.Cu) (net 64))
  (segment (start 101.05 118.3) (end 101.425 118.675) (width 0.127) (layer F.Cu) (net 64) (tstamp 54511666))
  (segment (start 101.05 114.575) (end 101.05 118.3) (width 0.127) (layer F.Cu) (net 64) (tstamp 54511662))
  (segment (start 101.4 114.225) (end 101.05 114.575) (width 0.127) (layer F.Cu) (net 64) (tstamp 54511661))
  (via (at 101.4 114.225) (size 0.508) (layers F.Cu B.Cu) (net 64))
  (segment (start 96.375 114.225) (end 98.95 114.225) (width 0.127) (layer B.Cu) (net 64))
  (via (at 98.725 118.725) (size 0.508) (layers F.Cu B.Cu) (net 64))
  (segment (start 98.525 118.525) (end 98.725 118.725) (width 0.127) (layer F.Cu) (net 64) (tstamp 54511647))
  (segment (start 98.525 114.65) (end 98.525 118.525) (width 0.127) (layer F.Cu) (net 64) (tstamp 54511645))
  (segment (start 98.95 114.225) (end 98.525 114.65) (width 0.127) (layer F.Cu) (net 64) (tstamp 54511644))
  (via (at 98.95 114.225) (size 0.508) (layers F.Cu B.Cu) (net 64))
  (segment (start 91.53 104.26) (end 91.53 104.63) (width 0.127) (layer B.Cu) (net 64))
  (segment (start 91.53 104.63) (end 92.75 105.85) (width 0.127) (layer B.Cu) (net 64) (tstamp 54511621))
  (via (at 96.35 118.7) (size 0.508) (layers F.Cu B.Cu) (net 64))
  (segment (start 96.104002 118.454002) (end 96.35 118.7) (width 0.127) (layer F.Cu) (net 64) (tstamp 54511634))
  (segment (start 96.104002 114.495998) (end 96.104002 118.454002) (width 0.127) (layer F.Cu) (net 64) (tstamp 54511631))
  (segment (start 96.375 114.225) (end 96.104002 114.495998) (width 0.127) (layer F.Cu) (net 64) (tstamp 54511630))
  (via (at 96.375 114.225) (size 0.508) (layers F.Cu B.Cu) (net 64))
  (segment (start 92.75 110.6) (end 96.375 114.225) (width 0.127) (layer B.Cu) (net 64) (tstamp 54511628))
  (segment (start 92.75 105.85) (end 92.75 110.6) (width 0.127) (layer B.Cu) (net 64) (tstamp 54511625))
  (via (at 108.025 82.025) (size 0.508) (layers F.Cu B.Cu) (net 64))
  (segment (start 108.025 82.025) (end 108 82) (width 0.127) (layer B.Cu) (net 64) (tstamp 5451FFEA))
  (segment (start 107.175 84.975) (end 107.1 84.9) (width 0.127) (layer F.Cu) (net 64))
  (via (at 106.05 83.85) (size 0.508) (layers F.Cu B.Cu) (net 64))
  (segment (start 107.1 84.9) (end 106.05 83.85) (width 0.127) (layer B.Cu) (net 64) (tstamp 5451FFE0))
  (via (at 107.1 84.9) (size 0.508) (layers F.Cu B.Cu) (net 64))
  (via (at 109 83) (size 0.508) (layers F.Cu B.Cu) (net 64))
  (segment (start 109.1 103.1) (end 110.3 101.9) (width 0.2) (layer F.Cu) (net 64))
  (via (at 111.7 103.1) (size 0.508) (layers F.Cu B.Cu) (net 64))
  (segment (start 110.5 101.9) (end 111.7 103.1) (width 0.2) (layer B.Cu) (net 64) (tstamp 5451FF27))
  (segment (start 110.3 101.9) (end 110.5 101.9) (width 0.2) (layer B.Cu) (net 64) (tstamp 5451FF26))
  (via (at 110.3 101.9) (size 0.508) (layers F.Cu B.Cu) (net 64))
  (segment (start 104.1 100.8) (end 105.2 101.9) (width 0.2) (layer F.Cu) (net 64))
  (via (at 106.7 100.7) (size 0.508) (layers F.Cu B.Cu) (net 64))
  (segment (start 107.9 101.9) (end 106.7 100.7) (width 0.2) (layer B.Cu) (net 64) (tstamp 5451FF1F))
  (via (at 107.9 101.9) (size 0.508) (layers F.Cu B.Cu) (net 64))
  (segment (start 109.1 103.1) (end 107.9 101.9) (width 0.2) (layer F.Cu) (net 64) (tstamp 5451FF1C))
  (via (at 109.1 103.1) (size 0.508) (layers F.Cu B.Cu) (net 64))
  (segment (start 110.2 104.2) (end 109.1 103.1) (width 0.2) (layer B.Cu) (net 64) (tstamp 5451FF19))
  (via (at 110.2 104.2) (size 0.508) (layers F.Cu B.Cu) (net 64))
  (segment (start 109 105.4) (end 110.2 104.2) (width 0.2) (layer F.Cu) (net 64) (tstamp 5451FF17))
  (segment (start 108.8 105.4) (end 109 105.4) (width 0.2) (layer F.Cu) (net 64) (tstamp 5451FF16))
  (via (at 108.8 105.4) (size 0.508) (layers F.Cu B.Cu) (net 64))
  (segment (start 107.6 104.2) (end 108.8 105.4) (width 0.2) (layer B.Cu) (net 64) (tstamp 5451FF14))
  (segment (start 107.5 104.2) (end 107.6 104.2) (width 0.2) (layer B.Cu) (net 64) (tstamp 5451FF13))
  (via (at 107.5 104.2) (size 0.508) (layers F.Cu B.Cu) (net 64))
  (segment (start 106.3 103) (end 107.5 104.2) (width 0.2) (layer F.Cu) (net 64) (tstamp 5451FF10))
  (via (at 106.3 103) (size 0.508) (layers F.Cu B.Cu) (net 64))
  (segment (start 105.2 101.9) (end 106.3 103) (width 0.2) (layer B.Cu) (net 64) (tstamp 5451FF0D))
  (via (at 105.2 101.9) (size 0.508) (layers F.Cu B.Cu) (net 64))
  (segment (start 113.5 95.6) (end 115.2 97.3) (width 0.2) (layer B.Cu) (net 64))
  (via (at 115.9 103) (size 0.508) (layers F.Cu B.Cu) (net 64))
  (segment (start 115.4 103.5) (end 115.9 103) (width 0.2) (layer B.Cu) (net 64) (tstamp 5451FF07))
  (segment (start 115.4 104.4) (end 115.4 103.5) (width 0.2) (layer B.Cu) (net 64) (tstamp 5451FF06))
  (via (at 115.4 104.4) (size 0.508) (layers F.Cu B.Cu) (net 64))
  (segment (start 114.2 105.6) (end 115.4 104.4) (width 0.2) (layer F.Cu) (net 64) (tstamp 5451FF04))
  (segment (start 114.2 105.7) (end 114.2 105.6) (width 0.2) (layer F.Cu) (net 64) (tstamp 5451FF03))
  (via (at 114.2 105.7) (size 0.508) (layers F.Cu B.Cu) (net 64))
  (segment (start 113.1 106.8) (end 114.2 105.7) (width 0.2) (layer B.Cu) (net 64) (tstamp 5451FF01))
  (segment (start 113 106.8) (end 113.1 106.8) (width 0.2) (layer B.Cu) (net 64) (tstamp 5451FF00))
  (via (at 113 106.8) (size 0.508) (layers F.Cu B.Cu) (net 64))
  (segment (start 111.9 107.9) (end 113 106.8) (width 0.2) (layer F.Cu) (net 64) (tstamp 5451FEFE))
  (segment (start 111.8 107.9) (end 111.9 107.9) (width 0.2) (layer F.Cu) (net 64) (tstamp 5451FEFD))
  (via (at 111.8 107.9) (size 0.508) (layers F.Cu B.Cu) (net 64))
  (segment (start 110.8 106.9) (end 111.8 107.9) (width 0.2) (layer B.Cu) (net 64) (tstamp 5451FEFB))
  (segment (start 110.8 106.8) (end 110.8 106.9) (width 0.2) (layer B.Cu) (net 64) (tstamp 5451FEFA))
  (via (at 110.8 106.8) (size 0.508) (layers F.Cu B.Cu) (net 64))
  (segment (start 112 105.6) (end 110.8 106.8) (width 0.2) (layer F.Cu) (net 64) (tstamp 5451FEF7))
  (via (at 112 105.6) (size 0.508) (layers F.Cu B.Cu) (net 64))
  (segment (start 113.1 104.5) (end 112 105.6) (width 0.2) (layer B.Cu) (net 64) (tstamp 5451FEF4))
  (via (at 113.1 104.5) (size 0.508) (layers F.Cu B.Cu) (net 64))
  (segment (start 114.1 103.5) (end 113.1 104.5) (width 0.2) (layer F.Cu) (net 64) (tstamp 5451FEF1))
  (via (at 114.1 103.5) (size 0.508) (layers F.Cu B.Cu) (net 64))
  (segment (start 114.1 102) (end 114.1 103.5) (width 0.2) (layer B.Cu) (net 64) (tstamp 5451FEEE))
  (via (at 114.1 102) (size 0.508) (layers F.Cu B.Cu) (net 64))
  (segment (start 114.3 101.8) (end 114.1 102) (width 0.2) (layer F.Cu) (net 64) (tstamp 5451FEEC))
  (segment (start 117 101.8) (end 114.3 101.8) (width 0.2) (layer F.Cu) (net 64) (tstamp 5451FEEB))
  (via (at 117 101.8) (size 0.508) (layers F.Cu B.Cu) (net 64))
  (segment (start 115.6 100.4) (end 117 101.8) (width 0.2) (layer B.Cu) (net 64) (tstamp 5451FEE9))
  (segment (start 115.3 100.4) (end 115.6 100.4) (width 0.2) (layer B.Cu) (net 64) (tstamp 5451FEE8))
  (via (at 115.3 100.4) (size 0.508) (layers F.Cu B.Cu) (net 64))
  (segment (start 115.3 98.7) (end 115.3 100.4) (width 0.2) (layer F.Cu) (net 64) (tstamp 5451FEE5))
  (via (at 115.3 98.7) (size 0.508) (layers F.Cu B.Cu) (net 64))
  (segment (start 117 98.7) (end 115.3 98.7) (width 0.2) (layer B.Cu) (net 64) (tstamp 5451FEE2))
  (via (at 117 98.7) (size 0.508) (layers F.Cu B.Cu) (net 64))
  (segment (start 117 100.4) (end 117 98.7) (width 0.2) (layer F.Cu) (net 64) (tstamp 5451FEDF))
  (via (at 117 100.4) (size 0.508) (layers F.Cu B.Cu) (net 64))
  (segment (start 118.6 100.4) (end 117 100.4) (width 0.2) (layer B.Cu) (net 64) (tstamp 5451FEDC))
  (via (at 118.6 100.4) (size 0.508) (layers F.Cu B.Cu) (net 64))
  (segment (start 118.6 98.7) (end 118.6 100.4) (width 0.2) (layer F.Cu) (net 64) (tstamp 5451FED9))
  (via (at 118.6 98.7) (size 0.508) (layers F.Cu B.Cu) (net 64))
  (segment (start 117.2 97.3) (end 118.6 98.7) (width 0.2) (layer B.Cu) (net 64) (tstamp 5451FED7))
  (segment (start 117.1 97.3) (end 117.2 97.3) (width 0.2) (layer B.Cu) (net 64) (tstamp 5451FED6))
  (via (at 117.1 97.3) (size 0.508) (layers F.Cu B.Cu) (net 64))
  (segment (start 115.2 97.3) (end 117.1 97.3) (width 0.2) (layer F.Cu) (net 64) (tstamp 5451FED3))
  (via (at 115.2 97.3) (size 0.508) (layers F.Cu B.Cu) (net 64))
  (segment (start 108.1 94.5) (end 109.5 93.1) (width 0.2) (layer B.Cu) (net 64))
  (segment (start 105.4 97.052962) (end 105.4 97.3) (width 0.2) (layer B.Cu) (net 64) (tstamp 5451FE9A))
  (via (at 105.4 97.3) (size 0.508) (layers F.Cu B.Cu) (net 64))
  (segment (start 105.4 97.3) (end 104.2 98.5) (width 0.2) (layer F.Cu) (net 64) (tstamp 5451FE9C))
  (via (at 104.2 98.5) (size 0.508) (layers F.Cu B.Cu) (net 64))
  (segment (start 104.2 98.5) (end 103.1 99.6) (width 0.2) (layer B.Cu) (net 64) (tstamp 5451FE9F))
  (via (at 103.1 99.6) (size 0.508) (layers F.Cu B.Cu) (net 64))
  (segment (start 103.1 99.6) (end 103.1 99.8) (width 0.2) (layer F.Cu) (net 64) (tstamp 5451FEA2))
  (segment (start 103.1 99.8) (end 104.1 100.8) (width 0.2) (layer F.Cu) (net 64) (tstamp 5451FEA3))
  (via (at 104.1 100.8) (size 0.508) (layers F.Cu B.Cu) (net 64))
  (segment (start 104.1 100.8) (end 104.1 100.7) (width 0.2) (layer B.Cu) (net 64) (tstamp 5451FEA5))
  (segment (start 104.1 100.7) (end 105.3 99.5) (width 0.2) (layer B.Cu) (net 64) (tstamp 5451FEA6))
  (via (at 105.3 99.5) (size 0.508) (layers F.Cu B.Cu) (net 64))
  (segment (start 105.3 99.5) (end 106.5 98.3) (width 0.2) (layer F.Cu) (net 64) (tstamp 5451FEA8))
  (via (at 106.5 98.3) (size 0.508) (layers F.Cu B.Cu) (net 64))
  (segment (start 106.5 98.3) (end 107.7 97.1) (width 0.2) (layer B.Cu) (net 64) (tstamp 5451FEAB))
  (via (at 107.7 97.1) (size 0.508) (layers F.Cu B.Cu) (net 64))
  (segment (start 107.7 97.1) (end 107.7 97) (width 0.2) (layer F.Cu) (net 64) (tstamp 5451FEAE))
  (segment (start 107.7 97) (end 106.7 96) (width 0.2) (layer F.Cu) (net 64) (tstamp 5451FEAF))
  (via (at 106.7 96) (size 0.508) (layers F.Cu B.Cu) (net 64))
  (segment (start 106.7 96) (end 106.7 95.9) (width 0.2) (layer B.Cu) (net 64) (tstamp 5451FEB1))
  (segment (start 106.7 95.9) (end 108.1 94.5) (width 0.2) (layer B.Cu) (net 64) (tstamp 5451FEB2))
  (via (at 108.1 94.5) (size 0.508) (layers F.Cu B.Cu) (net 64))
  (segment (start 104.073519 95.726481) (end 105.4 97.052962) (width 0.2) (layer B.Cu) (net 64))
  (via (at 115.2 95.6) (size 0.508) (layers F.Cu B.Cu) (net 64))
  (segment (start 115.2 95.3) (end 115.2 95.6) (width 0.2) (layer F.Cu) (net 64) (tstamp 5451FECB))
  (segment (start 113.5 93.6) (end 115.2 95.3) (width 0.2) (layer F.Cu) (net 64) (tstamp 5451FECA))
  (via (at 113.5 93.6) (size 0.508) (layers F.Cu B.Cu) (net 64))
  (segment (start 113.5 95.6) (end 113.5 93.6) (width 0.2) (layer B.Cu) (net 64) (tstamp 5451FEC7))
  (via (at 113.5 95.6) (size 0.508) (layers F.Cu B.Cu) (net 64))
  (segment (start 111.5 95.6) (end 113.5 95.6) (width 0.2) (layer F.Cu) (net 64) (tstamp 5451FEC4))
  (via (at 111.5 95.6) (size 0.508) (layers F.Cu B.Cu) (net 64))
  (segment (start 109.5 95.6) (end 111.5 95.6) (width 0.2) (layer B.Cu) (net 64) (tstamp 5451FEC2))
  (segment (start 109.4 95.7) (end 109.5 95.6) (width 0.2) (layer B.Cu) (net 64) (tstamp 5451FEC1))
  (via (at 109.4 95.7) (size 0.508) (layers F.Cu B.Cu) (net 64))
  (segment (start 109.4 95.4) (end 109.4 95.7) (width 0.2) (layer F.Cu) (net 64) (tstamp 5451FEBF))
  (segment (start 110.7 94.1) (end 109.4 95.4) (width 0.2) (layer F.Cu) (net 64) (tstamp 5451FEBE))
  (via (at 110.7 94.1) (size 0.508) (layers F.Cu B.Cu) (net 64))
  (segment (start 110.7 92) (end 110.7 94.1) (width 0.2) (layer B.Cu) (net 64) (tstamp 5451FEBC))
  (segment (start 111.2 91.5) (end 110.7 92) (width 0.2) (layer B.Cu) (net 64) (tstamp 5451FEBB))
  (via (at 111.2 91.5) (size 0.508) (layers F.Cu B.Cu) (net 64))
  (segment (start 111.1 91.5) (end 111.2 91.5) (width 0.2) (layer F.Cu) (net 64) (tstamp 5451FEB9))
  (segment (start 109.5 93.1) (end 111.1 91.5) (width 0.2) (layer F.Cu) (net 64) (tstamp 5451FEB8))
  (via (at 109.5 93.1) (size 0.508) (layers F.Cu B.Cu) (net 64))
  (segment (start 117.101535 94.466017) (end 117.8 93.767552) (width 0.2) (layer F.Cu) (net 64))
  (segment (start 117.8 93.767552) (end 117.8 93) (width 0.2) (layer F.Cu) (net 64) (tstamp 5451FE7E))
  (via (at 117.8 93) (size 0.508) (layers F.Cu B.Cu) (net 64))
  (segment (start 119.92852 102.206998) (end 120.721522 103) (width 0.2) (layer F.Cu) (net 64))
  (segment (start 121.2 103) (end 119.952962 103) (width 0.2) (layer B.Cu) (net 64) (tstamp 5451FD13))
  (via (at 121.2 103) (size 0.508) (layers F.Cu B.Cu) (net 64))
  (segment (start 120.721522 103) (end 121.2 103) (width 0.2) (layer F.Cu) (net 64) (tstamp 5451FD11))
  (segment (start 119.952962 103) (end 119.626481 102.673519) (width 0.2) (layer B.Cu) (net 64) (tstamp 5451FD14))
  (segment (start 103.702993 96.16149) (end 102.841503 95.3) (width 0.2) (layer F.Cu) (net 64))
  (segment (start 102.5 95.3) (end 103.647038 95.3) (width 0.2) (layer B.Cu) (net 64) (tstamp 5451FCFD))
  (via (at 102.5 95.3) (size 0.508) (layers F.Cu B.Cu) (net 64))
  (segment (start 102.841503 95.3) (end 102.5 95.3) (width 0.2) (layer F.Cu) (net 64) (tstamp 5451FCFB))
  (segment (start 103.647038 95.3) (end 104.073519 95.726481) (width 0.2) (layer B.Cu) (net 64) (tstamp 5451FCFE))
  (segment (start 107.66149 107.297007) (end 106.8 108.158497) (width 0.2) (layer F.Cu) (net 64))
  (segment (start 106.8 108.6) (end 106.8 107.352962) (width 0.2) (layer B.Cu) (net 64) (tstamp 5451FCF4))
  (via (at 106.8 108.6) (size 0.508) (layers F.Cu B.Cu) (net 64))
  (segment (start 106.8 108.158497) (end 106.8 108.6) (width 0.2) (layer F.Cu) (net 64) (tstamp 5451FCF2))
  (segment (start 106.8 107.352962) (end 107.226481 106.926481) (width 0.2) (layer B.Cu) (net 64) (tstamp 5451FCF5))
  (segment (start 103.135441 102.770958) (end 102.3 103.606399) (width 0.2) (layer F.Cu) (net 64))
  (segment (start 102.3 104) (end 102.3 102.752962) (width 0.2) (layer B.Cu) (net 64) (tstamp 5451FCE7))
  (via (at 102.3 104) (size 0.508) (layers F.Cu B.Cu) (net 64))
  (segment (start 102.3 103.606399) (end 102.3 104) (width 0.2) (layer F.Cu) (net 64) (tstamp 5451FCE5))
  (segment (start 102.3 102.752962) (end 102.626481 102.426481) (width 0.2) (layer B.Cu) (net 64) (tstamp 5451FCE8))
  (segment (start 108.6 88.9) (end 108.95921 88.9) (width 0.127) (layer B.Cu) (net 64))
  (segment (start 108.95921 88.9) (end 110.1 88.9) (width 0.127) (layer B.Cu) (net 64))
  (segment (start 109.360554 90.503928) (end 108.6 89.743374) (width 0.2) (layer F.Cu) (net 64))
  (segment (start 108.6 89.743374) (end 108.6 88.9) (width 0.2) (layer F.Cu) (net 64))
  (via (at 108.6 88.9) (size 0.508) (drill 0.2032) (layers F.Cu B.Cu) (net 64))
  (segment (start 143.4846 86.2584) (end 143.51 86.2838) (width 0.127) (layer F.Cu) (net 64))
  (segment (start 146.948 84.8012) (end 146.948 85.4525) (width 0.25) (layer F.Cu) (net 64))
  (segment (start 146.948 85.4525) (end 146.9 85.5) (width 0.127) (layer F.Cu) (net 64))
  (segment (start 146.9 85.5) (end 144.5 85.5) (width 0.127) (layer B.Cu) (net 64))
  (segment (start 144.5 85.5) (end 143.4846 86.2584) (width 0.127) (layer B.Cu) (net 64))
  (via (at 143.4846 86.2584) (size 0.508) (layers F.Cu B.Cu) (net 64))
  (via (at 143.51 89.5096) (size 0.508) (layers F.Cu B.Cu) (net 64))
  (via (at 146.9 85.5) (size 0.508) (layers F.Cu B.Cu) (net 64))
  (segment (start 143.51 86.2838) (end 143.51 89.5096) (width 0.127) (layer F.Cu) (net 64) (tstamp 5429CBC8))
  (via (at 135.5 100.5) (size 0.508) (layers F.Cu B.Cu) (net 64))
  (segment (start 135.35 100.65) (end 135.5 100.5) (width 0.25) (layer F.Cu) (net 64))
  (segment (start 134.5025 100.65) (end 135.35 100.65) (width 0.25) (layer F.Cu) (net 64))
  (segment (start 91.53 104.26) (end 91.53 103.795) (width 0.127) (layer B.Cu) (net 64) (status 30))
  (via (at 123.8 51) (size 0.508) (layers F.Cu B.Cu) (net 64))
  (via (at 122.4 64.7) (size 0.508) (layers F.Cu B.Cu) (net 64))
  (via (at 122.4 63.2) (size 0.508) (layers F.Cu B.Cu) (net 64))
  (via (at 117 57.6) (size 0.508) (layers F.Cu B.Cu) (net 64))
  (via (at 119.8 57.8) (size 0.508) (layers F.Cu B.Cu) (net 64))
  (via (at 128.6 66.9) (size 0.508) (layers F.Cu B.Cu) (net 64))
  (via (at 140.3 92.7) (size 0.508) (layers F.Cu B.Cu) (net 64))
  (via (at 139 87.15) (size 0.508) (layers F.Cu B.Cu) (net 64))
  (via (at 139 89.4) (size 0.508) (layers F.Cu B.Cu) (net 64))
  (via (at 159.8 93.6) (size 0.508) (layers F.Cu B.Cu) (net 64))
  (via (at 159 95.7) (size 0.508) (layers F.Cu B.Cu) (net 64))
  (via (at 159 97.1) (size 0.508) (layers F.Cu B.Cu) (net 64))
  (via (at 159 98.7) (size 0.508) (layers F.Cu B.Cu) (net 64))
  (via (at 157.8 93.3) (size 0.508) (layers F.Cu B.Cu) (net 64))
  (via (at 155.6 91.3) (size 0.508) (layers F.Cu B.Cu) (net 64))
  (via (at 153.1 91.7) (size 0.508) (layers F.Cu B.Cu) (net 64))
  (via (at 98.2 88.1) (size 0.508) (layers F.Cu B.Cu) (net 64))
  (via (at 96.002 90.1) (size 0.508) (layers F.Cu B.Cu) (net 64))
  (via (at 136.1 98) (size 0.508) (layers F.Cu B.Cu) (net 64))
  (via (at 135.5 102.9) (size 0.508) (layers F.Cu B.Cu) (net 64))
  (via (at 137.6 103.5) (size 0.508) (layers F.Cu B.Cu) (net 64))
  (via (at 147.2 110.5) (size 0.508) (layers F.Cu B.Cu) (net 64))
  (via (at 151.8 113.7) (size 0.508) (layers F.Cu B.Cu) (net 64))
  (via (at 150.2 104.1) (size 0.508) (layers F.Cu B.Cu) (net 64))
  (via (at 150.2 98.7) (size 0.508) (layers F.Cu B.Cu) (net 64))
  (via (at 144.9 101.2) (size 0.508) (layers F.Cu B.Cu) (net 64))
  (via (at 143.9 100.2) (size 0.508) (layers F.Cu B.Cu) (net 64))
  (via (at 151.9 86.3) (size 0.508) (layers F.Cu B.Cu) (net 64))
  (via (at 148.6 75.1) (size 0.508) (layers F.Cu B.Cu) (net 64))
  (via (at 162.1 81.3) (size 0.508) (layers F.Cu B.Cu) (net 64))
  (via (at 158.7 68.4) (size 0.508) (layers F.Cu B.Cu) (net 64))
  (via (at 143.2 72.4) (size 0.508) (layers F.Cu B.Cu) (net 64))
  (via (at 130.8 74.9) (size 0.508) (layers F.Cu B.Cu) (net 64))
  (via (at 128.1 81.2) (size 0.508) (layers F.Cu B.Cu) (net 64))
  (via (at 125.1 77.3) (size 0.508) (layers F.Cu B.Cu) (net 64))
  (via (at 116.4 78.1) (size 0.508) (layers F.Cu B.Cu) (net 64))
  (via (at 114.2 75.8) (size 0.508) (layers F.Cu B.Cu) (net 64))
  (via (at 124.348 56.8525) (size 0.508) (layers F.Cu B.Cu) (net 64))
  (via (at 123.9 63) (size 0.508) (layers F.Cu B.Cu) (net 64))
  (via (at 109.5 87.3) (size 0.508) (layers F.Cu B.Cu) (net 64))
  (via (at 108.5 86.3) (size 0.508) (layers F.Cu B.Cu) (net 64))
  (via (at 105.1 82.9) (size 0.508) (layers F.Cu B.Cu) (net 64))
  (segment (start 104.1 81.9) (end 105.1 82.9) (width 0.127) (layer B.Cu) (net 64))
  (segment (start 105.1 82.9) (end 106.05 83.85) (width 0.127) (layer F.Cu) (net 64))
  (via (at 104.1 81.9) (size 0.508) (layers F.Cu B.Cu) (net 64))
  (via (at 110.1 88.9) (size 0.508) (layers F.Cu B.Cu) (net 64))
  (via (at 102.35 73.55) (size 0.508) (layers F.Cu B.Cu) (net 64))
  (via (at 112.9 88.6) (size 0.508) (layers F.Cu B.Cu) (net 64))
  (via (at 103.2 79.2) (size 0.508) (layers F.Cu B.Cu) (net 64))
  (via (at 105.2 79.2) (size 0.508) (layers F.Cu B.Cu) (net 64))
  (via (at 106.2 80.2) (size 0.508) (layers F.Cu B.Cu) (net 64))
  (via (at 107.1 81.1) (size 0.508) (layers F.Cu B.Cu) (net 64))
  (via (at 110.4 84.4) (size 0.508) (layers F.Cu B.Cu) (net 64))
  (via (at 111.8 85.8) (size 0.508) (layers F.Cu B.Cu) (net 64))
  (via (at 118.8 78.9) (size 0.508) (layers F.Cu B.Cu) (net 64))
  (via (at 147.6 64.3) (size 0.508) (layers F.Cu B.Cu) (net 64))
  (via (at 118.7 51.2) (size 0.508) (layers F.Cu B.Cu) (net 64))
  (via (at 102.9 82.3) (size 0.508) (layers F.Cu B.Cu) (net 64))
  (via (at 101.4 84.3) (size 0.508) (layers F.Cu B.Cu) (net 64))
  (via (at 102.8 83.6) (size 0.508) (layers F.Cu B.Cu) (net 64))
  (segment (start 160.9 64.3475) (end 160.9 63.87) (width 0.127) (layer F.Cu) (net 64))
  (segment (start 159.7 65.5475) (end 160.9 64.3475) (width 0.25) (layer F.Cu) (net 64))
  (segment (start 124.348 58.9) (end 124.348 56.8525) (width 0.25) (layer F.Cu) (net 64))
  (segment (start 122.4 63.2) (end 122.4 64.7) (width 0.127) (layer F.Cu) (net 64))
  (segment (start 123.7 63.2) (end 122.4 63.2) (width 0.127) (layer B.Cu) (net 64))
  (segment (start 123.8 63.1) (end 123.7 63.2) (width 0.127) (layer B.Cu) (net 64))
  (segment (start 117 56.6525) (end 117 57.6) (width 0.127) (layer B.Cu) (net 64))
  (segment (start 117.05 56.6025) (end 117 56.6525) (width 0.127) (layer B.Cu) (net 64))
  (segment (start 120.1 57.273) (end 119.8 57.8) (width 0.25) (layer F.Cu) (net 64) (status 10))
  (segment (start 120.302 57.071) (end 120.1 57.273) (width 0.127) (layer F.Cu) (net 64) (status 30))
  (segment (start 128.6 65.8525) (end 128.6 66.9) (width 0.25) (layer F.Cu) (net 64))
  (segment (start 140.5 92.5) (end 140.3 92.7) (width 0.25) (layer F.Cu) (net 64))
  (segment (start 141.502 92.5) (end 140.5 92.5) (width 0.25) (layer F.Cu) (net 64))
  (segment (start 139 89.4) (end 139 87.15) (width 0.127) (layer F.Cu) (net 64))
  (segment (start 140.3 90.7) (end 139 89.4) (width 0.127) (layer B.Cu) (net 64))
  (segment (start 140.3 92.7) (end 140.3 90.7) (width 0.127) (layer B.Cu) (net 64))
  (segment (start 159.5 93.9) (end 158.82 93.9) (width 0.25) (layer F.Cu) (net 64))
  (segment (start 159.8 93.6) (end 159.5 93.9) (width 0.25) (layer F.Cu) (net 64))
  (segment (start 159.8 94.9) (end 159.8 93.6) (width 0.127) (layer B.Cu) (net 64))
  (segment (start 159 95.7) (end 159.8 94.9) (width 0.127) (layer B.Cu) (net 64))
  (segment (start 159 97.1) (end 159 95.7) (width 0.25) (layer F.Cu) (net 64))
  (segment (start 159 98.7) (end 159 97.1) (width 0.127) (layer B.Cu) (net 64))
  (segment (start 158.948 98.7525) (end 159 98.7) (width 0.127) (layer F.Cu) (net 64))
  (segment (start 157.6 98.7525) (end 158.948 98.7525) (width 0.25) (layer F.Cu) (net 64))
  (segment (start 158.4 93.9) (end 157.8 93.3) (width 0.25) (layer F.Cu) (net 64))
  (segment (start 158.82 93.9) (end 158.4 93.9) (width 0.127) (layer F.Cu) (net 64))
  (segment (start 154.548 91.3) (end 155.6 91.3) (width 0.25) (layer F.Cu) (net 64))
  (segment (start 154.4 91.4475) (end 154.548 91.3) (width 0.127) (layer F.Cu) (net 64))
  (segment (start 154.148 91.7) (end 153.1 91.7) (width 0.25) (layer F.Cu) (net 64))
  (segment (start 154.4 91.4475) (end 154.148 91.7) (width 0.127) (layer F.Cu) (net 64))
  (segment (start 98.3 88) (end 98.2 88.1) (width 0.127) (layer F.Cu) (net 64))
  (segment (start 98.3 86.8525) (end 98.3 88) (width 0.127) (layer F.Cu) (net 64))
  (segment (start 96.002 90.1) (end 96 90.1) (width 0.127) (layer B.Cu) (net 64))
  (segment (start 138.202 102.8975) (end 137.6 103.5) (width 0.25) (layer F.Cu) (net 64))
  (segment (start 139.1 102.8975) (end 138.202 102.8975) (width 0.25) (layer F.Cu) (net 64))
  (segment (start 151.8 112.6025) (end 151.8 113.7) (width 0.25) (layer F.Cu) (net 64))
  (segment (start 150.352 103.9475) (end 150.2 104.1) (width 0.25) (layer F.Cu) (net 64))
  (segment (start 151.55 103.9475) (end 150.352 103.9475) (width 0.25) (layer F.Cu) (net 64))
  (segment (start 150.195 98.705) (end 150.2 98.7) (width 0.127) (layer F.Cu) (net 64))
  (segment (start 148.806 98.705) (end 150.195 98.705) (width 0.25) (layer F.Cu) (net 64))
  (segment (start 145.849 100.251) (end 144.9 101.2) (width 0.25) (layer F.Cu) (net 64))
  (segment (start 146.6 100.251) (end 145.849 100.251) (width 0.127) (layer F.Cu) (net 64))
  (segment (start 149.015 75.515) (end 148.6 75.1) (width 0.25) (layer F.Cu) (net 64))
  (segment (start 149.015 76.606) (end 149.015 75.515) (width 0.25) (layer F.Cu) (net 64))
  (segment (start 158.7 69.28) (end 158.7 68.4) (width 0.25) (layer F.Cu) (net 64))
  (segment (start 143.2 71.4525) (end 143.2 72.4) (width 0.25) (layer F.Cu) (net 64))
  (segment (start 143.3 71.3525) (end 143.2 71.4525) (width 0.127) (layer F.Cu) (net 64))
  (segment (start 127.902 80) (end 129.756 80) (width 0.127) (layer F.Cu) (net 64))
  (segment (start 127.8 80.1025) (end 127.902 80) (width 0.127) (layer F.Cu) (net 64))
  (segment (start 127.8 80.9) (end 128.1 81.2) (width 0.127) (layer F.Cu) (net 64))
  (segment (start 127.8 80.1025) (end 127.8 80.9) (width 0.127) (layer F.Cu) (net 64))
  (segment (start 125.048 77.3525) (end 125.1 77.3) (width 0.127) (layer F.Cu) (net 64))
  (segment (start 123.8 77.3525) (end 125.048 77.3525) (width 0.127) (layer F.Cu) (net 64))
  (segment (start 116.45 78.15) (end 116.4 78.1) (width 0.127) (layer F.Cu) (net 64))
  (segment (start 117.53 78.15) (end 116.45 78.15) (width 0.127) (layer F.Cu) (net 64))
  (segment (start 113.248 74.8475) (end 113.15 74.8475) (width 0.127) (layer F.Cu) (net 64))
  (segment (start 114.2 75.8) (end 113.248 74.8475) (width 0.25) (layer F.Cu) (net 64))
  (segment (start 115.15 74.85) (end 114.2 75.8) (width 0.25) (layer F.Cu) (net 64))
  (segment (start 115.15 74.8475) (end 115.15 74.85) (width 0.127) (layer F.Cu) (net 64))
  (segment (start 124.348 56.8525) (end 124.3 56.9) (width 0.127) (layer B.Cu) (net 64))
  (segment (start 124.789 56.4106) (end 124.348 56.8525) (width 0.25) (layer F.Cu) (net 64))
  (segment (start 126.398 56.4106) (end 124.789 56.4106) (width 0.25) (layer F.Cu) (net 64) (status 10))
  (segment (start 123.9 63) (end 123.8 63.1) (width 0.127) (layer B.Cu) (net 64))
  (segment (start 110.1 87.9) (end 109.5 87.3) (width 0.127) (layer F.Cu) (net 64))
  (segment (start 110.1 88.9) (end 110.1 87.9) (width 0.127) (layer F.Cu) (net 64))
  (segment (start 109.5 87.3) (end 108.5 86.3) (width 0.127) (layer B.Cu) (net 64))
  (segment (start 108.5 86.3) (end 107.175 84.975) (width 0.127) (layer F.Cu) (net 64))
  (segment (start 108.5 82.5) (end 109 83) (width 0.127) (layer F.Cu) (net 64))
  (segment (start 109 83) (end 110.4 84.4) (width 0.127) (layer F.Cu) (net 64) (tstamp 5451FFD4))
  (segment (start 103.2 78.7) (end 103.2 79.2) (width 0.127) (layer B.Cu) (net 64))
  (segment (start 102.35 77.85) (end 103.2 78.7) (width 0.127) (layer B.Cu) (net 64))
  (segment (start 102.35 73.55) (end 102.35 77.85) (width 0.127) (layer B.Cu) (net 64))
  (segment (start 105.2 79.2) (end 103.2 79.2) (width 0.127) (layer B.Cu) (net 64))
  (segment (start 106.2 80.2) (end 105.2 79.2) (width 0.127) (layer F.Cu) (net 64))
  (segment (start 107.1 81.1) (end 106.2 80.2) (width 0.127) (layer B.Cu) (net 64))
  (segment (start 108.5 82.5) (end 108.025 82.025) (width 0.127) (layer F.Cu) (net 64))
  (segment (start 108.025 82.025) (end 107.1 81.1) (width 0.127) (layer F.Cu) (net 64) (tstamp 5451FFE7))
  (segment (start 111.8 85.8) (end 110.4 84.4) (width 0.127) (layer F.Cu) (net 64))
  (segment (start 112.9 86.9) (end 111.8 85.8) (width 0.127) (layer B.Cu) (net 64))
  (segment (start 112.9 88.6) (end 112.9 86.9) (width 0.127) (layer B.Cu) (net 64))
  (segment (start 102.451 73.449) (end 104.05 73.449) (width 0.127) (layer F.Cu) (net 64))
  (segment (start 102.35 73.55) (end 102.451 73.449) (width 0.127) (layer F.Cu) (net 64))
  (segment (start 118.05 78.15) (end 117.53 78.15) (width 0.127) (layer F.Cu) (net 64))
  (segment (start 118.8 78.9) (end 118.05 78.15) (width 0.127) (layer F.Cu) (net 64))
  (segment (start 118.704 51.2036) (end 118.7 51.2) (width 0.127) (layer F.Cu) (net 64))
  (segment (start 120.302 51.2036) (end 118.704 51.2036) (width 0.25) (layer F.Cu) (net 64) (status 10))
  (segment (start 103.3 81.9) (end 102.9 82.3) (width 0.127) (layer F.Cu) (net 64))
  (segment (start 104.1 81.9) (end 103.3 81.9) (width 0.127) (layer F.Cu) (net 64))
  (segment (start 104.1 82.3) (end 102.8 83.6) (width 0.127) (layer F.Cu) (net 64))
  (segment (start 104.1 81.9) (end 104.1 82.3) (width 0.127) (layer F.Cu) (net 64))
  (segment (start 102.1 84.3) (end 101.4 84.3) (width 0.127) (layer B.Cu) (net 64))
  (segment (start 102.8 83.6) (end 102.1 84.3) (width 0.127) (layer B.Cu) (net 64))
  (segment (start 124.348 56.8525) (end 124.348 58.9) (width 0.127) (layer F.Cu) (net 64))
  (segment (start 123.9 63) (end 123.8 63.1) (width 0.127) (layer B.Cu) (net 64))
  (segment (start 129.756 80.555) (end 129.756 80) (width 0.127) (layer F.Cu) (net 64))
  (segment (start 129.756 80) (end 129.756 79.285) (width 0.127) (layer F.Cu) (net 64))
  (segment (start 160.649 80.9993) (end 160.6491 80.9993) (width 0.127) (layer F.Cu) (net 64))
  (segment (start 161.799 80.9993) (end 162.1 81.3) (width 0.127) (layer F.Cu) (net 64))
  (segment (start 160.6491 80.9993) (end 161.799 80.9993) (width 0.127) (layer F.Cu) (net 64))
  (segment (start 152.948 86.2) (end 152.9475 86.2) (width 0.127) (layer F.Cu) (net 64))
  (segment (start 152 86.2) (end 151.9 86.3) (width 0.127) (layer F.Cu) (net 64))
  (segment (start 152.9475 86.2) (end 152 86.2) (width 0.25) (layer F.Cu) (net 64))
  (segment (start 141.502 93.4) (end 141.55 93.4475) (width 0.127) (layer F.Cu) (net 64))
  (segment (start 141.502 92.5) (end 141.502 93.4) (width 0.25) (layer F.Cu) (net 64))
  (segment (start 142.05 99.1025) (end 144.05 99.1025) (width 0.25) (layer F.Cu) (net 64))
  (segment (start 143.9 99.2525) (end 143.9 100.2) (width 0.25) (layer F.Cu) (net 64))
  (segment (start 144.05 99.1025) (end 143.9 99.2525) (width 0.127) (layer F.Cu) (net 64))
  (segment (start 146.252 110.9) (end 146.2525 110.9) (width 0.127) (layer F.Cu) (net 64))
  (segment (start 146.8 110.9) (end 147.2 110.5) (width 0.25) (layer F.Cu) (net 64))
  (segment (start 146.2525 110.9) (end 146.8 110.9) (width 0.25) (layer F.Cu) (net 64))
  (segment (start 134.502 102.65) (end 134.5025 102.65) (width 0.127) (layer F.Cu) (net 64))
  (segment (start 135.25 102.65) (end 135.5 102.9) (width 0.25) (layer F.Cu) (net 64))
  (segment (start 134.5025 102.65) (end 135.25 102.65) (width 0.25) (layer F.Cu) (net 64))
  (segment (start 134.502 100.65) (end 134.5025 100.65) (width 0.127) (layer F.Cu) (net 64))
  (segment (start 135.0025 98.4495) (end 135.002 98.45) (width 0.127) (layer F.Cu) (net 64))
  (segment (start 135.452 98) (end 135.0025 98.4495) (width 0.127) (layer F.Cu) (net 64))
  (segment (start 136.1 98) (end 135.452 98) (width 0.25) (layer F.Cu) (net 64))
  (segment (start 135.0025 98.4495) (end 135.0025 98.45) (width 0.127) (layer F.Cu) (net 64))
  (segment (start 141.502 91.4) (end 141.502 91.95) (width 0.127) (layer F.Cu) (net 64))
  (segment (start 141.502 91.95) (end 141.502 92.5) (width 0.25) (layer F.Cu) (net 64))
  (segment (start 141.5025 91.9495) (end 141.5025 91.4) (width 0.127) (layer F.Cu) (net 64))
  (segment (start 141.502 91.95) (end 141.5025 91.9495) (width 0.127) (layer F.Cu) (net 64))
  (segment (start 118.848 80.9) (end 118.848 80.16) (width 0.127) (layer F.Cu) (net 64))
  (segment (start 118.848 78.9475) (end 118.8 78.9) (width 0.127) (layer F.Cu) (net 64))
  (segment (start 118.848 80.16) (end 118.848 78.9475) (width 0.127) (layer F.Cu) (net 64))
  (segment (start 118.8475 80.1605) (end 118.8475 80.9) (width 0.127) (layer F.Cu) (net 64))
  (segment (start 118.848 80.16) (end 118.8475 80.1605) (width 0.127) (layer F.Cu) (net 64))
  (segment (start 96.002 88.9) (end 96.002 89.5) (width 0.127) (layer F.Cu) (net 64))
  (segment (start 96.002 89.5) (end 96.002 90.1) (width 0.127) (layer F.Cu) (net 64))
  (segment (start 96.0025 89.4995) (end 96.0025 88.9) (width 0.127) (layer F.Cu) (net 64))
  (segment (start 96.002 89.5) (end 96.0025 89.4995) (width 0.127) (layer F.Cu) (net 64))
  (segment (start 96.002 90.1) (end 96.002 90.75) (width 0.127) (layer F.Cu) (net 64))
  (segment (start 96.002 90.75) (end 96.002 91.4) (width 0.127) (layer F.Cu) (net 64))
  (segment (start 96.0025 90.7505) (end 96.0025 91.4) (width 0.127) (layer F.Cu) (net 64))
  (segment (start 96.002 90.75) (end 96.0025 90.7505) (width 0.127) (layer F.Cu) (net 64))
  (segment (start 131.752 74.9) (end 130.8 74.9) (width 0.127) (layer F.Cu) (net 64))
  (segment (start 131.752 74.9) (end 131.7525 74.9) (width 0.127) (layer F.Cu) (net 64))
  (segment (start 123.848 50.9525) (end 123.8 51) (width 0.127) (layer F.Cu) (net 64))
  (segment (start 123.848 49.3012) (end 123.848 50.9525) (width 0.127) (layer F.Cu) (net 64))
  (segment (start 123.8475 49.3017) (end 123.8475 49.65) (width 0.127) (layer F.Cu) (net 64))
  (segment (start 123.848 49.3012) (end 123.8475 49.3017) (width 0.127) (layer F.Cu) (net 64))
  (segment (start 124.348 58.9) (end 124.348 59.9) (width 0.25) (layer F.Cu) (net 64))
  (segment (start 124.3475 59.8995) (end 124.3475 58.9) (width 0.127) (layer F.Cu) (net 64))
  (segment (start 124.348 59.9) (end 124.3475 59.8995) (width 0.127) (layer F.Cu) (net 64))
  (segment (start 146.948 84.15) (end 146.948 84.8012) (width 0.127) (layer F.Cu) (net 64))
  (segment (start 146.9475 84.8007) (end 146.9475 84.15) (width 0.127) (layer F.Cu) (net 64))
  (segment (start 146.948 84.8012) (end 146.9475 84.8007) (width 0.127) (layer F.Cu) (net 64))
  (segment (start 123.848 47.65) (end 123.848 48.4756) (width 0.127) (layer F.Cu) (net 64))
  (segment (start 123.848 48.4756) (end 123.848 49.3012) (width 0.127) (layer F.Cu) (net 64))
  (segment (start 123.8475 48.4751) (end 123.8475 47.65) (width 0.127) (layer F.Cu) (net 64))
  (segment (start 123.848 48.4756) (end 123.8475 48.4751) (width 0.127) (layer F.Cu) (net 64))
  (segment (start 136.1 97.4) (end 136.1 98) (width 0.25) (layer F.Cu) (net 64))
  (segment (start 135.828 97.1279) (end 136.1 97.4) (width 0.25) (layer F.Cu) (net 64))
  (segment (start 135.078 97.1279) (end 135.828 97.1279) (width 0.25) (layer F.Cu) (net 64))
  (segment (start 135.078 97.1279) (end 135.0775 97.1279) (width 0.127) (layer F.Cu) (net 64))
  (segment (start 137.022 104.0775) (end 137.022 104.2498) (width 0.25) (layer F.Cu) (net 64))
  (segment (start 137.6 103.5) (end 137.022 104.0775) (width 0.25) (layer F.Cu) (net 64))
  (segment (start 137.022 104.2498) (end 137.022 104.4221) (width 0.25) (layer F.Cu) (net 64))
  (segment (start 137.0225 104.2503) (end 137.0225 104.4221) (width 0.127) (layer F.Cu) (net 64))
  (segment (start 137.022 104.2498) (end 137.0225 104.2503) (width 0.127) (layer F.Cu) (net 64))
  (segment (start 147.078 110.3775) (end 147.078 109.3779) (width 0.25) (layer F.Cu) (net 64))
  (segment (start 147.2 110.5) (end 147.078 110.3775) (width 0.127) (layer F.Cu) (net 64))
  (segment (start 147.0775 109.3779) (end 147.078 109.3779) (width 0.127) (layer F.Cu) (net 64))
  (segment (start 147.6 64) (end 147.6 64.3) (width 0.25) (layer F.Cu) (net 64))
  (segment (start 147.976 63.6242) (end 147.6 64) (width 0.25) (layer F.Cu) (net 64))
  (segment (start 148.849 63.6242) (end 147.976 63.6242) (width 0.25) (layer F.Cu) (net 64))
  (segment (start 148.849 63.6242) (end 148.8491 63.6242) (width 0.127) (layer F.Cu) (net 64))
  (segment (start 147.925 64.9246) (end 148.849 64.9246) (width 0.25) (layer F.Cu) (net 64))
  (segment (start 147.6 64.6) (end 147.925 64.9246) (width 0.25) (layer F.Cu) (net 64))
  (segment (start 147.6 64.3) (end 147.6 64.6) (width 0.25) (layer F.Cu) (net 64))
  (segment (start 148.849 64.9246) (end 148.8491 64.9246) (width 0.127) (layer F.Cu) (net 64))
  (segment (start 123.9 61.3475) (end 123.9 63) (width 0.25) (layer F.Cu) (net 64))
  (segment (start 124.348 60.9) (end 123.9 61.3475) (width 0.127) (layer F.Cu) (net 64))
  (segment (start 124.348 59.9) (end 124.348 60.9) (width 0.25) (layer F.Cu) (net 64))
  (segment (start 137.2525 93.3525) (end 137.275 93.375) (width 0.2) (layer F.Cu) (net 64) (tstamp 546F1C6D))
  (via (at 137.275 93.375) (size 0.508) (layers F.Cu B.Cu) (net 64))
  (segment (start 135.99336 93.3525) (end 137.2525 93.3525) (width 0.2) (layer F.Cu) (net 64))
  (segment (start 120.07 80.2175) (end 120.752 80.9) (width 0.127) (layer F.Cu) (net 65))
  (segment (start 120.07 79.1025) (end 120.07 80.2175) (width 0.127) (layer F.Cu) (net 65))
  (segment (start 120.7525 80.9) (end 120.752 80.9) (width 0.127) (layer F.Cu) (net 65))
  (segment (start 140.7525 108.9) (end 143.0975 108.9) (width 0.25) (layer F.Cu) (net 66))
  (segment (start 143.0975 108.9) (end 143.098 108.9) (width 0.127) (layer F.Cu) (net 66))
  (segment (start 139.848 106.9) (end 139.848 107.4475) (width 0.127) (layer F.Cu) (net 66))
  (segment (start 140.752 108.9) (end 140.7525 108.9) (width 0.127) (layer F.Cu) (net 66))
  (segment (start 139.848 107.995) (end 140.752 108.9) (width 0.25) (layer F.Cu) (net 66))
  (segment (start 139.848 107.4475) (end 139.848 107.995) (width 0.25) (layer F.Cu) (net 66))
  (segment (start 139.8475 107.447) (end 139.8475 106.9) (width 0.127) (layer F.Cu) (net 66))
  (segment (start 139.848 107.4475) (end 139.8475 107.447) (width 0.127) (layer F.Cu) (net 66))
  (segment (start 147.0775 107.4221) (end 148.072 107.4221) (width 0.25) (layer F.Cu) (net 67))
  (segment (start 148.348 111.15) (end 148.3475 111.15) (width 0.127) (layer F.Cu) (net 67))
  (segment (start 148.348 111.15) (end 148.348 107.6975) (width 0.25) (layer F.Cu) (net 67))
  (segment (start 148.348 107.6975) (end 148.072 107.4221) (width 0.25) (layer F.Cu) (net 67))
  (segment (start 147.0775 107.4221) (end 146.05 106.3946) (width 0.25) (layer F.Cu) (net 67))
  (segment (start 146.05 106.3946) (end 146.05 105.85) (width 0.25) (layer F.Cu) (net 67))
  (segment (start 146.05 105.85) (end 145.85 105.65) (width 0.25) (layer F.Cu) (net 67))
  (segment (start 145.85 105.65) (end 143.2 105.65) (width 0.25) (layer F.Cu) (net 67))
  (segment (start 143.2 105.65) (end 143.098 105.7525) (width 0.25) (layer F.Cu) (net 67))
  (segment (start 143.098 105.7525) (end 143.098 106.9) (width 0.25) (layer F.Cu) (net 67))
  (segment (start 143.098 106.9) (end 143.0975 106.9) (width 0.127) (layer F.Cu) (net 67))
  (segment (start 141.752 106.9) (end 141.7525 106.9) (width 0.127) (layer F.Cu) (net 67))
  (segment (start 141.7525 106.9) (end 143.0975 106.9) (width 0.25) (layer F.Cu) (net 67))
  (segment (start 147.0775 108.7302) (end 147.078 108.7302) (width 0.127) (layer F.Cu) (net 68))
  (segment (start 145.172 108.7302) (end 145.087 108.8151) (width 0.127) (layer F.Cu) (net 68))
  (segment (start 147.0775 108.7302) (end 145.172 108.7302) (width 0.25) (layer F.Cu) (net 68))
  (segment (start 145.0025 108.8996) (end 145.0025 108.9) (width 0.127) (layer F.Cu) (net 68))
  (segment (start 145.087 108.8151) (end 145.0025 108.8996) (width 0.127) (layer F.Cu) (net 68))
  (segment (start 144.675 110.5725) (end 144.3475 110.9) (width 0.127) (layer F.Cu) (net 68))
  (segment (start 145.002 110.245) (end 144.675 110.5725) (width 0.127) (layer F.Cu) (net 68))
  (segment (start 145.002 108.9) (end 145.002 110.245) (width 0.25) (layer F.Cu) (net 68))
  (segment (start 145.087 108.8151) (end 145.002 108.9) (width 0.127) (layer F.Cu) (net 68))
  (segment (start 144.675 110.5725) (end 144.348 110.9) (width 0.127) (layer F.Cu) (net 68))
  (segment (start 153.8 112.6025) (end 155.8 112.6025) (width 0.25) (layer F.Cu) (net 69))
  (segment (start 150.252 111.15) (end 150.2525 111.15) (width 0.127) (layer F.Cu) (net 69))
  (segment (start 152.848 111.65) (end 153.8 112.6025) (width 0.25) (layer F.Cu) (net 69))
  (segment (start 150.85 111.65) (end 152.848 111.65) (width 0.25) (layer F.Cu) (net 69))
  (segment (start 150.35 111.15) (end 150.85 111.65) (width 0.25) (layer F.Cu) (net 69))
  (segment (start 150.2525 111.15) (end 150.35 111.15) (width 0.127) (layer F.Cu) (net 69))
  (segment (start 151.8 110.6975) (end 153.8 110.6975) (width 0.25) (layer F.Cu) (net 70))
  (segment (start 151.522 109.3779) (end 151.522 109.8829) (width 0.25) (layer F.Cu) (net 70))
  (segment (start 151.522 110.42) (end 151.8 110.6975) (width 0.127) (layer F.Cu) (net 70))
  (segment (start 151.522 109.8829) (end 151.522 110.42) (width 0.25) (layer F.Cu) (net 70))
  (segment (start 94.098 90.15) (end 94.098 88.9) (width 0.127) (layer F.Cu) (net 71))
  (segment (start 94.0975 90.1495) (end 94.0975 88.9) (width 0.127) (layer F.Cu) (net 71))
  (segment (start 94.098 90.15) (end 94.0975 90.1495) (width 0.127) (layer F.Cu) (net 71))
  (segment (start 94.098 91.4) (end 94.098 90.775) (width 0.127) (layer F.Cu) (net 71))
  (segment (start 94.098 90.775) (end 94.098 90.15) (width 0.127) (layer F.Cu) (net 71))
  (segment (start 94.0975 90.7755) (end 94.0975 91.4) (width 0.127) (layer F.Cu) (net 71))
  (segment (start 94.098 90.775) (end 94.0975 90.7755) (width 0.127) (layer F.Cu) (net 71))
  (segment (start 129.8475 74.9) (end 129.8477 74.9002) (width 0.127) (layer F.Cu) (net 72))
  (segment (start 129.756 74.9915) (end 129.8477 74.9002) (width 0.127) (layer F.Cu) (net 72))
  (segment (start 129.756 76.745) (end 129.756 74.9915) (width 0.127) (layer F.Cu) (net 72))
  (segment (start 129.8477 74.9002) (end 129.848 74.9) (width 0.127) (layer F.Cu) (net 72))
  (segment (start 135.078 96.4802) (end 135.0775 96.4802) (width 0.127) (layer F.Cu) (net 73))
  (segment (start 133.2 98.3475) (end 133.098 98.45) (width 0.127) (layer F.Cu) (net 73))
  (segment (start 133.2 96.8525) (end 133.2 98.3475) (width 0.25) (layer F.Cu) (net 73))
  (segment (start 133.0975 98.45) (end 133.098 98.45) (width 0.127) (layer F.Cu) (net 73))
  (segment (start 133.278 96.4802) (end 133.15 96.3525) (width 0.127) (layer F.Cu) (net 73))
  (segment (start 133.572 96.4802) (end 133.4251 96.6272) (width 0.127) (layer F.Cu) (net 73))
  (segment (start 135.0775 96.4802) (end 133.572 96.4802) (width 0.127) (layer F.Cu) (net 73))
  (segment (start 133.4251 96.6272) (end 133.2 96.8525) (width 0.127) (layer F.Cu) (net 73))
  (segment (start 133.425 96.6272) (end 133.278 96.4802) (width 0.127) (layer F.Cu) (net 73))
  (segment (start 133.4251 96.6272) (end 133.425 96.6272) (width 0.127) (layer F.Cu) (net 73))
  (segment (start 133.6475 58.25) (end 133.648 58.25) (width 0.127) (layer F.Cu) (net 74))
  (segment (start 135.4525 54.2) (end 135.452 54.2) (width 0.127) (layer F.Cu) (net 74))
  (segment (start 135.5025 56) (end 135.452 56) (width 0.127) (layer F.Cu) (net 74))
  (segment (start 135.452 54.2) (end 135.452 56) (width 0.25) (layer F.Cu) (net 74))
  (segment (start 135.452 56.445) (end 133.648 58.25) (width 0.25) (layer F.Cu) (net 74))
  (segment (start 135.452 56) (end 135.452 56.445) (width 0.127) (layer F.Cu) (net 74))
  (segment (start 134.3775 53.125) (end 128.725 53.125) (width 0.25) (layer F.Cu) (net 74) (tstamp 546F1BB9))
  (segment (start 128.725 53.125) (end 128.025 53.825) (width 0.25) (layer F.Cu) (net 74) (tstamp 546F1BBB))
  (segment (start 128.025 53.825) (end 126.35 53.825) (width 0.25) (layer F.Cu) (net 74) (tstamp 546F1BBC))
  (segment (start 135.4525 54.2) (end 134.3775 53.125) (width 0.25) (layer F.Cu) (net 74))
  (segment (start 129.173 52.475) (end 129.475 52.1725) (width 0.127) (layer F.Cu) (net 75) (status 30))
  (segment (start 126.398 53.1594) (end 127.241 53.1594) (width 0.25) (layer F.Cu) (net 75) (status 30))
  (segment (start 133.448 51.7) (end 133.4475 51.7) (width 0.127) (layer F.Cu) (net 75))
  (segment (start 127.9 53.175) (end 126.35 53.175) (width 0.25) (layer F.Cu) (net 75) (tstamp 546F1BC2))
  (segment (start 128.9025 52.1725) (end 127.9 53.175) (width 0.25) (layer F.Cu) (net 75) (tstamp 546F1BC1))
  (segment (start 129.475 52.1725) (end 128.9025 52.1725) (width 0.25) (layer F.Cu) (net 75) (tstamp 546F1BC0))
  (segment (start 129.475 52.1725) (end 131.55 52.1725) (width 0.3) (layer F.Cu) (net 75))
  (segment (start 132.975 52.1725) (end 133.4475 51.7) (width 0.25) (layer F.Cu) (net 75))
  (segment (start 131.55 52.1725) (end 132.975 52.1725) (width 0.3) (layer F.Cu) (net 75))
  (segment (start 128.599 63.9465) (end 128.6 63.9475) (width 0.127) (layer F.Cu) (net 76))
  (segment (start 128.599 61.35) (end 128.599 63.9465) (width 0.127) (layer F.Cu) (net 76))
  (segment (start 127.448 55.7502) (end 128.023 56.3251) (width 0.127) (layer F.Cu) (net 76))
  (segment (start 126.398 55.7502) (end 127.448 55.7502) (width 0.127) (layer F.Cu) (net 76) (status 10))
  (segment (start 128.5975 56.8996) (end 128.5975 56.9) (width 0.127) (layer F.Cu) (net 76))
  (segment (start 128.023 56.3251) (end 128.5975 56.8996) (width 0.127) (layer F.Cu) (net 76))
  (segment (start 128.5975 58.9) (end 128.598 58.9) (width 0.127) (layer F.Cu) (net 76))
  (segment (start 128.598 56.9) (end 128.598 58.9) (width 0.127) (layer F.Cu) (net 76))
  (segment (start 128.023 56.3251) (end 128.598 56.9) (width 0.127) (layer F.Cu) (net 76))
  (segment (start 128.599 58.9015) (end 128.599 61.35) (width 0.127) (layer F.Cu) (net 76))
  (segment (start 128.598 58.9) (end 128.599 58.9015) (width 0.127) (layer F.Cu) (net 76))
  (segment (start 131.901 64.0465) (end 131.9 64.0475) (width 0.127) (layer F.Cu) (net 77))
  (segment (start 131.901 61.35) (end 131.901 64.0465) (width 0.127) (layer F.Cu) (net 77))
  (segment (start 130.502 59.9515) (end 131.901 61.35) (width 0.127) (layer F.Cu) (net 77))
  (segment (start 130.502 58.4257) (end 130.502 59.9515) (width 0.127) (layer F.Cu) (net 77))
  (segment (start 130.5025 58.4262) (end 130.5025 58.9) (width 0.127) (layer F.Cu) (net 77))
  (segment (start 130.502 58.4257) (end 130.5025 58.4262) (width 0.127) (layer F.Cu) (net 77))
  (segment (start 130.5025 56.9) (end 129.8672 56.9) (width 0.127) (layer F.Cu) (net 77))
  (segment (start 128.718 55.1152) (end 129.8672 56.2649) (width 0.127) (layer F.Cu) (net 77))
  (segment (start 126.398 55.1152) (end 128.718 55.1152) (width 0.127) (layer F.Cu) (net 77) (status 10))
  (segment (start 130.502 56.9) (end 130.502 58.4257) (width 0.127) (layer F.Cu) (net 77))
  (segment (start 129.8672 56.2649) (end 130.502 56.9) (width 0.127) (layer F.Cu) (net 77))
  (segment (start 129.8672 56.2649) (end 129.8672 56.9) (width 0.127) (layer F.Cu) (net 77))
  (segment (start 148.849 66.2251) (end 148.8491 66.2251) (width 0.127) (layer F.Cu) (net 78))
  (segment (start 152.0975 66.65) (end 152.0977 66.6498) (width 0.127) (layer F.Cu) (net 78))
  (segment (start 151.673 66.2251) (end 152.0977 66.6498) (width 0.127) (layer F.Cu) (net 78))
  (segment (start 148.8491 66.2251) (end 151.673 66.2251) (width 0.25) (layer F.Cu) (net 78))
  (segment (start 152.098 66.65) (end 152.098 68.4) (width 0.25) (layer F.Cu) (net 78))
  (segment (start 152.0977 66.6498) (end 152.098 66.65) (width 0.127) (layer F.Cu) (net 78))
  (segment (start 152.0975 68.4) (end 152.098 68.4) (width 0.127) (layer F.Cu) (net 78))
  (segment (start 150.8 70.4475) (end 149.05 70.4475) (width 0.25) (layer F.Cu) (net 79))
  (segment (start 148.849 70.2466) (end 148.849 69.2112) (width 0.25) (layer F.Cu) (net 79))
  (segment (start 149.05 70.4475) (end 148.849 70.2466) (width 0.127) (layer F.Cu) (net 79))
  (segment (start 148.849 69.2112) (end 148.849 68.1758) (width 0.25) (layer F.Cu) (net 79))
  (segment (start 141.472 67.5256) (end 139.45 69.5475) (width 0.25) (layer F.Cu) (net 80))
  (segment (start 143.256 67.5256) (end 141.472 67.5256) (width 0.25) (layer F.Cu) (net 80))
  (segment (start 139.45 69.5475) (end 137.45 69.5475) (width 0.25) (layer F.Cu) (net 80))
  (segment (start 148.849 65.5749) (end 148.8491 65.5749) (width 0.127) (layer F.Cu) (net 81))
  (segment (start 152.0975 64.65) (end 152.0977 64.6502) (width 0.127) (layer F.Cu) (net 81))
  (segment (start 151.173 65.5749) (end 152.0977 64.6502) (width 0.25) (layer F.Cu) (net 81))
  (segment (start 148.8491 65.5749) (end 151.173 65.5749) (width 0.25) (layer F.Cu) (net 81))
  (segment (start 152.098 64.65) (end 152.098 62.9) (width 0.25) (layer F.Cu) (net 81))
  (segment (start 152.0977 64.6502) (end 152.098 64.65) (width 0.127) (layer F.Cu) (net 81))
  (segment (start 152.0975 62.9) (end 152.098 62.9) (width 0.127) (layer F.Cu) (net 81))
  (segment (start 137.66 62.3525) (end 140.2 62.3525) (width 0.25) (layer F.Cu) (net 82))
  (segment (start 140.2 62.3525) (end 140.649 62.8012) (width 0.127) (layer F.Cu) (net 82))
  (segment (start 140.649 62.8012) (end 140.698 62.85) (width 0.127) (layer F.Cu) (net 82))
  (segment (start 144.525 65.5749) (end 143.251 65.5749) (width 0.25) (layer F.Cu) (net 82))
  (segment (start 145.05 65.05) (end 144.525 65.5749) (width 0.25) (layer F.Cu) (net 82))
  (segment (start 145.05 63.3) (end 145.05 65.05) (width 0.25) (layer F.Cu) (net 82))
  (segment (start 144.551 62.8012) (end 145.05 63.3) (width 0.25) (layer F.Cu) (net 82))
  (segment (start 140.649 62.8012) (end 144.551 62.8012) (width 0.25) (layer F.Cu) (net 82))
  (segment (start 143.251 65.5749) (end 143.2509 65.5749) (width 0.127) (layer F.Cu) (net 82))
  (via (at 114.7 53.4) (size 0.508) (layers F.Cu B.Cu) (net 83))
  (segment (start 112.2 55.9) (end 112.2 57.7489) (width 0.127) (layer F.Cu) (net 83))
  (segment (start 114.7 53.4) (end 112.2 55.9) (width 0.127) (layer F.Cu) (net 83))
  (segment (start 115.998 54.6975) (end 114.7 53.4) (width 0.127) (layer B.Cu) (net 83))
  (segment (start 117.05 54.6975) (end 115.998 54.6975) (width 0.127) (layer B.Cu) (net 83))
  (segment (start 115.2 53.4) (end 114.7 53.4) (width 0.127) (layer F.Cu) (net 83))
  (segment (start 116.101 52.499) (end 115.2 53.4) (width 0.127) (layer F.Cu) (net 83))
  (segment (start 120.302 52.499) (end 116.101 52.499) (width 0.127) (layer F.Cu) (net 83) (status 10))
  (via (at 114.664 51.864) (size 0.508) (layers F.Cu B.Cu) (net 84))
  (segment (start 112.2 49.4) (end 112.2 48.0511) (width 0.127) (layer F.Cu) (net 84))
  (segment (start 114.664 51.864) (end 112.2 49.4) (width 0.127) (layer F.Cu) (net 84))
  (segment (start 115.426 51.1025) (end 114.664 51.864) (width 0.127) (layer B.Cu) (net 84))
  (segment (start 117.05 51.1025) (end 115.426 51.1025) (width 0.127) (layer B.Cu) (net 84))
  (segment (start 120.302 51.864) (end 114.664 51.864) (width 0.127) (layer F.Cu) (net 84) (status 10))
  (segment (start 108.8 98) (end 108.8 93) (width 0.2) (layer F.Cu) (net 85))
  (segment (start 108.8 99.3525) (end 108.8 98) (width 0.2) (layer B.Cu) (net 85) (tstamp 5451FE4F))
  (via (at 108.8 98) (size 0.508) (layers F.Cu B.Cu) (net 85))
  (segment (start 108.85 92.95) (end 108.85 92.959991) (width 0.2) (layer F.Cu) (net 85) (tstamp 545206F6))
  (segment (start 108.8 93) (end 108.85 92.95) (width 0.2) (layer F.Cu) (net 85) (tstamp 545206F4))
  (segment (start 104.109991 97.7) (end 105.95 95.859991) (width 0.2) (layer F.Cu) (net 85))
  (segment (start 105.95 95.859991) (end 108.85 92.959991) (width 0.2) (layer F.Cu) (net 85) (tstamp 545206EB))
  (segment (start 108.85 92.959991) (end 109.55 92.259991) (width 0.2) (layer F.Cu) (net 85) (tstamp 545206F7))
  (segment (start 103.137237 96.727246) (end 104.109991 97.7) (width 0.2) (layer F.Cu) (net 85))
  (segment (start 108.226481 91.373519) (end 109.102962 92.25) (width 0.2) (layer B.Cu) (net 85))
  (segment (start 109.6 92.25) (end 109.575 92.225) (width 0.2) (layer F.Cu) (net 85) (tstamp 54520582))
  (via (at 109.6 92.25) (size 0.508) (layers F.Cu B.Cu) (net 85))
  (segment (start 109.102962 92.25) (end 109.6 92.25) (width 0.2) (layer B.Cu) (net 85) (tstamp 54520580))
  (segment (start 111 90.8) (end 109.575 92.225) (width 0.2) (layer F.Cu) (net 85))
  (segment (start 109.575 92.225) (end 109.55 92.25) (width 0.2) (layer F.Cu) (net 85) (tstamp 54520585))
  (segment (start 109.55 92.25) (end 109.55 92.259991) (width 0.2) (layer F.Cu) (net 85) (tstamp 54520579))
  (segment (start 111 90.8) (end 111.5 90.8) (width 0.2) (layer F.Cu) (net 85) (tstamp 5451FE2D))
  (segment (start 115.2 94.5) (end 111.5 90.8) (width 0.2) (layer F.Cu) (net 85) (tstamp 5451FE2E))
  (segment (start 109.55 91.824886) (end 108.794798 91.069684) (width 0.2) (layer F.Cu) (net 85) (tstamp 54520576))
  (segment (start 109.55 92.259991) (end 109.55 91.824886) (width 0.2) (layer F.Cu) (net 85) (tstamp 54520575))
  (segment (start 108.794798 91.094798) (end 108.794798 91.069684) (width 0.2) (layer F.Cu) (net 85) (tstamp 54520559))
  (segment (start 108.794798 91.069684) (end 108.819684 91.069684) (width 0.127) (layer F.Cu) (net 85))
  (segment (start 104.104996 97.695005) (end 104.109991 97.7) (width 0.2) (layer F.Cu) (net 85))
  (via (at 104.109991 97.7) (size 0.508) (layers F.Cu B.Cu) (net 85))
  (segment (start 103.48351 97.073519) (end 102.726481 97.073519) (width 0.2) (layer B.Cu) (net 85) (tstamp 54520083))
  (segment (start 104.109991 97.7) (end 103.48351 97.073519) (width 0.2) (layer B.Cu) (net 85) (tstamp 54520082))
  (via (at 104.6 102.3) (size 0.508) (layers F.Cu B.Cu) (net 85))
  (segment (start 103.973519 103.773519) (end 103.973519 102.926481) (width 0.2) (layer B.Cu) (net 85) (tstamp 5452007B))
  (segment (start 103.973519 102.926481) (end 104.6 102.3) (width 0.2) (layer B.Cu) (net 85) (tstamp 5452007A))
  (via (at 119.7 100.6) (size 0.508) (layers F.Cu B.Cu) (net 85))
  (segment (start 120.973519 101.326481) (end 120.247038 100.6) (width 0.2) (layer B.Cu) (net 85) (tstamp 5452006F))
  (segment (start 120.247038 100.6) (end 119.7 100.6) (width 0.2) (layer B.Cu) (net 85) (tstamp 5452006E))
  (via (at 115.2 94.5) (size 0.508) (layers F.Cu B.Cu) (net 85))
  (segment (start 115.2 94.5) (end 116.176481 93.523519) (width 0.2) (layer B.Cu) (net 85) (tstamp 54520069))
  (segment (start 116.176481 93.523519) (end 116.176481 93.426481) (width 0.2) (layer B.Cu) (net 85) (tstamp 5452006A))
  (segment (start 108.8475 99.4) (end 108.8 99.3525) (width 0.2) (layer B.Cu) (net 85))
  (segment (start 116.535779 93.900261) (end 115.93604 94.5) (width 0.2) (layer F.Cu) (net 85))
  (segment (start 115.93604 94.5) (end 115.2 94.5) (width 0.2) (layer F.Cu) (net 85) (tstamp 5451FE4A))
  (segment (start 119.7 100.846966) (end 119.7 100.6) (width 0.2) (layer F.Cu) (net 85))
  (segment (start 115.2 94.5) (end 120.1 99.4) (width 0.2) (layer F.Cu) (net 85) (tstamp 5451FE4D))
  (segment (start 104.109991 97.7) (end 104.109991 97.690009) (width 0.2) (layer F.Cu) (net 85) (tstamp 5451FE2B))
  (segment (start 120.1 100.2) (end 120.1 99.4) (width 0.2) (layer F.Cu) (net 85) (tstamp 5451FE47))
  (segment (start 119.7 100.6) (end 120.1 100.2) (width 0.2) (layer F.Cu) (net 85) (tstamp 5451FE46))
  (segment (start 119.7 100.846966) (end 120.494276 101.641242) (width 0.2) (layer F.Cu) (net 85) (tstamp 5451FE40))
  (segment (start 119.7 100.8) (end 119.7 100.846966) (width 0.2) (layer F.Cu) (net 85) (tstamp 5451FE3F))
  (segment (start 102.3 100) (end 104.6 102.3) (width 0.2) (layer F.Cu) (net 85))
  (segment (start 102.3 100) (end 102.3 99.5) (width 0.2) (layer F.Cu) (net 85) (tstamp 5451FE33))
  (segment (start 104.1 97.7) (end 102.3 99.5) (width 0.2) (layer F.Cu) (net 85) (tstamp 5451FE34))
  (segment (start 104.6 102.437911) (end 103.701197 103.336714) (width 0.2) (layer F.Cu) (net 85) (tstamp 5451FE39))
  (segment (start 104.6 102.3) (end 104.6 102.437911) (width 0.2) (layer F.Cu) (net 85) (tstamp 5451FE38))
  (segment (start 110.5475 97.2) (end 108.8475 98.9) (width 0.2) (layer B.Cu) (net 85))
  (segment (start 108.8475 98.9) (end 108.8475 99.4) (width 0.2) (layer B.Cu) (net 85) (tstamp 5451FE24))
  (segment (start 137.022 105.7302) (end 137.0225 105.7302) (width 0.127) (layer F.Cu) (net 91))
  (segment (start 138.848 106.3975) (end 138.848 108.281) (width 0.25) (layer F.Cu) (net 91))
  (segment (start 138.18 105.7302) (end 138.848 106.3975) (width 0.25) (layer F.Cu) (net 91))
  (segment (start 137.0225 105.7302) (end 138.18 105.7302) (width 0.25) (layer F.Cu) (net 91))
  (segment (start 138.848 108.281) (end 138.848 108.9) (width 0.127) (layer F.Cu) (net 91))
  (segment (start 138.8475 108.2815) (end 138.8475 108.9) (width 0.127) (layer F.Cu) (net 91))
  (segment (start 138.848 108.281) (end 138.8475 108.2815) (width 0.127) (layer F.Cu) (net 91))
  (segment (start 158.052 94.8525) (end 158.82 94.8525) (width 0.25) (layer F.Cu) (net 92))
  (segment (start 156.28 93.08) (end 158.052 94.8525) (width 0.25) (layer F.Cu) (net 92))
  (segment (start 156.28 92.9475) (end 156.28 93.08) (width 0.127) (layer F.Cu) (net 92))
  (segment (start 160.3475 94.9) (end 160.3477 94.8998) (width 0.127) (layer F.Cu) (net 92))
  (segment (start 160.348 94.9) (end 160.3477 94.8998) (width 0.127) (layer F.Cu) (net 92))
  (segment (start 160.3 94.8525) (end 158.82 94.8525) (width 0.25) (layer F.Cu) (net 92))
  (segment (start 160.3477 94.8998) (end 160.3 94.8525) (width 0.127) (layer F.Cu) (net 92))
  (segment (start 147.0775 108.0698) (end 147.078 108.0698) (width 0.127) (layer F.Cu) (net 93))
  (segment (start 145.0025 106.9) (end 145.0023 106.9002) (width 0.127) (layer F.Cu) (net 93))
  (segment (start 145.002 106.9) (end 145.0023 106.9002) (width 0.127) (layer F.Cu) (net 93))
  (segment (start 146.172 108.0698) (end 147.0775 108.0698) (width 0.25) (layer F.Cu) (net 93))
  (segment (start 145.0023 106.9002) (end 146.172 108.0698) (width 0.25) (layer F.Cu) (net 93))
  (segment (start 151.522 108.7302) (end 151.5225 108.7302) (width 0.127) (layer F.Cu) (net 94))
  (segment (start 153.428 108.7302) (end 153.8 109.1025) (width 0.127) (layer F.Cu) (net 94))
  (segment (start 151.5225 108.7302) (end 153.428 108.7302) (width 0.25) (layer F.Cu) (net 94))
  (segment (start 162.248 71.55) (end 162.2475 71.55) (width 0.127) (layer F.Cu) (net 95))
  (segment (start 161.288 71.55) (end 159.652 69.915) (width 0.127) (layer F.Cu) (net 95))
  (segment (start 162.2475 71.55) (end 161.288 71.55) (width 0.127) (layer F.Cu) (net 95))
  (segment (start 158.5415 71.0261) (end 157.748 71.82) (width 0.127) (layer F.Cu) (net 95))
  (segment (start 158.3193 71.2482) (end 157.7475 71.2482) (width 0.127) (layer F.Cu) (net 95))
  (segment (start 158.5414 71.0261) (end 158.3193 71.2482) (width 0.127) (layer F.Cu) (net 95))
  (segment (start 158.5415 71.0261) (end 158.5414 71.0261) (width 0.127) (layer F.Cu) (net 95))
  (segment (start 159.652 69.915) (end 158.5415 71.0261) (width 0.127) (layer F.Cu) (net 95))
  (segment (start 157.7475 71.82) (end 157.7475 71.2482) (width 0.127) (layer F.Cu) (net 95))
  (segment (start 159.652 69.28) (end 159.652 69.5975) (width 0.127) (layer F.Cu) (net 95))
  (segment (start 159.652 69.5975) (end 159.652 69.915) (width 0.127) (layer F.Cu) (net 95))
  (segment (start 159.6525 69.597) (end 159.6525 69.28) (width 0.127) (layer F.Cu) (net 95))
  (segment (start 159.652 69.5975) (end 159.6525 69.597) (width 0.127) (layer F.Cu) (net 95))
  (segment (start 133.2 94.375) (end 135.175 92.4) (width 0.2) (layer F.Cu) (net 96) (tstamp 546F1C68))
  (segment (start 135.175 92.4) (end 138.10664 92.4) (width 0.2) (layer F.Cu) (net 96) (tstamp 546F1C69))
  (segment (start 133.2 94.9475) (end 133.2 94.375) (width 0.2) (layer F.Cu) (net 96))
  (segment (start 143.251 66.2251) (end 143.2509 66.2251) (width 0.127) (layer F.Cu) (net 97))
  (segment (start 148.9997 56.3) (end 148.9998 56.3001) (width 0.127) (layer F.Cu) (net 97))
  (segment (start 145.6 59.6997) (end 148.9998 56.3001) (width 0.25) (layer F.Cu) (net 97))
  (segment (start 145.6 65.45) (end 145.6 59.6997) (width 0.25) (layer F.Cu) (net 97))
  (segment (start 144.825 66.2251) (end 145.6 65.45) (width 0.25) (layer F.Cu) (net 97))
  (segment (start 143.251 66.2251) (end 144.825 66.2251) (width 0.25) (layer F.Cu) (net 97))
  (segment (start 148.9998 56.3001) (end 149 56.3) (width 0.127) (layer F.Cu) (net 97))
  (segment (start 143.251 66.8754) (end 143.2509 66.8754) (width 0.127) (layer F.Cu) (net 98))
  (segment (start 148.9997 60.7) (end 148.9998 60.7001) (width 0.127) (layer F.Cu) (net 98))
  (segment (start 146.1 63.5997) (end 148.9998 60.7001) (width 0.25) (layer F.Cu) (net 98))
  (segment (start 146.1 65.9) (end 146.1 63.5997) (width 0.25) (layer F.Cu) (net 98))
  (segment (start 145.125 66.8754) (end 146.1 65.9) (width 0.25) (layer F.Cu) (net 98))
  (segment (start 143.251 66.8754) (end 145.125 66.8754) (width 0.25) (layer F.Cu) (net 98))
  (segment (start 148.9998 60.7001) (end 149 60.7) (width 0.127) (layer F.Cu) (net 98))
  (segment (start 116.9 64.7475) (end 116.9 64.6475) (width 0.127) (layer F.Cu) (net 99))
  (segment (start 119.35 55.7502) (end 120.302 55.7502) (width 0.127) (layer F.Cu) (net 99) (status 30))
  (segment (start 119.025 55.775) (end 120.35 55.775) (width 0.13) (layer F.Cu) (net 99) (tstamp 546F1BDF))
  (segment (start 116.9 64.6475) (end 116.9 59.4) (width 0.127) (layer F.Cu) (net 99))
  (segment (start 116.9 59.4) (end 118.7 57.6) (width 0.127) (layer F.Cu) (net 99))
  (segment (start 118.7 57.6) (end 118.7 56.1) (width 0.127) (layer F.Cu) (net 99))
  (segment (start 118.7 56.1) (end 119.025 55.775) (width 0.13) (layer F.Cu) (net 99))
  (segment (start 119 64.7475) (end 119 64.6475) (width 0.127) (layer F.Cu) (net 100))
  (segment (start 120.815 55.1152) (end 120.302 55.1152) (width 0.127) (layer F.Cu) (net 100) (status 20))
  (segment (start 121.575 57.325) (end 121.575 55.425) (width 0.13) (layer F.Cu) (net 100) (tstamp 546F1BF9))
  (segment (start 121.575 55.425) (end 121.275 55.125) (width 0.13) (layer F.Cu) (net 100) (tstamp 546F1BFA))
  (segment (start 121.275 55.125) (end 120.35 55.125) (width 0.13) (layer F.Cu) (net 100) (tstamp 546F1BFB))
  (segment (start 119 64.6475) (end 119 59.9) (width 0.127) (layer F.Cu) (net 100))
  (segment (start 119 59.9) (end 121.3 57.6) (width 0.127) (layer F.Cu) (net 100))
  (segment (start 121.3 57.6) (end 121.575 57.325) (width 0.13) (layer F.Cu) (net 100))
  (segment (start 119.441 53.1594) (end 118.2 54.1) (width 0.127) (layer F.Cu) (net 101) (status 10))
  (segment (start 120.302 53.1594) (end 119.441 53.1594) (width 0.127) (layer F.Cu) (net 101) (status 30))
  (segment (start 114.8 60.8) (end 114.8 64.6475) (width 0.127) (layer F.Cu) (net 101))
  (segment (start 118.2 57.4) (end 114.8 60.8) (width 0.127) (layer F.Cu) (net 101))
  (segment (start 118.2 54.1) (end 118.2 57.4) (width 0.127) (layer F.Cu) (net 101))
  (segment (start 114.8 64.6475) (end 114.8 64.6975) (width 0.127) (layer F.Cu) (net 101))
  (segment (start 159.55 84.2505) (end 159.3 84) (width 0.25) (layer F.Cu) (net 102))
  (segment (start 160.649 84.2505) (end 159.55 84.2505) (width 0.25) (layer F.Cu) (net 102))
  (segment (start 160.649 84.2505) (end 160.6491 84.2505) (width 0.25) (layer F.Cu) (net 102))
  (segment (start 159.55 82.95) (end 160.649 82.95) (width 0.25) (layer F.Cu) (net 102))
  (segment (start 159.3 83.2) (end 159.55 82.95) (width 0.25) (layer F.Cu) (net 102))
  (segment (start 159.3 84) (end 159.3 83.2) (width 0.25) (layer F.Cu) (net 102))
  (segment (start 160.649 82.95) (end 160.6491 82.95) (width 0.25) (layer F.Cu) (net 102))
  (segment (start 148.625 94.714) (end 148.806 94.895) (width 0.25) (layer F.Cu) (net 102) (tstamp 546F1D15))
  (segment (start 150.775 90.4) (end 148.975 90.4) (width 0.25) (layer F.Cu) (net 102) (tstamp 546F1D12))
  (segment (start 148.975 90.4) (end 148.625 90.75) (width 0.25) (layer F.Cu) (net 102) (tstamp 546F1D13))
  (segment (start 148.625 90.75) (end 148.625 94.714) (width 0.25) (layer F.Cu) (net 102) (tstamp 546F1D14))
  (segment (start 159.3 87.1) (end 156.55 89.85) (width 0.25) (layer F.Cu) (net 102))
  (segment (start 159.3 84) (end 159.3 87.1) (width 0.25) (layer F.Cu) (net 102))
  (segment (start 151.325 89.85) (end 150.975 90.2) (width 0.25) (layer F.Cu) (net 102) (tstamp 546F1CE8))
  (segment (start 156.55 89.85) (end 151.325 89.85) (width 0.25) (layer F.Cu) (net 102) (tstamp 546F1CE6))
  (segment (start 150.975 90.2) (end 150.775 90.4) (width 0.25) (layer F.Cu) (net 102))
  (via (at 152.5 70.8) (size 0.508) (layers F.Cu B.Cu) (net 103))
  (via (at 155.3 74.4) (size 0.508) (layers F.Cu B.Cu) (net 103))
  (segment (start 152.5 70) (end 152.5 70.8) (width 0.25) (layer F.Cu) (net 103))
  (segment (start 152 69.5) (end 152.5 70) (width 0.25) (layer F.Cu) (net 103))
  (segment (start 151.2 69.5) (end 152 69.5) (width 0.25) (layer F.Cu) (net 103))
  (segment (start 150.8 69.1) (end 151.2 69.5) (width 0.25) (layer F.Cu) (net 103))
  (segment (start 150.8 67.9) (end 150.8 69.1) (width 0.25) (layer F.Cu) (net 103))
  (segment (start 149.775 66.8754) (end 150.8 67.9) (width 0.25) (layer F.Cu) (net 103))
  (segment (start 148.8491 66.8754) (end 149.775 66.8754) (width 0.25) (layer F.Cu) (net 103))
  (segment (start 155.3 73.6) (end 155.3 74.4) (width 0.25) (layer B.Cu) (net 103))
  (segment (start 152.5 70.8) (end 155.3 73.6) (width 0.25) (layer B.Cu) (net 103))
  (segment (start 155.051 80.9993) (end 155.0509 80.9993) (width 0.127) (layer F.Cu) (net 103))
  (segment (start 155.7 80.3502) (end 155.051 80.9993) (width 0.25) (layer F.Cu) (net 103))
  (segment (start 155.7 74.8) (end 155.7 80.3502) (width 0.25) (layer F.Cu) (net 103))
  (segment (start 155.3 74.4) (end 155.7 74.8) (width 0.25) (layer F.Cu) (net 103))
  (segment (start 152.506 82.194) (end 151.555 82.194) (width 0.25) (layer F.Cu) (net 103))
  (segment (start 153.701 80.9993) (end 152.506 82.194) (width 0.25) (layer F.Cu) (net 103))
  (segment (start 155.0509 80.9993) (end 153.701 80.9993) (width 0.25) (layer F.Cu) (net 103))
  (segment (start 148.849 66.8754) (end 148.8491 66.8754) (width 0.127) (layer F.Cu) (net 103))
  (segment (start 155.051 82.2998) (end 155.0509 82.2998) (width 0.127) (layer F.Cu) (net 104))
  (segment (start 150.348 89.4434) (end 150.348 89.6479) (width 0.127) (layer F.Cu) (net 104))
  (segment (start 150.3475 89.6474) (end 150.3475 89.4434) (width 0.127) (layer F.Cu) (net 104))
  (segment (start 150.348 89.6479) (end 150.3475 89.6474) (width 0.127) (layer F.Cu) (net 104))
  (segment (start 150.27246 89.4434) (end 150.09336 89.6225) (width 0.2) (layer F.Cu) (net 104) (tstamp 546F1CDF))
  (segment (start 156.315552 82.2998) (end 155.051 82.2998) (width 0.25) (layer F.Cu) (net 104))
  (segment (start 156.315552 82.2998) (end 158.3944 84.378856) (width 0.25) (layer F.Cu) (net 104))
  (segment (start 158.3944 84.378856) (end 158.3944 87.105646) (width 0.25) (layer F.Cu) (net 104))
  (segment (start 158.3944 87.105646) (end 156.057 89.4434) (width 0.25) (layer F.Cu) (net 104))
  (segment (start 150.27246 89.4434) (end 156.057 89.4434) (width 0.25) (layer F.Cu) (net 104))
  (segment (start 148.365 96.165) (end 148.806 96.165) (width 0.127) (layer F.Cu) (net 105))
  (segment (start 151.4 90.575) (end 151.025 90.95) (width 0.25) (layer F.Cu) (net 105) (tstamp 546F1D07))
  (segment (start 151.025 90.95) (end 149.45 90.95) (width 0.25) (layer F.Cu) (net 105) (tstamp 546F1D08))
  (segment (start 149.45 90.95) (end 149.175 91.225) (width 0.25) (layer F.Cu) (net 105) (tstamp 546F1D09))
  (segment (start 149.175 91.225) (end 149.175 93.475) (width 0.25) (layer F.Cu) (net 105) (tstamp 546F1D0B))
  (segment (start 149.175 93.475) (end 150.125 94.425) (width 0.25) (layer F.Cu) (net 105) (tstamp 546F1D0C))
  (segment (start 150.125 94.425) (end 150.125 95.8) (width 0.25) (layer F.Cu) (net 105) (tstamp 546F1D0D))
  (segment (start 150.125 95.8) (end 149.76 96.165) (width 0.25) (layer F.Cu) (net 105) (tstamp 546F1D0E))
  (segment (start 149.76 96.165) (end 148.806 96.165) (width 0.25) (layer F.Cu) (net 105) (tstamp 546F1D0F))
  (segment (start 152.20664 90.575) (end 151.4 90.575) (width 0.25) (layer F.Cu) (net 105))
  (segment (start 94.749 81.4) (end 94.7493 81.4) (width 0.127) (layer F.Cu) (net 106))
  (segment (start 99.748 81.8475) (end 99.748 82.2587) (width 0.127) (layer F.Cu) (net 106))
  (segment (start 99.3 81.4) (end 99.748 81.8475) (width 0.127) (layer F.Cu) (net 106))
  (segment (start 94.7493 81.4) (end 99.3 81.4) (width 0.127) (layer F.Cu) (net 106))
  (segment (start 99.748 82.2587) (end 99.748 82.67) (width 0.127) (layer F.Cu) (net 106))
  (segment (start 99.7475 82.2592) (end 99.7475 82.67) (width 0.127) (layer F.Cu) (net 106))
  (segment (start 99.748 82.2587) (end 99.7475 82.2592) (width 0.127) (layer F.Cu) (net 106))
  (segment (start 94.749 80.5999) (end 94.7493 80.5999) (width 0.127) (layer F.Cu) (net 107))
  (segment (start 99.7475 80.13) (end 99.7477 80.1302) (width 0.127) (layer F.Cu) (net 107))
  (segment (start 99.278 80.5999) (end 99.7477 80.1302) (width 0.127) (layer F.Cu) (net 107))
  (segment (start 94.7493 80.5999) (end 99.278 80.5999) (width 0.127) (layer F.Cu) (net 107))
  (segment (start 99.7477 80.1302) (end 99.748 80.13) (width 0.127) (layer F.Cu) (net 107))

  (zone (net 64) (net_name GND) (layer F.Cu) (tstamp 540A0B5E) (hatch edge 0.508)
    (priority 1)
    (connect_pads yes (clearance 0.254))
    (min_thickness 0.15)
    (fill yes (mode segment) (arc_segments 16) (thermal_gap 0.381) (thermal_bridge_width 0.508) (smoothing chamfer) (radius 0.5))
    (polygon
      (pts
        (xy 100.6 78.6) (xy 105.3 78.6) (xy 113.5 86.8) (xy 113.5 90.1) (xy 109.6 90.3)
        (xy 109.6 88.1) (xy 104.2 82.9) (xy 102.1 85) (xy 100.6 85)
      )
    )
    (filled_polygon
      (pts
        (xy 110.7043 89.137421) (xy 110.296049 89.545672) (xy 110.286454 89.545672) (xy 109.675 88.934218) (xy 109.675 88.584714)
        (xy 109.302874 87.709758) (xy 107.283074 85.764766) (xy 107.283101 85.734543) (xy 107.194532 85.520188) (xy 107.030674 85.356045)
        (xy 106.816475 85.267101) (xy 106.766223 85.267057) (xy 104.590104 83.171535) (xy 103.815089 83.178845) (xy 102.411069 84.582865)
        (xy 101.585082 84.925) (xy 101.131066 84.925) (xy 100.675 84.468934) (xy 100.675 84.00896) (xy 101.00448 83.67948)
        (xy 101.097822 83.539784) (xy 101.097823 83.539783) (xy 101.105859 83.49938) (xy 101.115962 83.49938) (xy 101.176249 83.474408)
        (xy 101.236538 83.49938) (xy 101.367422 83.49938) (xy 102.068462 83.49938) (xy 102.189383 83.449293) (xy 102.281933 83.356744)
        (xy 102.33202 83.235822) (xy 102.33202 83.104938) (xy 102.33202 82.104178) (xy 102.281933 81.983257) (xy 102.189384 81.890707)
        (xy 102.068462 81.84062) (xy 102.0445 81.84062) (xy 102.0445 81.810133) (xy 102.710051 81.1449) (xy 104.289821 81.1449)
        (xy 110.7043 87.559378) (xy 110.7043 89.137421)
      )
    )
    (filled_polygon
      (pts
        (xy 113.425 89.102891) (xy 113.228823 88.906714) (xy 113.107902 88.856627) (xy 112.977017 88.856626) (xy 112.856096 88.906714)
        (xy 112.763547 88.999263) (xy 112.476703 89.286106) (xy 111.7774 88.586803) (xy 111.7774 87.25789) (xy 111.784499 87.2222)
        (xy 111.754623 87.071996) (xy 111.669539 86.944661) (xy 111.662441 86.937563) (xy 111.662439 86.937561) (xy 111.662439 86.93756)
        (xy 104.907539 80.182661) (xy 104.780204 80.097577) (xy 104.755283 80.09262) (xy 104.63 80.0677) (xy 102.33202 80.0677)
        (xy 102.33202 79.564178) (xy 102.281933 79.443257) (xy 102.189384 79.350707) (xy 102.068462 79.30062) (xy 101.937578 79.30062)
        (xy 101.236538 79.30062) (xy 101.17625 79.325591) (xy 101.115962 79.30062) (xy 100.985078 79.30062) (xy 100.675 79.30062)
        (xy 100.675 79.131066) (xy 101.131066 78.675) (xy 104.785082 78.675) (xy 105.611069 79.017135) (xy 108.866935 82.273001)
        (xy 108.866899 82.315457) (xy 108.955468 82.529812) (xy 109.119326 82.693955) (xy 109.333525 82.782899) (xy 109.37687 82.782936)
        (xy 113.082865 86.488931) (xy 113.425 87.314918) (xy 113.425 89.102891)
      )
    )
    (fill_segments
      (pts (xy 102.710051 81.1449) (xy 104.289821 81.1449))
      (pts (xy 102.610804 81.2441) (xy 104.389022 81.2441))
      (pts (xy 102.511557 81.3433) (xy 104.488222 81.3433))
      (pts (xy 102.412309 81.4425) (xy 104.587422 81.4425))
      (pts (xy 102.313062 81.5417) (xy 104.686622 81.5417))
      (pts (xy 102.213814 81.6409) (xy 104.785822 81.6409))
      (pts (xy 102.114567 81.7401) (xy 104.885022 81.7401))
      (pts (xy 102.0445 81.8393) (xy 104.984222 81.8393))
      (pts (xy 102.237176 81.9385) (xy 105.083422 81.9385))
      (pts (xy 102.304483 82.0377) (xy 105.182622 82.0377))
      (pts (xy 102.33202 82.1369) (xy 105.281822 82.1369))
      (pts (xy 102.33202 82.2361) (xy 105.381022 82.2361))
      (pts (xy 102.33202 82.3353) (xy 105.480222 82.3353))
      (pts (xy 102.33202 82.4345) (xy 105.579422 82.4345))
      (pts (xy 102.33202 82.5337) (xy 105.678622 82.5337))
      (pts (xy 102.33202 82.6329) (xy 105.777822 82.6329))
      (pts (xy 102.33202 82.7321) (xy 105.877022 82.7321))
      (pts (xy 102.33202 82.8313) (xy 105.976222 82.8313))
      (pts (xy 102.33202 82.9305) (xy 106.075422 82.9305))
      (pts (xy 102.33202 83.0297) (xy 106.174622 83.0297))
      (pts (xy 102.33202 83.1289) (xy 106.273822 83.1289))
      (pts (xy 102.33202 83.2281) (xy 103.765834 83.2281))
      (pts (xy 104.648844 83.2281) (xy 106.373022 83.2281))
      (pts (xy 102.294129 83.3273) (xy 103.666634 83.3273))
      (pts (xy 104.751859 83.3273) (xy 106.472222 83.3273))
      (pts (xy 102.212177 83.4265) (xy 103.567434 83.4265))
      (pts (xy 104.854875 83.4265) (xy 106.571422 83.4265))
      (pts (xy 101.100625 83.5257) (xy 103.468234 83.5257))
      (pts (xy 104.95789 83.5257) (xy 106.670622 83.5257))
      (pts (xy 101.04095 83.6249) (xy 103.369034 83.6249))
      (pts (xy 105.060906 83.6249) (xy 106.769822 83.6249))
      (pts (xy 100.95986 83.7241) (xy 103.269834 83.7241))
      (pts (xy 105.163921 83.7241) (xy 106.869022 83.7241))
      (pts (xy 100.86066 83.8233) (xy 103.170634 83.8233))
      (pts (xy 105.266936 83.8233) (xy 106.968222 83.8233))
      (pts (xy 100.76146 83.9225) (xy 103.071434 83.9225))
      (pts (xy 105.369952 83.9225) (xy 107.067422 83.9225))
      (pts (xy 100.675 84.0217) (xy 102.972234 84.0217))
      (pts (xy 105.472967 84.0217) (xy 107.166622 84.0217))
      (pts (xy 100.675 84.1209) (xy 102.873034 84.1209))
      (pts (xy 105.575983 84.1209) (xy 107.265822 84.1209))
      (pts (xy 100.675 84.2201) (xy 102.773834 84.2201))
      (pts (xy 105.678998 84.2201) (xy 107.365022 84.2201))
      (pts (xy 100.675 84.3193) (xy 102.674634 84.3193))
      (pts (xy 105.782013 84.3193) (xy 107.464222 84.3193))
      (pts (xy 100.675 84.4185) (xy 102.575434 84.4185))
      (pts (xy 105.885029 84.4185) (xy 107.563422 84.4185))
      (pts (xy 100.723766 84.5177) (xy 102.476234 84.5177))
      (pts (xy 105.988044 84.5177) (xy 107.662622 84.5177))
      (pts (xy 100.822966 84.6169) (xy 102.328901 84.6169))
      (pts (xy 106.091059 84.6169) (xy 107.761822 84.6169))
      (pts (xy 100.922166 84.7161) (xy 102.089411 84.7161))
      (pts (xy 106.194075 84.7161) (xy 107.861022 84.7161))
      (pts (xy 101.021366 84.8153) (xy 101.849921 84.8153))
      (pts (xy 106.29709 84.8153) (xy 107.960222 84.8153))
      (pts (xy 101.120566 84.9145) (xy 101.610431 84.9145))
      (pts (xy 106.400106 84.9145) (xy 108.059422 84.9145))
      (pts (xy 106.503121 85.0137) (xy 108.158622 85.0137))
      (pts (xy 106.606136 85.1129) (xy 108.257822 85.1129))
      (pts (xy 106.709152 85.2121) (xy 108.357022 85.2121))
      (pts (xy 106.922917 85.3113) (xy 108.456222 85.3113))
      (pts (xy 107.085034 85.4105) (xy 108.555422 85.4105))
      (pts (xy 107.184062 85.5097) (xy 108.654622 85.5097))
      (pts (xy 107.231186 85.6089) (xy 108.753822 85.6089))
      (pts (xy 107.272175 85.7081) (xy 108.853022 85.7081))
      (pts (xy 107.327243 85.8073) (xy 108.952222 85.8073))
      (pts (xy 107.430259 85.9065) (xy 109.051422 85.9065))
      (pts (xy 107.533274 86.0057) (xy 109.150622 86.0057))
      (pts (xy 107.63629 86.1049) (xy 109.249822 86.1049))
      (pts (xy 107.739305 86.2041) (xy 109.349022 86.2041))
      (pts (xy 107.842321 86.3033) (xy 109.448222 86.3033))
      (pts (xy 107.945336 86.4025) (xy 109.547422 86.4025))
      (pts (xy 108.048351 86.5017) (xy 109.646622 86.5017))
      (pts (xy 108.151367 86.6009) (xy 109.745822 86.6009))
      (pts (xy 108.254382 86.7001) (xy 109.845022 86.7001))
      (pts (xy 108.357398 86.7993) (xy 109.944222 86.7993))
      (pts (xy 108.460413 86.8985) (xy 110.043422 86.8985))
      (pts (xy 108.563428 86.9977) (xy 110.142622 86.9977))
      (pts (xy 108.666444 87.0969) (xy 110.241822 87.0969))
      (pts (xy 108.769459 87.1961) (xy 110.341022 87.1961))
      (pts (xy 108.872475 87.2953) (xy 110.440222 87.2953))
      (pts (xy 108.97549 87.3945) (xy 110.539422 87.3945))
      (pts (xy 109.078506 87.4937) (xy 110.638622 87.4937))
      (pts (xy 109.181521 87.5929) (xy 110.7043 87.5929))
      (pts (xy 109.284536 87.6921) (xy 110.7043 87.6921))
      (pts (xy 109.337554 87.7913) (xy 110.7043 87.7913))
      (pts (xy 109.379745 87.8905) (xy 110.7043 87.8905))
      (pts (xy 109.421935 87.9897) (xy 110.7043 87.9897))
      (pts (xy 109.464126 88.0889) (xy 110.7043 88.0889))
      (pts (xy 109.506316 88.1881) (xy 110.7043 88.1881))
      (pts (xy 109.548507 88.2873) (xy 110.7043 88.2873))
      (pts (xy 109.590697 88.3865) (xy 110.7043 88.3865))
      (pts (xy 109.632888 88.4857) (xy 110.7043 88.4857))
      (pts (xy 109.675 88.5849) (xy 110.7043 88.5849))
      (pts (xy 109.675 88.6841) (xy 110.7043 88.6841))
      (pts (xy 109.675 88.7833) (xy 110.7043 88.7833))
      (pts (xy 109.675 88.8825) (xy 110.7043 88.8825))
      (pts (xy 109.722482 88.9817) (xy 110.7043 88.9817))
      (pts (xy 109.821682 89.0809) (xy 110.7043 89.0809))
      (pts (xy 109.920882 89.1801) (xy 110.661621 89.1801))
      (pts (xy 110.020082 89.2793) (xy 110.562421 89.2793))
      (pts (xy 110.119282 89.3785) (xy 110.463221 89.3785))
      (pts (xy 110.218482 89.4777) (xy 110.364021 89.4777))
      (pts (xy 101.131066 78.675) (xy 104.785082 78.675))
      (pts (xy 101.031866 78.7742) (xy 105.024572 78.7742))
      (pts (xy 100.932666 78.8734) (xy 105.264062 78.8734))
      (pts (xy 100.833466 78.9726) (xy 105.503552 78.9726))
      (pts (xy 100.734266 79.0718) (xy 105.665734 79.0718))
      (pts (xy 100.675 79.171) (xy 105.764934 79.171))
      (pts (xy 100.675 79.2702) (xy 105.864134 79.2702))
      (pts (xy 102.208076 79.3694) (xy 105.963334 79.3694))
      (pts (xy 102.29243 79.4686) (xy 106.062534 79.4686))
      (pts (xy 102.33202 79.5678) (xy 106.161734 79.5678))
      (pts (xy 102.33202 79.667) (xy 106.260934 79.667))
      (pts (xy 102.33202 79.7662) (xy 106.360134 79.7662))
      (pts (xy 102.33202 79.8654) (xy 106.459334 79.8654))
      (pts (xy 102.33202 79.9646) (xy 106.558534 79.9646))
      (pts (xy 102.33202 80.0638) (xy 106.657734 80.0638))
      (pts (xy 104.878114 80.163) (xy 106.756934 80.163))
      (pts (xy 104.987078 80.2622) (xy 106.856134 80.2622))
      (pts (xy 105.086278 80.3614) (xy 106.955334 80.3614))
      (pts (xy 105.185478 80.4606) (xy 107.054534 80.4606))
      (pts (xy 105.284678 80.5598) (xy 107.153734 80.5598))
      (pts (xy 105.383878 80.659) (xy 107.252934 80.659))
      (pts (xy 105.483078 80.7582) (xy 107.352134 80.7582))
      (pts (xy 105.582278 80.8574) (xy 107.451334 80.8574))
      (pts (xy 105.681478 80.9566) (xy 107.550534 80.9566))
      (pts (xy 105.780678 81.0558) (xy 107.649734 81.0558))
      (pts (xy 105.879878 81.155) (xy 107.748934 81.155))
      (pts (xy 105.979078 81.2542) (xy 107.848134 81.2542))
      (pts (xy 106.078278 81.3534) (xy 107.947334 81.3534))
      (pts (xy 106.177478 81.4526) (xy 108.046534 81.4526))
      (pts (xy 106.276678 81.5518) (xy 108.145734 81.5518))
      (pts (xy 106.375878 81.651) (xy 108.244934 81.651))
      (pts (xy 106.475078 81.7502) (xy 108.344134 81.7502))
      (pts (xy 106.574278 81.8494) (xy 108.443334 81.8494))
      (pts (xy 106.673478 81.9486) (xy 108.542534 81.9486))
      (pts (xy 106.772678 82.0478) (xy 108.641734 82.0478))
      (pts (xy 106.871878 82.147) (xy 108.740934 82.147))
      (pts (xy 106.971078 82.2462) (xy 108.840134 82.2462))
      (pts (xy 107.070278 82.3454) (xy 108.879272 82.3454))
      (pts (xy 107.169478 82.4446) (xy 108.92026 82.4446))
      (pts (xy 107.268678 82.5438) (xy 108.969432 82.5438))
      (pts (xy 107.367878 82.643) (xy 109.06846 82.643))
      (pts (xy 107.467078 82.7422) (xy 109.235512 82.7422))
      (pts (xy 107.566278 82.8414) (xy 109.435334 82.8414))
      (pts (xy 107.665478 82.9406) (xy 109.534534 82.9406))
      (pts (xy 107.764678 83.0398) (xy 109.633734 83.0398))
      (pts (xy 107.863878 83.139) (xy 109.732934 83.139))
      (pts (xy 107.963078 83.2382) (xy 109.832134 83.2382))
      (pts (xy 108.062278 83.3374) (xy 109.931334 83.3374))
      (pts (xy 108.161478 83.4366) (xy 110.030534 83.4366))
      (pts (xy 108.260678 83.5358) (xy 110.129734 83.5358))
      (pts (xy 108.359878 83.635) (xy 110.228934 83.635))
      (pts (xy 108.459078 83.7342) (xy 110.328134 83.7342))
      (pts (xy 108.558278 83.8334) (xy 110.427334 83.8334))
      (pts (xy 108.657478 83.9326) (xy 110.526534 83.9326))
      (pts (xy 108.756678 84.0318) (xy 110.625734 84.0318))
      (pts (xy 108.855878 84.131) (xy 110.724934 84.131))
      (pts (xy 108.955078 84.2302) (xy 110.824134 84.2302))
      (pts (xy 109.054278 84.3294) (xy 110.923334 84.3294))
      (pts (xy 109.153478 84.4286) (xy 111.022534 84.4286))
      (pts (xy 109.252678 84.5278) (xy 111.121734 84.5278))
      (pts (xy 109.351878 84.627) (xy 111.220934 84.627))
      (pts (xy 109.451078 84.7262) (xy 111.320134 84.7262))
      (pts (xy 109.550278 84.8254) (xy 111.419334 84.8254))
      (pts (xy 109.649478 84.9246) (xy 111.518534 84.9246))
      (pts (xy 109.748678 85.0238) (xy 111.617734 85.0238))
      (pts (xy 109.847878 85.123) (xy 111.716934 85.123))
      (pts (xy 109.947078 85.2222) (xy 111.816134 85.2222))
      (pts (xy 110.046278 85.3214) (xy 111.915334 85.3214))
      (pts (xy 110.145478 85.4206) (xy 112.014534 85.4206))
      (pts (xy 110.244678 85.5198) (xy 112.113734 85.5198))
      (pts (xy 110.343878 85.619) (xy 112.212934 85.619))
      (pts (xy 110.443078 85.7182) (xy 112.312134 85.7182))
      (pts (xy 110.542278 85.8174) (xy 112.411334 85.8174))
      (pts (xy 110.641478 85.9166) (xy 112.510534 85.9166))
      (pts (xy 110.740678 86.0158) (xy 112.609734 86.0158))
      (pts (xy 110.839878 86.115) (xy 112.708934 86.115))
      (pts (xy 110.939078 86.2142) (xy 112.808134 86.2142))
      (pts (xy 111.038278 86.3134) (xy 112.907334 86.3134))
      (pts (xy 111.137478 86.4126) (xy 113.006534 86.4126))
[truncated: 96,729 more chars]
