# Supplementary material for: DStat: A Versatile, Open-Source Potentiostat for Electroanalysis and Integration
Source: PLoS One. 2015 Oct 28;10(10):e0140349. doi: 10.1371/journal.pone.0140349 (PMC4624907; doi:10.1371/journal.pone.0140349)
Supplement: S1 File — Electronics manufacturing files, software and firmware source code, and documentation for DStat construction and operation. The most recent version can be retrieved from http://microfluidics.utoronto.ca/dstat. (ZIP) [file pone.0140349.s007.zip › DStat/dstat-hardware.git/dstat-mainboard.net]

(export (version D)
  (design
    (source /Users/mdryden/src/dstat-hardware/dstat-mainboard.sch)
    (date "Thursday, November 20, 2014 'pmt' 06:56:23 pm")
    (tool "Eeschema (2014-09-26 BZR 5151)-product"))
  (components
    (comp (ref C44)
      (value 10u)
      (footprint SM0805)
      (libsource (lib device) (part C))
      (sheetpath (names /) (tstamps /))
      (tstamp 50534D38))
    (comp (ref C5)
      (value 10u)
      (footprint SM0805)
      (libsource (lib device) (part C))
      (sheetpath (names /) (tstamps /))
      (tstamp 503FE43F))
    (comp (ref C4)
      (value 10n)
      (footprint SM0805)
      (libsource (lib device) (part C))
      (sheetpath (names /) (tstamps /))
      (tstamp 503FE2FC))
    (comp (ref C14)
      (value 4.7n)
      (footprint SM0805)
      (libsource (lib device) (part C))
      (sheetpath (names /) (tstamps /))
      (tstamp 503FDBE4))
    (comp (ref R7)
      (value 1M)
      (footprint SM0805)
      (libsource (lib device) (part R))
      (sheetpath (names /) (tstamps /))
      (tstamp 503FDBD4))
    (comp (ref U6)
      (value TPD2S017)
      (footprint SOT23_6)
      (libsource (lib special) (part TPD2S017))
      (sheetpath (names /) (tstamps /))
      (tstamp 503FD827))
    (comp (ref C51)
      (value 10u)
      (footprint SM0805)
      (libsource (lib device) (part C))
      (sheetpath (names /) (tstamps /))
      (tstamp 503FD5DC))
    (comp (ref C50)
      (value 100n)
      (footprint SM0805)
      (libsource (lib device) (part C))
      (sheetpath (names /) (tstamps /))
      (tstamp 503FD5D3))
    (comp (ref FB3)
      (value FERRITE)
      (footprint SM0805)
      (libsource (lib device) (part FILTER))
      (sheetpath (names /) (tstamps /))
      (tstamp 503FD4CB))
    (comp (ref C49)
      (value 100n)
      (footprint SM0805)
      (libsource (lib device) (part C))
      (sheetpath (names /) (tstamps /))
      (tstamp 503FD436))
    (comp (ref C48)
      (value 100n)
      (footprint SM0805)
      (libsource (lib device) (part C))
      (sheetpath (names /) (tstamps /))
      (tstamp 503FD433))
    (comp (ref C47)
      (value 100n)
      (footprint SM0805)
      (libsource (lib device) (part C))
      (sheetpath (names /) (tstamps /))
      (tstamp 503FD42F))
    (comp (ref C46)
      (value 100n)
      (footprint SM0805)
      (libsource (lib device) (part C))
      (sheetpath (names /) (tstamps /))
      (tstamp 503FD427))
    (comp (ref C45)
      (value 100n)
      (footprint SM0805)
      (libsource (lib device) (part C))
      (sheetpath (names /) (tstamps /))
      (tstamp 503FD412))
    (comp (ref U1)
      (value TPS79933)
      (footprint SOT23-5)
      (libsource (lib dstat-mainboard-cache) (part TPS79933))
      (sheetpath (names /) (tstamps /))
      (tstamp 503FC388))
    (comp (ref CON1)
      (value AVR-PDI)
      (footprint pin_array_3x2)
      (libsource (lib dstat-mainboard-cache) (part AVR-PDI))
      (sheetpath (names /) (tstamps /))
      (tstamp 503EFD34))
    (comp (ref USB1)
      (value USB-MB-S)
      (footprint USB_MINI_B)
      (libsource (lib dstat-mainboard-cache) (part USB-MB-S))
      (sheetpath (names /) (tstamps /))
      (tstamp 503EFB96))
    (comp (ref IC1)
      (value ATXMEGA256A3U)
      (footprint TQFP_64)
      (libsource (lib dstat-mainboard-cache) (part ATXMEGA256A3U))
      (sheetpath (names /) (tstamps /))
      (tstamp 503EF797))
    (comp (ref C55)
      (value 10n)
      (footprint SM0805)
      (libsource (lib device) (part C))
      (sheetpath (names /) (tstamps /))
      (tstamp 5400DD2F))
    (comp (ref FB2)
      (value FILTER)
      (footprint SM0805)
      (libsource (lib device) (part FILTER))
      (sheetpath (names /) (tstamps /))
      (tstamp 5400DF18))
    (comp (ref FB1)
      (value FILTER)
      (footprint SM0805)
      (libsource (lib device) (part FILTER))
      (sheetpath (names /) (tstamps /))
      (tstamp 5400E1DE))
    (comp (ref C52)
      (value 100n)
      (footprint SM0805)
      (libsource (lib device) (part C))
      (sheetpath (names /) (tstamps /))
      (tstamp 5400E1FA))
    (comp (ref C53)
      (value 1u)
      (footprint SM0805)
      (libsource (lib device) (part C))
      (sheetpath (names /) (tstamps /))
      (tstamp 5400E200))
    (comp (ref C54)
      (value 47u)
      (footprint SM1206)
      (libsource (lib device) (part C))
      (sheetpath (names /) (tstamps /))
      (tstamp 5400E81C))
    (comp (ref U8)
      (value MAX6126)
      (footprint so-8)
      (libsource (lib dstat) (part MAX6126))
      (sheetpath (names /) (tstamps /))
      (tstamp 5400EF0B))
    (comp (ref C15)
      (value 4.7n)
      (footprint SM0805)
      (libsource (lib device) (part C))
      (sheetpath (names /) (tstamps /))
      (tstamp 5400EF66))
    (comp (ref C16)
      (value 100n)
      (footprint SM0805)
      (libsource (lib device) (part C))
      (sheetpath (names /) (tstamps /))
      (tstamp 5400EF6C))
    (comp (ref C25)
      (value 1u)
      (footprint SM0805)
      (libsource (lib device) (part C))
      (sheetpath (names /) (tstamps /))
      (tstamp 5400EF72))
    (comp (ref UR2)
      (value MAX5491)
      (footprint sot23)
      (libsource (lib dstat) (part MAX5491))
      (sheetpath (names /) (tstamps /))
      (tstamp 5400F6B6))
    (comp (ref R10)
      (value 10k)
      (footprint SM0805)
      (libsource (lib device) (part R))
      (sheetpath (names /) (tstamps /))
      (tstamp 5400F860))
    (comp (ref C19)
      (value 1u)
      (footprint SM0805)
      (libsource (lib device) (part C))
      (sheetpath (names /) (tstamps /))
      (tstamp 5400F86D))
    (comp (ref U11)
      (value OPA350)
      (footprint SSOP8)
      (libsource (lib dstat) (part OPA350))
      (sheetpath (names /) (tstamps /))
      (tstamp 5400FC47))
    (comp (ref C22)
      (value 100n)
      (footprint SM0805)
      (libsource (lib device) (part C))
      (sheetpath (names /) (tstamps /))
      (tstamp 5400FF4E))
    (comp (ref C29)
      (value 100n)
      (footprint SM0805)
      (libsource (lib device) (part C))
      (sheetpath (names /) (tstamps /))
      (tstamp 5400FF66))
    (comp (ref C31)
      (value 1u)
      (footprint SM0805)
      (libsource (lib device) (part C))
      (sheetpath (names /) (tstamps /))
      (tstamp 5400FF6C))
    (comp (ref C34)
      (value 47u)
      (footprint SM1206)
      (libsource (lib device) (part C))
      (sheetpath (names /) (tstamps /))
      (tstamp 5400FF72))
    (comp (ref C1)
      (value 100n)
      (footprint SM0805)
      (libsource (lib device) (part C))
      (sheetpath (names /) (tstamps /))
      (tstamp 54010664))
    (comp (ref C2)
      (value 100n)
      (footprint SM0805)
      (libsource (lib device) (part C))
      (sheetpath (names /) (tstamps /))
      (tstamp 54010799))
    (comp (ref U2)
      (value MAX5443)
      (footprint SSOP8)
      (libsource (lib dstat) (part MAX5443))
      (sheetpath (names /) (tstamps /))
      (tstamp 540107A1))
    (comp (ref C3)
      (value 1u)
      (footprint SM0805)
      (libsource (lib device) (part C))
      (sheetpath (names /) (tstamps /))
      (tstamp 540107AE))
    (comp (ref U7)
      (value MAX4477)
      (footprint SSOP8)
      (libsource (lib dstat) (part MAX4477))
      (sheetpath (names /) (tstamps /))
      (tstamp 54010B8D))
    (comp (ref R1)
      (value 18.7k)
      (footprint SM0805)
      (libsource (lib device) (part R))
      (sheetpath (names /) (tstamps /))
      (tstamp 54010BCC))
    (comp (ref R2)
      (value 18.7k)
      (footprint SM0805)
      (libsource (lib device) (part R))
      (sheetpath (names /) (tstamps /))
      (tstamp 54010BD9))
    (comp (ref C7)
      (value 180p)
      (footprint SM0805)
      (libsource (lib device) (part C))
      (sheetpath (names /) (tstamps /))
      (tstamp 54010CE8))
    (comp (ref C10)
      (value 160p)
      (footprint SM0805)
      (libsource (lib device) (part C))
      (sheetpath (names /) (tstamps /))
      (tstamp 54010EB7))
    (comp (ref R4)
      (value 1k)
      (footprint SM0805)
      (libsource (lib device) (part R))
      (sheetpath (names /) (tstamps /))
      (tstamp 54010EDF))
    (comp (ref C11)
      (value 100n)
      (footprint SM0805)
      (libsource (lib device) (part C))
      (sheetpath (names /) (tstamps /))
      (tstamp 54011027))
    (comp (ref R5)
      (value 25.5k)
      (footprint SM0805)
      (libsource (lib device) (part R))
      (sheetpath (names /) (tstamps /))
      (tstamp 54011158))
    (comp (ref R6)
      (value 25.5k)
      (footprint SM0805)
      (libsource (lib device) (part R))
      (sheetpath (names /) (tstamps /))
      (tstamp 5401115E))
    (comp (ref C12)
      (value 180p)
      (footprint SM0805)
      (libsource (lib device) (part C))
      (sheetpath (names /) (tstamps /))
      (tstamp 54011164))
    (comp (ref C13)
      (value 68p)
      (footprint SM0805)
      (libsource (lib device) (part C))
      (sheetpath (names /) (tstamps /))
      (tstamp 5401116C))
    (comp (ref R8)
      (value 1k)
      (footprint SM0805)
      (libsource (lib device) (part R))
      (sheetpath (names /) (tstamps /))
      (tstamp 540112DB))
    (comp (ref UR1)
      (value MAX5491)
      (footprint sot23)
      (libsource (lib dstat) (part MAX5491))
      (sheetpath (names /) (tstamps /))
      (tstamp 540114B7))
    (comp (ref U4)
      (value LMP7702)
      (footprint so-8)
      (libsource (lib dstat) (part LMP7702))
      (sheetpath (names /) (tstamps /))
      (tstamp 54011664))
    (comp (ref C8)
      (value 100n)
      (footprint SM0805)
      (libsource (lib device) (part C))
      (sheetpath (names /) (tstamps /))
      (tstamp 540117F8))
    (comp (ref U3)
      (value MAX4737)
      (footprint tssop-14)
      (libsource (lib dstat) (part MAX4737))
      (sheetpath (names /) (tstamps /))
      (tstamp 540604B9))
    (comp (ref C9)
      (value 10n)
      (footprint SM0805)
      (libsource (lib device) (part C))
      (sheetpath (names /) (tstamps /))
      (tstamp 54060624))
    (comp (ref U5)
      (value LMP7715MF)
      (footprint SOT23-5)
      (libsource (lib dstat) (part LMP7715MF))
      (sheetpath (names /) (tstamps /))
      (tstamp 54060BDE))
    (comp (ref C6)
      (value 100n)
      (footprint SM0805)
      (libsource (lib device) (part C))
      (sheetpath (names /) (tstamps /))
      (tstamp 54060D66))
    (comp (ref R3)
      (value 100)
      (footprint SM0805)
      (libsource (lib device) (part R))
      (sheetpath (names /) (tstamps /))
      (tstamp 54060E39))
    (comp (ref U10)
      (value LMP7721)
      (footprint so-8)
      (libsource (lib dstat) (part LMP7721))
      (sheetpath (names /) (tstamps /))
      (tstamp 540610CD))
    (comp (ref C17)
      (value 100n)
      (footprint SM0805)
      (libsource (lib device) (part C))
      (sheetpath (names /) (tstamps /))
      (tstamp 540611A9))
    (comp (ref R9)
      (value 100)
      (footprint SM0805)
      (libsource (lib device) (part R))
      (sheetpath (names /) (tstamps /))
      (tstamp 540612B3))
    (comp (ref C18)
      (value 100n)
      (footprint SM0805)
      (libsource (lib device) (part C))
      (sheetpath (names /) (tstamps /))
      (tstamp 540612A1))
    (comp (ref U9)
      (value LMP7715MF)
      (footprint SOT23-5)
      (libsource (lib dstat) (part LMP7715MF))
      (sheetpath (names /) (tstamps /))
      (tstamp 54061295))
    (comp (ref U12)
      (value MAX4617)
      (footprint tssop-16)
      (libsource (lib dstat) (part MAX4617))
      (sheetpath (names /) (tstamps /))
      (tstamp 54061CDC))
    (comp (ref C28)
      (value 100n)
      (footprint SM0805)
      (libsource (lib device) (part C))
      (sheetpath (names /) (tstamps /))
      (tstamp 54061DAE))
    (comp (ref R15)
      (value 100)
      (footprint SM0805)
      (libsource (lib device) (part R))
      (sheetpath (names /) (tstamps /))
      (tstamp 54062035))
    (comp (ref C37)
      (value 60n)
      (footprint SM0805)
      (libsource (lib device) (part C))
      (sheetpath (names /) (tstamps /))
      (tstamp 54062044))
    (comp (ref R19)
      (value 3k)
      (footprint SM0805)
      (libsource (lib device) (part R))
      (sheetpath (names /) (tstamps /))
      (tstamp 5406205B))
    (comp (ref C40)
      (value 2n)
      (footprint SM0805)
      (libsource (lib device) (part C))
      (sheetpath (names /) (tstamps /))
      (tstamp 54062061))
    (comp (ref R16)
      (value 30k)
      (footprint SM0805)
      (libsource (lib device) (part R))
      (sheetpath (names /) (tstamps /))
      (tstamp 54062067))
    (comp (ref C38)
      (value 200p)
      (footprint SM0805)
      (libsource (lib device) (part C))
      (sheetpath (names /) (tstamps /))
      (tstamp 5406206D))
    (comp (ref R20)
      (value 300k)
      (footprint SM0805)
      (libsource (lib device) (part R))
      (sheetpath (names /) (tstamps /))
      (tstamp 54062073))
    (comp (ref C41)
      (value 20p)
      (footprint SM0805)
      (libsource (lib device) (part C))
      (sheetpath (names /) (tstamps /))
      (tstamp 54062079))
    (comp (ref R17)
      (value 3M)
      (footprint SM0805)
      (libsource (lib device) (part R))
      (sheetpath (names /) (tstamps /))
      (tstamp 5406207F))
    (comp (ref C39)
      (value 2p)
      (footprint SM0805)
      (libsource (lib device) (part C))
      (sheetpath (names /) (tstamps /))
      (tstamp 54062085))
    (comp (ref R21)
      (value 30M)
      (footprint SM2512)
      (libsource (lib device) (part R))
      (sheetpath (names /) (tstamps /))
      (tstamp 5406208B))
    (comp (ref R18)
      (value 100M)
      (footprint SM2512)
      (libsource (lib device) (part R))
      (sheetpath (names /) (tstamps /))
      (tstamp 54062099))
    (comp (ref U13)
      (value ADS1255)
      (footprint SSOP20_TSSOP20_Opendous)
      (libsource (lib dstat) (part ADS1255))
      (sheetpath (names /) (tstamps /))
      (tstamp 540648F9))
    (comp (ref C35)
      (value 100n)
      (footprint SM0805)
      (libsource (lib device) (part C))
      (sheetpath (names /) (tstamps /))
      (tstamp 5406490C))
    (comp (ref C36)
      (value 10u)
      (footprint SM0805)
      (libsource (lib device) (part C))
      (sheetpath (names /) (tstamps /))
      (tstamp 54064912))
    (comp (ref C26)
      (value 47u)
      (footprint SM1206)
      (libsource (lib device) (part C))
      (sheetpath (names /) (tstamps /))
      (tstamp 54064D84))
    (comp (ref C27)
      (value 100n)
      (footprint SM0805)
      (libsource (lib device) (part C))
      (sheetpath (names /) (tstamps /))
      (tstamp 54064D8A))
    (comp (ref C30)
      (value 100p)
      (footprint SM0805)
      (libsource (lib device) (part C))
      (sheetpath (names /) (tstamps /))
      (tstamp 54064D90))
    (comp (ref R13)
      (value 49.9)
      (footprint SM0805)
      (libsource (lib device) (part R))
      (sheetpath (names /) (tstamps /))
      (tstamp 54064DA2))
    (comp (ref R14)
      (value 49.9)
      (footprint SM0805)
      (libsource (lib device) (part R))
      (sheetpath (names /) (tstamps /))
      (tstamp 54064DB4))
    (comp (ref C23)
      (value 100p)
      (footprint SM0805)
      (libsource (lib device) (part C))
      (sheetpath (names /) (tstamps /))
      (tstamp 54065F99))
    (comp (ref C20)
      (value 100n)
      (footprint SM0805)
      (libsource (lib device) (part C))
      (sheetpath (names /) (tstamps /))
      (tstamp 54065F9F))
    (comp (ref R11)
      (value 301)
      (footprint SM0805)
      (libsource (lib device) (part R))
      (sheetpath (names /) (tstamps /))
      (tstamp 54065FA5))
    (comp (ref C21)
      (value 100n)
      (footprint SM0805)
      (libsource (lib device) (part C))
      (sheetpath (names /) (tstamps /))
      (tstamp 54066457))
    (comp (ref C24)
      (value 100p)
      (footprint SM0805)
      (libsource (lib device) (part C))
      (sheetpath (names /) (tstamps /))
      (tstamp 5406645D))
    (comp (ref R12)
      (value 301)
      (footprint SM0805)
      (libsource (lib device) (part R))
      (sheetpath (names /) (tstamps /))
      (tstamp 54066463))
    (comp (ref C33)
      (value 100n)
      (footprint SM0805)
      (libsource (lib device) (part C))
      (sheetpath (names /) (tstamps /))
      (tstamp 54066B47))
    (comp (ref C32)
      (value 10u)
      (footprint SM0805)
      (libsource (lib device) (part C))
      (sheetpath (names /) (tstamps /))
      (tstamp 54066B4D))
    (comp (ref X1)
      (value 7.68M)
      (footprint Crystal_HC49-SD_SMD_RevA_09Aug2010)
      (libsource (lib device) (part CRYSTAL))
      (sheetpath (names /) (tstamps /))
      (tstamp 540672C0))
    (comp (ref C43)
      (value 18p)
      (footprint SM0805)
      (libsource (lib device) (part C))
      (sheetpath (names /) (tstamps /))
      (tstamp 540672CD))
    (comp (ref C42)
      (value 18p)
      (footprint SM0805)
      (libsource (lib device) (part C))
      (sheetpath (names /) (tstamps /))
      (tstamp 540672DF))
    (comp (ref R24)
      (value 100)
      (footprint SM0805)
      (libsource (lib device) (part R))
      (sheetpath (names /) (tstamps /))
      (tstamp 540677F7))
    (comp (ref R23)
      (value 100)
      (footprint SM0805)
      (libsource (lib device) (part R))
      (sheetpath (names /) (tstamps /))
      (tstamp 54067809))
    (comp (ref R22)
      (value 100)
      (footprint SM0805)
      (libsource (lib device) (part R))
      (sheetpath (names /) (tstamps /))
      (tstamp 5406780F))
    (comp (ref COUNTER1)
      (value CONN_1)
      (footprint PIN_ARRAY_1)
      (libsource (lib conn) (part CONN_1))
      (sheetpath (names /) (tstamps /))
      (tstamp 54068CC8))
    (comp (ref REFERENCE1)
      (value CONN_1)
      (footprint PIN_ARRAY_1)
      (libsource (lib conn) (part CONN_1))
      (sheetpath (names /) (tstamps /))
      (tstamp 54068CD5))
    (comp (ref WORKING1)
      (value CONN_1)
      (footprint PIN_ARRAY_1)
      (libsource (lib conn) (part CONN_1))
      (sheetpath (names /) (tstamps /))
      (tstamp 54068CDB))
    (comp (ref RSHIELD1)
      (value CONN_1)
      (footprint PIN_ARRAY_1)
      (libsource (lib conn) (part CONN_1))
      (sheetpath (names /) (tstamps /))
      (tstamp 54068D0D))
    (comp (ref WSHIELD1)
      (value CONN_1)
      (footprint PIN_ARRAY_1)
      (libsource (lib conn) (part CONN_1))
      (sheetpath (names /) (tstamps /))
      (tstamp 54068D18))
    (comp (ref P6)
      (value CONN_30)
      (footprint PIN_ARRAY_20X2)
      (libsource (lib conn) (part CONN_30))
      (sheetpath (names /) (tstamps /))
      (tstamp 5406A797))
    (comp (ref P8)
      (value CONN_3X2)
      (footprint pin_array_3x2)
      (libsource (lib conn) (part CONN_3X2))
      (sheetpath (names /) (tstamps /))
      (tstamp 5406B150))
    (comp (ref P7)
      (value CONN_2)
      (footprint PINHEAD1-2)
      (libsource (lib conn) (part CONN_2))
      (sheetpath (names /) (tstamps /))
      (tstamp 5406B18C)))
  (libparts
    (libpart (lib device) (part C)
      (description "Condensateur non polarise")
      (footprints
        (fp SM*)
        (fp C?)
        (fp C1-1))
      (fields
        (field (name Reference) C)
        (field (name Value) C))
      (pins
        (pin (num 1) (name ~) (type passive))
        (pin (num 2) (name ~) (type passive))))
    (libpart (lib device) (part CRYSTAL)
      (fields
        (field (name Reference) X)
        (field (name Value) CRYSTAL))
      (pins
        (pin (num 1) (name 1) (type passive))
        (pin (num 2) (name 2) (type passive))))
    (libpart (lib device) (part FILTER)
      (description "Filtre EMI")
      (fields
        (field (name Reference) FB)
        (field (name Value) FILTER))
      (pins
        (pin (num 1) (name 1) (type passive))
        (pin (num 2) (name 2) (type passive))))
    (libpart (lib device) (part R)
      (description Resistance)
      (footprints
        (fp R?)
        (fp SM0603)
        (fp SM0805)
        (fp R?-*)
        (fp SM1206))
      (fields
        (field (name Reference) R)
        (field (name Value) R))
      (pins
        (pin (num 1) (name ~) (type passive))
        (pin (num 2) (name ~) (type passive))))
    (libpart (lib conn) (part CONN_1)
      (description "1 pin")
      (fields
        (field (name Reference) P)
        (field (name Value) CONN_1))
      (pins
        (pin (num 1) (name 1) (type passive))))
    (libpart (lib conn) (part CONN_2)
      (description "Symbole general de connecteur")
      (fields
        (field (name Reference) P)
        (field (name Value) CONN_2))
      (pins
        (pin (num 1) (name P1) (type passive))
        (pin (num 2) (name PM) (type passive))))
    (libpart (lib conn) (part CONN_30)
      (description "Symbole general de connexion")
      (fields
        (field (name Reference) P)
        (field (name Value) CONN_30))
      (pins
        (pin (num 1) (name P1) (type passive))
        (pin (num 2) (name P2) (type passive))
        (pin (num 3) (name P3) (type passive))
        (pin (num 4) (name P4) (type passive))
        (pin (num 5) (name P5) (type passive))
        (pin (num 6) (name P6) (type passive))
        (pin (num 7) (name P7) (type passive))
        (pin (num 8) (name P8) (type passive))
        (pin (num 9) (name P9) (type passive))
        (pin (num 10) (name P10) (type passive))
        (pin (num 11) (name P11) (type passive))
        (pin (num 12) (name P12) (type passive))
        (pin (num 13) (name P13) (type passive))
        (pin (num 14) (name P14) (type passive))
        (pin (num 15) (name P15) (type passive))
        (pin (num 16) (name P16) (type passive))
        (pin (num 17) (name P17) (type passive))
        (pin (num 18) (name P18) (type passive))
        (pin (num 19) (name P19) (type passive))
        (pin (num 20) (name P20) (type passive))
        (pin (num 21) (name P21) (type passive))
        (pin (num 22) (name P22) (type passive))
        (pin (num 23) (name P23) (type passive))
        (pin (num 24) (name P24) (type passive))
        (pin (num 25) (name P25) (type passive))
        (pin (num 26) (name P26) (type passive))
        (pin (num 27) (name P27) (type passive))
        (pin (num 28) (name P28) (type passive))
        (pin (num 29) (name P29) (type passive))
        (pin (num 30) (name P30) (type passive))))
    (libpart (lib conn) (part CONN_3X2)
      (description "Symbole general de connecteur")
      (fields
        (field (name Reference) P)
        (field (name Value) CONN_3X2))
      (pins
        (pin (num 1) (name 1) (type passive))
        (pin (num 2) (name 2) (type passive))
        (pin (num 3) (name 3) (type passive))
        (pin (num 4) (name 4) (type passive))
        (pin (num 5) (name 5) (type passive))
        (pin (num 6) (name 6) (type passive))))
    (libpart (lib special) (part TPD2S017)
      (description "2 channels EDS protection IEEE1394")
      (docs texas/tpd2s017.pdf)
      (fields
        (field (name Reference) U)
        (field (name Value) TPD2S017))
      (pins
        (pin (num 1) (name CH1Out) (type passive))
        (pin (num 2) (name GND) (type passive))
        (pin (num 3) (name CH1In) (type passive))
        (pin (num 4) (name CH2Int) (type passive))
        (pin (num 5) (name VCC) (type passive))
        (pin (num 6) (name CH2Out) (type passive))))
    (libpart (lib dstat) (part ADS1255)
      (fields
        (field (name Reference) U)
        (field (name Value) ADS1255))
      (pins
        (pin (num 1) (name AVDD) (type power_in))
        (pin (num 2) (name AGND) (type power_in))
        (pin (num 3) (name VREFN) (type passive))
        (pin (num 4) (name VREFP) (type passive))
        (pin (num 5) (name AINCOM) (type passive))
        (pin (num 6) (name AIN0) (type passive))
        (pin (num 7) (name AIN1) (type passive))
        (pin (num 8) (name ~SYNC~,~PDWN~) (type input))
        (pin (num 9) (name ~RESET~) (type input))
        (pin (num 10) (name DVDD) (type power_in))
        (pin (num 11) (name DGND) (type power_in))
        (pin (num 12) (name XTAL2) (type passive))
        (pin (num 13) (name XTAL1/CLKIN) (type passive))
        (pin (num 14) (name ~CS~) (type input))
        (pin (num 15) (name ~DRDY~) (type output))
        (pin (num 16) (name DOUT) (type output))
        (pin (num 17) (name DIN) (type input))
        (pin (num 18) (name SCLK) (type input))
        (pin (num 19) (name D0/CLKOUT) (type BiDi))
        (pin (num 20) (name D1) (type BiDi))))
    (libpart (lib dstat) (part LMP7702)
      (fields
        (field (name Reference) U)
        (field (name Value) LMP7702))
      (pins
        (pin (num 1) (name ~) (type output))
        (pin (num 2) (name -) (type input))
        (pin (num 3) (name +) (type input))
        (pin (num 4) (name V-) (type power_in))
        (pin (num 5) (name +) (type input))
        (pin (num 6) (name -) (type input))
        (pin (num 7) (name ~) (type output))
        (pin (num 8) (name V+) (type power_in))))
    (libpart (lib dstat) (part LMP7715MF)
      (fields
        (field (name Reference) U)
        (field (name Value) LMP7715MF))
      (pins
        (pin (num 1) (name ~) (type output))
        (pin (num 2) (name V-) (type power_in))
        (pin (num 3) (name +) (type input))
        (pin (num 4) (name -) (type input))
        (pin (num 5) (name V+) (type power_in))))
    (libpart (lib dstat) (part LMP7721)
      (fields
        (field (name Reference) U)
        (field (name Value) LMP7721))
      (pins
        (pin (num 1) (name +) (type input))
        (pin (num 2) (name ~) (type passive))
        (pin (num 3) (name V-) (type power_in))
        (pin (num 4) (name ~) (type output))
        (pin (num 5) (name +) (type input))
        (pin (num 6) (name V+) (type power_in))
        (pin (num 7) (name ~) (type passive))
        (pin (num 8) (name -) (type input))))
    (libpart (lib dstat) (part MAX4477)
      (fields
        (field (name Reference) U)
        (field (name Value) MAX4477))
      (pins
        (pin (num 1) (name ~) (type output))
        (pin (num 2) (name -) (type input))
        (pin (num 3) (name +) (type input))
        (pin (num 4) (name V-) (type power_in))
        (pin (num 5) (name +) (type input))
        (pin (num 6) (name -) (type input))
        (pin (num 7) (name ~) (type output))
        (pin (num 8) (name V+) (type power_in))))
    (libpart (lib dstat) (part MAX4617)
      (fields
        (field (name Reference) U)
        (field (name Value) MAX4617))
      (pins
        (pin (num 1) (name X4) (type passive))
        (pin (num 2) (name X6) (type passive))
        (pin (num 3) (name COM) (type passive))
        (pin (num 4) (name X7) (type passive))
        (pin (num 5) (name X5) (type passive))
        (pin (num 6) (name EN) (type input))
        (pin (num 8) (name GND) (type power_in))
        (pin (num 9) (name C) (type input))
        (pin (num 10) (name B) (type input))
        (pin (num 11) (name A) (type input))
        (pin (num 12) (name X3) (type passive))
        (pin (num 13) (name X0) (type passive))
        (pin (num 14) (name X1) (type passive))
        (pin (num 15) (name X2) (type passive))
        (pin (num 16) (name VCC) (type power_in))))
    (libpart (lib dstat) (part MAX4737)
      (fields
        (field (name Reference) U)
        (field (name Value) MAX4737))
      (pins
        (pin (num 1) (name NO1) (type passive))
        (pin (num 2) (name COM1) (type passive))
        (pin (num 3) (name NO2) (type passive))
        (pin (num 4) (name COM2) (type passive))
        (pin (num 5) (name IN2) (type input))
        (pin (num 6) (name IN3) (type input))
        (pin (num 7) (name ~) (type power_in))
        (pin (num 8) (name NO3) (type passive))
        (pin (num 9) (name COM3) (type passive))
        (pin (num 10) (name COM4) (type passive))
        (pin (num 11) (name NO4) (type passive))
        (pin (num 12) (name IN4) (type input))
        (pin (num 13) (name IN1) (type input))
        (pin (num 14) (name V+) (type power_in))))
    (libpart (lib dstat) (part MAX5443)
      (description "+3V, Serial-Input, Voltage-Output, 16-Bit DAC")
      (fields
        (field (name Reference) U)
        (field (name Value) MAX5443))
      (pins
        (pin (num 1) (name Vref) (type passive))
        (pin (num 2) (name ~CS~) (type input))
        (pin (num 3) (name SCK) (type input))
        (pin (num 4) (name SDI) (type input))
        (pin (num 5) (name ~CLR~) (type input))
        (pin (num 6) (name OUT) (type passive))
        (pin (num 7) (name VDD) (type power_in))
        (pin (num 8) (name GND) (type power_in))))
    (libpart (lib dstat) (part MAX5491)
      (fields
        (field (name Reference) UR)
        (field (name Value) MAX5491))
      (pins
        (pin (num 1) (name ~) (type passive))
        (pin (num 2) (name ~) (type passive))
        (pin (num 3) (name ~) (type passive))))
    (libpart (lib dstat) (part MAX6126)
      (fields
        (field (name Reference) U)
        (field (name Value) MAX6126))
      (pins
        (pin (num 1) (name NR) (type passive))
        (pin (num 2) (name VCC) (type power_in))
        (pin (num 3) (name GND) (type power_in))
        (pin (num 4) (name GND_S) (type power_in))
        (pin (num 6) (name OUT_S) (type passive))
        (pin (num 7) (name OUT_F) (type power_out))))
    (libpart (lib dstat) (part OPA350)
      (fields
        (field (name Reference) U)
        (field (name Value) OPA350))
      (pins
        (pin (num 2) (name -) (type input))
        (pin (num 3) (name +) (type input))
        (pin (num 4) (name V-) (type power_in))
        (pin (num 6) (name ~) (type passive))
        (pin (num 7) (name V+) (type power_in))))
    (libpart (lib dstat-mainboard-cache) (part ATXMEGA256A3U)
      (fields
        (field (name Reference) IC)
        (field (name Value) ATXMEGA256A3U)
        (field (name Footprint) TQFP64))
      (pins
        (pin (num 1) (name ADC3_AC3_PA3) (type BiDi))
        (pin (num 2) (name ADC4_AC4_PA4) (type BiDi))
        (pin (num 3) (name ADC5_AC5_PA5) (type BiDi))
        (pin (num 4) (name ADC6_AC6_PA6) (type BiDi))
        (pin (num 5) (name ADC7_AC7__AC0OUT_PA7) (type BiDi))
        (pin (num 6) (name ADC0_AC0_AREF_PB0) (type BiDi))
        (pin (num 7) (name ADC1_AC1_PB1) (type BiDi))
        (pin (num 8) (name ADC2_AC2_DAC0_PB2) (type BiDi))
        (pin (num 9) (name ADC3_AC3_DAC1_PB3) (type BiDi))
        (pin (num 10) (name ADC4_AC4_TMS_PB4) (type BiDi))
        (pin (num 11) (name ADC5_AC5_TDI_PB5) (type BiDi))
        (pin (num 12) (name ADC6_AC6_TCK_PB6) (type BiDi))
        (pin (num 13) (name ADC_7_AC7_AC0OUT_TDO_PB7) (type BiDi))
        (pin (num 14) (name GND) (type power_in))
        (pin (num 15) (name VCC) (type power_in))
        (pin (num 16) (name OC0A_SDA_PC0) (type BiDi))
        (pin (num 17) (name OC0B_XCK0_SCL_PC1) (type BiDi))
        (pin (num 18) (name OC0C_RXD0_PC2) (type BiDi))
        (pin (num 19) (name OC0D_TXD0_PC3) (type BiDi))
        (pin (num 20) (name OC0C_SS_PC4) (type BiDi))
        (pin (num 21) (name OC0C_XCK1_MOSI_PC5) (type BiDi))
        (pin (num 22) (name OC0D_RXD1_MISO_PC6) (type BiDi))
        (pin (num 23) (name OC0D_TXD1_SCK_CLK0_EVO_PC7) (type BiDi))
        (pin (num 24) (name GND) (type power_in))
        (pin (num 25) (name VCC) (type power_in))
        (pin (num 26) (name OC0A_PD0) (type BiDi))
        (pin (num 27) (name OC0B_XCK0_PD1) (type BiDi))
        (pin (num 28) (name OC0C_RXD0_PD2) (type BiDi))
        (pin (num 29) (name OC0D_TXD0_PD3) (type BiDi))
        (pin (num 30) (name OC1A_SS_PD4) (type BiDi))
        (pin (num 31) (name OC1B_XCK1_MOSI_PD5) (type BiDi))
        (pin (num 32) (name RXD1_MISO_DM_PD6) (type BiDi))
        (pin (num 33) (name TXD1_SCK_CLK0_EV0_DP_PD7) (type BiDi))
        (pin (num 34) (name GND) (type power_in))
        (pin (num 35) (name VCC) (type power_in))
        (pin (num 36) (name OC0A_SDA_PE0) (type BiDi))
        (pin (num 37) (name OC0B_XCK0_SCL_PE1) (type BiDi))
        (pin (num 38) (name OC0C_RXD0_PE2) (type BiDi))
        (pin (num 39) (name OC0D_TXD0_PE3) (type BiDi))
        (pin (num 40) (name OC1A_SS_PE4) (type BiDi))
        (pin (num 41) (name OC1B_XCK1_MOSI_PE5) (type BiDi))
        (pin (num 42) (name RXD1_MISO_TOSC2_PE6) (type BiDi))
        (pin (num 43) (name TXD1_SCK_CLKO_EVO_TOSC1_PE7) (type BiDi))
        (pin (num 44) (name GND) (type power_in))
        (pin (num 45) (name VCC) (type power_in))
        (pin (num 46) (name OC0A_PF0) (type BiDi))
        (pin (num 47) (name OC0B_XCK0_PF1) (type BiDi))
        (pin (num 48) (name OC0C_RXD0_PF2) (type BiDi))
        (pin (num 49) (name OC0D_TXD0_PF3) (type BiDi))
        (pin (num 50) (name PF4) (type BiDi))
        (pin (num 51) (name PF5) (type input))
        (pin (num 52) (name GND) (type power_in))
        (pin (num 53) (name VCC) (type power_in))
        (pin (num 54) (name PF6) (type BiDi))
        (pin (num 55) (name PF7) (type BiDi))
        (pin (num 56) (name PDI_DATA) (type input))
        (pin (num 57) (name ~RESET~/PDI_CLK) (type input))
        (pin (num 58) (name XTAL2_PR0) (type BiDi))
        (pin (num 59) (name XTAL1_PR1) (type BiDi))
        (pin (num 60) (name GND) (type power_in))
        (pin (num 61) (name AVCC) (type power_in))
        (pin (num 62) (name ADC0_AC0_AREF_PA0) (type BiDi))
        (pin (num 63) (name ADC1_AC1_PA1) (type BiDi))
        (pin (num 64) (name ADC2_AC2_PA2) (type BiDi))))
    (libpart (lib dstat-mainboard-cache) (part AVR-PDI)
      (fields
        (field (name Reference) CON)
        (field (name Value) AVR-PDI)
        (field (name Footprint) AVR-ISP-6))
      (pins
        (pin (num 1) (name PDI_DATA) (type BiDi))
        (pin (num 2) (name VCC) (type power_in))
        (pin (num 3) (name ~) (type passive))
        (pin (num 4) (name ~) (type passive))
        (pin (num 5) (name PDI_CLK) (type BiDi))
        (pin (num 6) (name GND) (type power_in))))
    (libpart (lib dstat-mainboard-cache) (part TPS79933)
      (fields
        (field (name Reference) U)
        (field (name Value) TPS79933))
      (pins
        (pin (num 1) (name VIN) (type power_in))
        (pin (num 2) (name GND) (type power_in))
        (pin (num 3) (name EN) (type input))
        (pin (num 4) (name NR) (type passive))
        (pin (num 5) (name 3.3V_OUT) (type power_out))))
    (libpart (lib dstat-mainboard-cache) (part USB-MB-S)
      (fields
        (field (name Reference) USB)
        (field (name Value) USB-MB-S)
        (field (name Footprint) con-usb-2-USB-MB-S))
      (pins
        (pin (num 1) (name VBUS) (type BiDi))
        (pin (num 2) (name D-) (type BiDi))
        (pin (num 3) (name D+) (type BiDi))
        (pin (num 5) (name GND) (type BiDi))
        (pin (num GND@) (name GND@1) (type BiDi)))))
  (libraries
    (library (logical device)
      (uri "/Users/mdryden/Library/Application Support/kicad/library/device.lib"))
    (library (logical conn)
      (uri "/Users/mdryden/Library/Application Support/kicad/library/conn.lib"))
    (library (logical special)
      (uri "/Users/mdryden/Library/Application Support/kicad/library/special.lib"))
    (library (logical dstat)
      (uri /Users/mdryden/src/dstat-hardware/dstat.lib))
    (library (logical dstat-mainboard-cache)
      (uri /Users/mdryden/src/dstat-hardware/dstat-mainboard-cache.lib)))
  (nets
    (net (code 1) (name /ADC)
      (node (ref U10) (pin 4))
      (node (ref R11) (pin 1))
      (node (ref R18) (pin 2))
      (node (ref R21) (pin 2))
      (node (ref C39) (pin 2))
      (node (ref R17) (pin 2))
      (node (ref C41) (pin 2))
      (node (ref R20) (pin 2))
      (node (ref C38) (pin 2))
      (node (ref U12) (pin 2))
      (node (ref R16) (pin 2))
      (node (ref C40) (pin 2))
      (node (ref R19) (pin 2))
      (node (ref C37) (pin 2))
      (node (ref R15) (pin 2)))
    (net (code 2) (name "Net-(U10-Pad8)")
      (node (ref U12) (pin 3))
      (node (ref U10) (pin 8))
      (node (ref U3) (pin 8)))
    (net (code 3) (name GND)
      (node (ref C1) (pin 2))
      (node (ref C34) (pin 2))
      (node (ref FB2) (pin 1))
      (node (ref C25) (pin 2))
      (node (ref C16) (pin 2))
      (node (ref C15) (pin 2))
      (node (ref C50) (pin 1))
      (node (ref C51) (pin 1))
      (node (ref C31) (pin 2))
      (node (ref C29) (pin 2))
      (node (ref C22) (pin 2))
      (node (ref U11) (pin 4))
      (node (ref C19) (pin 2))
      (node (ref UR2) (pin 2))
      (node (ref C2) (pin 2))
      (node (ref C42) (pin 2))
      (node (ref C43) (pin 2))
      (node (ref P7) (pin 1))
      (node (ref C32) (pin 1))
      (node (ref C33) (pin 1))
      (node (ref U8) (pin 4))
      (node (ref U8) (pin 3))
      (node (ref C54) (pin 2))
      (node (ref C53) (pin 2))
      (node (ref C52) (pin 2))
      (node (ref P8) (pin 6))
      (node (ref C10) (pin 1))
      (node (ref U7) (pin 4))
      (node (ref C3) (pin 2))
      (node (ref U2) (pin 8))
      (node (ref U4) (pin 4))
      (node (ref C13) (pin 1))
      (node (ref C11) (pin 2))
      (node (ref U12) (pin 6))
      (node (ref U9) (pin 2))
      (node (ref U5) (pin 2))
      (node (ref C9) (pin 1))
      (node (ref U3) (pin 7))
      (node (ref C8) (pin 2))
      (node (ref C17) (pin 1))
      (node (ref U10) (pin 3))
      (node (ref C6) (pin 2))
      (node (ref C14) (pin 2))
      (node (ref C4) (pin 2))
      (node (ref C5) (pin 1))
      (node (ref C44) (pin 1))
      (node (ref C45) (pin 1))
      (node (ref C46) (pin 1))
      (node (ref C47) (pin 1))
      (node (ref C48) (pin 1))
      (node (ref C49) (pin 1))
      (node (ref C18) (pin 2))
      (node (ref C28) (pin 1))
      (node (ref U12) (pin 8))
      (node (ref CON1) (pin 6))
      (node (ref U1) (pin 2))
      (node (ref IC1) (pin 44))
      (node (ref IC1) (pin 34))
      (node (ref IC1) (pin 24))
      (node (ref IC1) (pin 14))
      (node (ref IC1) (pin 52))
      (node (ref IC1) (pin 60))
      (node (ref R7) (pin 2))
      (node (ref C36) (pin 2))
      (node (ref C35) (pin 2))
      (node (ref U13) (pin 11))
      (node (ref U13) (pin 20))
      (node (ref R13) (pin 1))
      (node (ref U13) (pin 2)))
    (net (code 4) (name "Net-(C41-Pad1)")
      (node (ref R20) (pin 1))
      (node (ref C41) (pin 1))
      (node (ref U12) (pin 12)))
    (net (code 5) (name "Net-(C37-Pad1)")
      (node (ref U12) (pin 4))
      (node (ref C37) (pin 1))
      (node (ref R15) (pin 1)))
    (net (code 6) (name "Net-(C38-Pad1)")
      (node (ref R16) (pin 1))
      (node (ref C38) (pin 1))
      (node (ref U12) (pin 1)))
    (net (code 7) (name "Net-(C40-Pad1)")
      (node (ref R19) (pin 1))
      (node (ref C40) (pin 1))
      (node (ref U12) (pin 5)))
    (net (code 8) (name "Net-(C26-Pad1)")
      (node (ref R13) (pin 2))
      (node (ref C26) (pin 1))
      (node (ref C30) (pin 1))
      (node (ref U13) (pin 3))
      (node (ref C27) (pin 1)))
    (net (code 9) (name "Net-(C26-Pad2)")
      (node (ref C30) (pin 2))
      (node (ref R14) (pin 2))
      (node (ref C26) (pin 2))
      (node (ref C27) (pin 2))
      (node (ref U13) (pin 4)))
    (net (code 10) (name +1.5VR)
      (node (ref U11) (pin 2))
      (node (ref U11) (pin 6))
      (node (ref C29) (pin 1))
      (node (ref C31) (pin 1))
      (node (ref C23) (pin 1))
      (node (ref C20) (pin 1))
      (node (ref R14) (pin 1))
      (node (ref C34) (pin 1))
      (node (ref C21) (pin 1))
      (node (ref U4) (pin 3))
      (node (ref P7) (pin 2))
      (node (ref U13) (pin 5))
      (node (ref U9) (pin 3))
      (node (ref U10) (pin 1))
      (node (ref C24) (pin 1)))
    (net (code 11) (name "Net-(U3-Pad10)")
      (node (ref U3) (pin 10))
      (node (ref UR1) (pin 1)))
    (net (code 12) (name "Net-(C43-Pad1)")
      (node (ref X1) (pin 1))
      (node (ref C43) (pin 1))
      (node (ref U13) (pin 12)))
    (net (code 13) (name "Net-(C42-Pad1)")
      (node (ref C42) (pin 1))
      (node (ref U13) (pin 13))
      (node (ref X1) (pin 2)))
    (net (code 14) (name "Net-(R24-Pad1)")
      (node (ref R24) (pin 1))
      (node (ref U13) (pin 14)))
    (net (code 15) (name "Net-(R23-Pad1)")
      (node (ref U13) (pin 17))
      (node (ref R23) (pin 1)))
    (net (code 16) (name "Net-(R22-Pad1)")
      (node (ref U13) (pin 18))
      (node (ref R22) (pin 1)))
    (net (code 17) (name "Net-(U13-Pad19)")
      (node (ref U13) (pin 19)))
    (net (code 18) (name +5V)
      (node (ref C52) (pin 1))
      (node (ref FB1) (pin 1))
      (node (ref U13) (pin 1))
      (node (ref U7) (pin 8))
      (node (ref C11) (pin 1))
      (node (ref U1) (pin 3))
      (node (ref U1) (pin 1))
      (node (ref C35) (pin 1))
      (node (ref C36) (pin 1))
      (node (ref C54) (pin 1))
      (node (ref C53) (pin 1))
      (node (ref P8) (pin 1)))
    (net (code 19) (name "Net-(C19-Pad1)")
      (node (ref R10) (pin 2))
      (node (ref C19) (pin 1))
      (node (ref U11) (pin 3)))
    (net (code 20) (name "Net-(R9-Pad1)")
      (node (ref U9) (pin 1))
      (node (ref U9) (pin 4))
      (node (ref R9) (pin 1)))
    (net (code 21) (name "Net-(R18-Pad1)")
      (node (ref R18) (pin 1))
      (node (ref U12) (pin 13)))
    (net (code 22) (name "Net-(R21-Pad1)")
      (node (ref U12) (pin 14))
      (node (ref R21) (pin 1)))
    (net (code 23) (name "Net-(C39-Pad1)")
      (node (ref U12) (pin 15))
      (node (ref R17) (pin 1))
      (node (ref C39) (pin 1)))
    (net (code 24) (name "Net-(U6-Pad4)")
      (node (ref U6) (pin 4))
      (node (ref USB1) (pin 3)))
    (net (code 25) (name "Net-(U6-Pad3)")
      (node (ref U6) (pin 3))
      (node (ref USB1) (pin 2)))
    (net (code 26) (name /PDI_CLK)
      (node (ref IC1) (pin 57))
      (node (ref CON1) (pin 5)))
    (net (code 27) (name /PDI_DATA)
      (node (ref CON1) (pin 1))
      (node (ref IC1) (pin 56)))
    (net (code 28) (name /PF3)
      (node (ref IC1) (pin 49))
      (node (ref P6) (pin 26)))
    (net (code 29) (name /PD2)
      (node (ref P6) (pin 17))
      (node (ref IC1) (pin 28)))
    (net (code 30) (name /PF4)
      (node (ref P6) (pin 27))
      (node (ref IC1) (pin 50)))
    (net (code 31) (name /PD3)
      (node (ref IC1) (pin 29))
      (node (ref P6) (pin 18)))
    (net (code 32) (name /PF5)
      (node (ref IC1) (pin 51))
      (node (ref P6) (pin 28)))
    (net (code 33) (name /PF6)
      (node (ref IC1) (pin 54))
      (node (ref P6) (pin 29)))
    (net (code 34) (name "Net-(IC1-Pad22)")
      (node (ref IC1) (pin 22)))
    (net (code 35) (name "Net-(IC1-Pad58)")
      (node (ref IC1) (pin 58)))
    (net (code 36) (name "Net-(IC1-Pad59)")
      (node (ref IC1) (pin 59)))
    (net (code 37) (name /PF7)
      (node (ref IC1) (pin 55))
      (node (ref P6) (pin 30)))
    (net (code 38) (name /PD1)
      (node (ref IC1) (pin 27))
      (node (ref P6) (pin 16)))
    (net (code 39) (name +3.3V)
      (node (ref C6) (pin 1))
      (node (ref U4) (pin 8))
      (node (ref C1) (pin 1))
      (node (ref FB3) (pin 2))
      (node (ref C50) (pin 2))
      (node (ref C51) (pin 2))
      (node (ref C22) (pin 1))
      (node (ref U11) (pin 7))
      (node (ref C5) (pin 2))
      (node (ref C8) (pin 1))
      (node (ref U2) (pin 7))
      (node (ref U2) (pin 5))
      (node (ref U5) (pin 5))
      (node (ref IC1) (pin 61))
      (node (ref C18) (pin 1))
      (node (ref P8) (pin 2))
      (node (ref U12) (pin 16))
      (node (ref U10) (pin 6))
      (node (ref C28) (pin 2))
      (node (ref U13) (pin 8))
      (node (ref C17) (pin 2))
      (node (ref U3) (pin 14))
      (node (ref U13) (pin 9))
      (node (ref C9) (pin 2))
      (node (ref U13) (pin 10))
      (node (ref C33) (pin 2))
      (node (ref C32) (pin 2))
      (node (ref U9) (pin 5))
      (node (ref U8) (pin 2))
      (node (ref CON1) (pin 2))
      (node (ref U1) (pin 5))
      (node (ref C15) (pin 1)))
    (net (code 40) (name "Net-(P8-Pad3)")
      (node (ref P8) (pin 3)))
    (net (code 41) (name "Net-(P8-Pad4)")
      (node (ref P8) (pin 4)))
    (net (code 42) (name "Net-(P8-Pad5)")
      (node (ref P8) (pin 5)))
    (net (code 43) (name "Net-(C20-Pad2)")
      (node (ref U13) (pin 6))
      (node (ref C23) (pin 2))
      (node (ref R11) (pin 2))
      (node (ref C20) (pin 2)))
    (net (code 44) (name "Net-(C21-Pad2)")
      (node (ref U13) (pin 7))
      (node (ref R12) (pin 2))
      (node (ref C24) (pin 2))
      (node (ref C21) (pin 2)))
    (net (code 45) (name /COUNTER)
      (node (ref COUNTER1) (pin 1))
      (node (ref U3) (pin 1)))
    (net (code 46) (name /WORKING)
      (node (ref U3) (pin 9))
      (node (ref WORKING1) (pin 1)))
    (net (code 47) (name /RSHIELD)
      (node (ref RSHIELD1) (pin 1))
      (node (ref R3) (pin 2)))
    (net (code 48) (name "Net-(C16-Pad1)")
      (node (ref U8) (pin 1))
      (node (ref C16) (pin 1)))
    (net (code 49) (name +3VR)
      (node (ref C25) (pin 1))
      (node (ref C2) (pin 1))
      (node (ref U2) (pin 1))
      (node (ref UR2) (pin 1))
      (node (ref U8) (pin 7))
      (node (ref U8) (pin 6))
      (node (ref C3) (pin 1)))
    (net (code 50) (name /PC0)
      (node (ref IC1) (pin 16))
      (node (ref P6) (pin 11)))
    (net (code 51) (name /PD0)
      (node (ref IC1) (pin 26))
      (node (ref P6) (pin 15)))
    (net (code 52) (name /PE0)
      (node (ref IC1) (pin 36))
      (node (ref P6) (pin 19)))
    (net (code 53) (name /PF0)
      (node (ref P6) (pin 23))
      (node (ref IC1) (pin 46)))
    (net (code 54) (name /PC1)
      (node (ref P6) (pin 12))
      (node (ref IC1) (pin 17)))
    (net (code 55) (name /PE1)
      (node (ref IC1) (pin 37))
      (node (ref P6) (pin 20)))
    (net (code 56) (name /PF1)
      (node (ref IC1) (pin 47))
      (node (ref P6) (pin 24)))
    (net (code 57) (name /PC2)
      (node (ref P6) (pin 13))
      (node (ref IC1) (pin 18)))
    (net (code 58) (name /PE2)
      (node (ref IC1) (pin 38))
      (node (ref P6) (pin 21)))
    (net (code 59) (name /PF2)
      (node (ref IC1) (pin 48))
      (node (ref P6) (pin 25)))
    (net (code 60) (name /PC3)
      (node (ref IC1) (pin 19))
      (node (ref P6) (pin 14)))
    (net (code 61) (name /PE3)
      (node (ref P6) (pin 22))
      (node (ref IC1) (pin 39)))
    (net (code 62) (name /USB_VCC)
      (node (ref FB1) (pin 2))
      (node (ref USB1) (pin 1))
      (node (ref U6) (pin 5))
      (node (ref C55) (pin 1)))
    (net (code 63) (name "Net-(R1-Pad1)")
      (node (ref R1) (pin 1))
      (node (ref U2) (pin 6)))
    (net (code 64) (name "Net-(R10-Pad1)")
      (node (ref R10) (pin 1))
      (node (ref UR2) (pin 3)))
    (net (code 65) (name "Net-(CON1-Pad4)")
      (node (ref CON1) (pin 4)))
    (net (code 66) (name "Net-(CON1-Pad3)")
      (node (ref CON1) (pin 3)))
    (net (code 67) (name "Net-(C4-Pad1)")
      (node (ref U1) (pin 4))
      (node (ref C4) (pin 1)))
    (net (code 68) (name /USB_GND)
      (node (ref U6) (pin 2))
      (node (ref USB1) (pin 5))
      (node (ref C55) (pin 2))
      (node (ref FB2) (pin 2)))
    (net (code 69) (name /PB4)
      (node (ref IC1) (pin 10))
      (node (ref U3) (pin 6)))
    (net (code 70) (name /PC4)
      (node (ref IC1) (pin 20))
      (node (ref U2) (pin 2)))
    (net (code 71) (name /PD4)
      (node (ref IC1) (pin 30))
      (node (ref U12) (pin 9)))
    (net (code 72) (name /PE4)
      (node (ref R24) (pin 2))
      (node (ref IC1) (pin 40)))
    (net (code 73) (name /PB5)
      (node (ref IC1) (pin 11))
      (node (ref U3) (pin 13)))
    (net (code 74) (name /PC5)
      (node (ref U2) (pin 3))
      (node (ref IC1) (pin 21)))
    (net (code 75) (name /PD5)
      (node (ref IC1) (pin 31))
      (node (ref U13) (pin 15)))
    (net (code 76) (name /PE5)
      (node (ref IC1) (pin 41))
      (node (ref R22) (pin 2)))
    (net (code 77) (name /PB6)
      (node (ref U12) (pin 11))
      (node (ref IC1) (pin 12)))
    (net (code 78) (name /DM)
      (node (ref IC1) (pin 32))
      (node (ref U6) (pin 1)))
    (net (code 79) (name /PE6)
      (node (ref IC1) (pin 42))
      (node (ref U13) (pin 16)))
    (net (code 80) (name /PA0)
      (node (ref IC1) (pin 62))
      (node (ref P6) (pin 1)))
    (net (code 81) (name /PB7)
      (node (ref IC1) (pin 13))
      (node (ref U12) (pin 10)))
    (net (code 82) (name /PC7)
      (node (ref IC1) (pin 23))
      (node (ref U2) (pin 4)))
    (net (code 83) (name /DP)
      (node (ref U6) (pin 6))
      (node (ref IC1) (pin 33)))
    (net (code 84) (name /PE7)
      (node (ref IC1) (pin 43))
      (node (ref R23) (pin 2)))
    (net (code 85) (name /PA1)
      (node (ref P6) (pin 2))
      (node (ref IC1) (pin 63)))
    (net (code 86) (name /PA2)
      (node (ref IC1) (pin 64))
      (node (ref P6) (pin 3)))
    (net (code 87) (name "Net-(C44-Pad2)")
      (node (ref C48) (pin 2))
      (node (ref C47) (pin 2))
      (node (ref C46) (pin 2))
      (node (ref C45) (pin 2))
      (node (ref C44) (pin 2))
      (node (ref IC1) (pin 53))
      (node (ref IC1) (pin 15))
      (node (ref IC1) (pin 25))
      (node (ref IC1) (pin 35))
      (node (ref IC1) (pin 45))
      (node (ref FB3) (pin 1))
      (node (ref C49) (pin 2)))
    (net (code 88) (name "Net-(C14-Pad1)")
      (node (ref C14) (pin 1))
      (node (ref R7) (pin 1))
      (node (ref USB1) (pin GND@)))
    (net (code 89) (name /PA3)
      (node (ref P6) (pin 4))
      (node (ref IC1) (pin 1)))
    (net (code 90) (name /PA4)
      (node (ref IC1) (pin 2))
      (node (ref P6) (pin 5)))
    (net (code 91) (name /PA5)
      (node (ref P6) (pin 6))
      (node (ref IC1) (pin 3)))
    (net (code 92) (name /PA6)
      (node (ref IC1) (pin 4))
      (node (ref P6) (pin 7)))
    (net (code 93) (name /PA7)
      (node (ref IC1) (pin 5))
      (node (ref P6) (pin 8)))
    (net (code 94) (name /PB0)
      (node (ref IC1) (pin 6))
      (node (ref P6) (pin 9)))
    (net (code 95) (name /PB1)
      (node (ref P6) (pin 10))
      (node (ref IC1) (pin 7)))
    (net (code 96) (name /PB2)
      (node (ref IC1) (pin 8))
      (node (ref U3) (pin 12)))
    (net (code 97) (name /PB3)
      (node (ref IC1) (pin 9))
      (node (ref U3) (pin 5)))
    (net (code 98) (name /REF_V)
      (node (ref U5) (pin 3))
      (node (ref R12) (pin 1))
      (node (ref U3) (pin 11))
      (node (ref U4) (pin 7))
      (node (ref U4) (pin 6)))
    (net (code 99) (name "Net-(U4-Pad2)")
      (node (ref UR1) (pin 3))
      (node (ref U4) (pin 2)))
    (net (code 100) (name "Net-(R3-Pad1)")
      (node (ref U5) (pin 4))
      (node (ref R3) (pin 1))
      (node (ref U5) (pin 1)))
    (net (code 101) (name /REFERENCE)
      (node (ref U4) (pin 5))
      (node (ref REFERENCE1) (pin 1))
      (node (ref U3) (pin 3)))
    (net (code 102) (name "Net-(U3-Pad2)")
      (node (ref U4) (pin 1))
      (node (ref U3) (pin 2))
      (node (ref U3) (pin 4)))
    (net (code 103) (name "Net-(C12-Pad1)")
      (node (ref C12) (pin 1))
      (node (ref R6) (pin 1))
      (node (ref R5) (pin 2)))
    (net (code 104) (name "Net-(C13-Pad2)")
      (node (ref R6) (pin 2))
      (node (ref U7) (pin 5))
      (node (ref C13) (pin 2)))
    (net (code 105) (name /DAC_OUT)
      (node (ref UR1) (pin 2))
      (node (ref R8) (pin 1))
      (node (ref U7) (pin 7))
      (node (ref C12) (pin 2)))
    (net (code 106) (name "Net-(R8-Pad2)")
      (node (ref U7) (pin 6))
      (node (ref R8) (pin 2)))
    (net (code 107) (name "Net-(R4-Pad2)")
      (node (ref R4) (pin 2))
      (node (ref U7) (pin 2)))
    (net (code 108) (name "Net-(C7-Pad1)")
      (node (ref C7) (pin 1))
      (node (ref R2) (pin 1))
      (node (ref R1) (pin 2)))
    (net (code 109) (name "Net-(C10-Pad2)")
      (node (ref U7) (pin 3))
      (node (ref C10) (pin 2))
      (node (ref R2) (pin 2)))
    (net (code 110) (name "Net-(C7-Pad2)")
      (node (ref R4) (pin 1))
      (node (ref C7) (pin 2))
      (node (ref R5) (pin 1))
      (node (ref U7) (pin 1)))
    (net (code 111) (name /WSHIELD)
      (node (ref R9) (pin 2))
      (node (ref U10) (pin 2))
      (node (ref WSHIELD1) (pin 1))
      (node (ref U10) (pin 7)))))
