# Supplementary material for: DStat: A Versatile, Open-Source Potentiostat for Electroanalysis and Integration
Source: PLoS One. 2015 Oct 28;10(10):e0140349. doi: 10.1371/journal.pone.0140349 (PMC4624907; doi:10.1371/journal.pone.0140349)
Supplement: S1 File — Electronics manufacturing files, software and firmware source code, and documentation for DStat construction and operation. The most recent version can be retrieved from http://microfluidics.utoronto.ca/dstat. (ZIP) [file pone.0140349.s007.zip › DStat/dstat-hardware.git/dstat-mainboard.pro]

update=Tuesday, September 30, 2014 'amt' 02:58:06 am
version=1
last_client=kicad
[general]
version=1
[cvpcb]
version=1
NetIExt=net
[cvpcb/libraries]
EquName1=devcms
[eeschema]
version=1
LibDir=lbr;Z:/Users/mdryden/src/dstat-hardware
NetFmtName=
RptD_X=0
RptD_Y=100
RptLab=1
LabSize=39
[eeschema/libraries]
LibName1=power
LibName2=device
LibName3=transistors
LibName4=conn
LibName5=linear
LibName6=regul
LibName7=74xx
LibName8=cmos4000
LibName9=adc-dac
LibName10=memory
LibName11=xilinx
LibName12=special
LibName13=microcontrollers
LibName14=dsp
LibName15=microchip
LibName16=analog_switches
LibName17=motorola
LibName18=texas
LibName19=intel
LibName20=audio
LibName21=interface
LibName22=digital-audio
LibName23=philips
LibName24=display
LibName25=cypress
LibName26=siliconi
LibName27=opto
LibName28=atmel
LibName29=contrib
LibName30=valves
LibName31=dstat
[pcbnew]
version=1
PageLayoutDescrFile=
LastNetListRead=
UseCmpFile=1
PadDrill=0.89916
PadDrillOvalY=0.89916
PadSizeH=0.89916
PadSizeV=0.89916
PcbTextSizeV=1.5
PcbTextSizeH=1.5
PcbTextThickness=0.3
ModuleTextSizeV=1
ModuleTextSizeH=1
ModuleTextSizeThickness=0.15
SolderMaskClearance=0
SolderMaskMinWidth=0
DrawSegmentWidth=0.2
BoardOutlineThickness=0.09999999999999999
ModuleOutlineThickness=0.15
