# Supplementary material for: DStat: A Versatile, Open-Source Potentiostat for Electroanalysis and Integration
Source: PLoS One. 2015 Oct 28;10(10):e0140349. doi: 10.1371/journal.pone.0140349 (PMC4624907; doi:10.1371/journal.pone.0140349)
Supplement: S1 File — Electronics manufacturing files, software and firmware source code, and documentation for DStat construction and operation. The most recent version can be retrieved from http://microfluidics.utoronto.ca/dstat. (ZIP) [file pone.0140349.s007.zip › DStat/dstat-hardware.git/dstat-mainboard.sch]

EESchema Schematic File Version 2
LIBS:power
LIBS:device
LIBS:transistors
LIBS:conn
LIBS:linear
LIBS:regul
LIBS:74xx
LIBS:cmos4000
LIBS:adc-dac
LIBS:memory
LIBS:xilinx
LIBS:special
LIBS:microcontrollers
LIBS:dsp
LIBS:microchip
LIBS:analog_switches
LIBS:motorola
LIBS:texas
LIBS:intel
LIBS:audio
LIBS:interface
LIBS:digital-audio
LIBS:philips
LIBS:display
LIBS:cypress
LIBS:siliconi
LIBS:opto
LIBS:atmel
LIBS:contrib
LIBS:valves
LIBS:dstat
LIBS:dstat-mainboard-cache
EELAYER 25 0
EELAYER END
$Descr User 16999 10999
encoding utf-8
Sheet 1 1
Title "DStat Mainboard"
Date "Thursday, November 20, 2014"
Rev "1.2.1"
Comp "Wheeler Microfluidics Laboratory"
Comment1 "©Michael D. M. Dryden 2014"
Comment2 "This documentation describes Open Hardware and is licensed under the CERN OHL v. 1.2."
Comment3 ""
Comment4 ""
$EndDescr
$Comp
L C C44
U 1 1 50534D38
P 13375 1275
F 0 "C44" H 13425 1375 50  0000 L CNN
F 1 "10u" H 13425 1175 50  0000 L CNN
F 2 "SM0805" H 13425 1275 50  0001 C CNN
F 3 "" H 13375 1275 60  0001 C CNN
	1    13375 1275
	1    0    0    -1  
$EndComp
$Comp
L PWR_FLAG #FLG01
U 1 1 5040FFA3
P 2125 925
F 0 "#FLG01" H 2125 1020 30  0001 C CNN
F 1 "PWR_FLAG" H 2125 1105 30  0000 C CNN
F 2 "" H 2125 925 60  0001 C CNN
F 3 "" H 2125 925 60  0001 C CNN
	1    2125 925 
	0    -1   -1   0   
$EndComp
NoConn ~ 12450 1925
NoConn ~ 12350 1925
$Comp
L GND #PWR02
U 1 1 503FE447
P 2525 925
F 0 "#PWR02" H 2525 925 30  0001 C CNN
F 1 "GND" H 2525 855 30  0001 C CNN
F 2 "" H 2525 925 60  0001 C CNN
F 3 "" H 2525 925 60  0001 C CNN
	1    2525 925 
	0    -1   -1   0   
$EndComp
$Comp
L C C5
U 1 1 503FE43F
P 2325 925
F 0 "C5" H 2375 1025 50  0000 L CNN
F 1 "10u" H 2375 825 50  0000 L CNN
F 2 "SM0805" H 2375 925 50  0001 C CNN
F 3 "" H 2325 925 60  0001 C CNN
	1    2325 925 
	0    1    1    0   
$EndComp
$Comp
L +3.3V #PWR03
U 1 1 503FE438
P 2125 825
F 0 "#PWR03" H 2125 785 30  0001 C CNN
F 1 "+3.3V" H 2125 935 30  0000 C CNN
F 2 "" H 2125 825 60  0001 C CNN
F 3 "" H 2125 825 60  0001 C CNN
	1    2125 825 
	1    0    0    -1  
$EndComp
$Comp
L GND #PWR04
U 1 1 503FE30B
P 2125 2950
F 0 "#PWR04" H 2125 2950 30  0001 C CNN
F 1 "GND" H 2125 2880 30  0001 C CNN
F 2 "" H 2125 2950 60  0001 C CNN
F 3 "" H 2125 2950 60  0001 C CNN
	1    2125 2950
	1    0    0    -1  
$EndComp
$Comp
L C C4
U 1 1 503FE2FC
P 2125 2750
F 0 "C4" H 2175 2850 50  0000 L CNN
F 1 "10n" H 2175 2650 50  0000 L CNN
F 2 "SM0805" H 2175 2750 50  0001 C CNN
F 3 "" H 2125 2750 60  0001 C CNN
	1    2125 2750
	1    0    0    -1  
$EndComp
$Comp
L GND #PWR05
U 1 1 503FDBFD
P 5700 2925
F 0 "#PWR05" H 5700 2925 30  0001 C CNN
F 1 "GND" H 5700 2855 30  0001 C CNN
F 2 "" H 5700 2925 60  0001 C CNN
F 3 "" H 5700 2925 60  0001 C CNN
	1    5700 2925
	1    0    0    -1  
$EndComp
$Comp
L C C14
U 1 1 503FDBE4
P 5800 2425
F 0 "C14" H 5850 2525 50  0000 L CNN
F 1 "4.7n" H 5850 2325 50  0000 L CNN
F 2 "SM0805" H 5850 2425 50  0001 C CNN
F 3 "" H 5800 2425 60  0001 C CNN
	1    5800 2425
	1    0    0    -1  
$EndComp
$Comp
L R R7
U 1 1 503FDBD4
P 5575 2475
F 0 "R7" V 5655 2475 50  0000 C CNN
F 1 "1M" V 5575 2475 50  0000 C CNN
F 2 "SM0805" V 5675 2475 50  0001 C CNN
F 3 "" H 5575 2475 60  0001 C CNN
	1    5575 2475
	1    0    0    -1  
$EndComp
Text Label 15200 5125 0    60   ~ 0
DP
Text Label 15200 5025 0    60   ~ 0
DM
Text Label 3225 2300 0    60   ~ 0
DM
Text Label 3200 1050 0    60   ~ 0
DP
$Comp
L TPD2S017 U6
U 1 1 503FD827
P 3700 1750
F 0 "U6" H 3800 2050 60  0000 L CNN
F 1 "TPD2S017" H 3800 1450 60  0000 L CNN
F 2 "SOT23_6" H 3800 1550 60  0001 C CNN
F 3 "" H 3700 1750 60  0001 C CNN
	1    3700 1750
	-1   0    0    1   
$EndComp
$Comp
L +3.3V #PWR06
U 1 1 503FD64B
P 15350 1475
F 0 "#PWR06" H 15350 1435 30  0001 C CNN
F 1 "+3.3V" H 15350 1585 30  0000 C CNN
F 2 "" H 15350 1475 60  0001 C CNN
F 3 "" H 15350 1475 60  0001 C CNN
	1    15350 1475
	0    1    1    0   
$EndComp
$Comp
L C C51
U 1 1 503FD5DC
P 15100 1275
F 0 "C51" H 15150 1375 50  0000 L CNN
F 1 "10u" H 15150 1175 50  0000 L CNN
F 2 "SM0805" H 15150 1275 50  0001 C CNN
F 3 "" H 15100 1275 60  0001 C CNN
	1    15100 1275
	1    0    0    -1  
$EndComp
$Comp
L C C50
U 1 1 503FD5D3
P 14875 1275
F 0 "C50" H 14925 1375 50  0000 L CNN
F 1 "100n" H 14925 1175 50  0000 L CNN
F 2 "SM0805" H 14925 1275 50  0001 C CNN
F 3 "" H 14875 1275 60  0001 C CNN
	1    14875 1275
	1    0    0    -1  
$EndComp
$Comp
L +3.3V #PWR07
U 1 1 503FD4E2
P 13025 800
F 0 "#PWR07" H 13025 760 30  0001 C CNN
F 1 "+3.3V" H 13025 910 30  0000 C CNN
F 2 "" H 13025 800 60  0001 C CNN
F 3 "" H 13025 800 60  0001 C CNN
	1    13025 800 
	1    0    0    -1  
$EndComp
$Comp
L FILTER FB3
U 1 1 503FD4CB
P 13025 1150
F 0 "FB3" H 13025 1300 60  0000 C CNN
F 1 "FERRITE" H 13025 1050 60  0000 C CNN
F 2 "SM0805" H 13025 1150 60  0001 C CNN
F 3 "" H 13025 1150 60  0001 C CNN
	1    13025 1150
	0    -1   -1   0   
$EndComp
$Comp
L GND #PWR08
U 1 1 503FD47C
P 13925 925
F 0 "#PWR08" H 13925 925 30  0001 C CNN
F 1 "GND" H 13925 855 30  0001 C CNN
F 2 "" H 13925 925 60  0001 C CNN
F 3 "" H 13925 925 60  0001 C CNN
	1    13925 925 
	-1   0    0    1   
$EndComp
$Comp
L C C49
U 1 1 503FD436
P 14500 1275
F 0 "C49" H 14550 1375 50  0000 L CNN
F 1 "100n" H 14550 1175 50  0000 L CNN
F 2 "SM0805" H 14550 1275 50  0001 C CNN
F 3 "" H 14500 1275 60  0001 C CNN
	1    14500 1275
	1    0    0    -1  
$EndComp
$Comp
L C C48
U 1 1 503FD433
P 14275 1275
F 0 "C48" H 14325 1375 50  0000 L CNN
F 1 "100n" H 14325 1175 50  0000 L CNN
F 2 "SM0805" H 14325 1275 50  0001 C CNN
F 3 "" H 14275 1275 60  0001 C CNN
	1    14275 1275
	1    0    0    -1  
$EndComp
$Comp
L C C47
U 1 1 503FD42F
P 14050 1275
F 0 "C47" H 14100 1375 50  0000 L CNN
F 1 "100n" H 14100 1175 50  0000 L CNN
F 2 "SM0805" H 14100 1275 50  0001 C CNN
F 3 "" H 14050 1275 60  0001 C CNN
	1    14050 1275
	1    0    0    -1  
$EndComp
$Comp
L C C46
U 1 1 503FD427
P 13825 1275
F 0 "C46" H 13875 1375 50  0000 L CNN
F 1 "100n" H 13875 1175 50  0000 L CNN
F 2 "SM0805" H 13875 1275 50  0001 C CNN
F 3 "" H 13825 1275 60  0001 C CNN
	1    13825 1275
	1    0    0    -1  
$EndComp
$Comp
L C C45
U 1 1 503FD412
P 13600 1275
F 0 "C45" H 13650 1375 50  0000 L CNN
F 1 "100n" H 13650 1175 50  0000 L CNN
F 2 "SM0805" H 13650 1275 50  0001 C CNN
F 3 "" H 13600 1275 60  0001 C CNN
	1    13600 1275
	1    0    0    -1  
$EndComp
$Comp
L GND #PWR09
U 1 1 503FD203
P 14100 6225
F 0 "#PWR09" H 14100 6225 30  0001 C CNN
F 1 "GND" H 14100 6155 30  0001 C CNN
F 2 "" H 14100 6225 60  0001 C CNN
F 3 "" H 14100 6225 60  0001 C CNN
	1    14100 6225
	1    0    0    -1  
$EndComp
Text Label 12350 2325 0    60   ~ 0
PDI_CLK
Text Label 12350 1475 0    60   ~ 0
PDI_DATA
$Comp
L GND #PWR010
U 1 1 503FD180
P 12450 2025
F 0 "#PWR010" H 12450 2025 30  0001 C CNN
F 1 "GND" H 12450 1955 30  0001 C CNN
F 2 "" H 12450 2025 60  0001 C CNN
F 3 "" H 12450 2025 60  0001 C CNN
	1    12450 2025
	0    1    1    0   
$EndComp
$Comp
L +3.3V #PWR011
U 1 1 503FD179
P 12450 1825
F 0 "#PWR011" H 12450 1785 30  0001 C CNN
F 1 "+3.3V" H 12450 1935 30  0000 C CNN
F 2 "" H 12450 1825 60  0001 C CNN
F 3 "" H 12450 1825 60  0001 C CNN
	1    12450 1825
	1    0    0    -1  
$EndComp
$Comp
L GND #PWR012
U 1 1 503FCB4F
P 1525 2850
F 0 "#PWR012" H 1525 2850 30  0001 C CNN
F 1 "GND" H 1525 2780 30  0001 C CNN
F 2 "" H 1525 2850 60  0001 C CNN
F 3 "" H 1525 2850 60  0001 C CNN
	1    1525 2850
	1    0    0    -1  
$EndComp
$Comp
L +5V #PWR013
U 1 1 503FCB3D
P 925 2550
F 0 "#PWR013" H 925 2640 20  0001 C CNN
F 1 "+5V" H 925 2640 30  0000 C CNN
F 2 "" H 925 2550 60  0001 C CNN
F 3 "" H 925 2550 60  0001 C CNN
	1    925  2550
	0    -1   -1   0   
$EndComp
$Comp
L +5V #PWR014
U 1 1 503FCB37
P 925 2150
F 0 "#PWR014" H 925 2240 20  0001 C CNN
F 1 "+5V" H 925 2240 30  0000 C CNN
F 2 "" H 925 2150 60  0001 C CNN
F 3 "" H 925 2150 60  0001 C CNN
	1    925  2150
	0    -1   -1   0   
$EndComp
$Comp
L TPS79933 U1
U 1 1 503FC388
P 1525 2350
F 0 "U1" H 1675 2000 60  0000 C CNN
F 1 "TPS79933" H 1525 2700 60  0000 C CNN
F 2 "SOT23-5" H 1525 2800 60  0001 C CNN
F 3 "" H 1525 2350 60  0001 C CNN
	1    1525 2350
	1    0    0    -1  
$EndComp
$Comp
L AVR-PDI CON1
U 1 1 503EFD34
P 12400 1925
F 0 "CON1" H 12320 2165 50  0000 C CNN
F 1 "AVR-PDI" H 12160 1695 50  0000 L BNN
F 2 "pin_array_3x2" V 11880 1965 50  0001 C CNN
F 3 "" H 12400 1925 60  0001 C CNN
	1    12400 1925
	1    0    0    -1  
$EndComp
$Comp
L USB-MB-S USB1
U 1 1 503EFB96
P 4825 1950
F 0 "USB1" H 4575 1750 50  0000 C CNN
F 1 "USB-MB-S" H 4475 1650 50  0000 C CNN
F 2 "USB_MINI_B" H 4775 2500 50  0001 C CNN
F 3 "" H 4825 1950 60  0001 C CNN
	1    4825 1950
	1    0    0    -1  
$EndComp
$Comp
L ATXMEGA256A3U IC1
U 1 1 503EF797
P 14100 3475
F 0 "IC1" H 13200 5225 50  0000 L BNN
F 1 "ATXMEGA256A3U" H 14500 925 50  0000 L BNN
F 2 "TQFP_64" H 13350 975 50  0001 C CNN
F 3 "" H 14100 3475 60  0001 C CNN
	1    14100 3475
	1    0    0    -1  
$EndComp
$Comp
L C C55
U 1 1 5400DD2F
P 4400 2525
F 0 "C55" H 4400 2625 40  0000 L CNN
F 1 "10n" H 4406 2440 40  0000 L CNN
F 2 "SM0805" H 4438 2375 30  0000 C CNN
F 3 "~" H 4400 2525 60  0000 C CNN
	1    4400 2525
	0    -1   -1   0   
$EndComp
$Comp
L GND #PWR015
U 1 1 5400DF09
P 4800 3325
F 0 "#PWR015" H 4800 3325 30  0001 C CNN
F 1 "GND" H 4800 3255 30  0001 C CNN
F 2 "" H 4800 3325 60  0000 C CNN
F 3 "" H 4800 3325 60  0000 C CNN
	1    4800 3325
	0    -1   -1   0   
$EndComp
$Comp
L FILTER FB2
U 1 1 5400DF18
P 4725 2875
F 0 "FB2" H 4725 3025 60  0000 C CNN
F 1 "FILTER" H 4725 2775 60  0000 C CNN
F 2 "SM0805" H 4725 2875 60  0000 C CNN
F 3 "~" H 4725 2875 60  0000 C CNN
	1    4725 2875
	0    -1   -1   0   
$EndComp
Text Label 4200 2375 2    60   ~ 0
USB_VCC
Text Label 3700 1300 0    60   ~ 0
USB_GND
Text Label 4725 2525 0    60   ~ 0
USB_GND
$Comp
L FILTER FB1
U 1 1 5400E1DE
P 4200 2875
F 0 "FB1" H 4200 3025 60  0000 C CNN
F 1 "FILTER" H 4200 2775 60  0000 C CNN
F 2 "SM0805" H 4200 2875 60  0000 C CNN
F 3 "~" H 4200 2875 60  0000 C CNN
	1    4200 2875
	0    -1   -1   0   
$EndComp
$Comp
L C C52
U 1 1 5400E1FA
P 4400 3225
F 0 "C52" H 4400 3325 40  0000 L CNN
F 1 "100n" H 4406 3140 40  0000 L CNN
F 2 "SM0805" H 4438 3075 30  0000 C CNN
F 3 "~" H 4400 3225 60  0000 C CNN
	1    4400 3225
	0    -1   -1   0   
$EndComp
$Comp
L C C53
U 1 1 5400E200
P 4400 3450
F 0 "C53" H 4400 3550 40  0000 L CNN
F 1 "1u" H 4406 3365 40  0000 L CNN
F 2 "SM0805" H 4438 3300 30  0000 C CNN
F 3 "~" H 4400 3450 60  0000 C CNN
	1    4400 3450
	0    -1   -1   0   
$EndComp
$Comp
L +5V #PWR016
U 1 1 5400E549
P 3875 3275
F 0 "#PWR016" H 3875 3365 20  0001 C CNN
F 1 "+5V" H 3875 3365 30  0000 C CNN
F 2 "" H 3875 3275 60  0001 C CNN
F 3 "" H 3875 3275 60  0001 C CNN
	1    3875 3275
	1    0    0    -1  
$EndComp
$Comp
L PWR_FLAG #FLG017
U 1 1 5400E6A1
P 3875 3350
F 0 "#FLG017" H 3875 3445 30  0001 C CNN
F 1 "PWR_FLAG" H 3875 3530 30  0000 C CNN
F 2 "" H 3875 3350 60  0001 C CNN
F 3 "" H 3875 3350 60  0001 C CNN
	1    3875 3350
	-1   0    0    1   
$EndComp
$Comp
L PWR_FLAG #FLG018
U 1 1 5400E7FE
P 4725 3325
F 0 "#FLG018" H 4725 3420 30  0001 C CNN
F 1 "PWR_FLAG" H 4725 3505 30  0000 C CNN
F 2 "" H 4725 3325 60  0001 C CNN
F 3 "" H 4725 3325 60  0001 C CNN
	1    4725 3325
	-1   0    0    1   
$EndComp
$Comp
L C C54
U 1 1 5400E81C
P 4400 3675
F 0 "C54" H 4400 3775 40  0000 L CNN
F 1 "47u" H 4406 3590 39  0000 L CNN
F 2 "SM1206" H 4438 3525 30  0000 C CNN
F 3 "~" H 4400 3675 60  0000 C CNN
	1    4400 3675
	0    -1   -1   0   
$EndComp
Text Notes 5575 750  0    60   ~ 0
Power/USB
$Comp
L MAX6126 U8
U 1 1 5400EF0B
P 7100 1775
F 0 "U8" H 7350 2175 60  0000 C CNN
F 1 "MAX6126" H 6850 2175 60  0000 C CNN
F 2 "so-8" H 7100 1775 60  0000 C CNN
F 3 "~" H 7100 1775 60  0000 C CNN
	1    7100 1775
	1    0    0    -1  
$EndComp
$Comp
L +3.3V #PWR019
U 1 1 5400EF5A
P 7100 1175
F 0 "#PWR019" H 7100 1135 30  0001 C CNN
F 1 "+3.3V" H 7100 1285 30  0000 C CNN
F 2 "" H 7100 1175 60  0001 C CNN
F 3 "" H 7100 1175 60  0001 C CNN
	1    7100 1175
	1    0    0    -1  
$EndComp
$Comp
L GND #PWR020
U 1 1 5400EF60
P 7100 2525
F 0 "#PWR020" H 7100 2525 30  0001 C CNN
F 1 "GND" H 7100 2455 30  0001 C CNN
F 2 "" H 7100 2525 60  0000 C CNN
F 3 "" H 7100 2525 60  0000 C CNN
	1    7100 2525
	1    0    0    -1  
$EndComp
$Comp
L C C15
U 1 1 5400EF66
P 6300 1775
F 0 "C15" H 6350 1875 50  0000 L CNN
F 1 "4.7n" H 6350 1675 50  0000 L CNN
F 2 "SM0805" H 6350 1775 50  0001 C CNN
F 3 "" H 6300 1775 60  0001 C CNN
	1    6300 1775
	1    0    0    -1  
$EndComp
$Comp
L C C16
U 1 1 5400EF6C
P 6500 2125
F 0 "C16" H 6550 2225 50  0000 L CNN
F 1 "100n" H 6550 2025 50  0000 L CNN
F 2 "SM0805" H 6550 2125 50  0001 C CNN
F 3 "" H 6500 2125 60  0001 C CNN
	1    6500 2125
	1    0    0    -1  
$EndComp
$Comp
L C C25
U 1 1 5400EF72
P 8300 1775
F 0 "C25" H 8350 1875 50  0000 L CNN
F 1 "1u" H 8350 1675 50  0000 L CNN
F 2 "SM0805" H 8350 1775 50  0001 C CNN
F 3 "" H 8300 1775 60  0001 C CNN
	1    8300 1775
	1    0    0    -1  
$EndComp
$Comp
L +3VR #PWR021
U 1 1 5400F603
P 8650 1575
F 0 "#PWR021" H 8650 1535 30  0001 C CNN
F 1 "+3VR" H 8650 1685 30  0000 C CNN
F 2 "~" H 8650 1575 60  0000 C CNN
F 3 "~" H 8650 1575 60  0000 C CNN
	1    8650 1575
	1    0    0    -1  
$EndComp
$Comp
L MAX5491 UR2
U 1 1 5400F6B6
P 6625 3125
F 0 "UR2" H 6625 2975 60  0000 C CNN
F 1 "MAX5491" H 6625 3325 60  0000 C CNN
F 2 "sot23" H 6575 3225 60  0000 C CNN
F 3 "" H 6575 3225 60  0000 C CNN
	1    6625 3125
	1    0    0    -1  
$EndComp
$Comp
L GND #PWR022
U 1 1 5400F6C3
P 6425 3250
F 0 "#PWR022" H 6425 3250 30  0001 C CNN
F 1 "GND" H 6425 3180 30  0001 C CNN
F 2 "" H 6425 3250 60  0000 C CNN
F 3 "" H 6425 3250 60  0000 C CNN
	1    6425 3250
	1    0    0    -1  
$EndComp
$Comp
L R R10
U 1 1 5400F860
P 7075 3075
F 0 "R10" V 7155 3075 40  0000 C CNN
F 1 "10k" V 7082 3076 40  0000 C CNN
F 2 "SM0805" V 7005 3075 30  0000 C CNN
F 3 "~" H 7075 3075 30  0000 C CNN
	1    7075 3075
	0    -1   -1   0   
$EndComp
$Comp
L C C19
U 1 1 5400F86D
P 7325 3275
F 0 "C19" H 7375 3375 50  0000 L CNN
F 1 "1u" H 7375 3175 50  0000 L CNN
F 2 "SM0805" H 7375 3275 50  0001 C CNN
F 3 "" H 7325 3275 60  0001 C CNN
	1    7325 3275
	1    0    0    -1  
$EndComp
$Comp
L GND #PWR023
U 1 1 5400F873
P 7325 3475
F 0 "#PWR023" H 7325 3475 30  0001 C CNN
F 1 "GND" H 7325 3405 30  0001 C CNN
F 2 "" H 7325 3475 60  0000 C CNN
F 3 "" H 7325 3475 60  0000 C CNN
	1    7325 3475
	1    0    0    -1  
$EndComp
$Comp
L +3VR #PWR024
U 1 1 5400FB9C
P 6275 3025
F 0 "#PWR024" H 6275 2985 30  0001 C CNN
F 1 "+3VR" H 6275 3135 30  0000 C CNN
F 2 "~" H 6275 3025 60  0000 C CNN
F 3 "~" H 6275 3025 60  0000 C CNN
	1    6275 3025
	1    0    0    -1  
$EndComp
$Comp
L OPA350 U11
U 1 1 5400FC47
P 8025 3175
F 0 "U11" H 8025 3325 60  0000 L CNN
F 1 "OPA350" H 8025 3025 60  0000 L CNN
F 2 "SSOP8" H 8025 3175 60  0000 C CNN
F 3 "" H 8025 3175 60  0000 C CNN
	1    8025 3175
	1    0    0    -1  
$EndComp
$Comp
L GND #PWR025
U 1 1 5400FE44
P 7925 3475
F 0 "#PWR025" H 7925 3475 30  0001 C CNN
F 1 "GND" H 7925 3405 30  0001 C CNN
F 2 "" H 7925 3475 60  0000 C CNN
F 3 "" H 7925 3475 60  0000 C CNN
	1    7925 3475
	1    0    0    -1  
$EndComp
$Comp
L +3.3V #PWR026
U 1 1 5400FE6F
P 7925 2675
F 0 "#PWR026" H 7925 2635 30  0001 C CNN
F 1 "+3.3V" H 7925 2785 30  0000 C CNN
F 2 "" H 7925 2675 60  0001 C CNN
F 3 "" H 7925 2675 60  0001 C CNN
	1    7925 2675
	1    0    0    -1  
$EndComp
$Comp
L C C22
U 1 1 5400FF4E
P 8125 2775
F 0 "C22" H 8175 2875 50  0000 L CNN
F 1 "100n" H 8175 2675 50  0000 L CNN
F 2 "SM0805" H 8175 2775 50  0001 C CNN
F 3 "" H 8125 2775 60  0001 C CNN
	1    8125 2775
	0    -1   -1   0   
$EndComp
$Comp
L GND #PWR027
U 1 1 5400FF60
P 8325 2775
F 0 "#PWR027" H 8325 2775 30  0001 C CNN
F 1 "GND" H 8325 2705 30  0001 C CNN
F 2 "" H 8325 2775 60  0000 C CNN
F 3 "" H 8325 2775 60  0000 C CNN
	1    8325 2775
	0    -1   -1   0   
$EndComp
$Comp
L C C29
U 1 1 5400FF66
P 8775 3375
F 0 "C29" H 8825 3475 50  0000 L CNN
F 1 "100n" H 8825 3275 50  0000 L CNN
F 2 "SM0805" H 8825 3375 50  0001 C CNN
F 3 "" H 8775 3375 60  0001 C CNN
	1    8775 3375
	1    0    0    -1  
$EndComp
$Comp
L C C31
U 1 1 5400FF6C
P 9050 3375
F 0 "C31" H 9100 3475 50  0000 L CNN
F 1 "1u" H 9100 3275 50  0000 L CNN
F 2 "SM0805" H 9100 3375 50  0001 C CNN
F 3 "" H 9050 3375 60  0001 C CNN
	1    9050 3375
	1    0    0    -1  
$EndComp
$Comp
L C C34
U 1 1 5400FF72
P 9325 3375
F 0 "C34" H 9375 3475 50  0000 L CNN
F 1 "47u" H 9375 3275 50  0000 L CNN
F 2 "SM1206" H 9375 3375 50  0001 C CNN
F 3 "" H 9325 3375 60  0001 C CNN
	1    9325 3375
	1    0    0    -1  
$EndComp
$Comp
L GND #PWR028
U 1 1 5400FF78
P 8775 3575
F 0 "#PWR028" H 8775 3575 30  0001 C CNN
F 1 "GND" H 8775 3505 30  0001 C CNN
F 2 "" H 8775 3575 60  0000 C CNN
F 3 "" H 8775 3575 60  0000 C CNN
	1    8775 3575
	1    0    0    -1  
$EndComp
$Comp
L GND #PWR029
U 1 1 5400FF7E
P 9050 3575
F 0 "#PWR029" H 9050 3575 30  0001 C CNN
F 1 "GND" H 9050 3505 30  0001 C CNN
F 2 "" H 9050 3575 60  0000 C CNN
F 3 "" H 9050 3575 60  0000 C CNN
	1    9050 3575
	1    0    0    -1  
$EndComp
$Comp
L GND #PWR030
U 1 1 5400FF84
P 9325 3575
F 0 "#PWR030" H 9325 3575 30  0001 C CNN
F 1 "GND" H 9325 3505 30  0001 C CNN
F 2 "" H 9325 3575 60  0000 C CNN
F 3 "" H 9325 3575 60  0000 C CNN
	1    9325 3575
	1    0    0    -1  
$EndComp
$Comp
L +1.5VR #PWR031
U 1 1 540102AD
P 9325 3000
F 0 "#PWR031" H 9325 2960 30  0001 C CNN
F 1 "+1.5VR" H 9325 3110 30  0000 C CNN
F 2 "~" H 9325 3000 60  0000 C CNN
F 3 "~" H 9325 3000 60  0000 C CNN
	1    9325 3000
	1    0    0    -1  
$EndComp
$Comp
L PWR_FLAG #FLG032
U 1 1 540102BC
P 9325 3000
F 0 "#FLG032" H 9325 3095 30  0001 C CNN
F 1 "PWR_FLAG" H 9325 3180 30  0000 C CNN
F 2 "" H 9325 3000 60  0000 C CNN
F 3 "" H 9325 3000 60  0000 C CNN
	1    9325 3000
	0    -1   -1   0   
$EndComp
Text Notes 8725 725  0    60   ~ 0
Reference Voltages
Text Label 1075 4550 2    60   ~ 0
PC7
Text Label 1075 4650 2    60   ~ 0
PC5
Text Label 1075 4750 2    60   ~ 0
PC4
$Comp
L +3.3V #PWR033
U 1 1 5401064D
P 1525 4175
F 0 "#PWR033" H 1525 4135 30  0001 C CNN
F 1 "+3.3V" H 1525 4285 30  0000 C CNN
F 2 "" H 1525 4175 60  0001 C CNN
F 3 "" H 1525 4175 60  0001 C CNN
	1    1525 4175
	1    0    0    -1  
$EndComp
$Comp
L C C1
U 1 1 54010664
P 1725 4225
F 0 "C1" H 1725 4325 40  0000 L CNN
F 1 "100n" H 1731 4140 40  0000 L CNN
F 2 "SM0805" H 1763 4075 30  0000 C CNN
F 3 "~" H 1725 4225 60  0000 C CNN
	1    1725 4225
	0    -1   -1   0   
$EndComp
$Comp
L GND #PWR034
U 1 1 5401077A
P 1925 4225
F 0 "#PWR034" H 1925 4225 30  0001 C CNN
F 1 "GND" H 1925 4155 30  0001 C CNN
F 2 "" H 1925 4225 60  0000 C CNN
F 3 "" H 1925 4225 60  0000 C CNN
	1    1925 4225
	0    -1   -1   0   
$EndComp
$Comp
L GND #PWR035
U 1 1 54010793
P 1525 5100
F 0 "#PWR035" H 1525 5100 30  0001 C CNN
F 1 "GND" H 1525 5030 30  0001 C CNN
F 2 "" H 1525 5100 60  0000 C CNN
F 3 "" H 1525 5100 60  0000 C CNN
	1    1525 5100
	1    0    0    -1  
$EndComp
$Comp
L C C2
U 1 1 54010799
P 1925 5100
F 0 "C2" H 1925 5200 40  0000 L CNN
F 1 "100n" H 1931 5015 40  0000 L CNN
F 2 "SM0805" H 1963 4950 30  0000 C CNN
F 3 "~" H 1925 5100 60  0000 C CNN
	1    1925 5100
	0    -1   -1   0   
$EndComp
$Comp
L MAX5443 U2
U 1 1 540107A1
P 1625 4700
F 0 "U2" H 1625 5050 40  0000 L BNN
F 1 "MAX5443" H 1625 5000 40  0000 L BNN
F 2 "SSOP8" H 1625 4700 30  0000 C CIN
F 3 "" H 1625 4700 60  0000 C CNN
	1    1625 4700
	1    0    0    -1  
$EndComp
$Comp
L C C3
U 1 1 540107AE
P 1925 5300
F 0 "C3" H 1925 5400 40  0000 L CNN
F 1 "1u" H 1931 5215 40  0000 L CNN
F 2 "SM0805" H 1963 5150 30  0000 C CNN
F 3 "~" H 1925 5300 60  0000 C CNN
	1    1925 5300
	0    -1   -1   0   
$EndComp
$Comp
L GND #PWR036
U 1 1 540108CB
P 2275 5200
F 0 "#PWR036" H 2275 5200 30  0001 C CNN
F 1 "GND" H 2275 5130 30  0001 C CNN
F 2 "" H 2275 5200 60  0000 C CNN
F 3 "" H 2275 5200 60  0000 C CNN
	1    2275 5200
	0    -1   -1   0   
$EndComp
$Comp
L +3VR #PWR037
U 1 1 54010958
P 1725 5475
F 0 "#PWR037" H 1725 5435 30  0001 C CNN
F 1 "+3VR" H 1725 5585 30  0000 C CNN
F 2 "~" H 1725 5475 60  0000 C CNN
F 3 "~" H 1725 5475 60  0000 C CNN
	1    1725 5475
	-1   0    0    1   
$EndComp
$Comp
L +3.3V #PWR038
U 1 1 54010B04
P 1075 4850
F 0 "#PWR038" H 1075 4810 30  0001 C CNN
F 1 "+3.3V" H 1075 4960 30  0000 C CNN
F 2 "" H 1075 4850 60  0001 C CNN
F 3 "" H 1075 4850 60  0001 C CNN
	1    1075 4850
	0    -1   -1   0   
$EndComp
$Comp
L MAX4477 U7
U 1 1 54010B8D
P 4000 4800
F 0 "U7" H 4000 4950 60  0000 L CNN
F 1 "MAX4477" H 4000 4650 60  0000 L CNN
F 2 "SSOP8" H 4000 4800 60  0000 C CNN
F 3 "" H 4000 4800 60  0000 C CNN
	1    4000 4800
	1    0    0    -1  
$EndComp
$Comp
L MAX4477 U7
U 2 1 54010BA4
P 6150 4900
F 0 "U7" H 6150 5050 60  0000 L CNN
F 1 "MAX4477" H 6150 4750 60  0000 L CNN
F 2 "SSOP8" H 6150 4900 60  0000 C CNN
F 3 "" H 6150 4900 60  0000 C CNN
	2    6150 4900
	1    0    0    -1  
$EndComp
$Comp
L R R1
U 1 1 54010BCC
P 2425 4700
F 0 "R1" V 2505 4700 40  0000 C CNN
F 1 "18.7k" V 2432 4701 40  0000 C CNN
F 2 "SM0805" V 2355 4700 30  0000 C CNN
F 3 "~" H 2425 4700 30  0000 C CNN
	1    2425 4700
	0    -1   -1   0   
$EndComp
$Comp
L R R2
U 1 1 54010BD9
P 3025 4700
F 0 "R2" V 3105 4700 40  0000 C CNN
F 1 "18.7k" V 3032 4701 40  0000 C CNN
F 2 "SM0805" V 2955 4700 30  0000 C CNN
F 3 "~" H 3025 4700 30  0000 C CNN
	1    3025 4700
	0    -1   -1   0   
$EndComp
$Comp
L C C7
U 1 1 54010CE8
P 2725 4900
F 0 "C7" H 2725 5000 40  0000 L CNN
F 1 "180p" H 2731 4815 40  0000 L CNN
F 2 "SM0805" H 2763 4750 30  0000 C CNN
F 3 "~" H 2725 4900 60  0000 C CNN
	1    2725 4900
	1    0    0    -1  
$EndComp
$Comp
L C C10
U 1 1 54010EB7
P 3450 4500
F 0 "C10" H 3450 4600 40  0000 L CNN
F 1 "160p" H 3456 4415 40  0000 L CNN
F 2 "SM0805" H 3488 4350 30  0000 C CNN
F 3 "~" H 3450 4500 60  0000 C CNN
	1    3450 4500
	1    0    0    -1  
$EndComp
$Comp
L GND #PWR039
U 1 1 54010EC9
P 3900 5100
F 0 "#PWR039" H 3900 5100 30  0001 C CNN
F 1 "GND" H 3900 5030 30  0001 C CNN
F 2 "" H 3900 5100 60  0000 C CNN
F 3 "" H 3900 5100 60  0000 C CNN
	1    3900 5100
	1    0    0    -1  
$EndComp
$Comp
L GND #PWR040
U 1 1 54010ECF
P 3450 4300
F 0 "#PWR040" H 3450 4300 30  0001 C CNN
F 1 "GND" H 3450 4230 30  0001 C CNN
F 2 "" H 3450 4300 60  0000 C CNN
F 3 "" H 3450 4300 60  0000 C CNN
	1    3450 4300
	-1   0    0    1   
$EndComp
$Comp
L R R4
U 1 1 54010EDF
P 3650 5150
F 0 "R4" V 3730 5150 40  0000 C CNN
F 1 "1k" V 3657 5151 40  0000 C CNN
F 2 "SM0805" V 3580 5150 30  0000 C CNN
F 3 "~" H 3650 5150 30  0000 C CNN
	1    3650 5150
	-1   0    0    1   
$EndComp
$Comp
L +5V #PWR041
U 1 1 5401101A
P 3900 4375
F 0 "#PWR041" H 3900 4465 20  0001 C CNN
F 1 "+5V" H 3900 4465 30  0000 C CNN
F 2 "" H 3900 4375 60  0000 C CNN
F 3 "" H 3900 4375 60  0000 C CNN
	1    3900 4375
	1    0    0    -1  
$EndComp
$Comp
L C C11
U 1 1 54011027
P 4100 4425
F 0 "C11" H 4100 4525 40  0000 L CNN
F 1 "100n" H 4106 4340 40  0000 L CNN
F 2 "SM0805" H 4138 4275 30  0000 C CNN
F 3 "~" H 4100 4425 60  0000 C CNN
	1    4100 4425
	0    -1   -1   0   
$EndComp
$Comp
L GND #PWR042
U 1 1 5401102D
P 4300 4425
F 0 "#PWR042" H 4300 4425 30  0001 C CNN
F 1 "GND" H 4300 4355 30  0001 C CNN
F 2 "" H 4300 4425 60  0000 C CNN
F 3 "" H 4300 4425 60  0000 C CNN
	1    4300 4425
	0    -1   -1   0   
$EndComp
$Comp
L R R5
U 1 1 54011158
P 4700 4800
F 0 "R5" V 4780 4800 40  0000 C CNN
F 1 "25.5k" V 4707 4801 40  0000 C CNN
F 2 "SM0805" V 4630 4800 30  0000 C CNN
F 3 "~" H 4700 4800 30  0000 C CNN
	1    4700 4800
	0    -1   -1   0   
$EndComp
$Comp
L R R6
U 1 1 5401115E
P 5300 4800
F 0 "R6" V 5380 4800 40  0000 C CNN
F 1 "25.5k" V 5307 4801 40  0000 C CNN
F 2 "SM0805" V 5230 4800 30  0000 C CNN
F 3 "~" H 5300 4800 30  0000 C CNN
	1    5300 4800
	0    -1   -1   0   
$EndComp
$Comp
L C C12
U 1 1 54011164
P 5000 5000
F 0 "C12" H 5000 5100 40  0000 L CNN
F 1 "180p" H 5006 4915 40  0000 L CNN
F 2 "SM0805" H 5038 4850 30  0000 C CNN
F 3 "~" H 5000 5000 60  0000 C CNN
	1    5000 5000
	1    0    0    -1  
$EndComp
$Comp
L C C13
U 1 1 5401116C
P 5675 4600
F 0 "C13" H 5675 4700 40  0000 L CNN
F 1 "68p" H 5681 4515 40  0000 L CNN
F 2 "SM0805" H 5713 4450 30  0000 C CNN
F 3 "~" H 5675 4600 60  0000 C CNN
	1    5675 4600
	1    0    0    -1  
$EndComp
$Comp
L GND #PWR043
U 1 1 54011172
P 5675 4400
F 0 "#PWR043" H 5675 4400 30  0001 C CNN
F 1 "GND" H 5675 4330 30  0001 C CNN
F 2 "" H 5675 4400 60  0000 C CNN
F 3 "" H 5675 4400 60  0000 C CNN
	1    5675 4400
	-1   0    0    1   
$EndComp
$Comp
L R R8
U 1 1 540112DB
P 5800 5250
F 0 "R8" V 5880 5250 40  0000 C CNN
F 1 "1k" V 5807 5251 40  0000 C CNN
F 2 "SM0805" V 5730 5250 30  0000 C CNN
F 3 "~" H 5800 5250 30  0000 C CNN
	1    5800 5250
	-1   0    0    1   
$EndComp
Text Label 6650 4900 0    60   ~ 0
DAC_OUT
Text Notes 7125 4025 2    60   ~ 0
DAC and filter
$Comp
L MAX5491 UR1
U 1 1 540114B7
P 1975 7250
F 0 "UR1" H 1975 7100 60  0000 C CNN
F 1 "MAX5491" H 1975 7450 60  0000 C CNN
F 2 "sot23" H 1925 7350 60  0000 C CNN
F 3 "" H 1925 7350 60  0000 C CNN
	1    1975 7250
	1    0    0    1   
$EndComp
Text Label 1475 7250 2    60   ~ 0
DAC_OUT
$Comp
L LMP7702 U4
U 1 1 54011664
P 2675 7200
F 0 "U4" H 2675 7350 60  0000 L CNN
F 1 "LMP7702" H 2675 7050 60  0000 L CNN
F 2 "so-8" H 2675 7200 60  0000 C CNN
F 3 "" H 2675 7200 60  0000 C CNN
	1    2675 7200
	1    0    0    -1  
$EndComp
$Comp
L +1.5VR #PWR044
U 1 1 54011712
P 2250 7100
F 0 "#PWR044" H 2250 7060 30  0001 C CNN
F 1 "+1.5VR" H 2250 7210 30  0000 C CNN
F 2 "~" H 2250 7100 60  0000 C CNN
F 3 "~" H 2250 7100 60  0000 C CNN
	1    2250 7100
	0    -1   -1   0   
$EndComp
$Comp
L C C8
U 1 1 540117F8
P 2775 6800
F 0 "C8" H 2775 6900 40  0000 L CNN
F 1 "100n" H 2781 6715 40  0000 L CNN
F 2 "SM0805" H 2813 6650 30  0000 C CNN
F 3 "~" H 2775 6800 60  0000 C CNN
	1    2775 6800
	0    -1   -1   0   
$EndComp
$Comp
L GND #PWR045
U 1 1 54011974
P 2975 6800
F 0 "#PWR045" H 2975 6800 30  0001 C CNN
F 1 "GND" H 2975 6730 30  0001 C CNN
F 2 "" H 2975 6800 60  0000 C CNN
F 3 "" H 2975 6800 60  0000 C CNN
	1    2975 6800
	0    -1   -1   0   
$EndComp
$Comp
L GND #PWR046
U 1 1 5401197A
P 2575 7500
F 0 "#PWR046" H 2575 7500 30  0001 C CNN
F 1 "GND" H 2575 7430 30  0001 C CNN
F 2 "" H 2575 7500 60  0000 C CNN
F 3 "" H 2575 7500 60  0000 C CNN
	1    2575 7500
	1    0    0    -1  
$EndComp
$Comp
L +3.3V #PWR047
U 1 1 54011A27
P 2575 6750
F 0 "#PWR047" H 2575 6710 30  0001 C CNN
F 1 "+3.3V" H 2575 6860 30  0000 C CNN
F 2 "" H 2575 6750 60  0000 C CNN
F 3 "" H 2575 6750 60  0000 C CNN
	1    2575 6750
	1    0    0    -1  
$EndComp
$Comp
L LMP7702 U4
U 2 1 54011A36
P 2550 8150
F 0 "U4" H 2550 8300 60  0000 L CNN
F 1 "LMP7702" H 2550 8000 60  0000 L CNN
F 2 "so-8" H 2550 8150 60  0000 C CNN
F 3 "" H 2550 8150 60  0000 C CNN
	2    2550 8150
	-1   0    0    1   
$EndComp
$Comp
L MAX4737 U3
U 1 1 540604B9
P 3650 7100
F 0 "U3" H 3650 6800 60  0000 C CNN
F 1 "MAX4737" H 3650 7500 60  0000 C CNN
F 2 "tssop-14" H 3650 7100 60  0000 C CNN
F 3 "" H 3650 7100 60  0000 C CNN
	1    3650 7100
	1    0    0    -1  
$EndComp
$Comp
L GND #PWR048
U 1 1 5406061E
P 3450 7400
F 0 "#PWR048" H 3450 7400 30  0001 C CNN
F 1 "GND" H 3450 7330 30  0001 C CNN
F 2 "" H 3450 7400 60  0000 C CNN
F 3 "" H 3450 7400 60  0000 C CNN
	1    3450 7400
	1    0    0    -1  
$EndComp
$Comp
L C C9
U 1 1 54060624
P 3250 6500
F 0 "C9" H 3250 6600 40  0000 L CNN
F 1 "10n" H 3256 6415 40  0000 L CNN
F 2 "SM0805" H 3288 6350 30  0000 C CNN
F 3 "~" H 3250 6500 60  0000 C CNN
	1    3250 6500
	0    -1   -1   0   
$EndComp
$Comp
L GND #PWR049
U 1 1 5406062A
P 3050 6500
F 0 "#PWR049" H 3050 6500 30  0001 C CNN
F 1 "GND" H 3050 6430 30  0001 C CNN
F 2 "" H 3050 6500 60  0000 C CNN
F 3 "" H 3050 6500 60  0000 C CNN
	1    3050 6500
	0    1    1    0   
$EndComp
$Comp
L +3.3V #PWR050
U 1 1 54060630
P 3450 6500
F 0 "#PWR050" H 3450 6460 30  0001 C CNN
F 1 "+3.3V" H 3450 6610 30  0000 C CNN
F 2 "" H 3450 6500 60  0000 C CNN
F 3 "" H 3450 6500 60  0000 C CNN
	1    3450 6500
	1    0    0    -1  
$EndComp
Text Label 3875 6500 0    60   ~ 0
PB5
Text Label 4400 7800 0    60   ~ 0
COUNTER
$Comp
L MAX4737 U3
U 2 1 54060858
P 3225 7775
F 0 "U3" H 3225 7475 60  0000 C CNN
F 1 "MAX4737" H 3225 8175 60  0000 C CNN
F 2 "tssop-14" H 3225 7775 60  0000 C CNN
F 3 "" H 3225 7775 60  0000 C CNN
	2    3225 7775
	0    1    1    0   
$EndComp
Text Label 3800 7775 0    60   ~ 0
PB3
Text Label 3850 8250 0    60   ~ 0
REFERENCE
$Comp
L LMP7715MF U5
U 1 1 54060BDE
P 2550 9675
F 0 "U5" H 2550 9825 60  0000 L CNN
F 1 "LMP7715MF" H 2550 9525 60  0000 L CNN
F 2 "SOT23-5" H 2550 9675 60  0000 C CNN
F 3 "~" H 2550 9675 60  0000 C CNN
	1    2550 9675
	1    0    0    -1  
$EndComp
$Comp
L GND #PWR051
U 1 1 54060CA3
P 2450 9975
F 0 "#PWR051" H 2450 9975 30  0001 C CNN
F 1 "GND" H 2450 9905 30  0001 C CNN
F 2 "" H 2450 9975 60  0000 C CNN
F 3 "" H 2450 9975 60  0000 C CNN
	1    2450 9975
	1    0    0    -1  
$EndComp
$Comp
L C C6
U 1 1 54060D66
P 2650 9225
F 0 "C6" H 2650 9325 40  0000 L CNN
F 1 "100n" H 2656 9140 40  0000 L CNN
F 2 "SM0805" H 2688 9075 30  0000 C CNN
F 3 "~" H 2650 9225 60  0000 C CNN
	1    2650 9225
	0    -1   -1   0   
$EndComp
$Comp
L GND #PWR052
U 1 1 54060D6C
P 2850 9225
F 0 "#PWR052" H 2850 9225 30  0001 C CNN
F 1 "GND" H 2850 9155 30  0001 C CNN
F 2 "" H 2850 9225 60  0000 C CNN
F 3 "" H 2850 9225 60  0000 C CNN
	1    2850 9225
	0    -1   -1   0   
$EndComp
$Comp
L +3.3V #PWR053
U 1 1 54060E31
P 2450 9225
F 0 "#PWR053" H 2450 9185 30  0001 C CNN
F 1 "+3.3V" H 2450 9335 30  0000 C CNN
F 2 "" H 2450 9225 60  0000 C CNN
F 3 "" H 2450 9225 60  0000 C CNN
	1    2450 9225
	1    0    0    -1  
$EndComp
$Comp
L R R3
U 1 1 54060E39
P 3350 9675
F 0 "R3" V 3430 9675 40  0000 C CNN
F 1 "100" V 3357 9676 40  0000 C CNN
F 2 "SM0805" V 3280 9675 30  0000 C CNN
F 3 "~" H 3350 9675 30  0000 C CNN
	1    3350 9675
	0    -1   -1   0   
$EndComp
Text Label 3800 9675 0    60   ~ 0
RSHIELD
$Comp
L MAX4737 U3
U 3 1 54060FA7
P 5600 8900
F 0 "U3" H 5600 8600 60  0000 C CNN
F 1 "MAX4737" H 5600 9300 60  0000 C CNN
F 2 "tssop-14" H 5600 8900 60  0000 C CNN
F 3 "" H 5600 8900 60  0000 C CNN
	3    5600 8900
	1    0    0    -1  
$EndComp
Text Label 4800 8900 2    60   ~ 0
WORKING
Text Label 5600 8600 0    60   ~ 0
PB4
$Comp
L LMP7721 U10
U 1 1 540610CD
P 7400 8900
F 0 "U10" H 7400 9200 60  0000 L CNN
F 1 "LMP7721" H 7400 8600 60  0000 L CNN
F 2 "so-8" H 7400 8900 60  0000 C CNN
F 3 "~" H 7400 8900 60  0000 C CNN
	1    7400 8900
	1    0    0    -1  
$EndComp
$Comp
L GND #PWR054
U 1 1 540610DA
P 7300 9200
F 0 "#PWR054" H 7300 9200 30  0001 C CNN
F 1 "GND" H 7300 9130 30  0001 C CNN
F 2 "" H 7300 9200 60  0000 C CNN
F 3 "" H 7300 9200 60  0000 C CNN
	1    7300 9200
	1    0    0    -1  
$EndComp
$Comp
L +1.5VR #PWR055
U 1 1 540611A3
P 7050 8800
F 0 "#PWR055" H 7050 8760 30  0001 C CNN
F 1 "+1.5VR" H 7050 8910 30  0000 C CNN
F 2 "~" H 7050 8800 60  0000 C CNN
F 3 "~" H 7050 8800 60  0000 C CNN
	1    7050 8800
	0    -1   -1   0   
$EndComp
$Comp
L C C17
U 1 1 540611A9
P 7100 8400
F 0 "C17" H 7100 8500 40  0000 L CNN
F 1 "100n" H 7106 8315 40  0000 L CNN
F 2 "SM0805" H 7138 8250 30  0000 C CNN
F 3 "~" H 7100 8400 60  0000 C CNN
	1    7100 8400
	0    -1   -1   0   
$EndComp
$Comp
L GND #PWR056
U 1 1 540611C5
P 6900 8400
F 0 "#PWR056" H 6900 8400 30  0001 C CNN
F 1 "GND" H 6900 8330 30  0001 C CNN
F 2 "" H 6900 8400 60  0000 C CNN
F 3 "" H 6900 8400 60  0000 C CNN
	1    6900 8400
	0    1    1    0   
$EndComp
$Comp
L +3.3V #PWR057
U 1 1 540611CB
P 7300 8400
F 0 "#PWR057" H 7300 8360 30  0001 C CNN
F 1 "+3.3V" H 7300 8510 30  0000 C CNN
F 2 "" H 7300 8400 60  0000 C CNN
F 3 "" H 7300 8400 60  0000 C CNN
	1    7300 8400
	1    0    0    -1  
$EndComp
Text Label 7600 9000 0    39   ~ 0
WSHIELD
Text Label 7600 8800 0    39   ~ 0
WSHIELD
Text Label 6025 9950 2    60   ~ 0
WSHIELD
$Comp
L R R9
U 1 1 540612B3
P 6475 9950
F 0 "R9" V 6555 9950 40  0000 C CNN
F 1 "100" V 6482 9951 40  0000 C CNN
F 2 "SM0805" V 6405 9950 30  0000 C CNN
F 3 "~" H 6475 9950 30  0000 C CNN
	1    6475 9950
	0    1    -1   0   
$EndComp
$Comp
L +3.3V #PWR058
U 1 1 540612AD
P 7375 9500
F 0 "#PWR058" H 7375 9460 30  0001 C CNN
F 1 "+3.3V" H 7375 9610 30  0000 C CNN
F 2 "" H 7375 9500 60  0000 C CNN
F 3 "" H 7375 9500 60  0000 C CNN
	1    7375 9500
	-1   0    0    -1  
$EndComp
$Comp
L GND #PWR059
U 1 1 540612A7
P 6975 9500
F 0 "#PWR059" H 6975 9500 30  0001 C CNN
F 1 "GND" H 6975 9430 30  0001 C CNN
F 2 "" H 6975 9500 60  0000 C CNN
F 3 "" H 6975 9500 60  0000 C CNN
	1    6975 9500
	0    1    -1   0   
$EndComp
$Comp
L C C18
U 1 1 540612A1
P 7175 9500
F 0 "C18" H 7175 9600 40  0000 L CNN
F 1 "100n" H 7181 9415 40  0000 L CNN
F 2 "SM0805" H 7213 9350 30  0000 C CNN
F 3 "~" H 7175 9500 60  0000 C CNN
	1    7175 9500
	0    1    -1   0   
$EndComp
$Comp
L GND #PWR060
U 1 1 5406129B
P 7375 10250
F 0 "#PWR060" H 7375 10250 30  0001 C CNN
F 1 "GND" H 7375 10180 30  0001 C CNN
F 2 "" H 7375 10250 60  0000 C CNN
F 3 "" H 7375 10250 60  0000 C CNN
	1    7375 10250
	-1   0    0    -1  
$EndComp
$Comp
L LMP7715MF U9
U 1 1 54061295
P 7275 9950
F 0 "U9" H 7275 10100 60  0000 L CNN
F 1 "LMP7715MF" H 7275 9800 60  0000 L CNN
F 2 "SOT23-5" H 7275 9950 60  0000 C CNN
F 3 "~" H 7275 9950 60  0000 C CNN
	1    7275 9950
	-1   0    0    -1  
$EndComp
$Comp
L +1.5VR #PWR061
U 1 1 540612C2
P 7625 9850
F 0 "#PWR061" H 7625 9810 30  0001 C CNN
F 1 "+1.5VR" H 7625 9960 30  0000 C CNN
F 2 "~" H 7625 9850 60  0000 C CNN
F 3 "~" H 7625 9850 60  0000 C CNN
	1    7625 9850
	0    1    1    0   
$EndComp
$Comp
L MAX4617 U12
U 1 1 54061CDC
P 8500 7650
F 0 "U12" H 8500 7000 60  0000 C CNN
F 1 "MAX4617" H 8500 7950 60  0000 C CNN
F 2 "tssop-16" H 8500 7650 60  0000 C CNN
F 3 "" H 8500 7650 60  0000 C CNN
	1    8500 7650
	1    0    0    -1  
$EndComp
$Comp
L C C28
U 1 1 54061DAE
P 8700 7100
F 0 "C28" H 8700 7200 40  0000 L CNN
F 1 "100n" H 8706 7015 40  0000 L CNN
F 2 "SM0805" H 8738 6950 30  0000 C CNN
F 3 "~" H 8700 7100 60  0000 C CNN
	1    8700 7100
	0    -1   -1   0   
$EndComp
$Comp
L GND #PWR062
U 1 1 54061DB4
P 8500 7100
F 0 "#PWR062" H 8500 7100 30  0001 C CNN
F 1 "GND" H 8500 7030 30  0001 C CNN
F 2 "" H 8500 7100 60  0000 C CNN
F 3 "" H 8500 7100 60  0000 C CNN
	1    8500 7100
	0    1    1    0   
$EndComp
$Comp
L +3.3V #PWR063
U 1 1 54061DBA
P 8900 7100
F 0 "#PWR063" H 8900 7060 30  0001 C CNN
F 1 "+3.3V" H 8900 7210 30  0000 C CNN
F 2 "" H 8900 7100 60  0000 C CNN
F 3 "" H 8900 7100 60  0000 C CNN
	1    8900 7100
	1    0    0    -1  
$EndComp
$Comp
L GND #PWR064
U 1 1 54061E8E
P 8150 8275
F 0 "#PWR064" H 8150 8275 30  0001 C CNN
F 1 "GND" H 8150 8205 30  0001 C CNN
F 2 "" H 8150 8275 60  0000 C CNN
F 3 "" H 8150 8275 60  0000 C CNN
	1    8150 8275
	1    0    0    -1  
$EndComp
Text Label 8850 7950 0    39   ~ 0
PB6
Text Label 8850 8050 0    39   ~ 0
PB7
Text Label 8850 8150 0    39   ~ 0
PD4
$Comp
L R R15
U 1 1 54062035
P 9750 6275
F 0 "R15" V 9830 6275 40  0000 C CNN
F 1 "100" V 9757 6276 40  0000 C CNN
F 2 "SM0805" V 9680 6275 30  0000 C CNN
F 3 "~" H 9750 6275 30  0000 C CNN
	1    9750 6275
	0    -1   -1   0   
$EndComp
$Comp
L C C37
U 1 1 54062044
P 9750 6425
F 0 "C37" H 9750 6525 40  0000 L CNN
F 1 "60n" H 9756 6340 40  0000 L CNN
F 2 "SM0805" H 9788 6275 30  0000 C CNN
F 3 "~" H 9750 6425 60  0000 C CNN
	1    9750 6425
	0    -1   -1   0   
$EndComp
$Comp
L R R19
U 1 1 5406205B
P 10125 6550
F 0 "R19" V 10205 6550 40  0000 C CNN
F 1 "3k" V 10132 6551 40  0000 C CNN
F 2 "SM0805" V 10055 6550 30  0000 C CNN
F 3 "~" H 10125 6550 30  0000 C CNN
	1    10125 6550
	0    -1   -1   0   
$EndComp
$Comp
L C C40
U 1 1 54062061
P 10125 6700
F 0 "C40" H 10125 6800 40  0000 L CNN
F 1 "2n" H 10131 6615 40  0000 L CNN
F 2 "SM0805" H 10163 6550 30  0000 C CNN
F 3 "~" H 10125 6700 60  0000 C CNN
	1    10125 6700
	0    -1   -1   0   
$EndComp
$Comp
L R R16
U 1 1 54062067
P 9750 6825
F 0 "R16" V 9830 6825 40  0000 C CNN
F 1 "30k" V 9757 6826 40  0000 C CNN
F 2 "SM0805" V 9680 6825 30  0000 C CNN
F 3 "~" H 9750 6825 30  0000 C CNN
	1    9750 6825
	0    -1   -1   0   
$EndComp
$Comp
L C C38
U 1 1 5406206D
P 9750 6975
F 0 "C38" H 9750 7075 40  0000 L CNN
F 1 "200p" H 9756 6890 40  0000 L CNN
F 2 "SM0805" H 9788 6825 30  0000 C CNN
F 3 "~" H 9750 6975 60  0000 C CNN
	1    9750 6975
	0    -1   -1   0   
$EndComp
$Comp
L R R20
U 1 1 54062073
P 10125 7100
F 0 "R20" V 10205 7100 40  0000 C CNN
F 1 "300k" V 10132 7101 40  0000 C CNN
F 2 "SM0805" V 10055 7100 30  0000 C CNN
F 3 "~" H 10125 7100 30  0000 C CNN
	1    10125 7100
	0    -1   -1   0   
$EndComp
$Comp
L C C41
U 1 1 54062079
P 10125 7250
F 0 "C41" H 10125 7350 40  0000 L CNN
F 1 "20p" H 10131 7165 40  0000 L CNN
F 2 "SM0805" H 10163 7100 30  0000 C CNN
F 3 "~" H 10125 7250 60  0000 C CNN
	1    10125 7250
	0    -1   -1   0   
$EndComp
$Comp
L R R17
U 1 1 5406207F
P 9750 7375
F 0 "R17" V 9830 7375 40  0000 C CNN
F 1 "3M" V 9757 7376 40  0000 C CNN
F 2 "SM0805" V 9680 7375 30  0000 C CNN
F 3 "~" H 9750 7375 30  0000 C CNN
	1    9750 7375
	0    -1   -1   0   
$EndComp
$Comp
L C C39
U 1 1 54062085
P 9750 7525
F 0 "C39" H 9750 7625 40  0000 L CNN
F 1 "2p" H 9756 7440 40  0000 L CNN
F 2 "SM0805" H 9788 7375 30  0000 C CNN
F 3 "~" H 9750 7525 60  0000 C CNN
	1    9750 7525
	0    -1   -1   0   
$EndComp
$Comp
L R R21
U 1 1 5406208B
P 10125 7650
F 0 "R21" V 10205 7650 40  0000 C CNN
F 1 "30M" V 10132 7651 40  0000 C CNN
F 2 "SM2512" V 10055 7650 30  0000 C CNN
F 3 "~" H 10125 7650 30  0000 C CNN
	1    10125 7650
	0    -1   -1   0   
$EndComp
$Comp
L R R18
U 1 1 54062099
P 9750 7750
F 0 "R18" V 9830 7750 40  0000 C CNN
F 1 "100M" V 9757 7751 40  0000 C CNN
F 2 "SM2512" V 9680 7750 30  0000 C CNN
F 3 "~" H 9750 7750 30  0000 C CNN
	1    9750 7750
	0    -1   -1   0   
$EndComp
Wire Wire Line
	6000 9000 7050 9000
Wire Wire Line
	4800 9000 4800 8900
Wire Wire Line
	5200 9000 4800 9000
Wire Wire Line
	3600 9675 3800 9675
Wire Wire Line
	2450 9375 2450 9225
Wire Wire Line
	3100 9675 2900 9675
Wire Wire Line
	3100 10125 3100 9675
Wire Wire Line
	2000 10125 3100 10125
Wire Wire Line
	2000 9775 2000 10125
Wire Wire Line
	2200 9775 2000 9775
Connection ~ 3125 8250
Wire Wire Line
	3525 7775 3800 7775
Wire Wire Line
	2900 8250 3850 8250
Wire Wire Line
	3125 8175 3125 8250
Connection ~ 3125 7200
Wire Wire Line
	3125 7375 3125 7200
Wire Wire Line
	4400 7200 4400 7800
Wire Wire Line
	3650 6500 3875 6500
Wire Wire Line
	3650 6800 3650 6500
Wire Wire Line
	3450 6500 3450 6800
Wire Wire Line
	3250 7200 3025 7200
Connection ~ 2125 8150
Wire Wire Line
	1200 7350 1775 7350
Wire Wire Line
	2125 7800 2125 9575
Wire Wire Line
	2900 7800 2125 7800
Wire Wire Line
	2900 8050 2900 7800
Connection ~ 2575 6800
Wire Wire Line
	2575 6750 2575 6900
Wire Wire Line
	2250 7100 2325 7100
Wire Wire Line
	2325 7300 2175 7300
Wire Wire Line
	1775 7250 1475 7250
Wire Notes Line
	7225 6050 7225 3875
Wire Notes Line
	600  6050 11950 6050
Connection ~ 5800 5500
Wire Wire Line
	6650 4900 6500 4900
Wire Wire Line
	6650 5500 6650 4900
Wire Wire Line
	5000 5500 6650 5500
Wire Wire Line
	5000 5200 5000 5500
Connection ~ 5675 4800
Wire Wire Line
	5550 4800 5800 4800
Connection ~ 4450 4800
Connection ~ 5000 4800
Wire Wire Line
	4950 4800 5050 4800
Connection ~ 3900 4425
Wire Wire Line
	3900 4375 3900 4500
Connection ~ 3650 5400
Wire Wire Line
	4450 4800 4350 4800
Wire Wire Line
	4450 5400 4450 4800
Wire Wire Line
	2725 5400 4450 5400
Wire Wire Line
	2725 5100 2725 5400
Wire Wire Line
	3275 4700 3650 4700
Connection ~ 2725 4700
Wire Wire Line
	2675 4700 2775 4700
Connection ~ 1725 5300
Connection ~ 2125 5200
Wire Wire Line
	2275 5200 2125 5200
Wire Wire Line
	2125 5100 2125 5300
Wire Wire Line
	1725 5100 1725 5475
Connection ~ 1525 4225
Wire Wire Line
	1525 4175 1525 4300
Wire Notes Line
	9675 3875 9675 575 
Wire Wire Line
	9325 3175 9325 3000
Connection ~ 7325 3075
Connection ~ 7925 2775
Connection ~ 8775 3175
Connection ~ 8550 3175
Connection ~ 9050 3175
Wire Wire Line
	7925 2675 7925 2875
Wire Wire Line
	8375 3175 9325 3175
Wire Wire Line
	8550 3650 8550 3175
Wire Wire Line
	7550 3650 8550 3650
Wire Wire Line
	7550 3275 7550 3650
Wire Wire Line
	7675 3275 7550 3275
Wire Wire Line
	7325 3075 7675 3075
Wire Wire Line
	6275 3025 6425 3025
Wire Wire Line
	7700 1575 8650 1575
Connection ~ 8650 1575
Wire Wire Line
	6425 3250 6425 3125
Connection ~ 6500 2475
Wire Wire Line
	6500 2325 6500 2475
Connection ~ 8300 1575
Connection ~ 8125 1575
Wire Wire Line
	8125 1725 8125 1575
Wire Wire Line
	7700 1725 8125 1725
Connection ~ 8300 2025
Wire Wire Line
	8200 2025 8300 2025
Wire Wire Line
	8200 2375 8200 2025
Wire Wire Line
	7250 2375 8200 2375
Wire Wire Line
	8300 2475 8300 1975
Connection ~ 7100 2475
Wire Wire Line
	7100 2375 7100 2525
Wire Wire Line
	6300 2475 8300 2475
Wire Wire Line
	6300 1975 6300 2475
Wire Wire Line
	6300 1175 7100 1175
Wire Wire Line
	6300 1575 6300 1175
Wire Notes Line
	600  575  600  6050
Wire Notes Line
	600  3875 11950 3875
Wire Notes Line
	6150 575  6150 3875
Wire Notes Line
	9675 575  600  575 
Connection ~ 4600 3450
Connection ~ 4200 3450
Wire Wire Line
	3875 3350 3875 3275
Wire Wire Line
	4200 3350 3875 3350
Connection ~ 4200 3350
Wire Wire Line
	4200 3225 4200 3675
Connection ~ 4600 3325
Wire Wire Line
	4800 3325 4600 3325
Wire Wire Line
	4725 3225 4600 3225
Wire Wire Line
	4600 3225 4600 3675
Wire Wire Line
	3200 2300 3225 2300
Wire Wire Line
	3200 1850 3200 2300
Wire Wire Line
	3200 1650 3200 1050
Connection ~ 4200 2200
Wire Wire Line
	3700 2200 4200 2200
Wire Wire Line
	4200 2075 4200 2525
Wire Wire Line
	4500 2075 4200 2075
Wire Wire Line
	4500 1850 4500 2075
Wire Wire Line
	4725 1850 4500 1850
Wire Wire Line
	4725 2525 4600 2525
Wire Wire Line
	4725 1950 4725 2525
Wire Wire Line
	4725 1650 4200 1650
Wire Wire Line
	4300 1850 4200 1850
Wire Wire Line
	4300 1750 4300 1850
Wire Wire Line
	4725 1750 4300 1750
Connection ~ 5700 2725
Wire Wire Line
	5700 2925 5700 2725
Connection ~ 5575 2150
Wire Wire Line
	5800 2150 5800 2225
Wire Wire Line
	5075 2150 5800 2150
Connection ~ 14500 1075
Wire Wire Line
	14875 1575 14875 1475
Wire Wire Line
	14300 1575 14875 1575
Connection ~ 13925 1075
Wire Wire Line
	13925 1075 13925 925 
Connection ~ 14050 1075
Connection ~ 14100 6075
Wire Wire Line
	14100 6075 14100 6225
Connection ~ 14150 6075
Connection ~ 13950 6075
Wire Wire Line
	12850 2325 12350 2325
Wire Wire Line
	12850 1875 12850 2325
Wire Wire Line
	13000 1875 12850 1875
Wire Wire Line
	12350 2325 12350 2025
Wire Wire Line
	12350 1475 12350 1825
Wire Wire Line
	12750 1975 13000 1975
Wire Wire Line
	12750 1475 12750 1975
Wire Wire Line
	12750 1475 12350 1475
Connection ~ 14050 6075
Wire Wire Line
	13850 6075 14350 6075
Connection ~ 14250 6075
Connection ~ 13825 1075
Connection ~ 14275 1075
Wire Wire Line
	13025 1575 13025 1500
Wire Wire Line
	14875 1475 15350 1475
Connection ~ 15100 1475
Wire Wire Line
	5575 2150 5575 2225
Connection ~ 5175 2150
Wire Wire Line
	5575 2725 5800 2725
Wire Wire Line
	5800 2725 5800 2625
Connection ~ 13600 1075
Wire Wire Line
	7300 8600 7300 8400
Wire Wire Line
	7625 10050 7825 10050
Wire Wire Line
	7825 10050 7825 10400
Wire Wire Line
	7825 10400 6725 10400
Wire Wire Line
	6725 10400 6725 9950
Wire Wire Line
	6725 9950 6925 9950
Wire Wire Line
	7375 9650 7375 9500
Wire Wire Line
	6225 9950 6025 9950
Wire Wire Line
	7750 8900 11225 8900
Wire Wire Line
	8850 7450 8900 7450
Wire Wire Line
	8900 7450 8900 7100
Wire Wire Line
	8150 8000 8150 8275
Connection ~ 8150 8100
Wire Wire Line
	8850 7750 9500 7750
Wire Wire Line
	8850 7650 9875 7650
Wire Wire Line
	8850 7550 9500 7550
Wire Wire Line
	9500 7550 9500 7375
Wire Wire Line
	9550 7525 9500 7525
Connection ~ 9500 7525
Wire Wire Line
	8850 7850 9350 7850
Wire Wire Line
	9350 7850 9350 7100
Wire Wire Line
	9350 7100 9875 7100
Wire Wire Line
	9875 7100 9875 7250
Wire Wire Line
	9875 7250 9925 7250
Wire Wire Line
	8150 7450 8150 6825
Wire Wire Line
	8150 6825 9500 6825
Wire Wire Line
	9875 6550 7875 6550
Wire Wire Line
	7875 6550 7875 7850
Wire Wire Line
	7875 7850 8150 7850
Wire Wire Line
	9500 6275 8025 6275
Wire Wire Line
	8025 6275 8025 7750
Wire Wire Line
	8025 7750 8150 7750
Wire Wire Line
	8150 7550 8100 7550
Wire Wire Line
	8100 7550 8100 6175
Wire Wire Line
	8100 6175 10700 6175
Wire Wire Line
	9550 6425 9375 6425
Wire Wire Line
	9375 6425 9375 6275
Connection ~ 9375 6275
Wire Wire Line
	9550 6975 9425 6975
Wire Wire Line
	9425 6975 9425 6825
Connection ~ 9425 6825
Wire Wire Line
	9925 6700 9750 6700
Wire Wire Line
	9750 6700 9750 6550
Connection ~ 9750 6550
Wire Wire Line
	10000 6275 10700 6275
Connection ~ 10700 6275
Wire Wire Line
	9950 6425 10100 6425
Wire Wire Line
	10100 6425 10100 6275
Connection ~ 10100 6275
Wire Wire Line
	10375 6550 10700 6550
Connection ~ 10700 6550
Wire Wire Line
	10325 6700 10475 6700
Wire Wire Line
	10475 6700 10475 6550
Connection ~ 10475 6550
Wire Wire Line
	10000 6825 10700 6825
Connection ~ 10700 6825
Wire Wire Line
	9950 6975 10100 6975
Wire Wire Line
	10100 6975 10100 6825
Connection ~ 10100 6825
Wire Wire Line
	10375 7100 10700 7100
Connection ~ 10700 7100
Wire Wire Line
	10325 7250 10475 7250
Wire Wire Line
	10475 7250 10475 7100
Connection ~ 10475 7100
Wire Wire Line
	10000 7375 10700 7375
Connection ~ 10700 7375
Wire Wire Line
	9950 7525 10100 7525
Wire Wire Line
	10100 7525 10100 7375
Connection ~ 10100 7375
Wire Wire Line
	10375 7650 10700 7650
Connection ~ 10700 7650
Wire Wire Line
	10000 7750 10700 7750
Connection ~ 10700 7750
Wire Wire Line
	8150 7650 6450 7650
Wire Wire Line
	6450 7650 6450 9000
Connection ~ 6450 9000
Wire Wire Line
	10700 6175 10700 8900
Connection ~ 10700 8900
Text Label 11225 8900 0    60   ~ 0
ADC
$Comp
L ADS1255 U13
U 1 1 540648F9
P 10050 5100
F 0 "U13" H 9700 4500 60  0000 C CNN
F 1 "ADS1255" H 10050 5650 60  0000 C CNN
F 2 "SSOP20_TSSOP20_Opendous" H 10050 5100 60  0000 C CNN
F 3 "" H 10050 5100 60  0000 C CNN
	1    10050 5100
	1    0    0    -1  
$EndComp
$Comp
L +5V #PWR065
U 1 1 54064906
P 9400 4200
F 0 "#PWR065" H 9400 4290 20  0001 C CNN
F 1 "+5V" H 9400 4290 30  0000 C CNN
F 2 "" H 9400 4200 60  0000 C CNN
F 3 "" H 9400 4200 60  0000 C CNN
	1    9400 4200
	1    0    0    -1  
$EndComp
$Comp
L C C35
U 1 1 5406490C
P 9600 4200
F 0 "C35" H 9650 4300 50  0000 L CNN
F 1 "100n" H 9650 4100 50  0000 L CNN
F 2 "SM0805" H 9650 4200 50  0001 C CNN
F 3 "" H 9600 4200 60  0001 C CNN
	1    9600 4200
	0    -1   -1   0   
$EndComp
$Comp
L C C36
U 1 1 54064912
P 9725 4325
F 0 "C36" H 9775 4425 50  0000 L CNN
F 1 "10u" H 9775 4225 50  0000 L CNN
F 2 "SM0805" H 9775 4325 50  0001 C CNN
F 3 "" H 9725 4325 60  0001 C CNN
	1    9725 4325
	0    -1   -1   0   
$EndComp
$Comp
L GND #PWR066
U 1 1 54064924
P 9975 4250
F 0 "#PWR066" H 9975 4250 30  0001 C CNN
F 1 "GND" H 9975 4180 30  0001 C CNN
F 2 "" H 9975 4250 60  0000 C CNN
F 3 "" H 9975 4250 60  0000 C CNN
	1    9975 4250
	0    -1   -1   0   
$EndComp
Wire Wire Line
	9800 4200 9925 4200
Wire Wire Line
	9925 4200 9925 4325
Wire Wire Line
	9975 4250 9925 4250
Connection ~ 9925 4250
Wire Wire Line
	9525 4325 9400 4325
Wire Wire Line
	9400 4200 9400 4650
Wire Wire Line
	9400 4650 9500 4650
Connection ~ 9400 4325
$Comp
L GND #PWR067
U 1 1 54064D7E
P 9500 4750
F 0 "#PWR067" H 9500 4750 30  0001 C CNN
F 1 "GND" H 9500 4680 30  0001 C CNN
F 2 "" H 9500 4750 60  0000 C CNN
F 3 "" H 9500 4750 60  0000 C CNN
	1    9500 4750
	0    1    1    0   
$EndComp
$Comp
L C C26
U 1 1 54064D84
P 8375 4425
F 0 "C26" H 8425 4525 50  0000 L CNN
F 1 "47u" H 8425 4325 50  0000 L CNN
F 2 "SM1206" H 8425 4425 50  0001 C CNN
F 3 "" H 8375 4425 60  0001 C CNN
	1    8375 4425
	1    0    0    -1  
$EndComp
$Comp
L C C27
U 1 1 54064D8A
P 8575 4425
F 0 "C27" H 8625 4525 50  0000 L CNN
F 1 "100n" H 8625 4325 50  0000 L CNN
F 2 "SM0805" H 8625 4425 50  0001 C CNN
F 3 "" H 8575 4425 60  0001 C CNN
	1    8575 4425
	1    0    0    -1  
$EndComp
$Comp
L C C30
U 1 1 54064D90
P 8775 4425
F 0 "C30" H 8825 4525 50  0000 L CNN
F 1 "100p" H 8825 4325 50  0000 L CNN
F 2 "SM0805" H 8825 4425 50  0001 C CNN
F 3 "" H 8775 4425 60  0001 C CNN
	1    8775 4425
	1    0    0    -1  
$EndComp
$Comp
L R R13
U 1 1 54064DA2
P 8125 4225
F 0 "R13" V 8205 4225 40  0000 C CNN
F 1 "49.9" V 8132 4226 40  0000 C CNN
F 2 "SM0805" V 8055 4225 30  0000 C CNN
F 3 "~" H 8125 4225 30  0000 C CNN
	1    8125 4225
	0    -1   -1   0   
$EndComp
$Comp
L R R14
U 1 1 54064DB4
P 8125 4625
F 0 "R14" V 8205 4625 40  0000 C CNN
F 1 "49.9" V 8132 4626 40  0000 C CNN
F 2 "SM0805" V 8055 4625 30  0000 C CNN
F 3 "~" H 8125 4625 30  0000 C CNN
	1    8125 4625
	0    -1   -1   0   
$EndComp
$Comp
L GND #PWR068
U 1 1 54064DBA
P 7875 4225
F 0 "#PWR068" H 7875 4225 30  0001 C CNN
F 1 "GND" H 7875 4155 30  0001 C CNN
F 2 "" H 7875 4225 60  0000 C CNN
F 3 "" H 7875 4225 60  0000 C CNN
	1    7875 4225
	0    1    1    0   
$EndComp
Wire Wire Line
	8375 4225 9325 4225
Connection ~ 8575 4225
Wire Wire Line
	8375 4625 9250 4625
Connection ~ 8575 4625
Wire Wire Line
	9325 4225 9325 4850
Wire Wire Line
	9325 4850 9500 4850
Connection ~ 8775 4225
Connection ~ 8775 4625
$Comp
L +1.5VR #PWR069
U 1 1 5406546F
P 7875 4625
F 0 "#PWR069" H 7875 4585 30  0001 C CNN
F 1 "+1.5VR" H 7875 4735 30  0000 C CNN
F 2 "~" H 7875 4625 60  0000 C CNN
F 3 "~" H 7875 4625 60  0000 C CNN
	1    7875 4625
	0    -1   -1   0   
$EndComp
Wire Wire Line
	9250 4625 9250 4950
Wire Wire Line
	9250 4950 9500 4950
$Comp
L MAX4737 U3
U 4 1 540657BB
P 1650 8050
F 0 "U3" H 1650 7750 60  0000 C CNN
F 1 "MAX4737" H 1650 8450 60  0000 C CNN
F 2 "tssop-14" H 1650 8050 60  0000 C CNN
F 3 "" H 1650 8050 60  0000 C CNN
	4    1650 8050
	1    0    0    -1  
$EndComp
Wire Wire Line
	2050 8150 2200 8150
Wire Wire Line
	2125 9575 2200 9575
Wire Wire Line
	1250 8150 1200 8150
Wire Wire Line
	1200 8150 1200 7350
Wire Wire Line
	8450 5050 9500 5050
$Comp
L +1.5VR #PWR070
U 1 1 54065F93
P 8750 5050
F 0 "#PWR070" H 8750 5010 30  0001 C CNN
F 1 "+1.5VR" H 8750 5160 30  0000 C CNN
F 2 "~" H 8750 5050 60  0000 C CNN
F 3 "~" H 8750 5050 60  0000 C CNN
	1    8750 5050
	1    0    0    -1  
$EndComp
$Comp
L C C23
U 1 1 54065F99
P 8250 5100
F 0 "C23" H 8300 5200 50  0000 L CNN
F 1 "100p" H 8300 5000 50  0000 L CNN
F 2 "SM0805" H 8300 5100 50  0001 C CNN
F 3 "" H 8250 5100 60  0001 C CNN
	1    8250 5100
	1    0    0    -1  
$EndComp
$Comp
L C C20
U 1 1 54065F9F
P 8050 5100
F 0 "C20" H 8100 5200 50  0000 L CNN
F 1 "100n" H 8100 5000 50  0000 L CNN
F 2 "SM0805" H 8100 5100 50  0001 C CNN
F 3 "" H 8050 5100 60  0001 C CNN
	1    8050 5100
	1    0    0    -1  
$EndComp
$Comp
L R R11
U 1 1 54065FA5
P 7800 5300
F 0 "R11" V 7880 5300 40  0000 C CNN
F 1 "301" V 7807 5301 40  0000 C CNN
F 2 "SM0805" V 7730 5300 30  0000 C CNN
F 3 "~" H 7800 5300 30  0000 C CNN
	1    7800 5300
	0    -1   -1   0   
$EndComp
Wire Wire Line
	8050 5300 8550 5300
Wire Wire Line
	8550 5300 8550 5150
Wire Wire Line
	8550 5150 9500 5150
Connection ~ 8250 5300
Wire Wire Line
	8050 4900 8450 4900
Wire Wire Line
	8450 4900 8450 5050
Connection ~ 8750 5050
Connection ~ 8250 4900
$Comp
L C C21
U 1 1 54066457
P 8050 5600
F 0 "C21" H 8100 5700 50  0000 L CNN
F 1 "100n" H 8100 5500 50  0000 L CNN
F 2 "SM0805" H 8100 5600 50  0001 C CNN
F 3 "" H 8050 5600 60  0001 C CNN
	1    8050 5600
	1    0    0    -1  
$EndComp
$Comp
L C C24
U 1 1 5406645D
P 8250 5600
F 0 "C24" H 8300 5700 50  0000 L CNN
F 1 "100p" H 8300 5500 50  0000 L CNN
F 2 "SM0805" H 8300 5600 50  0001 C CNN
F 3 "" H 8250 5600 60  0001 C CNN
	1    8250 5600
	1    0    0    -1  
$EndComp
$Comp
L R R12
U 1 1 54066463
P 7800 5800
F 0 "R12" V 7880 5800 40  0000 C CNN
F 1 "301" V 7807 5801 40  0000 C CNN
F 2 "SM0805" V 7730 5800 30  0000 C CNN
F 3 "~" H 7800 5800 30  0000 C CNN
	1    7800 5800
	0    -1   -1   0   
$EndComp
Wire Wire Line
	8050 5800 8675 5800
Wire Wire Line
	8675 5800 8675 5250
Wire Wire Line
	8675 5250 9500 5250
Connection ~ 8250 5800
Wire Wire Line
	8050 5400 8625 5400
Wire Wire Line
	8625 5400 8625 5050
Connection ~ 8625 5050
Connection ~ 8250 5400
Text Label 7550 5300 2    59   ~ 0
ADC
Text Label 2125 7800 2    39   ~ 0
REF_V
Text Label 7550 5800 2    59   ~ 0
REF_V
$Comp
L +3.3V #PWR071
U 1 1 54066B41
P 9400 5750
F 0 "#PWR071" H 9400 5710 30  0001 C CNN
F 1 "+3.3V" H 9400 5860 30  0000 C CNN
F 2 "" H 9400 5750 60  0000 C CNN
F 3 "" H 9400 5750 60  0000 C CNN
	1    9400 5750
	-1   0    0    1   
$EndComp
$Comp
L C C33
U 1 1 54066B47
P 9200 5750
F 0 "C33" H 9200 5850 40  0000 L CNN
F 1 "100n" H 9206 5665 40  0000 L CNN
F 2 "SM0805" H 9238 5600 30  0000 C CNN
F 3 "~" H 9200 5750 60  0000 C CNN
	1    9200 5750
	0    -1   -1   0   
$EndComp
$Comp
L C C32
U 1 1 54066B4D
P 9200 5575
F 0 "C32" H 9200 5675 40  0000 L CNN
F 1 "10u" H 9206 5490 40  0000 L CNN
F 2 "SM0805" H 9238 5425 30  0000 C CNN
F 3 "~" H 9200 5575 60  0000 C CNN
	1    9200 5575
	0    -1   -1   0   
$EndComp
$Comp
L GND #PWR072
U 1 1 54066B5F
P 8900 5650
F 0 "#PWR072" H 8900 5650 30  0001 C CNN
F 1 "GND" H 8900 5580 30  0001 C CNN
F 2 "" H 8900 5650 60  0000 C CNN
F 3 "" H 8900 5650 60  0000 C CNN
	1    8900 5650
	0    1    1    0   
$EndComp
Wire Wire Line
	9000 5575 9000 5750
Wire Wire Line
	8900 5650 9000 5650
Connection ~ 9000 5650
Wire Wire Line
	9400 5750 9400 5575
Wire Wire Line
	9400 5575 9500 5575
Wire Wire Line
	9500 5575 9500 5350
Connection ~ 9500 5550
Connection ~ 9500 5450
$Comp
L GND #PWR073
U 1 1 540672B8
P 10600 5550
F 0 "#PWR073" H 10600 5550 30  0001 C CNN
F 1 "GND" H 10600 5480 30  0001 C CNN
F 2 "" H 10600 5550 60  0000 C CNN
F 3 "" H 10600 5550 60  0000 C CNN
	1    10600 5550
	0    -1   -1   0   
$EndComp
$Comp
L CRYSTAL X1
U 1 1 540672C0
P 11225 5625
F 0 "X1" H 11225 5775 60  0000 C CNN
F 1 "7.68M" H 11225 5475 60  0000 C CNN
F 2 "Crystal_HC49-SD_SMD_RevA_09Aug2010" H 10550 5895 60  0000 C CNN
F 3 "~" H 11225 5625 60  0000 C CNN
	1    11225 5625
	0    -1   -1   0   
$EndComp
$Comp
L C C43
U 1 1 540672CD
P 11425 5925
F 0 "C43" H 11425 6025 40  0000 L CNN
F 1 "18p" H 11431 5840 40  0000 L CNN
F 2 "SM0805" H 11463 5775 30  0000 C CNN
F 3 "~" H 11425 5925 60  0000 C CNN
	1    11425 5925
	0    -1   -1   0   
$EndComp
$Comp
L C C42
U 1 1 540672DF
P 11425 5325
F 0 "C42" H 11425 5425 40  0000 L CNN
F 1 "18p" H 11431 5240 40  0000 L CNN
F 2 "SM0805" H 11463 5175 30  0000 C CNN
F 3 "~" H 11425 5325 60  0000 C CNN
	1    11425 5325
	0    -1   -1   0   
$EndComp
Wire Wire Line
	11625 5925 11625 5325
$Comp
L GND #PWR074
U 1 1 5406742E
P 11800 5625
F 0 "#PWR074" H 11800 5625 30  0001 C CNN
F 1 "GND" H 11800 5555 30  0001 C CNN
F 2 "" H 11800 5625 60  0000 C CNN
F 3 "" H 11800 5625 60  0000 C CNN
	1    11800 5625
	0    -1   -1   0   
$EndComp
Wire Wire Line
	11800 5625 11625 5625
Connection ~ 11625 5625
Wire Wire Line
	10600 5450 10900 5450
Wire Wire Line
	10900 5450 10900 5925
Wire Wire Line
	10900 5925 11225 5925
Wire Wire Line
	10600 5350 10900 5350
Wire Wire Line
	10900 5350 10900 5325
Wire Wire Line
	10900 5325 11225 5325
$Comp
L R R24
U 1 1 540677F7
P 10850 5250
F 0 "R24" V 10930 5250 40  0000 C CNN
F 1 "100" V 10857 5251 40  0000 C CNN
F 2 "SM0805" V 10780 5250 30  0000 C CNN
F 3 "~" H 10850 5250 30  0000 C CNN
	1    10850 5250
	0    -1   -1   0   
$EndComp
$Comp
L R R23
U 1 1 54067809
P 10850 4950
F 0 "R23" V 10930 4950 40  0000 C CNN
F 1 "100" V 10857 4951 40  0000 C CNN
F 2 "SM0805" V 10780 4950 30  0000 C CNN
F 3 "~" H 10850 4950 30  0000 C CNN
	1    10850 4950
	0    -1   -1   0   
$EndComp
$Comp
L R R22
U 1 1 5406780F
P 10850 4850
F 0 "R22" V 10930 4850 40  0000 C CNN
F 1 "100" V 10857 4851 40  0000 C CNN
F 2 "SM0805" V 10780 4850 30  0000 C CNN
F 3 "~" H 10850 4850 30  0000 C CNN
	1    10850 4850
	0    -1   -1   0   
$EndComp
Text Label 11100 4850 0    39   ~ 0
PE5
Text Label 11100 4950 0    39   ~ 0
PE7
Text Label 10600 5050 0    39   ~ 0
PE6
Text Label 10600 5150 0    39   ~ 0
PD5
Text Label 11100 5250 0    39   ~ 0
PE4
$Comp
L GND #PWR075
U 1 1 5406781A
P 10600 4650
F 0 "#PWR075" H 10600 4650 30  0001 C CNN
F 1 "GND" H 10600 4580 30  0001 C CNN
F 2 "" H 10600 4650 60  0000 C CNN
F 3 "" H 10600 4650 60  0000 C CNN
	1    10600 4650
	0    -1   -1   0   
$EndComp
Wire Notes Line
	11950 3875 11950 6050
Text Notes 11725 4000 0    60   ~ 0
ADC
Wire Wire Line
	13375 1075 15100 1075
Connection ~ 14975 1075
Text Label 15200 3025 0    39   ~ 0
PB3
Text Label 15200 3125 0    39   ~ 0
PB4
Text Label 15200 3225 0    39   ~ 0
PB5
Text Label 15200 3325 0    39   ~ 0
PB6
Text Label 15200 3425 0    39   ~ 0
PB7
Text Label 15200 3975 0    39   ~ 0
PC4
Text Label 15200 4075 0    39   ~ 0
PC5
Text Label 15200 4275 0    39   ~ 0
PC7
Text Label 15200 4825 0    39   ~ 0
PD4
Text Label 13000 4925 2    39   ~ 0
PE4
Text Label 13000 5025 2    39   ~ 0
PE5
Text Label 13000 5125 2    39   ~ 0
PE6
Text Label 13000 5225 2    39   ~ 0
PE7
Text Label 15200 2925 0    39   ~ 0
PB2
Text Label 1650 7750 0    39   ~ 0
PB2
Text Notes 12375 9350 0    39   Italic 0
You may redistribute and modify this documentation under the terms of the CERN OHL v.1.2. (http://ohwr.org/cernohl).\nThis documentation is distributed WITHOUT ANY EXPRESS OR IMPLIED WARRANTY, INCLUDING OF MERCHANTABILITY,\n SATISFACTORY QUALITY AND FITNESS FOR A PARTICULAR PURPOSE.\nPlease see the CERN OHL v.1.2 for applicable conditions
Wire Wire Line
	4400 7200 4050 7200
$Comp
L CONN_1 COUNTER1
U 1 1 54068CC8
P 4400 7950
F 0 "COUNTER1" H 4480 7950 40  0000 L CNN
F 1 "CONN_1" H 4400 8005 30  0001 C CNN
F 2 "PIN_ARRAY_1" H 4400 7950 60  0000 C CNN
F 3 "" H 4400 7950 60  0000 C CNN
	1    4400 7950
	0    1    1    0   
$EndComp
$Comp
L CONN_1 REFERENCE1
U 1 1 54068CD5
P 4000 8250
F 0 "REFERENCE1" H 4080 8250 40  0000 L CNN
F 1 "CONN_1" H 4000 8305 30  0001 C CNN
F 2 "PIN_ARRAY_1" H 4000 8250 60  0000 C CNN
F 3 "" H 4000 8250 60  0000 C CNN
	1    4000 8250
	1    0    0    -1  
$EndComp
$Comp
L CONN_1 WORKING1
U 1 1 54068CDB
P 4800 8750
F 0 "WORKING1" H 4880 8750 40  0000 L CNN
F 1 "CONN_1" H 4800 8805 30  0001 C CNN
F 2 "PIN_ARRAY_1" H 4800 8750 60  0000 C CNN
F 3 "" H 4800 8750 60  0000 C CNN
	1    4800 8750
	0    -1   -1   0   
$EndComp
$Comp
L CONN_1 RSHIELD1
U 1 1 54068D0D
P 3950 9675
F 0 "RSHIELD1" H 4030 9675 40  0000 L CNN
F 1 "CONN_1" H 3950 9730 30  0001 C CNN
F 2 "PIN_ARRAY_1" H 3950 9675 60  0000 C CNN
F 3 "" H 3950 9675 60  0000 C CNN
	1    3950 9675
	1    0    0    -1  
$EndComp
$Comp
L CONN_1 WSHIELD1
U 1 1 54068D18
P 5875 9950
F 0 "WSHIELD1" H 5955 9950 40  0000 L CNN
F 1 "CONN_1" H 5875 10005 30  0001 C CNN
F 2 "PIN_ARRAY_1" H 5875 9950 60  0000 C CNN
F 3 "" H 5875 9950 60  0000 C CNN
	1    5875 9950
	-1   0    0    1   
$EndComp
Connection ~ 4725 3325
Connection ~ 3875 3350
Connection ~ 8375 4225
Connection ~ 8375 4625
Wire Wire Line
	13375 1475 13375 1575
Wire Wire Line
	13600 1575 13600 1475
Connection ~ 13375 1575
Connection ~ 13600 1575
Connection ~ 13800 1575
Connection ~ 13900 1575
Connection ~ 14000 1575
Connection ~ 14100 1575
Wire Wire Line
	13600 1475 14500 1475
Connection ~ 14275 1475
Connection ~ 14050 1475
Connection ~ 13825 1475
Connection ~ 3450 4700
Connection ~ 9400 4200
Wire Wire Line
	13025 1575 14200 1575
Wire Wire Line
	14200 1575 14200 1475
Connection ~ 14200 1475
NoConn ~ 15200 4175
NoConn ~ 13000 3225
NoConn ~ 13000 3325
$Comp
L CONN_30 P6
U 1 1 5406A797
P 16250 3425
F 0 "P6" V 16201 3425 60  0000 C CNN
F 1 "CONN_30" V 16300 3425 60  0000 C CNN
F 2 "PIN_ARRAY_20X2" H 16250 3425 60  0000 C CNN
F 3 "" H 16250 3425 60  0000 C CNN
	1    16250 3425
	1    0    0    -1  
$EndComp
Text Label 15200 1875 0    39   Italic 0
PA0
Text Label 15200 1975 0    39   Italic 0
PA1
Text Label 15200 2075 0    39   Italic 0
PA2
Text Label 15200 2175 0    39   Italic 0
PA3
Text Label 15200 2275 0    39   Italic 0
PA4
Text Label 15200 2375 0    39   Italic 0
PA5
Text Label 15200 2475 0    39   Italic 0
PA6
Text Label 15200 2575 0    39   Italic 0
PA7
Text Label 15200 2725 0    39   Italic 0
PB0
Text Label 15200 2825 0    39   Italic 0
PB1
Text Label 15900 1975 2    39   Italic 0
PA0
Text Label 15900 2075 2    39   Italic 0
PA1
Text Label 15900 2175 2    39   Italic 0
PA2
Text Label 15900 2275 2    39   Italic 0
PA3
Text Label 15900 2375 2    39   Italic 0
PA4
Text Label 15900 2475 2    39   Italic 0
PA5
Text Label 15900 2575 2    39   Italic 0
PA6
Text Label 15900 2675 2    39   Italic 0
PA7
Text Label 15900 2775 2    39   Italic 0
PB0
Text Label 15900 2875 2    39   Italic 0
PB1
Text Label 15200 3575 0    39   Italic 0
PC0
Text Label 15200 3675 0    39   Italic 0
PC1
Text Label 15200 3775 0    39   Italic 0
PC2
Text Label 15200 3875 0    39   Italic 0
PC3
Text Label 15900 2975 2    39   Italic 0
PC0
Text Label 15900 3075 2    39   Italic 0
PC1
Text Label 15900 3175 2    39   Italic 0
PC2
Text Label 15900 3275 2    39   Italic 0
PC3
Text Label 15200 4425 0    39   Italic 0
PD0
Text Label 15900 3375 2    39   Italic 0
PD0
Text Label 15900 3475 2    39   Italic 0
PD1
Text Label 15900 3575 2    39   Italic 0
PD2
Text Label 15900 3675 2    39   Italic 0
PD3
Text Label 15200 4525 0    39   Italic 0
PD1
Text Label 15200 4625 0    39   Italic 0
PD2
Text Label 15200 4725 0    39   Italic 0
PD3
Text Label 13000 4525 2    39   Italic 0
PE0
Text Label 13000 4625 2    39   Italic 0
PE1
Text Label 13000 4725 2    39   Italic 0
PE2
Text Label 13000 4825 2    39   Italic 0
PE3
Text Label 15900 3775 2    39   Italic 0
PE0
Text Label 15900 3875 2    39   Italic 0
PE1
Text Label 15900 3975 2    39   Italic 0
PE2
Text Label 15900 4075 2    39   Italic 0
PE3
Text Label 13000 3575 2    39   Italic 0
PF0
Text Label 13000 3675 2    39   Italic 0
PF1
Text Label 13000 3775 2    39   Italic 0
PF2
Text Label 13000 3875 2    39   Italic 0
PF3
Text Label 13000 3975 2    39   Italic 0
PF4
Text Label 13000 4075 2    39   Italic 0
PF5
Text Label 13000 4175 2    39   Italic 0
PF6
Text Label 13000 4275 2    39   Italic 0
PF7
Text Label 15900 4175 2    39   Italic 0
PF0
Text Label 15900 4275 2    39   Italic 0
PF1
Text Label 15900 4375 2    39   Italic 0
PF2
Text Label 15900 4475 2    39   Italic 0
PF3
Text Label 15900 4575 2    39   Italic 0
PF4
Text Label 15900 4675 2    39   Italic 0
PF5
Text Label 15900 4775 2    39   Italic 0
PF6
Text Label 15900 4875 2    39   Italic 0
PF7
$Comp
L PWR_FLAG #FLG076
U 1 1 5406AA2E
P 13025 1575
F 0 "#FLG076" H 13025 1670 30  0001 C CNN
F 1 "PWR_FLAG" H 13025 1755 30  0000 C CNN
F 2 "" H 13025 1575 60  0000 C CNN
F 3 "" H 13025 1575 60  0000 C CNN
	1    13025 1575
	0    -1   -1   0   
$EndComp
Connection ~ 14875 1075
NoConn ~ 10600 4750
$Comp
L CONN_3X2 P8
U 1 1 5406B150
P 15850 825
F 0 "P8" H 15850 1075 50  0000 C CNN
F 1 "CONN_3X2" V 15850 875 40  0000 C CNN
F 2 "pin_array_3x2" H 15850 825 60  0000 C CNN
F 3 "" H 15850 825 60  0000 C CNN
	1    15850 825 
	1    0    0    -1  
$EndComp
$Comp
L GND #PWR077
U 1 1 5406B15F
P 16250 875
F 0 "#PWR077" H 16250 875 30  0001 C CNN
F 1 "GND" H 16250 805 30  0001 C CNN
F 2 "" H 16250 875 60  0000 C CNN
F 3 "" H 16250 875 60  0000 C CNN
	1    16250 875 
	0    -1   -1   0   
$EndComp
$Comp
L +3.3V #PWR078
U 1 1 5406B16E
P 16250 675
F 0 "#PWR078" H 16250 635 30  0001 C CNN
F 1 "+3.3V" H 16250 785 30  0000 C CNN
F 2 "" H 16250 675 60  0000 C CNN
F 3 "" H 16250 675 60  0000 C CNN
	1    16250 675 
	0    1    1    0   
$EndComp
$Comp
L +5V #PWR079
U 1 1 5406B17D
P 15450 675
F 0 "#PWR079" H 15450 765 20  0001 C CNN
F 1 "+5V" H 15450 765 30  0000 C CNN
F 2 "" H 15450 675 60  0000 C CNN
F 3 "" H 15450 675 60  0000 C CNN
	1    15450 675 
	0    -1   -1   0   
$EndComp
NoConn ~ 16250 775 
NoConn ~ 15450 775 
NoConn ~ 15450 875 
$Comp
L CONN_2 P7
U 1 1 5406B18C
P 4900 10100
F 0 "P7" V 4850 10100 40  0000 C CNN
F 1 "CONN_2" V 4950 10100 40  0000 C CNN
F 2 "PINHEAD1-2" H 4900 10100 60  0000 C CNN
F 3 "" H 4900 10100 60  0000 C CNN
	1    4900 10100
	0    1    1    0   
$EndComp
Text Label 5000 9750 2    39   Italic 0
GND
$Comp
L +1.5VR #PWR080
U 1 1 5406B199
P 4800 9750
F 0 "#PWR080" H 4800 9710 30  0001 C CNN
F 1 "+1.5VR" H 4800 9860 30  0000 C CNN
F 2 "~" H 4800 9750 60  0000 C CNN
F 3 "~" H 4800 9750 60  0000 C CNN
	1    4800 9750
	1    0    0    -1  
$EndComp
Text Label 15200 4925 0    39   ~ 0
PD5
Wire Wire Line
	2125 825  2125 2150
Connection ~ 2125 925 
$EndSCHEMATC
