# Supplementary material for: DStat: A Versatile, Open-Source Potentiostat for Electroanalysis and Integration
Source: PLoS One. 2015 Oct 28;10(10):e0140349. doi: 10.1371/journal.pone.0140349 (PMC4624907; doi:10.1371/journal.pone.0140349)
Supplement: S1 File — Electronics manufacturing files, software and firmware source code, and documentation for DStat construction and operation. The most recent version can be retrieved from http://microfluidics.utoronto.ca/dstat. (ZIP) [file pone.0140349.s007.zip › DStat/dstat-hardware.git/dstat-modules.mod]

PCBNEW-LibModule-V1  03/09/2014 6:46:09 PM
# encoding utf-8
Units mm
$INDEX
GNDVIA
$EndINDEX
$MODULE GNDVIA
Po 0 0 0 15 54079944 00000000 ~~
Li GNDVIA
Sc 0
AR 
Op 0 0 0
T0 0 -3.81 1 1 0 0.15 N I 21 N "GNDVIA"
T1 0 2.54 1 1 0 0.15 N I 21 N "VAL**"
$PAD
Sh "1" C 0.3556 0.3556 0 0 0
Dr 0.2032 0 0
At STD N 00C0FFFF
Ne 0 ""
Po 0 0
$EndPAD
$EndMODULE GNDVIA
$EndLIBRARY
