# Supplementary material for: DStat: A Versatile, Open-Source Potentiostat for Electroanalysis and Integration
Source: PLoS One. 2015 Oct 28;10(10):e0140349. doi: 10.1371/journal.pone.0140349 (PMC4624907; doi:10.1371/journal.pone.0140349)
Supplement: S1 File — Electronics manufacturing files, software and firmware source code, and documentation for DStat construction and operation. The most recent version can be retrieved from http://microfluidics.utoronto.ca/dstat. (ZIP) [file pone.0140349.s007.zip › DStat/dstat-hardware.git/gbr/dstat-mainboard-B_Cu.gbl]

%TF.FileFunction,Copper,L2,Bot,Signal*%
%FSLAX46Y46*%
G04 Gerber Fmt 4.6, Leading zero omitted, Abs format (unit mm)*
G04 Created by KiCad (PCBNEW (2014-09-26 BZR 5151)-product) date Thursday, November 20, 2014 'pmt' 07:02:35 pm*
%MOMM*%
G01*
G04 APERTURE LIST*
%ADD10C,0.150000*%
%ADD11O,3.014980X1.506220*%
%ADD12R,1.397000X0.889000*%
%ADD13R,0.889000X1.397000*%
%ADD14R,1.524000X1.524000*%
%ADD15C,1.524000*%
%ADD16C,0.508000*%
%ADD17C,0.127000*%
%ADD18C,0.200000*%
%ADD19C,0.130000*%
%ADD20C,0.203200*%
%ADD21C,0.250000*%
%ADD22C,0.300000*%
G04 APERTURE END LIST*
D10*
D11*
X160900000Y-63870000D03*
X160900000Y-61330000D03*
D12*
X117050000Y-51102500D03*
X117050000Y-49197500D03*
X117050000Y-54697500D03*
X117050000Y-56602500D03*
D13*
X110752500Y-99400000D03*
X108847500Y-99400000D03*
D10*
G36*
X101818258Y-102606086D02*
X102806086Y-101618258D01*
X103434704Y-102246876D01*
X102446876Y-103234704D01*
X101818258Y-102606086D01*
X101818258Y-102606086D01*
G37*
G36*
X103165296Y-103953124D02*
X104153124Y-102965296D01*
X104781742Y-103593914D01*
X103793914Y-104581742D01*
X103165296Y-103953124D01*
X103165296Y-103953124D01*
G37*
D12*
X96300000Y-80447500D03*
X96300000Y-82352500D03*
D10*
G36*
X103893914Y-94918258D02*
X104881742Y-95906086D01*
X104253124Y-96534704D01*
X103265296Y-95546876D01*
X103893914Y-94918258D01*
X103893914Y-94918258D01*
G37*
G36*
X102546876Y-96265296D02*
X103534704Y-97253124D01*
X102906086Y-97881742D01*
X101918258Y-96893914D01*
X102546876Y-96265296D01*
X102546876Y-96265296D01*
G37*
G36*
X118331742Y-94593914D02*
X117343914Y-95581742D01*
X116715296Y-94953124D01*
X117703124Y-93965296D01*
X118331742Y-94593914D01*
X118331742Y-94593914D01*
G37*
G36*
X116984704Y-93246876D02*
X115996876Y-94234704D01*
X115368258Y-93606086D01*
X116356086Y-92618258D01*
X116984704Y-93246876D01*
X116984704Y-93246876D01*
G37*
G36*
X119806086Y-103481742D02*
X118818258Y-102493914D01*
X119446876Y-101865296D01*
X120434704Y-102853124D01*
X119806086Y-103481742D01*
X119806086Y-103481742D01*
G37*
G36*
X121153124Y-102134704D02*
X120165296Y-101146876D01*
X120793914Y-100518258D01*
X121781742Y-101506086D01*
X121153124Y-102134704D01*
X121153124Y-102134704D01*
G37*
G36*
X109393914Y-89218258D02*
X110381742Y-90206086D01*
X109753124Y-90834704D01*
X108765296Y-89846876D01*
X109393914Y-89218258D01*
X109393914Y-89218258D01*
G37*
G36*
X108046876Y-90565296D02*
X109034704Y-91553124D01*
X108406086Y-92181742D01*
X107418258Y-91193914D01*
X108046876Y-90565296D01*
X108046876Y-90565296D01*
G37*
D13*
X110547500Y-97200000D03*
X112452500Y-97200000D03*
D10*
G36*
X106418258Y-107106086D02*
X107406086Y-106118258D01*
X108034704Y-106746876D01*
X107046876Y-107734704D01*
X106418258Y-107106086D01*
X106418258Y-107106086D01*
G37*
G36*
X107765296Y-108453124D02*
X108753124Y-107465296D01*
X109381742Y-108093914D01*
X108393914Y-109081742D01*
X107765296Y-108453124D01*
X107765296Y-108453124D01*
G37*
D13*
X112247500Y-99400000D03*
X114152500Y-99400000D03*
D14*
X94070000Y-109340000D03*
D15*
X91530000Y-109340000D03*
X94070000Y-106800000D03*
X91530000Y-106800000D03*
X94070000Y-104260000D03*
X91530000Y-104260000D03*
D14*
X92020000Y-119970000D03*
D15*
X92020000Y-117430000D03*
X104720000Y-119970000D03*
X94560000Y-117430000D03*
X107260000Y-119970000D03*
X97100000Y-117430000D03*
X109800000Y-119970000D03*
X99640000Y-117430000D03*
X112340000Y-119970000D03*
X102180000Y-117430000D03*
X114880000Y-119970000D03*
X104720000Y-117430000D03*
X117420000Y-119970000D03*
X107260000Y-117430000D03*
X119960000Y-119970000D03*
X109800000Y-117430000D03*
X122500000Y-119970000D03*
X112340000Y-117430000D03*
X125040000Y-119970000D03*
X114880000Y-117430000D03*
X127580000Y-119970000D03*
X117420000Y-117430000D03*
X130120000Y-119970000D03*
X119960000Y-117430000D03*
X122500000Y-117430000D03*
X132660000Y-119970000D03*
X125040000Y-117430000D03*
X130120000Y-117430000D03*
X132660000Y-117430000D03*
X135200000Y-117430000D03*
X137740000Y-117430000D03*
X135200000Y-119970000D03*
X137740000Y-119970000D03*
X94560000Y-119970000D03*
X97100000Y-119970000D03*
X99640000Y-119970000D03*
X102180000Y-119970000D03*
X140280000Y-119970000D03*
X140280000Y-117430000D03*
X127580000Y-117430000D03*
D14*
X89160000Y-59070000D03*
D15*
X89160000Y-56530000D03*
X91700000Y-59070000D03*
X91700000Y-56530000D03*
X94240000Y-59070000D03*
X94240000Y-56530000D03*
D14*
X163000000Y-86000000D03*
X163100000Y-83100000D03*
X163100000Y-78700000D03*
X163000000Y-92600000D03*
X163125000Y-73950000D03*
D16*
X135600000Y-71900000D03*
X139200000Y-73400000D03*
X115800000Y-89500000D03*
X106400000Y-109150000D03*
X103250000Y-109050000D03*
X102300000Y-108200000D03*
X109350000Y-106750000D03*
X113200000Y-100900000D03*
X160800000Y-69700000D03*
X160800000Y-72100000D03*
X152500000Y-60100000D03*
X151300000Y-61200000D03*
X144900000Y-96000000D03*
X145200000Y-98200000D03*
X154400000Y-88800000D03*
X155700000Y-94000000D03*
X144500000Y-79700000D03*
X145700000Y-80800000D03*
X141800000Y-69600000D03*
X141800000Y-71300000D03*
X131200000Y-99600000D03*
X142600000Y-101700000D03*
X143600000Y-102700000D03*
X133600000Y-99700000D03*
X123900000Y-64000000D03*
X121000000Y-64100000D03*
X120300000Y-78200000D03*
X122900000Y-78600000D03*
X109100000Y-76900000D03*
X111200000Y-76900000D03*
X126900000Y-101900000D03*
X128800000Y-100200000D03*
X131750000Y-93150000D03*
X130650000Y-93200000D03*
X140700000Y-87700000D03*
X137850000Y-88950000D03*
X145491200Y-86817200D03*
X146786600Y-86664800D03*
X144500600Y-87299800D03*
X142494000Y-87439500D03*
X132250000Y-92700000D03*
X130100000Y-92850000D03*
X140850000Y-86800000D03*
X142500000Y-88200000D03*
X145999200Y-87299800D03*
X156565600Y-84353400D03*
X157835600Y-83007200D03*
X144526000Y-87960200D03*
X147300000Y-87100000D03*
X154500000Y-87300000D03*
X153009600Y-87325200D03*
X137350000Y-88500000D03*
X128150000Y-100200000D03*
X127100000Y-101250000D03*
X131750000Y-92250000D03*
X130650000Y-92250000D03*
X140150000Y-86850000D03*
X142494000Y-88874600D03*
X146600000Y-88400000D03*
X147800000Y-88600000D03*
X144526000Y-88747600D03*
X137850000Y-88050000D03*
X128150000Y-99550000D03*
X126150000Y-101300000D03*
X153225500Y-88506300D03*
X155752800Y-86842600D03*
X156311600Y-83693000D03*
X157353000Y-82499200D03*
X147650000Y-86525000D03*
X126450000Y-100600000D03*
X127500000Y-99550000D03*
X137350000Y-87600000D03*
X145211800Y-86207600D03*
X142494000Y-86766400D03*
X144500600Y-86664800D03*
X140150000Y-86200000D03*
X130100000Y-91800000D03*
X132150000Y-91750000D03*
X131700000Y-91250000D03*
X130650000Y-91300000D03*
X127450000Y-98700000D03*
X125550000Y-100550000D03*
X133883400Y-70891400D03*
X134035800Y-72100000D03*
X134035800Y-73500000D03*
X135458200Y-67437000D03*
X134600000Y-70100000D03*
X137033000Y-67056000D03*
X132100000Y-90750000D03*
X130100000Y-90800000D03*
X126800000Y-98850000D03*
X125800000Y-99950000D03*
X133350000Y-72085200D03*
X133375400Y-73558400D03*
X133400000Y-70400000D03*
X134200000Y-69600000D03*
X136550400Y-66624200D03*
X135458200Y-66751200D03*
X121900000Y-102750000D03*
X123350000Y-104900000D03*
X123900000Y-104400000D03*
X122400000Y-102250000D03*
X122900000Y-101750000D03*
X124600000Y-104400000D03*
X124600000Y-103650000D03*
X123350000Y-101250000D03*
X122150000Y-96050000D03*
X121750000Y-95100000D03*
X131300000Y-104000000D03*
X131300000Y-106400000D03*
X127750000Y-101950000D03*
X126300000Y-98250000D03*
X126350000Y-97550000D03*
X127750000Y-102600000D03*
X126350000Y-96850000D03*
X128450000Y-102600000D03*
X127800000Y-103900000D03*
X126350000Y-96150000D03*
X136537700Y-65976500D03*
X133100000Y-68500000D03*
X135400000Y-66100000D03*
X127600000Y-84300000D03*
X128600000Y-83325000D03*
X132700000Y-69800000D03*
X132689600Y-72212200D03*
X132700000Y-73500000D03*
X121925000Y-74825000D03*
X121925000Y-76050000D03*
X103300000Y-106850000D03*
X104700000Y-106450000D03*
X106250000Y-89750000D03*
X104300000Y-87550000D03*
X106250000Y-90400000D03*
X103850000Y-88050000D03*
X105600000Y-90400000D03*
X103300000Y-88550000D03*
X105050000Y-91050000D03*
X102800000Y-89000000D03*
X112750000Y-121950000D03*
X115350000Y-121200000D03*
X107700000Y-87650000D03*
X110800000Y-82300000D03*
X107250000Y-87150000D03*
X110350000Y-82800000D03*
X118800000Y-55000000D03*
X115700000Y-55700000D03*
X109500000Y-81450000D03*
X106800000Y-86650000D03*
X106700000Y-85850000D03*
X109450000Y-82200000D03*
X112650000Y-121250000D03*
X114825000Y-121650000D03*
X114375000Y-122125000D03*
X111950000Y-121300000D03*
X111300000Y-121200000D03*
X115900000Y-122450000D03*
X116225000Y-116725000D03*
X90250000Y-117675000D03*
X114925000Y-115825000D03*
X89750000Y-117200000D03*
X115425000Y-115375000D03*
X90175000Y-116675000D03*
X89775000Y-116125000D03*
X116125000Y-115425000D03*
X116725000Y-115175000D03*
X90250000Y-115675000D03*
X158600000Y-89000000D03*
X157100000Y-87400000D03*
X97550000Y-83050000D03*
X100100000Y-81200000D03*
X98700000Y-82200000D03*
X98675000Y-83200000D03*
X97675000Y-79950000D03*
X161290000Y-79629000D03*
X159105600Y-80543400D03*
X154762200Y-76657200D03*
X154762200Y-78257400D03*
X152755600Y-78206600D03*
X152730200Y-79679800D03*
X150571200Y-79984600D03*
X151511000Y-80899000D03*
X152704800Y-80949800D03*
X154787600Y-79679800D03*
X154500000Y-75200000D03*
X152900000Y-76700000D03*
X161467800Y-77825600D03*
X161544000Y-76454000D03*
X159893000Y-76479400D03*
X159943800Y-77901800D03*
X158089600Y-79451200D03*
X158140400Y-78028800D03*
X158165800Y-76606400D03*
X158115000Y-75590400D03*
X159461200Y-74676000D03*
X160959800Y-74599800D03*
X160832800Y-73126600D03*
X158699200Y-73126600D03*
X157353000Y-73228200D03*
X156667200Y-74980800D03*
X156641800Y-76657200D03*
X156616400Y-78206600D03*
X156667200Y-79629000D03*
X156200000Y-73700000D03*
X154500000Y-71900000D03*
X152700000Y-73800000D03*
X151300000Y-75100000D03*
X103875000Y-118600000D03*
X104025000Y-114475000D03*
X101425000Y-118675000D03*
X101400000Y-114225000D03*
X98725000Y-118725000D03*
X98950000Y-114225000D03*
X96350000Y-118700000D03*
X96375000Y-114225000D03*
X108025000Y-82025000D03*
X106050000Y-83850000D03*
X107100000Y-84900000D03*
X109000000Y-83000000D03*
X111700000Y-103100000D03*
X110300000Y-101900000D03*
X106700000Y-100700000D03*
X107900000Y-101900000D03*
X109100000Y-103100000D03*
X110200000Y-104200000D03*
X108800000Y-105400000D03*
X107500000Y-104200000D03*
X106300000Y-103000000D03*
X105200000Y-101900000D03*
X115900000Y-103000000D03*
X115400000Y-104400000D03*
X114200000Y-105700000D03*
X113000000Y-106800000D03*
X111800000Y-107900000D03*
X110800000Y-106800000D03*
X112000000Y-105600000D03*
X113100000Y-104500000D03*
X114100000Y-103500000D03*
X114100000Y-102000000D03*
X117000000Y-101800000D03*
X115300000Y-100400000D03*
X115300000Y-98700000D03*
X117000000Y-98700000D03*
X117000000Y-100400000D03*
X118600000Y-100400000D03*
X118600000Y-98700000D03*
X117100000Y-97300000D03*
X115200000Y-97300000D03*
X105400000Y-97300000D03*
X104200000Y-98500000D03*
X103100000Y-99600000D03*
X104100000Y-100800000D03*
X105300000Y-99500000D03*
X106500000Y-98300000D03*
X107700000Y-97100000D03*
X106700000Y-96000000D03*
X108100000Y-94500000D03*
X115200000Y-95600000D03*
X113500000Y-93600000D03*
X113500000Y-95600000D03*
X111500000Y-95600000D03*
X109400000Y-95700000D03*
X110700000Y-94100000D03*
X111200000Y-91500000D03*
X109500000Y-93100000D03*
X117800000Y-93000000D03*
X121200000Y-103000000D03*
X102500000Y-95300000D03*
X106800000Y-108600000D03*
X102300000Y-104000000D03*
X108600000Y-88900000D03*
X143484600Y-86258400D03*
X143510000Y-89509600D03*
X146900000Y-85500000D03*
X135500000Y-100500000D03*
X123800000Y-51000000D03*
X122400000Y-64700000D03*
X122400000Y-63200000D03*
X117000000Y-57600000D03*
X119800000Y-57800000D03*
X128600000Y-66900000D03*
X140300000Y-92700000D03*
X139000000Y-87150000D03*
X139000000Y-89400000D03*
X159800000Y-93600000D03*
X159000000Y-95700000D03*
X159000000Y-97100000D03*
X159000000Y-98700000D03*
X157800000Y-93300000D03*
X155600000Y-91300000D03*
X153100000Y-91700000D03*
X98200000Y-88100000D03*
X96002000Y-90100000D03*
X136100000Y-98000000D03*
X135500000Y-102900000D03*
X137600000Y-103500000D03*
X147200000Y-110500000D03*
X151800000Y-113700000D03*
X150200000Y-104100000D03*
X150200000Y-98700000D03*
X144900000Y-101200000D03*
X143900000Y-100200000D03*
X151900000Y-86300000D03*
X148600000Y-75100000D03*
X162100000Y-81300000D03*
X158700000Y-68400000D03*
X143200000Y-72400000D03*
X130800000Y-74900000D03*
X128100000Y-81200000D03*
X125100000Y-77300000D03*
X116400000Y-78100000D03*
X114200000Y-75800000D03*
X124348000Y-56852500D03*
X123900000Y-63000000D03*
X109500000Y-87300000D03*
X108500000Y-86300000D03*
X105100000Y-82900000D03*
X104100000Y-81900000D03*
X110100000Y-88900000D03*
X102350000Y-73550000D03*
X112900000Y-88600000D03*
X103200000Y-79200000D03*
X105200000Y-79200000D03*
X106200000Y-80200000D03*
X107100000Y-81100000D03*
X110400000Y-84400000D03*
X111800000Y-85800000D03*
X118800000Y-78900000D03*
X147600000Y-64300000D03*
X118700000Y-51200000D03*
X102900000Y-82300000D03*
X101400000Y-84300000D03*
X102800000Y-83600000D03*
X137275000Y-93375000D03*
X114700000Y-53400000D03*
X114664000Y-51864000D03*
X108800000Y-98000000D03*
X109600000Y-92250000D03*
X104109991Y-97700000D03*
X104600000Y-102300000D03*
X119700000Y-100600000D03*
X115200000Y-94500000D03*
X152500000Y-70800000D03*
X155300000Y-74400000D03*
D17*
X137100000Y-73400000D02*
X135600000Y-71900000D01*
X139200000Y-73400000D02*
X137100000Y-73400000D01*
D18*
X115800000Y-89500000D02*
X112452500Y-92847500D01*
X112452500Y-97200000D02*
X112452500Y-92847500D01*
D19*
X108573519Y-108273519D02*
X107697038Y-109150000D01*
X107697038Y-109150000D02*
X106400000Y-109150000D01*
X102400000Y-108200000D02*
X103250000Y-109050000D01*
X102300000Y-108200000D02*
X102400000Y-108200000D01*
D18*
X108573519Y-108273519D02*
X109350000Y-107497038D01*
X109350000Y-107497038D02*
X109350000Y-106750000D01*
X114152500Y-99400000D02*
X113200000Y-100352500D01*
X113200000Y-100352500D02*
X113200000Y-100900000D01*
X112452500Y-97200000D02*
X114152500Y-98900000D01*
X114152500Y-98900000D02*
X114152500Y-99400000D01*
D20*
X160800000Y-69700000D02*
X160800000Y-72100000D01*
X152400000Y-60100000D02*
X152500000Y-60100000D01*
X151300000Y-61200000D02*
X152400000Y-60100000D01*
X144900000Y-97900000D02*
X144900000Y-96000000D01*
X145200000Y-98200000D02*
X144900000Y-97900000D01*
X154400000Y-92700000D02*
X154400000Y-88800000D01*
X155700000Y-94000000D02*
X154400000Y-92700000D01*
X145600000Y-80800000D02*
X145700000Y-80800000D01*
X144500000Y-79700000D02*
X145600000Y-80800000D01*
X141800000Y-71300000D02*
X141800000Y-69600000D01*
X142600000Y-101700000D02*
X143600000Y-102700000D01*
X131300000Y-99700000D02*
X131200000Y-99600000D01*
X133600000Y-99700000D02*
X131300000Y-99700000D01*
X121100000Y-64000000D02*
X123900000Y-64000000D01*
X121000000Y-64100000D02*
X121100000Y-64000000D01*
X120700000Y-78600000D02*
X122900000Y-78600000D01*
X120300000Y-78200000D02*
X120700000Y-78600000D01*
X109100000Y-76900000D02*
X111200000Y-76900000D01*
D17*
X126900000Y-101900000D02*
X127100000Y-101900000D01*
X127100000Y-101900000D02*
X128800000Y-100200000D01*
X131750000Y-93150000D02*
X131700000Y-93200000D01*
X130650000Y-93200000D02*
X131700000Y-93200000D01*
X140700000Y-87700000D02*
X139450000Y-88950000D01*
X139450000Y-88950000D02*
X137850000Y-88950000D01*
X144500600Y-87299800D02*
X144360900Y-87439500D01*
X145491200Y-86817200D02*
X146583400Y-86817200D01*
X146583400Y-86817200D02*
X146634200Y-86817200D01*
X146634200Y-86817200D02*
X146786600Y-86664800D01*
X144360900Y-87439500D02*
X142494000Y-87439500D01*
X132250000Y-92700000D02*
X130250000Y-92700000D01*
X130250000Y-92700000D02*
X130100000Y-92850000D01*
X140850000Y-86800000D02*
X140850000Y-86900000D01*
X145999200Y-87299800D02*
X147100200Y-87299800D01*
X147100200Y-87299800D02*
X147300000Y-87100000D01*
X154500000Y-87300000D02*
X154474800Y-87325200D01*
X156565600Y-84353400D02*
X156565600Y-84277200D01*
X156565600Y-84277200D02*
X157835600Y-83007200D01*
X144286200Y-88200000D02*
X144526000Y-87960200D01*
X144286200Y-88200000D02*
X142500000Y-88200000D01*
X154474800Y-87325200D02*
X153009600Y-87325200D01*
X139250000Y-88500000D02*
X137350000Y-88500000D01*
X140850000Y-86900000D02*
X139250000Y-88500000D01*
X127100000Y-101250000D02*
X128150000Y-100200000D01*
X131750000Y-92250000D02*
X130650000Y-92250000D01*
X140150000Y-86850000D02*
X140150000Y-87200000D01*
X144399000Y-88874600D02*
X144526000Y-88747600D01*
X146800000Y-88600000D02*
X146600000Y-88400000D01*
X146800000Y-88600000D02*
X147800000Y-88600000D01*
X142494000Y-88874600D02*
X144399000Y-88874600D01*
X139300000Y-88050000D02*
X137850000Y-88050000D01*
X140150000Y-87200000D02*
X139300000Y-88050000D01*
X126650000Y-101050000D02*
X128150000Y-99550000D01*
X126400000Y-101050000D02*
X126650000Y-101050000D01*
X126150000Y-101300000D02*
X126400000Y-101050000D01*
X155752800Y-86842600D02*
X154800300Y-87795100D01*
X154800300Y-87795100D02*
X153936700Y-87795100D01*
X153936700Y-87795100D02*
X153225500Y-88506300D01*
X156311600Y-83693000D02*
X156311600Y-83540600D01*
X156311600Y-83540600D02*
X157353000Y-82499200D01*
X147375000Y-86525000D02*
X147650000Y-86525000D01*
X147050000Y-86200000D02*
X145211800Y-86200000D01*
X147375000Y-86525000D02*
X147050000Y-86200000D01*
X126450000Y-100600000D02*
X127500000Y-99550000D01*
X140100000Y-86200000D02*
X139695393Y-86604607D01*
X139695393Y-86604607D02*
X139695393Y-87204607D01*
X139695393Y-87204607D02*
X139300000Y-87600000D01*
X139300000Y-87600000D02*
X137350000Y-87600000D01*
X145211800Y-86200000D02*
X145211800Y-86207600D01*
X142494000Y-86766400D02*
X144399000Y-86766400D01*
X144399000Y-86766400D02*
X144500600Y-86664800D01*
X140150000Y-86200000D02*
X140100000Y-86200000D01*
X132100000Y-91800000D02*
X130100000Y-91800000D01*
X132150000Y-91750000D02*
X132100000Y-91800000D01*
X145211800Y-86200000D02*
X145200000Y-86200000D01*
X131700000Y-91250000D02*
X131650000Y-91300000D01*
X131650000Y-91300000D02*
X130650000Y-91300000D01*
X127450000Y-98950000D02*
X127450000Y-98700000D01*
X125850000Y-100550000D02*
X127450000Y-98950000D01*
X125550000Y-100550000D02*
X125850000Y-100550000D01*
X133883400Y-70891400D02*
X133883400Y-70816600D01*
X133883400Y-70816600D02*
X134600000Y-70100000D01*
X134035800Y-73500000D02*
X134035800Y-72100000D01*
X136652000Y-67437000D02*
X135458200Y-67437000D01*
X137033000Y-67056000D02*
X136652000Y-67437000D01*
X132100000Y-90750000D02*
X132050000Y-90800000D01*
X132050000Y-90800000D02*
X130100000Y-90800000D01*
X126800000Y-98950000D02*
X126800000Y-98850000D01*
X125800000Y-99950000D02*
X126800000Y-98950000D01*
X133350000Y-72085200D02*
X133350000Y-73533000D01*
X133400000Y-70400000D02*
X134200000Y-69600000D01*
X135585200Y-66624200D02*
X136550400Y-66624200D01*
X135458200Y-66751200D02*
X135585200Y-66624200D01*
X123350000Y-104900000D02*
X121900000Y-103450000D01*
X121900000Y-103450000D02*
X121900000Y-102750000D01*
D19*
X123900000Y-104400000D02*
X123211334Y-104400000D01*
X122400000Y-103588666D02*
X122400000Y-102250000D01*
X123211334Y-104400000D02*
X122400000Y-103588666D01*
D17*
X122900000Y-103500000D02*
X122900000Y-101750000D01*
X123325000Y-103925000D02*
X122900000Y-103500000D01*
X124125000Y-103925000D02*
X123325000Y-103925000D01*
X124600000Y-104400000D02*
X124125000Y-103925000D01*
D19*
X124600000Y-103650000D02*
X123475000Y-103650000D01*
X123350000Y-103525000D02*
X123350000Y-101250000D01*
X123475000Y-103650000D02*
X123350000Y-103525000D01*
D17*
X122150000Y-95500000D02*
X122150000Y-96050000D01*
X121750000Y-95100000D02*
X122150000Y-95500000D01*
X131300000Y-104000000D02*
X131300000Y-106400000D01*
X127750000Y-101950000D02*
X129450000Y-100250000D01*
X127750000Y-98250000D02*
X126300000Y-98250000D01*
X129450000Y-99950000D02*
X127750000Y-98250000D01*
X129450000Y-100250000D02*
X129450000Y-99950000D01*
X127450000Y-97550000D02*
X126350000Y-97550000D01*
X129750000Y-99850000D02*
X127450000Y-97550000D01*
X129750000Y-100600000D02*
X129750000Y-99850000D01*
X127750000Y-102600000D02*
X129750000Y-100600000D01*
X127150000Y-96850000D02*
X126350000Y-96850000D01*
X130050000Y-99750000D02*
X127150000Y-96850000D01*
X130050000Y-101000000D02*
X130050000Y-99750000D01*
X128450000Y-102600000D02*
X130050000Y-101000000D01*
X127800000Y-103700000D02*
X127800000Y-103900000D01*
X125050000Y-100950000D02*
X127800000Y-103700000D01*
X125050000Y-100000000D02*
X125050000Y-100950000D01*
X125800000Y-99250000D02*
X125050000Y-100000000D01*
X125800000Y-96700000D02*
X125800000Y-99250000D01*
X126350000Y-96150000D02*
X125800000Y-96700000D01*
X136537700Y-65976500D02*
X136414200Y-66100000D01*
X136414200Y-66100000D02*
X135400000Y-66100000D01*
X132700000Y-69800000D02*
X132689600Y-69810400D01*
X132700000Y-68900000D02*
X132700000Y-69800000D01*
X133100000Y-68500000D02*
X132700000Y-68900000D01*
X132689600Y-72212200D02*
X132700000Y-72222600D01*
X128600000Y-83325000D02*
X127600000Y-84300000D01*
X132700000Y-72222600D02*
X132700000Y-73500000D01*
D19*
X121925000Y-74825000D02*
X121925000Y-76050000D01*
D17*
X103700000Y-106450000D02*
X103300000Y-106850000D01*
X104700000Y-106450000D02*
X103700000Y-106450000D01*
X106250000Y-89750000D02*
X104300000Y-87800000D01*
X104300000Y-87800000D02*
X104300000Y-87550000D01*
X105800000Y-89950000D02*
X106250000Y-90400000D01*
X105800000Y-89700000D02*
X105800000Y-89950000D01*
X104150000Y-88050000D02*
X105800000Y-89700000D01*
X103850000Y-88050000D02*
X104150000Y-88050000D01*
X105600000Y-90400000D02*
X103750000Y-88550000D01*
X103750000Y-88550000D02*
X103300000Y-88550000D01*
X105050000Y-91050000D02*
X103000000Y-89000000D01*
X103000000Y-89000000D02*
X102800000Y-89000000D01*
X112750000Y-121950000D02*
X113500000Y-121200000D01*
X113500000Y-121200000D02*
X115350000Y-121200000D01*
X117720000Y-116880000D02*
X117510000Y-116880000D01*
X107700000Y-86300000D02*
X107700000Y-87650000D01*
X110800000Y-83200000D02*
X107700000Y-86300000D01*
X110800000Y-82300000D02*
X110800000Y-83200000D01*
X107250000Y-86350000D02*
X107250000Y-87150000D01*
X110350000Y-83250000D02*
X107250000Y-86350000D01*
X110350000Y-82800000D02*
X110350000Y-83250000D01*
X118800000Y-55000000D02*
X118100000Y-55700000D01*
X118100000Y-55700000D02*
X115700000Y-55700000D01*
X109500000Y-81450000D02*
X109900000Y-81850000D01*
X109900000Y-81850000D02*
X109900000Y-83300000D01*
X109900000Y-83300000D02*
X106800000Y-86400000D01*
X106800000Y-86400000D02*
X106800000Y-86650000D01*
X106900000Y-85850000D02*
X106700000Y-85850000D01*
X109450000Y-83300000D02*
X106900000Y-85850000D01*
X109450000Y-82200000D02*
X109450000Y-83300000D01*
X112450000Y-122400000D02*
X112975000Y-122400000D01*
X112650000Y-121250000D02*
X112250000Y-121650000D01*
X112250000Y-121650000D02*
X112250000Y-122200000D01*
X112250000Y-122200000D02*
X112450000Y-122400000D01*
X114650000Y-121475000D02*
X114825000Y-121650000D01*
X113900000Y-121475000D02*
X114650000Y-121475000D01*
X112975000Y-122400000D02*
X113900000Y-121475000D01*
X113050000Y-122700000D02*
X113625000Y-122125000D01*
X113625000Y-122125000D02*
X114375000Y-122125000D01*
X111950000Y-121300000D02*
X111950000Y-122300000D01*
X111950000Y-122300000D02*
X112350000Y-122700000D01*
X112350000Y-122700000D02*
X113050000Y-122700000D01*
X112250000Y-123000000D02*
X113150000Y-123000000D01*
X111300000Y-121200000D02*
X111450000Y-121350000D01*
X111450000Y-121350000D02*
X111450000Y-122200000D01*
X111450000Y-122200000D02*
X112250000Y-123000000D01*
X115775000Y-122575000D02*
X115900000Y-122450000D01*
X113575000Y-122575000D02*
X115775000Y-122575000D01*
X113150000Y-123000000D02*
X113575000Y-122575000D01*
D19*
X122590000Y-119420000D02*
X122120000Y-119420000D01*
D17*
X115800000Y-116300000D02*
X115725000Y-116300000D01*
X116225000Y-116725000D02*
X115800000Y-116300000D01*
X91625000Y-116300000D02*
X90250000Y-117675000D01*
X91625000Y-116300000D02*
X115725000Y-116300000D01*
X122500000Y-117430000D02*
X122500000Y-116925000D01*
X114500000Y-116000000D02*
X114750000Y-116000000D01*
X114750000Y-116000000D02*
X114925000Y-115825000D01*
X89750000Y-117200000D02*
X90350000Y-117200000D01*
X91550000Y-116000000D02*
X114500000Y-116000000D01*
X90350000Y-117200000D02*
X91550000Y-116000000D01*
X89750000Y-117200000D02*
X89800000Y-117250000D01*
X90175000Y-116675000D02*
X90500000Y-116675000D01*
X114725000Y-115375000D02*
X115425000Y-115375000D01*
X114354002Y-115745998D02*
X114725000Y-115375000D01*
X91429002Y-115745998D02*
X114354002Y-115745998D01*
X90500000Y-116675000D02*
X91429002Y-115745998D01*
X89775000Y-116125000D02*
X90675000Y-116125000D01*
X115625000Y-114925000D02*
X116125000Y-115425000D01*
X114800000Y-114925000D02*
X115625000Y-114925000D01*
X114250000Y-115475000D02*
X114800000Y-114925000D01*
X91325000Y-115475000D02*
X114250000Y-115475000D01*
X90675000Y-116125000D02*
X91325000Y-115475000D01*
X116200000Y-114650000D02*
X116725000Y-115175000D01*
X114700000Y-114650000D02*
X116200000Y-114650000D01*
X114150000Y-115200000D02*
X114700000Y-114650000D01*
X90725000Y-115200000D02*
X114150000Y-115200000D01*
X90250000Y-115675000D02*
X90725000Y-115200000D01*
X158600000Y-88900000D02*
X158600000Y-89000000D01*
X157100000Y-87400000D02*
X158600000Y-88900000D01*
X96852000Y-82352500D02*
X97550000Y-83050000D01*
X96300000Y-82352500D02*
X96852000Y-82352500D01*
D21*
X99700000Y-81600000D02*
X100100000Y-81200000D01*
X98700000Y-81600000D02*
X99700000Y-81600000D01*
X98700000Y-82200000D02*
X98700000Y-81600000D01*
X97675000Y-79950000D02*
X97675000Y-82175000D01*
D20*
X98675000Y-83175000D02*
X98675000Y-83200000D01*
D21*
X97700000Y-82200000D02*
X98675000Y-83175000D01*
D20*
X97675000Y-82175000D02*
X97700000Y-82200000D01*
D21*
X96300000Y-80447500D02*
X97177500Y-80447500D01*
X97177500Y-80447500D02*
X97675000Y-79950000D01*
D17*
X96300000Y-80447500D02*
X96452000Y-80447500D01*
X158089600Y-79451200D02*
X158089600Y-79527400D01*
X158089600Y-79527400D02*
X159105600Y-80543400D01*
X154787600Y-79679800D02*
X156616400Y-79679800D01*
X154762200Y-76657200D02*
X154762200Y-78257400D01*
X152755600Y-78206600D02*
X152730200Y-78232000D01*
X152730200Y-78232000D02*
X152730200Y-79679800D01*
X150571200Y-79984600D02*
X151485600Y-80899000D01*
X151485600Y-80899000D02*
X151511000Y-80899000D01*
X152704800Y-80949800D02*
X153974800Y-79679800D01*
X153974800Y-79679800D02*
X154787600Y-79679800D01*
X153100000Y-73800000D02*
X154500000Y-75200000D01*
X152700000Y-73800000D02*
X153100000Y-73800000D01*
X154400000Y-75200000D02*
X152900000Y-76700000D01*
X154500000Y-75200000D02*
X154400000Y-75200000D01*
X161467800Y-76530200D02*
X161467800Y-77825600D01*
X161544000Y-76454000D02*
X161467800Y-76530200D01*
X159893000Y-77851000D02*
X159893000Y-76479400D01*
X159943800Y-77901800D02*
X159893000Y-77851000D01*
X158089600Y-78079600D02*
X158089600Y-79451200D01*
X158140400Y-78028800D02*
X158089600Y-78079600D01*
X158165800Y-75641200D02*
X158165800Y-76606400D01*
X158115000Y-75590400D02*
X158165800Y-75641200D01*
X160883600Y-74676000D02*
X159461200Y-74676000D01*
X160959800Y-74599800D02*
X160883600Y-74676000D01*
X158699200Y-73126600D02*
X160832800Y-73126600D01*
X157353000Y-74295000D02*
X157353000Y-73228200D01*
X156667200Y-74980800D02*
X157353000Y-74295000D01*
X156641800Y-78181200D02*
X156641800Y-76657200D01*
X156616400Y-78206600D02*
X156641800Y-78181200D01*
X156616400Y-79679800D02*
X156667200Y-79629000D01*
X156200000Y-73600000D02*
X156200000Y-73700000D01*
X154500000Y-71900000D02*
X156200000Y-73600000D01*
X152600000Y-73800000D02*
X152700000Y-73800000D01*
X151300000Y-75100000D02*
X152600000Y-73800000D01*
X101400000Y-114225000D02*
X103775000Y-114225000D01*
X103775000Y-114225000D02*
X104025000Y-114475000D01*
X98950000Y-114225000D02*
X101400000Y-114225000D01*
X96375000Y-114225000D02*
X98950000Y-114225000D01*
X91530000Y-104260000D02*
X91530000Y-104630000D01*
X91530000Y-104630000D02*
X92750000Y-105850000D01*
X92750000Y-110600000D02*
X96375000Y-114225000D01*
X92750000Y-105850000D02*
X92750000Y-110600000D01*
X108025000Y-82025000D02*
X108000000Y-82000000D01*
X107100000Y-84900000D02*
X106050000Y-83850000D01*
D18*
X110500000Y-101900000D02*
X111700000Y-103100000D01*
X110300000Y-101900000D02*
X110500000Y-101900000D01*
X107900000Y-101900000D02*
X106700000Y-100700000D01*
X110200000Y-104200000D02*
X109100000Y-103100000D01*
X107600000Y-104200000D02*
X108800000Y-105400000D01*
X107500000Y-104200000D02*
X107600000Y-104200000D01*
X105200000Y-101900000D02*
X106300000Y-103000000D01*
X113500000Y-95600000D02*
X115200000Y-97300000D01*
X115400000Y-103500000D02*
X115900000Y-103000000D01*
X115400000Y-104400000D02*
X115400000Y-103500000D01*
X113100000Y-106800000D02*
X114200000Y-105700000D01*
X113000000Y-106800000D02*
X113100000Y-106800000D01*
X110800000Y-106900000D02*
X111800000Y-107900000D01*
X110800000Y-106800000D02*
X110800000Y-106900000D01*
X113100000Y-104500000D02*
X112000000Y-105600000D01*
X114100000Y-102000000D02*
X114100000Y-103500000D01*
X115600000Y-100400000D02*
X117000000Y-101800000D01*
X115300000Y-100400000D02*
X115600000Y-100400000D01*
X117000000Y-98700000D02*
X115300000Y-98700000D01*
X118600000Y-100400000D02*
X117000000Y-100400000D01*
X117200000Y-97300000D02*
X118600000Y-98700000D01*
X117100000Y-97300000D02*
X117200000Y-97300000D01*
X108100000Y-94500000D02*
X109500000Y-93100000D01*
X105400000Y-97052962D02*
X105400000Y-97300000D01*
X104200000Y-98500000D02*
X103100000Y-99600000D01*
X104100000Y-100800000D02*
X104100000Y-100700000D01*
X104100000Y-100700000D02*
X105300000Y-99500000D01*
X106500000Y-98300000D02*
X107700000Y-97100000D01*
X106700000Y-96000000D02*
X106700000Y-95900000D01*
X106700000Y-95900000D02*
X108100000Y-94500000D01*
X104073519Y-95726481D02*
X105400000Y-97052962D01*
X113500000Y-95600000D02*
X113500000Y-93600000D01*
X109500000Y-95600000D02*
X111500000Y-95600000D01*
X109400000Y-95700000D02*
X109500000Y-95600000D01*
X110700000Y-92000000D02*
X110700000Y-94100000D01*
X111200000Y-91500000D02*
X110700000Y-92000000D01*
X121200000Y-103000000D02*
X119952962Y-103000000D01*
X119952962Y-103000000D02*
X119626481Y-102673519D01*
X102500000Y-95300000D02*
X103647038Y-95300000D01*
X103647038Y-95300000D02*
X104073519Y-95726481D01*
X106800000Y-108600000D02*
X106800000Y-107352962D01*
X106800000Y-107352962D02*
X107226481Y-106926481D01*
X102300000Y-104000000D02*
X102300000Y-102752962D01*
X102300000Y-102752962D02*
X102626481Y-102426481D01*
D17*
X108600000Y-88900000D02*
X108959210Y-88900000D01*
X108959210Y-88900000D02*
X110100000Y-88900000D01*
X146900000Y-85500000D02*
X144500000Y-85500000D01*
X144500000Y-85500000D02*
X143484600Y-86258400D01*
X91530000Y-104260000D02*
X91530000Y-103795000D01*
X104100000Y-81900000D02*
X105100000Y-82900000D01*
X123700000Y-63200000D02*
X122400000Y-63200000D01*
X123800000Y-63100000D02*
X123700000Y-63200000D01*
X117000000Y-56652500D02*
X117000000Y-57600000D01*
X117050000Y-56602500D02*
X117000000Y-56652500D01*
X140300000Y-90700000D02*
X139000000Y-89400000D01*
X140300000Y-92700000D02*
X140300000Y-90700000D01*
X159800000Y-94900000D02*
X159800000Y-93600000D01*
X159000000Y-95700000D02*
X159800000Y-94900000D01*
X159000000Y-98700000D02*
X159000000Y-97100000D01*
X96002000Y-90100000D02*
X96000000Y-90100000D01*
X124348000Y-56852500D02*
X124300000Y-56900000D01*
X123900000Y-63000000D02*
X123800000Y-63100000D01*
X109500000Y-87300000D02*
X108500000Y-86300000D01*
X103200000Y-78700000D02*
X103200000Y-79200000D01*
X102350000Y-77850000D02*
X103200000Y-78700000D01*
X102350000Y-73550000D02*
X102350000Y-77850000D01*
X105200000Y-79200000D02*
X103200000Y-79200000D01*
X107100000Y-81100000D02*
X106200000Y-80200000D01*
X112900000Y-86900000D02*
X111800000Y-85800000D01*
X112900000Y-88600000D02*
X112900000Y-86900000D01*
X102100000Y-84300000D02*
X101400000Y-84300000D01*
X102800000Y-83600000D02*
X102100000Y-84300000D01*
X123900000Y-63000000D02*
X123800000Y-63100000D01*
X115998000Y-54697500D02*
X114700000Y-53400000D01*
X117050000Y-54697500D02*
X115998000Y-54697500D01*
X115426000Y-51102500D02*
X114664000Y-51864000D01*
X117050000Y-51102500D02*
X115426000Y-51102500D01*
D18*
X108800000Y-99352500D02*
X108800000Y-98000000D01*
X108226481Y-91373519D02*
X109102962Y-92250000D01*
X109102962Y-92250000D02*
X109600000Y-92250000D01*
X103483510Y-97073519D02*
X102726481Y-97073519D01*
X104109991Y-97700000D02*
X103483510Y-97073519D01*
X103973519Y-103773519D02*
X103973519Y-102926481D01*
X103973519Y-102926481D02*
X104600000Y-102300000D01*
X120973519Y-101326481D02*
X120247038Y-100600000D01*
X120247038Y-100600000D02*
X119700000Y-100600000D01*
X115200000Y-94500000D02*
X116176481Y-93523519D01*
X116176481Y-93523519D02*
X116176481Y-93426481D01*
X108847500Y-99400000D02*
X108800000Y-99352500D01*
X110547500Y-97200000D02*
X108847500Y-98900000D01*
X108847500Y-98900000D02*
X108847500Y-99400000D01*
D21*
X155300000Y-73600000D02*
X155300000Y-74400000D01*
X152500000Y-70800000D02*
X155300000Y-73600000D01*
D10*
G36*
X164625000Y-80425000D02*
X164137000Y-80425000D01*
X164137000Y-79516701D01*
X164137000Y-79407299D01*
X164137000Y-77883299D01*
X164095134Y-77782225D01*
X164017775Y-77704866D01*
X163916701Y-77663000D01*
X163807299Y-77663000D01*
X162283299Y-77663000D01*
X162182225Y-77704866D01*
X162104866Y-77782225D01*
X162063000Y-77883299D01*
X162063000Y-77992701D01*
X162063000Y-79516701D01*
X162104866Y-79617775D01*
X162182225Y-79695134D01*
X162283299Y-79737000D01*
X162392701Y-79737000D01*
X163916701Y-79737000D01*
X164017775Y-79695134D01*
X164095134Y-79617775D01*
X164137000Y-79516701D01*
X164137000Y-80425000D01*
X159768934Y-80425000D01*
X158268934Y-81925000D01*
X153968934Y-81925000D01*
X152168934Y-83725000D01*
X149975000Y-83725000D01*
X149975000Y-75331066D01*
X153220190Y-72085876D01*
X154900000Y-73765686D01*
X154900000Y-74051835D01*
X154851797Y-74099954D01*
X154771092Y-74294314D01*
X154770908Y-74504763D01*
X154851274Y-74699263D01*
X154999954Y-74848203D01*
X155194314Y-74928908D01*
X155404763Y-74929092D01*
X155599263Y-74848726D01*
X155748203Y-74700046D01*
X155828908Y-74505686D01*
X155829092Y-74295237D01*
X155748726Y-74100737D01*
X155700000Y-74051925D01*
X155700000Y-73600000D01*
X155669552Y-73446927D01*
X155669552Y-73446926D01*
X155582843Y-73317157D01*
X153785876Y-71520190D01*
X154731066Y-70575000D01*
X160423400Y-70575000D01*
X160423400Y-71728475D01*
X160351797Y-71799954D01*
X160271092Y-71994314D01*
X160270908Y-72204763D01*
X160351274Y-72399263D01*
X160499954Y-72548203D01*
X160694314Y-72628908D01*
X160904763Y-72629092D01*
X161099263Y-72548726D01*
X161248203Y-72400046D01*
X161328908Y-72205686D01*
X161329092Y-71995237D01*
X161248726Y-71800737D01*
X161176600Y-71728484D01*
X161176600Y-70575000D01*
X164625000Y-70575000D01*
X164625000Y-80425000D01*
X164625000Y-80425000D01*
G37*
X164625000Y-80425000D02*
X164137000Y-80425000D01*
X164137000Y-79516701D01*
X164137000Y-79407299D01*
X164137000Y-77883299D01*
X164095134Y-77782225D01*
X164017775Y-77704866D01*
X163916701Y-77663000D01*
X163807299Y-77663000D01*
X162283299Y-77663000D01*
X162182225Y-77704866D01*
X162104866Y-77782225D01*
X162063000Y-77883299D01*
X162063000Y-77992701D01*
X162063000Y-79516701D01*
X162104866Y-79617775D01*
X162182225Y-79695134D01*
X162283299Y-79737000D01*
X162392701Y-79737000D01*
X163916701Y-79737000D01*
X164017775Y-79695134D01*
X164095134Y-79617775D01*
X164137000Y-79516701D01*
X164137000Y-80425000D01*
X159768934Y-80425000D01*
X158268934Y-81925000D01*
X153968934Y-81925000D01*
X152168934Y-83725000D01*
X149975000Y-83725000D01*
X149975000Y-75331066D01*
X153220190Y-72085876D01*
X154900000Y-73765686D01*
X154900000Y-74051835D01*
X154851797Y-74099954D01*
X154771092Y-74294314D01*
X154770908Y-74504763D01*
X154851274Y-74699263D01*
X154999954Y-74848203D01*
X155194314Y-74928908D01*
X155404763Y-74929092D01*
X155599263Y-74848726D01*
X155748203Y-74700046D01*
X155828908Y-74505686D01*
X155829092Y-74295237D01*
X155748726Y-74100737D01*
X155700000Y-74051925D01*
X155700000Y-73600000D01*
X155669552Y-73446927D01*
X155669552Y-73446926D01*
X155582843Y-73317157D01*
X153785876Y-71520190D01*
X154731066Y-70575000D01*
X160423400Y-70575000D01*
X160423400Y-71728475D01*
X160351797Y-71799954D01*
X160271092Y-71994314D01*
X160270908Y-72204763D01*
X160351274Y-72399263D01*
X160499954Y-72548203D01*
X160694314Y-72628908D01*
X160904763Y-72629092D01*
X161099263Y-72548726D01*
X161248203Y-72400046D01*
X161328908Y-72205686D01*
X161329092Y-71995237D01*
X161248726Y-71800737D01*
X161176600Y-71728484D01*
X161176600Y-70575000D01*
X164625000Y-70575000D01*
X164625000Y-80425000D01*
D22*
G36*
X165900000Y-122887868D02*
X165787868Y-123000000D01*
X165050000Y-123000000D01*
X165050000Y-80850000D01*
X165050000Y-70150000D01*
X162793880Y-70150000D01*
X162793880Y-61330000D01*
X162709911Y-60907858D01*
X162470787Y-60549983D01*
X162112912Y-60310859D01*
X161690770Y-60226890D01*
X160109230Y-60226890D01*
X159687088Y-60310859D01*
X159329213Y-60549983D01*
X159090089Y-60907858D01*
X159006120Y-61330000D01*
X159090089Y-61752142D01*
X159329213Y-62110017D01*
X159687088Y-62349141D01*
X160109230Y-62433110D01*
X161690770Y-62433110D01*
X162112912Y-62349141D01*
X162470787Y-62110017D01*
X162709911Y-61752142D01*
X162793880Y-61330000D01*
X162793880Y-70150000D01*
X161251600Y-70150000D01*
X161251600Y-70102628D01*
X161311748Y-70042585D01*
X161403895Y-69820670D01*
X161404105Y-69580384D01*
X161312345Y-69358308D01*
X161142585Y-69188252D01*
X160920670Y-69096105D01*
X160680384Y-69095895D01*
X160458308Y-69187655D01*
X160288252Y-69357415D01*
X160196105Y-69579330D01*
X160195895Y-69819616D01*
X160287655Y-70041692D01*
X160348400Y-70102542D01*
X160348400Y-70150000D01*
X154555025Y-70150000D01*
X153538388Y-71166636D01*
X153104059Y-70732307D01*
X153104105Y-70680384D01*
X153104105Y-59980384D01*
X153012345Y-59758308D01*
X152842585Y-59588252D01*
X152620670Y-59496105D01*
X152380384Y-59495895D01*
X152158308Y-59587655D01*
X151988252Y-59757415D01*
X151906112Y-59955229D01*
X151265372Y-60595969D01*
X151180384Y-60595895D01*
X150958308Y-60687655D01*
X150788252Y-60857415D01*
X150696105Y-61079330D01*
X150695895Y-61319616D01*
X150787655Y-61541692D01*
X150957415Y-61711748D01*
X151179330Y-61803895D01*
X151419616Y-61804105D01*
X151641692Y-61712345D01*
X151811748Y-61542585D01*
X151903895Y-61320670D01*
X151903970Y-61234687D01*
X152434714Y-60703943D01*
X152619616Y-60704105D01*
X152841692Y-60612345D01*
X153011748Y-60442585D01*
X153103895Y-60220670D01*
X153104105Y-59980384D01*
X153104105Y-70680384D01*
X153012345Y-70458308D01*
X152842585Y-70288252D01*
X152620670Y-70196105D01*
X152380384Y-70195895D01*
X152158308Y-70287655D01*
X151988252Y-70457415D01*
X151896105Y-70679330D01*
X151895895Y-70919616D01*
X151987655Y-71141692D01*
X152157415Y-71311748D01*
X152379330Y-71403895D01*
X152432189Y-71403941D01*
X152866636Y-71838388D01*
X149550000Y-75155025D01*
X149550000Y-84150000D01*
X152344975Y-84150000D01*
X154144975Y-82350000D01*
X156760951Y-82350000D01*
X156749105Y-82378530D01*
X156748982Y-82518439D01*
X156169051Y-83098370D01*
X155969908Y-83180655D01*
X155799852Y-83350415D01*
X155707705Y-83572330D01*
X155707495Y-83812616D01*
X155799255Y-84034692D01*
X155969015Y-84204748D01*
X155972690Y-84206274D01*
X155961705Y-84232730D01*
X155961495Y-84473016D01*
X156053255Y-84695092D01*
X156223015Y-84865148D01*
X156444930Y-84957295D01*
X156685216Y-84957505D01*
X156907292Y-84865745D01*
X157077348Y-84695985D01*
X157169495Y-84474070D01*
X157169683Y-84257893D01*
X157816393Y-83611183D01*
X157955216Y-83611305D01*
X158177292Y-83519545D01*
X158347348Y-83349785D01*
X158439495Y-83127870D01*
X158439705Y-82887584D01*
X158347945Y-82665508D01*
X158178185Y-82495452D01*
X157957083Y-82403642D01*
X157957105Y-82379584D01*
X157944881Y-82350000D01*
X158444975Y-82350000D01*
X159944975Y-80850000D01*
X165050000Y-80850000D01*
X165050000Y-123000000D01*
X164212000Y-123000000D01*
X164212000Y-83931620D01*
X164212000Y-83792381D01*
X164212000Y-82268381D01*
X164158716Y-82139741D01*
X164060259Y-82041285D01*
X163931620Y-81988000D01*
X163792381Y-81988000D01*
X162268381Y-81988000D01*
X162139741Y-82041284D01*
X162041285Y-82139741D01*
X161988000Y-82268380D01*
X161988000Y-82407619D01*
X161988000Y-83931619D01*
X162041284Y-84060259D01*
X162139741Y-84158715D01*
X162268380Y-84212000D01*
X162407619Y-84212000D01*
X163931619Y-84212000D01*
X164060259Y-84158716D01*
X164158715Y-84060259D01*
X164212000Y-83931620D01*
X164212000Y-123000000D01*
X164112000Y-123000000D01*
X164112000Y-93431620D01*
X164112000Y-93292381D01*
X164112000Y-91768381D01*
X164112000Y-86831620D01*
X164112000Y-86692381D01*
X164112000Y-85168381D01*
X164058716Y-85039741D01*
X163960259Y-84941285D01*
X163831620Y-84888000D01*
X163692381Y-84888000D01*
X162168381Y-84888000D01*
X162039741Y-84941284D01*
X161941285Y-85039741D01*
X161888000Y-85168380D01*
X161888000Y-85307619D01*
X161888000Y-86831619D01*
X161941284Y-86960259D01*
X162039741Y-87058715D01*
X162168380Y-87112000D01*
X162307619Y-87112000D01*
X163831619Y-87112000D01*
X163960259Y-87058716D01*
X164058715Y-86960259D01*
X164112000Y-86831620D01*
X164112000Y-91768381D01*
X164058716Y-91639741D01*
X163960259Y-91541285D01*
X163831620Y-91488000D01*
X163692381Y-91488000D01*
X162168381Y-91488000D01*
X162039741Y-91541284D01*
X161941285Y-91639741D01*
X161888000Y-91768380D01*
X161888000Y-91907619D01*
X161888000Y-93431619D01*
X161941284Y-93560259D01*
X162039741Y-93658715D01*
X162168380Y-93712000D01*
X162307619Y-93712000D01*
X163831619Y-93712000D01*
X163960259Y-93658716D01*
X164058715Y-93560259D01*
X164112000Y-93431620D01*
X164112000Y-123000000D01*
X159204105Y-123000000D01*
X159204105Y-88880384D01*
X159112345Y-88658308D01*
X158942585Y-88488252D01*
X158720670Y-88396105D01*
X158680847Y-88396070D01*
X157703983Y-87419205D01*
X157704105Y-87280384D01*
X157612345Y-87058308D01*
X157442585Y-86888252D01*
X157220670Y-86796105D01*
X156980384Y-86795895D01*
X156758308Y-86887655D01*
X156588252Y-87057415D01*
X156496105Y-87279330D01*
X156495895Y-87519616D01*
X156587655Y-87741692D01*
X156757415Y-87911748D01*
X156979330Y-88003895D01*
X157119239Y-88004017D01*
X157996103Y-88880880D01*
X157995895Y-89119616D01*
X158087655Y-89341692D01*
X158257415Y-89511748D01*
X158479330Y-89603895D01*
X158719616Y-89604105D01*
X158941692Y-89512345D01*
X159111748Y-89342585D01*
X159203895Y-89120670D01*
X159204105Y-88880384D01*
X159204105Y-123000000D01*
X156356905Y-123000000D01*
X156356905Y-86722984D01*
X156265145Y-86500908D01*
X156095385Y-86330852D01*
X155873470Y-86238705D01*
X155633184Y-86238495D01*
X155411108Y-86330255D01*
X155241052Y-86500015D01*
X155148905Y-86721930D01*
X155148782Y-86861839D01*
X155024031Y-86986591D01*
X155012345Y-86958308D01*
X154842585Y-86788252D01*
X154620670Y-86696105D01*
X154380384Y-86695895D01*
X154158308Y-86787655D01*
X154034046Y-86911700D01*
X153450261Y-86911700D01*
X153352185Y-86813452D01*
X153130270Y-86721305D01*
X152889984Y-86721095D01*
X152667908Y-86812855D01*
X152497852Y-86982615D01*
X152405705Y-87204530D01*
X152405495Y-87444816D01*
X152497255Y-87666892D01*
X152667015Y-87836948D01*
X152888930Y-87929095D01*
X153040460Y-87929227D01*
X152883808Y-87993955D01*
X152713752Y-88163715D01*
X152621605Y-88385630D01*
X152621395Y-88625916D01*
X152713155Y-88847992D01*
X152882915Y-89018048D01*
X153104830Y-89110195D01*
X153345116Y-89110405D01*
X153567192Y-89018645D01*
X153737248Y-88848885D01*
X153796080Y-88707200D01*
X153795895Y-88919616D01*
X153887655Y-89141692D01*
X153948400Y-89202542D01*
X153948400Y-92700000D01*
X153982776Y-92872820D01*
X154080671Y-93019329D01*
X155095969Y-94034628D01*
X155095895Y-94119616D01*
X155187655Y-94341692D01*
X155357415Y-94511748D01*
X155579330Y-94603895D01*
X155819616Y-94604105D01*
X156041692Y-94512345D01*
X156211748Y-94342585D01*
X156303895Y-94120670D01*
X156304105Y-93880384D01*
X156212345Y-93658308D01*
X156042585Y-93488252D01*
X155820670Y-93396105D01*
X155734688Y-93396029D01*
X154851600Y-92512941D01*
X154851600Y-89202628D01*
X154911748Y-89142585D01*
X155003895Y-88920670D01*
X155004105Y-88680384D01*
X154912345Y-88458308D01*
X154742585Y-88288252D01*
X154550761Y-88208600D01*
X154800300Y-88208600D01*
X154958539Y-88177124D01*
X154958540Y-88177124D01*
X155092689Y-88087489D01*
X155733593Y-87446583D01*
X155872416Y-87446705D01*
X156094492Y-87354945D01*
X156264548Y-87185185D01*
X156356695Y-86963270D01*
X156356905Y-86722984D01*
X156356905Y-123000000D01*
X148404105Y-123000000D01*
X148404105Y-88480384D01*
X148312345Y-88258308D01*
X148254105Y-88199966D01*
X148254105Y-86405384D01*
X148162345Y-86183308D01*
X147992585Y-86013252D01*
X147770670Y-85921105D01*
X147530384Y-85920895D01*
X147406755Y-85971977D01*
X147342389Y-85907611D01*
X147208240Y-85817976D01*
X147050000Y-85786500D01*
X146304105Y-85786500D01*
X146304105Y-80680384D01*
X146212345Y-80458308D01*
X146042585Y-80288252D01*
X145820670Y-80196105D01*
X145634600Y-80195942D01*
X145104030Y-79665372D01*
X145104105Y-79580384D01*
X145012345Y-79358308D01*
X144842585Y-79188252D01*
X144620670Y-79096105D01*
X144380384Y-79095895D01*
X144158308Y-79187655D01*
X143988252Y-79357415D01*
X143896105Y-79579330D01*
X143895895Y-79819616D01*
X143987655Y-80041692D01*
X144157415Y-80211748D01*
X144379330Y-80303895D01*
X144465312Y-80303970D01*
X145106412Y-80945070D01*
X145187655Y-81141692D01*
X145357415Y-81311748D01*
X145579330Y-81403895D01*
X145819616Y-81404105D01*
X146041692Y-81312345D01*
X146211748Y-81142585D01*
X146303895Y-80920670D01*
X146304105Y-80680384D01*
X146304105Y-85786500D01*
X145644875Y-85786500D01*
X145554385Y-85695852D01*
X145332470Y-85603705D01*
X145092184Y-85603495D01*
X144870108Y-85695255D01*
X144700052Y-85865015D01*
X144618712Y-86060902D01*
X144380984Y-86060695D01*
X144158908Y-86152455D01*
X143988852Y-86322215D01*
X143976110Y-86352900D01*
X142934661Y-86352900D01*
X142836585Y-86254652D01*
X142614670Y-86162505D01*
X142404105Y-86162320D01*
X142404105Y-71180384D01*
X142312345Y-70958308D01*
X142251600Y-70897457D01*
X142251600Y-70002628D01*
X142311748Y-69942585D01*
X142403895Y-69720670D01*
X142404105Y-69480384D01*
X142312345Y-69258308D01*
X142142585Y-69088252D01*
X141920670Y-68996105D01*
X141680384Y-68995895D01*
X141458308Y-69087655D01*
X141288252Y-69257415D01*
X141196105Y-69479330D01*
X141195895Y-69719616D01*
X141287655Y-69941692D01*
X141348400Y-70002542D01*
X141348400Y-70897371D01*
X141288252Y-70957415D01*
X141196105Y-71179330D01*
X141195895Y-71419616D01*
X141287655Y-71641692D01*
X141457415Y-71811748D01*
X141679330Y-71903895D01*
X141919616Y-71904105D01*
X142141692Y-71812345D01*
X142311748Y-71642585D01*
X142403895Y-71420670D01*
X142404105Y-71180384D01*
X142404105Y-86162320D01*
X142374384Y-86162295D01*
X142152308Y-86254055D01*
X141982252Y-86423815D01*
X141890105Y-86645730D01*
X141889895Y-86886016D01*
X141979637Y-87103210D01*
X141890105Y-87318830D01*
X141889895Y-87559116D01*
X141981655Y-87781192D01*
X142023059Y-87822668D01*
X141988252Y-87857415D01*
X141896105Y-88079330D01*
X141895895Y-88319616D01*
X141983246Y-88531022D01*
X141982252Y-88532015D01*
X141890105Y-88753930D01*
X141889895Y-88994216D01*
X141981655Y-89216292D01*
X142151415Y-89386348D01*
X142373330Y-89478495D01*
X142613616Y-89478705D01*
X142835692Y-89386945D01*
X142934709Y-89288100D01*
X144252657Y-89288100D01*
X144405330Y-89351495D01*
X144645616Y-89351705D01*
X144867692Y-89259945D01*
X145037748Y-89090185D01*
X145129895Y-88868270D01*
X145130105Y-88627984D01*
X145038345Y-88405908D01*
X144986485Y-88353958D01*
X145037748Y-88302785D01*
X145129895Y-88080870D01*
X145130105Y-87840584D01*
X145038345Y-87618508D01*
X145026987Y-87607130D01*
X145104495Y-87420470D01*
X145104613Y-87284869D01*
X145148615Y-87328948D01*
X145370530Y-87421095D01*
X145395797Y-87421117D01*
X145486855Y-87641492D01*
X145656615Y-87811548D01*
X145878530Y-87903695D01*
X146118816Y-87903905D01*
X146340892Y-87812145D01*
X146439909Y-87713300D01*
X147100200Y-87713300D01*
X147169014Y-87699611D01*
X147179330Y-87703895D01*
X147419616Y-87704105D01*
X147641692Y-87612345D01*
X147811748Y-87442585D01*
X147903895Y-87220670D01*
X147904023Y-87073568D01*
X147991692Y-87037345D01*
X148161748Y-86867585D01*
X148253895Y-86645670D01*
X148254105Y-86405384D01*
X148254105Y-88199966D01*
X148142585Y-88088252D01*
X147920670Y-87996105D01*
X147680384Y-87995895D01*
X147458308Y-88087655D01*
X147359290Y-88186500D01*
X147165312Y-88186500D01*
X147112345Y-88058308D01*
X146942585Y-87888252D01*
X146720670Y-87796105D01*
X146480384Y-87795895D01*
X146258308Y-87887655D01*
X146088252Y-88057415D01*
X145996105Y-88279330D01*
X145995895Y-88519616D01*
X146087655Y-88741692D01*
X146257415Y-88911748D01*
X146479330Y-89003895D01*
X146719616Y-89004105D01*
X146730387Y-88999654D01*
X146800000Y-89013501D01*
X146800000Y-89013500D01*
X146800005Y-89013500D01*
X147359338Y-89013500D01*
X147457415Y-89111748D01*
X147679330Y-89203895D01*
X147919616Y-89204105D01*
X148141692Y-89112345D01*
X148311748Y-88942585D01*
X148403895Y-88720670D01*
X148404105Y-88480384D01*
X148404105Y-123000000D01*
X145804105Y-123000000D01*
X145804105Y-98080384D01*
X145712345Y-97858308D01*
X145542585Y-97688252D01*
X145351600Y-97608948D01*
X145351600Y-96402628D01*
X145411748Y-96342585D01*
X145503895Y-96120670D01*
X145504105Y-95880384D01*
X145412345Y-95658308D01*
X145242585Y-95488252D01*
X145020670Y-95396105D01*
X144780384Y-95395895D01*
X144558308Y-95487655D01*
X144388252Y-95657415D01*
X144296105Y-95879330D01*
X144295895Y-96119616D01*
X144387655Y-96341692D01*
X144448400Y-96402542D01*
X144448400Y-97900000D01*
X144482776Y-98072820D01*
X144580671Y-98219329D01*
X144595969Y-98234627D01*
X144595895Y-98319616D01*
X144687655Y-98541692D01*
X144857415Y-98711748D01*
X145079330Y-98803895D01*
X145319616Y-98804105D01*
X145541692Y-98712345D01*
X145711748Y-98542585D01*
X145803895Y-98320670D01*
X145804105Y-98080384D01*
X145804105Y-123000000D01*
X144204105Y-123000000D01*
X144204105Y-102580384D01*
X144112345Y-102358308D01*
X143942585Y-102188252D01*
X143720670Y-102096105D01*
X143634688Y-102096029D01*
X143204030Y-101665372D01*
X143204105Y-101580384D01*
X143112345Y-101358308D01*
X142942585Y-101188252D01*
X142720670Y-101096105D01*
X142480384Y-101095895D01*
X142258308Y-101187655D01*
X142088252Y-101357415D01*
X141996105Y-101579330D01*
X141995895Y-101819616D01*
X142087655Y-102041692D01*
X142257415Y-102211748D01*
X142479330Y-102303895D01*
X142565311Y-102303970D01*
X142995969Y-102734627D01*
X142995895Y-102819616D01*
X143087655Y-103041692D01*
X143257415Y-103211748D01*
X143479330Y-103303895D01*
X143719616Y-103304105D01*
X143941692Y-103212345D01*
X144111748Y-103042585D01*
X144203895Y-102820670D01*
X144204105Y-102580384D01*
X144204105Y-123000000D01*
X141454105Y-123000000D01*
X141454105Y-86680384D01*
X141362345Y-86458308D01*
X141192585Y-86288252D01*
X140970670Y-86196105D01*
X140754004Y-86195915D01*
X140754105Y-86080384D01*
X140662345Y-85858308D01*
X140492585Y-85688252D01*
X140270670Y-85596105D01*
X140030384Y-85595895D01*
X139808308Y-85687655D01*
X139804105Y-85691850D01*
X139804105Y-73280384D01*
X139712345Y-73058308D01*
X139542585Y-72888252D01*
X139320670Y-72796105D01*
X139080384Y-72795895D01*
X138858308Y-72887655D01*
X138759290Y-72986500D01*
X137637105Y-72986500D01*
X137637105Y-66936384D01*
X137545345Y-66714308D01*
X137375585Y-66544252D01*
X137153670Y-66452105D01*
X137132813Y-66452086D01*
X137063688Y-66284790D01*
X137141595Y-66097170D01*
X137141805Y-65856884D01*
X137050045Y-65634808D01*
X136880285Y-65464752D01*
X136658370Y-65372605D01*
X136418084Y-65372395D01*
X136196008Y-65464155D01*
X136025952Y-65633915D01*
X136004116Y-65686500D01*
X135840661Y-65686500D01*
X135742585Y-65588252D01*
X135520670Y-65496105D01*
X135280384Y-65495895D01*
X135058308Y-65587655D01*
X134888252Y-65757415D01*
X134796105Y-65979330D01*
X134795895Y-66219616D01*
X134887655Y-66441692D01*
X134919479Y-66473572D01*
X134854305Y-66630530D01*
X134854095Y-66870816D01*
X134945855Y-67092892D01*
X134946914Y-67093953D01*
X134946452Y-67094415D01*
X134854305Y-67316330D01*
X134854095Y-67556616D01*
X134945855Y-67778692D01*
X135115615Y-67948748D01*
X135337530Y-68040895D01*
X135577816Y-68041105D01*
X135799892Y-67949345D01*
X135898909Y-67850500D01*
X136652000Y-67850500D01*
X136810239Y-67819024D01*
X136810240Y-67819024D01*
X136944389Y-67729389D01*
X137013794Y-67659983D01*
X137152616Y-67660105D01*
X137374692Y-67568345D01*
X137544748Y-67398585D01*
X137636895Y-67176670D01*
X137637105Y-66936384D01*
X137637105Y-72986500D01*
X137271277Y-72986500D01*
X136203983Y-71919205D01*
X136204105Y-71780384D01*
X136112345Y-71558308D01*
X135942585Y-71388252D01*
X135720670Y-71296105D01*
X135480384Y-71295895D01*
X135258308Y-71387655D01*
X135204105Y-71441763D01*
X135204105Y-69980384D01*
X135112345Y-69758308D01*
X134942585Y-69588252D01*
X134804060Y-69530731D01*
X134804105Y-69480384D01*
X134712345Y-69258308D01*
X134542585Y-69088252D01*
X134320670Y-68996105D01*
X134080384Y-68995895D01*
X133858308Y-69087655D01*
X133688252Y-69257415D01*
X133596105Y-69479330D01*
X133595982Y-69619239D01*
X133419205Y-69796016D01*
X133304004Y-69795915D01*
X133304105Y-69680384D01*
X133212345Y-69458308D01*
X133113500Y-69359290D01*
X133113500Y-69104012D01*
X133219616Y-69104105D01*
X133441692Y-69012345D01*
X133611748Y-68842585D01*
X133703895Y-68620670D01*
X133704105Y-68380384D01*
X133612345Y-68158308D01*
X133442585Y-67988252D01*
X133220670Y-67896105D01*
X132980384Y-67895895D01*
X132758308Y-67987655D01*
X132588252Y-68157415D01*
X132496105Y-68379330D01*
X132495982Y-68519239D01*
X132407611Y-68607611D01*
X132317976Y-68741760D01*
X132286500Y-68900000D01*
X132286500Y-69359338D01*
X132188252Y-69457415D01*
X132096105Y-69679330D01*
X132095895Y-69919616D01*
X132187655Y-70141692D01*
X132357415Y-70311748D01*
X132579330Y-70403895D01*
X132795995Y-70404084D01*
X132795895Y-70519616D01*
X132887655Y-70741692D01*
X133057415Y-70911748D01*
X133279301Y-71003883D01*
X133279295Y-71011016D01*
X133371055Y-71233092D01*
X133540815Y-71403148D01*
X133762730Y-71495295D01*
X134003016Y-71495505D01*
X134225092Y-71403745D01*
X134395148Y-71233985D01*
X134487295Y-71012070D01*
X134487482Y-70797294D01*
X134580793Y-70703983D01*
X134719616Y-70704105D01*
X134941692Y-70612345D01*
X135111748Y-70442585D01*
X135203895Y-70220670D01*
X135204105Y-69980384D01*
X135204105Y-71441763D01*
X135088252Y-71557415D01*
X134996105Y-71779330D01*
X134995895Y-72019616D01*
X135087655Y-72241692D01*
X135257415Y-72411748D01*
X135479330Y-72503895D01*
X135619239Y-72504017D01*
X136807608Y-73692385D01*
X136807611Y-73692389D01*
X136941760Y-73782024D01*
X136941761Y-73782024D01*
X137100000Y-73813500D01*
X138759338Y-73813500D01*
X138857415Y-73911748D01*
X139079330Y-74003895D01*
X139319616Y-74004105D01*
X139541692Y-73912345D01*
X139711748Y-73742585D01*
X139803895Y-73520670D01*
X139804105Y-73280384D01*
X139804105Y-85691850D01*
X139638252Y-85857415D01*
X139546105Y-86079330D01*
X139546026Y-86169195D01*
X139403004Y-86312218D01*
X139313369Y-86446367D01*
X139281893Y-86604607D01*
X139281893Y-87033329D01*
X139128722Y-87186500D01*
X137790661Y-87186500D01*
X137692585Y-87088252D01*
X137470670Y-86996105D01*
X137230384Y-86995895D01*
X137008308Y-87087655D01*
X136838252Y-87257415D01*
X136746105Y-87479330D01*
X136745895Y-87719616D01*
X136837655Y-87941692D01*
X136945814Y-88050039D01*
X136838252Y-88157415D01*
X136746105Y-88379330D01*
X136745895Y-88619616D01*
X136837655Y-88841692D01*
X137007415Y-89011748D01*
X137229330Y-89103895D01*
X137260069Y-89103921D01*
X137337655Y-89291692D01*
X137507415Y-89461748D01*
X137729330Y-89553895D01*
X137969616Y-89554105D01*
X138191692Y-89462345D01*
X138290709Y-89363500D01*
X139450000Y-89363500D01*
X139608239Y-89332024D01*
X139608240Y-89332024D01*
X139742389Y-89242389D01*
X140680794Y-88303983D01*
X140819616Y-88304105D01*
X141041692Y-88212345D01*
X141211748Y-88042585D01*
X141303895Y-87820670D01*
X141304105Y-87580384D01*
X141212345Y-87358308D01*
X141173829Y-87319725D01*
X141191692Y-87312345D01*
X141361748Y-87142585D01*
X141453895Y-86920670D01*
X141454105Y-86680384D01*
X141454105Y-123000000D01*
X141392192Y-123000000D01*
X141392192Y-119749780D01*
X141392192Y-117209780D01*
X141223257Y-116800926D01*
X140910720Y-116487842D01*
X140502161Y-116318194D01*
X140059780Y-116317808D01*
X139650926Y-116486743D01*
X139337842Y-116799280D01*
X139168194Y-117207839D01*
X139167808Y-117650220D01*
X139336743Y-118059074D01*
X139649280Y-118372158D01*
X140057839Y-118541806D01*
X140500220Y-118542192D01*
X140909074Y-118373257D01*
X141222158Y-118060720D01*
X141391806Y-117652161D01*
X141392192Y-117209780D01*
X141392192Y-119749780D01*
X141223257Y-119340926D01*
X140910720Y-119027842D01*
X140502161Y-118858194D01*
X140059780Y-118857808D01*
X139650926Y-119026743D01*
X139337842Y-119339280D01*
X139168194Y-119747839D01*
X139167808Y-120190220D01*
X139336743Y-120599074D01*
X139649280Y-120912158D01*
X140057839Y-121081806D01*
X140500220Y-121082192D01*
X140909074Y-120913257D01*
X141222158Y-120600720D01*
X141391806Y-120192161D01*
X141392192Y-119749780D01*
X141392192Y-123000000D01*
X138852192Y-123000000D01*
X138852192Y-119749780D01*
X138852192Y-117209780D01*
X138683257Y-116800926D01*
X138370720Y-116487842D01*
X137962161Y-116318194D01*
X137519780Y-116317808D01*
X137110926Y-116486743D01*
X136797842Y-116799280D01*
X136628194Y-117207839D01*
X136627808Y-117650220D01*
X136796743Y-118059074D01*
X137109280Y-118372158D01*
X137517839Y-118541806D01*
X137960220Y-118542192D01*
X138369074Y-118373257D01*
X138682158Y-118060720D01*
X138851806Y-117652161D01*
X138852192Y-117209780D01*
X138852192Y-119749780D01*
X138683257Y-119340926D01*
X138370720Y-119027842D01*
X137962161Y-118858194D01*
X137519780Y-118857808D01*
X137110926Y-119026743D01*
X136797842Y-119339280D01*
X136628194Y-119747839D01*
X136627808Y-120190220D01*
X136796743Y-120599074D01*
X137109280Y-120912158D01*
X137517839Y-121081806D01*
X137960220Y-121082192D01*
X138369074Y-120913257D01*
X138682158Y-120600720D01*
X138851806Y-120192161D01*
X138852192Y-119749780D01*
X138852192Y-123000000D01*
X136312192Y-123000000D01*
X136312192Y-119749780D01*
X136312192Y-117209780D01*
X136143257Y-116800926D01*
X135830720Y-116487842D01*
X135422161Y-116318194D01*
X134979780Y-116317808D01*
X134639905Y-116458241D01*
X134639905Y-73380384D01*
X134548145Y-73158308D01*
X134449300Y-73059290D01*
X134449300Y-72540661D01*
X134547548Y-72442585D01*
X134639695Y-72220670D01*
X134639905Y-71980384D01*
X134548145Y-71758308D01*
X134378385Y-71588252D01*
X134156470Y-71496105D01*
X133916184Y-71495895D01*
X133703067Y-71583952D01*
X133692585Y-71573452D01*
X133470670Y-71481305D01*
X133230384Y-71481095D01*
X133008308Y-71572855D01*
X132925051Y-71655966D01*
X132810270Y-71608305D01*
X132569984Y-71608095D01*
X132347908Y-71699855D01*
X132177852Y-71869615D01*
X132085705Y-72091530D01*
X132085495Y-72331816D01*
X132177255Y-72553892D01*
X132286500Y-72663327D01*
X132286500Y-73059338D01*
X132188252Y-73157415D01*
X132096105Y-73379330D01*
X132095895Y-73619616D01*
X132187655Y-73841692D01*
X132357415Y-74011748D01*
X132579330Y-74103895D01*
X132819616Y-74104105D01*
X132994555Y-74031821D01*
X133032815Y-74070148D01*
X133254730Y-74162295D01*
X133495016Y-74162505D01*
X133717092Y-74070745D01*
X133751816Y-74036081D01*
X133915130Y-74103895D01*
X134155416Y-74104105D01*
X134377492Y-74012345D01*
X134547548Y-73842585D01*
X134639695Y-73620670D01*
X134639905Y-73380384D01*
X134639905Y-116458241D01*
X134570926Y-116486743D01*
X134257842Y-116799280D01*
X134204105Y-116928693D01*
X134204105Y-99580384D01*
X134112345Y-99358308D01*
X133942585Y-99188252D01*
X133720670Y-99096105D01*
X133480384Y-99095895D01*
X133258308Y-99187655D01*
X133197457Y-99248400D01*
X132854105Y-99248400D01*
X132854105Y-92580384D01*
X132762345Y-92358308D01*
X132592585Y-92188252D01*
X132573749Y-92180430D01*
X132661748Y-92092585D01*
X132753895Y-91870670D01*
X132754105Y-91630384D01*
X132662345Y-91408308D01*
X132492585Y-91238252D01*
X132473687Y-91230405D01*
X132611748Y-91092585D01*
X132703895Y-90870670D01*
X132704105Y-90630384D01*
X132612345Y-90408308D01*
X132442585Y-90238252D01*
X132220670Y-90146105D01*
X131980384Y-90145895D01*
X131758308Y-90237655D01*
X131609203Y-90386500D01*
X130540661Y-90386500D01*
X130442585Y-90288252D01*
X130220670Y-90196105D01*
X129980384Y-90195895D01*
X129758308Y-90287655D01*
X129588252Y-90457415D01*
X129496105Y-90679330D01*
X129495895Y-90919616D01*
X129587655Y-91141692D01*
X129745814Y-91300127D01*
X129588252Y-91457415D01*
X129496105Y-91679330D01*
X129495895Y-91919616D01*
X129587655Y-92141692D01*
X129757415Y-92311748D01*
X129789132Y-92324918D01*
X129758308Y-92337655D01*
X129588252Y-92507415D01*
X129496105Y-92729330D01*
X129495895Y-92969616D01*
X129587655Y-93191692D01*
X129757415Y-93361748D01*
X129979330Y-93453895D01*
X130101422Y-93454001D01*
X130137655Y-93541692D01*
X130307415Y-93711748D01*
X130529330Y-93803895D01*
X130769616Y-93804105D01*
X130991692Y-93712345D01*
X131090709Y-93613500D01*
X131359250Y-93613500D01*
X131407415Y-93661748D01*
X131629330Y-93753895D01*
X131869616Y-93754105D01*
X132091692Y-93662345D01*
X132261748Y-93492585D01*
X132340022Y-93304079D01*
X132369616Y-93304105D01*
X132591692Y-93212345D01*
X132761748Y-93042585D01*
X132853895Y-92820670D01*
X132854105Y-92580384D01*
X132854105Y-99248400D01*
X131702454Y-99248400D01*
X131542585Y-99088252D01*
X131320670Y-98996105D01*
X131080384Y-98995895D01*
X130858308Y-99087655D01*
X130688252Y-99257415D01*
X130596105Y-99479330D01*
X130595895Y-99719616D01*
X130687655Y-99941692D01*
X130857415Y-100111748D01*
X131079330Y-100203895D01*
X131319616Y-100204105D01*
X131446687Y-100151600D01*
X133197371Y-100151600D01*
X133257415Y-100211748D01*
X133479330Y-100303895D01*
X133719616Y-100304105D01*
X133941692Y-100212345D01*
X134111748Y-100042585D01*
X134203895Y-99820670D01*
X134204105Y-99580384D01*
X134204105Y-116928693D01*
X134088194Y-117207839D01*
X134087808Y-117650220D01*
X134256743Y-118059074D01*
X134569280Y-118372158D01*
X134977839Y-118541806D01*
X135420220Y-118542192D01*
X135829074Y-118373257D01*
X136142158Y-118060720D01*
X136311806Y-117652161D01*
X136312192Y-117209780D01*
X136312192Y-119749780D01*
X136143257Y-119340926D01*
X135830720Y-119027842D01*
X135422161Y-118858194D01*
X134979780Y-118857808D01*
X134570926Y-119026743D01*
X134257842Y-119339280D01*
X134088194Y-119747839D01*
X134087808Y-120190220D01*
X134256743Y-120599074D01*
X134569280Y-120912158D01*
X134977839Y-121081806D01*
X135420220Y-121082192D01*
X135829074Y-120913257D01*
X136142158Y-120600720D01*
X136311806Y-120192161D01*
X136312192Y-119749780D01*
X136312192Y-123000000D01*
X133772192Y-123000000D01*
X133772192Y-119749780D01*
X133772192Y-117209780D01*
X133603257Y-116800926D01*
X133290720Y-116487842D01*
X132882161Y-116318194D01*
X132439780Y-116317808D01*
X132030926Y-116486743D01*
X131904105Y-116613342D01*
X131904105Y-106280384D01*
X131812345Y-106058308D01*
X131713500Y-105959290D01*
X131713500Y-104440661D01*
X131811748Y-104342585D01*
X131903895Y-104120670D01*
X131904105Y-103880384D01*
X131812345Y-103658308D01*
X131642585Y-103488252D01*
X131420670Y-103396105D01*
X131180384Y-103395895D01*
X130958308Y-103487655D01*
X130788252Y-103657415D01*
X130696105Y-103879330D01*
X130695895Y-104119616D01*
X130787655Y-104341692D01*
X130886500Y-104440709D01*
X130886500Y-105959338D01*
X130788252Y-106057415D01*
X130696105Y-106279330D01*
X130695895Y-106519616D01*
X130787655Y-106741692D01*
X130957415Y-106911748D01*
X131179330Y-107003895D01*
X131419616Y-107004105D01*
X131641692Y-106912345D01*
X131811748Y-106742585D01*
X131903895Y-106520670D01*
X131904105Y-106280384D01*
X131904105Y-116613342D01*
X131717842Y-116799280D01*
X131548194Y-117207839D01*
X131547808Y-117650220D01*
X131716743Y-118059074D01*
X132029280Y-118372158D01*
X132437839Y-118541806D01*
X132880220Y-118542192D01*
X133289074Y-118373257D01*
X133602158Y-118060720D01*
X133771806Y-117652161D01*
X133772192Y-117209780D01*
X133772192Y-119749780D01*
X133603257Y-119340926D01*
X133290720Y-119027842D01*
X132882161Y-118858194D01*
X132439780Y-118857808D01*
X132030926Y-119026743D01*
X131717842Y-119339280D01*
X131548194Y-119747839D01*
X131547808Y-120190220D01*
X131716743Y-120599074D01*
X132029280Y-120912158D01*
X132437839Y-121081806D01*
X132880220Y-121082192D01*
X133289074Y-120913257D01*
X133602158Y-120600720D01*
X133771806Y-120192161D01*
X133772192Y-119749780D01*
X133772192Y-123000000D01*
X131232192Y-123000000D01*
X131232192Y-119749780D01*
X131232192Y-117209780D01*
X131063257Y-116800926D01*
X130750720Y-116487842D01*
X130463501Y-116368578D01*
X130463501Y-101000000D01*
X130463500Y-100999994D01*
X130463500Y-99750000D01*
X130432024Y-99591761D01*
X130432024Y-99591760D01*
X130342389Y-99457611D01*
X130342385Y-99457608D01*
X129204105Y-98319327D01*
X129204105Y-83205384D01*
X129112345Y-82983308D01*
X128942585Y-82813252D01*
X128720670Y-82721105D01*
X128480384Y-82720895D01*
X128258308Y-82812655D01*
X128088252Y-82982415D01*
X127996105Y-83204330D01*
X127995989Y-83336396D01*
X127627141Y-83696023D01*
X127480384Y-83695895D01*
X127258308Y-83787655D01*
X127088252Y-83957415D01*
X126996105Y-84179330D01*
X126995895Y-84419616D01*
X127087655Y-84641692D01*
X127257415Y-84811748D01*
X127479330Y-84903895D01*
X127719616Y-84904105D01*
X127941692Y-84812345D01*
X128111748Y-84642585D01*
X128203895Y-84420670D01*
X128204010Y-84288603D01*
X128572858Y-83928976D01*
X128719616Y-83929105D01*
X128941692Y-83837345D01*
X129111748Y-83667585D01*
X129203895Y-83445670D01*
X129204105Y-83205384D01*
X129204105Y-98319327D01*
X127442389Y-96557611D01*
X127308240Y-96467976D01*
X127150000Y-96436500D01*
X126885036Y-96436500D01*
X126953895Y-96270670D01*
X126954105Y-96030384D01*
X126862345Y-95808308D01*
X126692585Y-95638252D01*
X126470670Y-95546105D01*
X126230384Y-95545895D01*
X126008308Y-95637655D01*
X125838252Y-95807415D01*
X125746105Y-96029330D01*
X125745982Y-96169239D01*
X125507611Y-96407611D01*
X125417976Y-96541760D01*
X125386500Y-96700000D01*
X125386500Y-99078722D01*
X124757611Y-99707611D01*
X124667976Y-99841760D01*
X124636500Y-100000000D01*
X124636500Y-100950000D01*
X124667976Y-101108240D01*
X124757611Y-101242389D01*
X127224989Y-103709767D01*
X127196105Y-103779330D01*
X127195895Y-104019616D01*
X127287655Y-104241692D01*
X127457415Y-104411748D01*
X127679330Y-104503895D01*
X127919616Y-104504105D01*
X128141692Y-104412345D01*
X128311748Y-104242585D01*
X128403895Y-104020670D01*
X128404105Y-103780384D01*
X128312345Y-103558308D01*
X128142585Y-103388252D01*
X128023638Y-103338860D01*
X127883249Y-103198471D01*
X128091692Y-103112345D01*
X128099865Y-103104185D01*
X128107415Y-103111748D01*
X128329330Y-103203895D01*
X128569616Y-103204105D01*
X128791692Y-103112345D01*
X128961748Y-102942585D01*
X129053895Y-102720670D01*
X129054017Y-102580760D01*
X130342385Y-101292391D01*
X130342389Y-101292389D01*
X130342389Y-101292388D01*
X130402281Y-101202753D01*
X130432024Y-101158240D01*
X130432025Y-101158239D01*
X130463500Y-101000000D01*
X130463501Y-101000000D01*
X130463501Y-116368578D01*
X130342161Y-116318194D01*
X129899780Y-116317808D01*
X129490926Y-116486743D01*
X129177842Y-116799280D01*
X129008194Y-117207839D01*
X129007808Y-117650220D01*
X129176743Y-118059074D01*
X129489280Y-118372158D01*
X129897839Y-118541806D01*
X130340220Y-118542192D01*
X130749074Y-118373257D01*
X131062158Y-118060720D01*
X131231806Y-117652161D01*
X131232192Y-117209780D01*
X131232192Y-119749780D01*
X131063257Y-119340926D01*
X130750720Y-119027842D01*
X130342161Y-118858194D01*
X129899780Y-118857808D01*
X129490926Y-119026743D01*
X129177842Y-119339280D01*
X129008194Y-119747839D01*
X129007808Y-120190220D01*
X129176743Y-120599074D01*
X129489280Y-120912158D01*
X129897839Y-121081806D01*
X130340220Y-121082192D01*
X130749074Y-120913257D01*
X131062158Y-120600720D01*
X131231806Y-120192161D01*
X131232192Y-119749780D01*
X131232192Y-123000000D01*
X128692192Y-123000000D01*
X128692192Y-119749780D01*
X128692192Y-117209780D01*
X128523257Y-116800926D01*
X128210720Y-116487842D01*
X127802161Y-116318194D01*
X127359780Y-116317808D01*
X126950926Y-116486743D01*
X126637842Y-116799280D01*
X126468194Y-117207839D01*
X126467808Y-117650220D01*
X126636743Y-118059074D01*
X126949280Y-118372158D01*
X127357839Y-118541806D01*
X127800220Y-118542192D01*
X128209074Y-118373257D01*
X128522158Y-118060720D01*
X128691806Y-117652161D01*
X128692192Y-117209780D01*
X128692192Y-119749780D01*
X128523257Y-119340926D01*
X128210720Y-119027842D01*
X127802161Y-118858194D01*
X127359780Y-118857808D01*
X126950926Y-119026743D01*
X126637842Y-119339280D01*
X126468194Y-119747839D01*
X126467808Y-120190220D01*
X126636743Y-120599074D01*
X126949280Y-120912158D01*
X127357839Y-121081806D01*
X127800220Y-121082192D01*
X128209074Y-120913257D01*
X128522158Y-120600720D01*
X128691806Y-120192161D01*
X128692192Y-119749780D01*
X128692192Y-123000000D01*
X126152192Y-123000000D01*
X126152192Y-119749780D01*
X126152192Y-117209780D01*
X125983257Y-116800926D01*
X125670720Y-116487842D01*
X125262161Y-116318194D01*
X125204105Y-116318143D01*
X125204105Y-104280384D01*
X125112345Y-104058308D01*
X125079185Y-104025090D01*
X125111748Y-103992585D01*
X125203895Y-103770670D01*
X125204105Y-103530384D01*
X125112345Y-103308308D01*
X124942585Y-103138252D01*
X124720670Y-103046105D01*
X124504105Y-103045915D01*
X124504105Y-63880384D01*
X124412345Y-63658308D01*
X124242585Y-63488252D01*
X124020670Y-63396105D01*
X123780384Y-63395895D01*
X123558308Y-63487655D01*
X123497457Y-63548400D01*
X121246610Y-63548400D01*
X121120670Y-63496105D01*
X120880384Y-63495895D01*
X120658308Y-63587655D01*
X120488252Y-63757415D01*
X120396105Y-63979330D01*
X120395895Y-64219616D01*
X120487655Y-64441692D01*
X120657415Y-64611748D01*
X120879330Y-64703895D01*
X121119616Y-64704105D01*
X121341692Y-64612345D01*
X121502717Y-64451600D01*
X123497371Y-64451600D01*
X123557415Y-64511748D01*
X123779330Y-64603895D01*
X124019616Y-64604105D01*
X124241692Y-64512345D01*
X124411748Y-64342585D01*
X124503895Y-64120670D01*
X124504105Y-63880384D01*
X124504105Y-103045915D01*
X124480384Y-103045895D01*
X124258308Y-103137655D01*
X124160793Y-103235000D01*
X123765000Y-103235000D01*
X123765000Y-101689164D01*
X123861748Y-101592585D01*
X123953895Y-101370670D01*
X123954105Y-101130384D01*
X123862345Y-100908308D01*
X123692585Y-100738252D01*
X123504105Y-100659988D01*
X123504105Y-78480384D01*
X123412345Y-78258308D01*
X123242585Y-78088252D01*
X123020670Y-77996105D01*
X122780384Y-77995895D01*
X122558308Y-78087655D01*
X122529105Y-78116807D01*
X122529105Y-75930384D01*
X122437345Y-75708308D01*
X122340000Y-75610793D01*
X122340000Y-75264164D01*
X122436748Y-75167585D01*
X122528895Y-74945670D01*
X122529105Y-74705384D01*
X122437345Y-74483308D01*
X122267585Y-74313252D01*
X122045670Y-74221105D01*
X121805384Y-74220895D01*
X121583308Y-74312655D01*
X121413252Y-74482415D01*
X121321105Y-74704330D01*
X121320895Y-74944616D01*
X121412655Y-75166692D01*
X121510000Y-75264206D01*
X121510000Y-75610835D01*
X121413252Y-75707415D01*
X121321105Y-75929330D01*
X121320895Y-76169616D01*
X121412655Y-76391692D01*
X121582415Y-76561748D01*
X121804330Y-76653895D01*
X122044616Y-76654105D01*
X122266692Y-76562345D01*
X122436748Y-76392585D01*
X122528895Y-76170670D01*
X122529105Y-75930384D01*
X122529105Y-78116807D01*
X122497457Y-78148400D01*
X120904045Y-78148400D01*
X120904105Y-78080384D01*
X120812345Y-77858308D01*
X120642585Y-77688252D01*
X120420670Y-77596105D01*
X120180384Y-77595895D01*
X119958308Y-77687655D01*
X119788252Y-77857415D01*
X119696105Y-78079330D01*
X119695895Y-78319616D01*
X119787655Y-78541692D01*
X119957415Y-78711748D01*
X120179330Y-78803895D01*
X120265311Y-78803970D01*
X120380670Y-78919329D01*
X120380671Y-78919329D01*
X120527180Y-79017224D01*
X120700000Y-79051600D01*
X122497371Y-79051600D01*
X122557415Y-79111748D01*
X122779330Y-79203895D01*
X123019616Y-79204105D01*
X123241692Y-79112345D01*
X123411748Y-78942585D01*
X123503895Y-78720670D01*
X123504105Y-78480384D01*
X123504105Y-100659988D01*
X123470670Y-100646105D01*
X123230384Y-100645895D01*
X123008308Y-100737655D01*
X122838252Y-100907415D01*
X122754105Y-101110063D01*
X122754105Y-95930384D01*
X122662345Y-95708308D01*
X122563500Y-95609290D01*
X122563500Y-95500000D01*
X122532024Y-95341761D01*
X122532024Y-95341760D01*
X122442389Y-95207611D01*
X122442385Y-95207608D01*
X122353983Y-95119206D01*
X122354105Y-94980384D01*
X122262345Y-94758308D01*
X122092585Y-94588252D01*
X121870670Y-94496105D01*
X121630384Y-94495895D01*
X121408308Y-94587655D01*
X121238252Y-94757415D01*
X121146105Y-94979330D01*
X121145895Y-95219616D01*
X121237655Y-95441692D01*
X121407415Y-95611748D01*
X121629330Y-95703895D01*
X121641767Y-95703905D01*
X121638252Y-95707415D01*
X121546105Y-95929330D01*
X121545895Y-96169616D01*
X121637655Y-96391692D01*
X121807415Y-96561748D01*
X122029330Y-96653895D01*
X122269616Y-96654105D01*
X122491692Y-96562345D01*
X122661748Y-96392585D01*
X122753895Y-96170670D01*
X122754105Y-95930384D01*
X122754105Y-101110063D01*
X122746105Y-101129330D01*
X122746078Y-101160069D01*
X122558308Y-101237655D01*
X122388252Y-101407415D01*
X122296105Y-101629330D01*
X122296090Y-101645908D01*
X122280384Y-101645895D01*
X122131742Y-101707312D01*
X122131742Y-101575706D01*
X122131742Y-101436467D01*
X122078458Y-101307828D01*
X121980001Y-101209371D01*
X120992173Y-100221543D01*
X120863533Y-100168258D01*
X120724295Y-100168258D01*
X120595655Y-100221542D01*
X120547347Y-100269849D01*
X120419246Y-100184254D01*
X120247038Y-100150000D01*
X120104225Y-100150000D01*
X120042585Y-100088252D01*
X119820670Y-99996105D01*
X119580384Y-99995895D01*
X119404105Y-100068732D01*
X119404105Y-54880384D01*
X119312345Y-54658308D01*
X119142585Y-54488252D01*
X118920670Y-54396105D01*
X118680384Y-54395895D01*
X118458308Y-54487655D01*
X118288252Y-54657415D01*
X118196105Y-54879330D01*
X118195982Y-55019239D01*
X118098500Y-55116722D01*
X118098500Y-55072381D01*
X118098500Y-54183381D01*
X118098500Y-51616620D01*
X118098500Y-51477381D01*
X118098500Y-50588381D01*
X118045216Y-50459741D01*
X117946759Y-50361285D01*
X117818120Y-50308000D01*
X117678881Y-50308000D01*
X116281881Y-50308000D01*
X116153241Y-50361284D01*
X116054785Y-50459741D01*
X116001500Y-50588380D01*
X116001500Y-50689000D01*
X115426136Y-50689000D01*
X115426000Y-50689000D01*
X115346842Y-50704745D01*
X115267886Y-50720424D01*
X115267828Y-50720462D01*
X115267760Y-50720476D01*
X115199376Y-50766168D01*
X115133707Y-50810016D01*
X115133613Y-50810109D01*
X115133611Y-50810111D01*
X115133609Y-50810113D01*
X114683410Y-51260016D01*
X114544384Y-51259895D01*
X114322308Y-51351655D01*
X114152252Y-51521415D01*
X114060105Y-51743330D01*
X114059895Y-51983616D01*
X114151655Y-52205692D01*
X114321415Y-52375748D01*
X114543330Y-52467895D01*
X114783616Y-52468105D01*
X115005692Y-52376345D01*
X115175748Y-52206585D01*
X115267895Y-51984670D01*
X115268017Y-51844965D01*
X115597198Y-51516000D01*
X116001500Y-51516000D01*
X116001500Y-51616619D01*
X116054784Y-51745259D01*
X116153241Y-51843715D01*
X116281880Y-51897000D01*
X116421119Y-51897000D01*
X117818119Y-51897000D01*
X117946759Y-51843716D01*
X118045215Y-51745259D01*
X118098500Y-51616620D01*
X118098500Y-54183381D01*
X118045216Y-54054741D01*
X117946759Y-53956285D01*
X117818120Y-53903000D01*
X117678881Y-53903000D01*
X116281881Y-53903000D01*
X116153241Y-53956284D01*
X116054785Y-54054741D01*
X116021139Y-54135965D01*
X115303983Y-53419086D01*
X115304105Y-53280384D01*
X115212345Y-53058308D01*
X115042585Y-52888252D01*
X114820670Y-52796105D01*
X114580384Y-52795895D01*
X114358308Y-52887655D01*
X114188252Y-53057415D01*
X114096105Y-53279330D01*
X114095895Y-53519616D01*
X114187655Y-53741692D01*
X114357415Y-53911748D01*
X114579330Y-54003895D01*
X114719360Y-54004017D01*
X115705609Y-54989886D01*
X115705611Y-54989889D01*
X115705613Y-54989890D01*
X115705668Y-54989945D01*
X115770579Y-55033299D01*
X115839760Y-55079524D01*
X115839800Y-55079532D01*
X115839835Y-55079555D01*
X115921940Y-55095870D01*
X115998000Y-55111000D01*
X115998074Y-55111000D01*
X115998080Y-55111001D01*
X115998085Y-55111000D01*
X116001500Y-55111000D01*
X116001500Y-55171192D01*
X115820670Y-55096105D01*
X115580384Y-55095895D01*
X115358308Y-55187655D01*
X115188252Y-55357415D01*
X115096105Y-55579330D01*
X115095895Y-55819616D01*
X115187655Y-56041692D01*
X115357415Y-56211748D01*
X115579330Y-56303895D01*
X115819616Y-56304105D01*
X116041692Y-56212345D01*
X116140709Y-56113500D01*
X118100000Y-56113500D01*
X118258239Y-56082024D01*
X118258240Y-56082024D01*
X118392389Y-55992389D01*
X118780793Y-55603983D01*
X118919616Y-55604105D01*
X119141692Y-55512345D01*
X119311748Y-55342585D01*
X119403895Y-55120670D01*
X119404105Y-54880384D01*
X119404105Y-100068732D01*
X119358308Y-100087655D01*
X119188252Y-100257415D01*
X119096105Y-100479330D01*
X119095895Y-100719616D01*
X119187655Y-100941692D01*
X119357415Y-101111748D01*
X119579330Y-101203895D01*
X119815296Y-101204101D01*
X119815296Y-101216495D01*
X119868580Y-101345134D01*
X119967037Y-101443591D01*
X120954865Y-102431419D01*
X121083505Y-102484704D01*
X121222743Y-102484704D01*
X121351383Y-102431420D01*
X121449840Y-102332963D01*
X122078457Y-101704345D01*
X122131742Y-101575706D01*
X122131742Y-101707312D01*
X122058308Y-101737655D01*
X121888252Y-101907415D01*
X121796105Y-102129330D01*
X121796090Y-102145908D01*
X121780384Y-102145895D01*
X121558308Y-102237655D01*
X121388252Y-102407415D01*
X121296105Y-102629330D01*
X121295895Y-102869616D01*
X121387655Y-103091692D01*
X121486500Y-103190709D01*
X121486500Y-103450000D01*
X121517976Y-103608240D01*
X121607611Y-103742389D01*
X122746016Y-104880793D01*
X122745895Y-105019616D01*
X122837655Y-105241692D01*
X123007415Y-105411748D01*
X123229330Y-105503895D01*
X123469616Y-105504105D01*
X123691692Y-105412345D01*
X123861748Y-105242585D01*
X123953895Y-105020670D01*
X123953909Y-105004047D01*
X124019616Y-105004105D01*
X124241692Y-104912345D01*
X124249865Y-104904185D01*
X124257415Y-104911748D01*
X124479330Y-105003895D01*
X124719616Y-105004105D01*
X124941692Y-104912345D01*
X125111748Y-104742585D01*
X125203895Y-104520670D01*
X125204105Y-104280384D01*
X125204105Y-116318143D01*
X124819780Y-116317808D01*
X124410926Y-116486743D01*
X124097842Y-116799280D01*
X123928194Y-117207839D01*
X123927808Y-117650220D01*
X124096743Y-118059074D01*
X124409280Y-118372158D01*
X124817839Y-118541806D01*
X125260220Y-118542192D01*
X125669074Y-118373257D01*
X125982158Y-118060720D01*
X126151806Y-117652161D01*
X126152192Y-117209780D01*
X126152192Y-119749780D01*
X125983257Y-119340926D01*
X125670720Y-119027842D01*
X125262161Y-118858194D01*
X124819780Y-118857808D01*
X124410926Y-119026743D01*
X124097842Y-119339280D01*
X123928194Y-119747839D01*
X123927808Y-120190220D01*
X124096743Y-120599074D01*
X124409280Y-120912158D01*
X124817839Y-121081806D01*
X125260220Y-121082192D01*
X125669074Y-120913257D01*
X125982158Y-120600720D01*
X126151806Y-120192161D01*
X126152192Y-119749780D01*
X126152192Y-123000000D01*
X123612192Y-123000000D01*
X123612192Y-119749780D01*
X123612192Y-117209780D01*
X123443257Y-116800926D01*
X123130720Y-116487842D01*
X122722161Y-116318194D01*
X122279780Y-116317808D01*
X121870926Y-116486743D01*
X121557842Y-116799280D01*
X121388194Y-117207839D01*
X121387808Y-117650220D01*
X121556743Y-118059074D01*
X121869280Y-118372158D01*
X122277839Y-118541806D01*
X122720220Y-118542192D01*
X123129074Y-118373257D01*
X123442158Y-118060720D01*
X123611806Y-117652161D01*
X123612192Y-117209780D01*
X123612192Y-119749780D01*
X123443257Y-119340926D01*
X123130720Y-119027842D01*
X122722161Y-118858194D01*
X122279780Y-118857808D01*
X121870926Y-119026743D01*
X121557842Y-119339280D01*
X121388194Y-119747839D01*
X121387808Y-120190220D01*
X121556743Y-120599074D01*
X121869280Y-120912158D01*
X122277839Y-121081806D01*
X122720220Y-121082192D01*
X123129074Y-120913257D01*
X123442158Y-120600720D01*
X123611806Y-120192161D01*
X123612192Y-119749780D01*
X123612192Y-123000000D01*
X121072192Y-123000000D01*
X121072192Y-119749780D01*
X121072192Y-117209780D01*
X120903257Y-116800926D01*
X120590720Y-116487842D01*
X120182161Y-116318194D01*
X119739780Y-116317808D01*
X119330926Y-116486743D01*
X119017842Y-116799280D01*
X118848194Y-117207839D01*
X118847808Y-117650220D01*
X119016743Y-118059074D01*
X119329280Y-118372158D01*
X119737839Y-118541806D01*
X120180220Y-118542192D01*
X120589074Y-118373257D01*
X120902158Y-118060720D01*
X121071806Y-117652161D01*
X121072192Y-117209780D01*
X121072192Y-119749780D01*
X120903257Y-119340926D01*
X120590720Y-119027842D01*
X120182161Y-118858194D01*
X119739780Y-118857808D01*
X119330926Y-119026743D01*
X119017842Y-119339280D01*
X118848194Y-119747839D01*
X118847808Y-120190220D01*
X119016743Y-120599074D01*
X119329280Y-120912158D01*
X119737839Y-121081806D01*
X120180220Y-121082192D01*
X120589074Y-120913257D01*
X120902158Y-120600720D01*
X121071806Y-120192161D01*
X121072192Y-119749780D01*
X121072192Y-123000000D01*
X118532192Y-123000000D01*
X118532192Y-119749780D01*
X118532192Y-117209780D01*
X118363257Y-116800926D01*
X118050720Y-116487842D01*
X117642161Y-116318194D01*
X117334704Y-116317925D01*
X117334704Y-93316495D01*
X117334704Y-93177257D01*
X117281420Y-93048617D01*
X117182963Y-92950160D01*
X116554345Y-92321543D01*
X116425706Y-92268258D01*
X116404105Y-92268258D01*
X116404105Y-89380384D01*
X116312345Y-89158308D01*
X116142585Y-88988252D01*
X115920670Y-88896105D01*
X115680384Y-88895895D01*
X115458308Y-88987655D01*
X115288252Y-89157415D01*
X115196105Y-89379330D01*
X115196027Y-89467576D01*
X112134302Y-92529302D01*
X112036754Y-92675292D01*
X112002500Y-92847500D01*
X112002500Y-96151500D01*
X111938381Y-96151500D01*
X111809741Y-96204784D01*
X111804105Y-96210420D01*
X111804105Y-76780384D01*
X111712345Y-76558308D01*
X111542585Y-76388252D01*
X111320670Y-76296105D01*
X111080384Y-76295895D01*
X110858308Y-76387655D01*
X110797457Y-76448400D01*
X109502628Y-76448400D01*
X109442585Y-76388252D01*
X109220670Y-76296105D01*
X108980384Y-76295895D01*
X108758308Y-76387655D01*
X108588252Y-76557415D01*
X108496105Y-76779330D01*
X108495895Y-77019616D01*
X108587655Y-77241692D01*
X108757415Y-77411748D01*
X108979330Y-77503895D01*
X109219616Y-77504105D01*
X109441692Y-77412345D01*
X109502542Y-77351600D01*
X110797371Y-77351600D01*
X110857415Y-77411748D01*
X111079330Y-77503895D01*
X111319616Y-77504105D01*
X111541692Y-77412345D01*
X111711748Y-77242585D01*
X111803895Y-77020670D01*
X111804105Y-76780384D01*
X111804105Y-96210420D01*
X111711285Y-96303241D01*
X111658000Y-96431880D01*
X111658000Y-96571119D01*
X111658000Y-97968119D01*
X111711284Y-98096759D01*
X111809741Y-98195215D01*
X111938380Y-98248500D01*
X112077619Y-98248500D01*
X112864604Y-98248500D01*
X113358000Y-98741896D01*
X113358000Y-98771119D01*
X113358000Y-99558104D01*
X112881802Y-100034302D01*
X112784254Y-100180292D01*
X112750000Y-100352500D01*
X112750000Y-100495774D01*
X112688252Y-100557415D01*
X112596105Y-100779330D01*
X112595895Y-101019616D01*
X112687655Y-101241692D01*
X112857415Y-101411748D01*
X113079330Y-101503895D01*
X113319616Y-101504105D01*
X113541692Y-101412345D01*
X113711748Y-101242585D01*
X113803895Y-101020670D01*
X113804105Y-100780384D01*
X113712345Y-100558308D01*
X113671502Y-100517393D01*
X113740396Y-100448500D01*
X113777619Y-100448500D01*
X114666619Y-100448500D01*
X114795259Y-100395216D01*
X114893715Y-100296759D01*
X114947000Y-100168120D01*
X114947000Y-100028881D01*
X114947000Y-98631881D01*
X114893716Y-98503241D01*
X114795259Y-98404785D01*
X114666620Y-98351500D01*
X114527381Y-98351500D01*
X114240396Y-98351500D01*
X113247000Y-97358104D01*
X113247000Y-96431881D01*
X113193716Y-96303241D01*
X113095259Y-96204785D01*
X112966620Y-96151500D01*
X112902500Y-96151500D01*
X112902500Y-93033896D01*
X115832367Y-90104028D01*
X115919616Y-90104105D01*
X116141692Y-90012345D01*
X116311748Y-89842585D01*
X116403895Y-89620670D01*
X116404105Y-89380384D01*
X116404105Y-92268258D01*
X116286467Y-92268258D01*
X116157828Y-92321542D01*
X116059371Y-92419999D01*
X115071543Y-93407827D01*
X115018258Y-93536467D01*
X115018258Y-93675705D01*
X115071542Y-93804345D01*
X115163164Y-93895967D01*
X115080384Y-93895895D01*
X114858308Y-93987655D01*
X114688252Y-94157415D01*
X114596105Y-94379330D01*
X114595895Y-94619616D01*
X114687655Y-94841692D01*
X114857415Y-95011748D01*
X115079330Y-95103895D01*
X115319616Y-95104105D01*
X115541692Y-95012345D01*
X115711748Y-94842585D01*
X115803895Y-94620670D01*
X115803971Y-94533636D01*
X115927256Y-94584704D01*
X116066495Y-94584704D01*
X116195134Y-94531420D01*
X116293591Y-94432963D01*
X117281419Y-93445135D01*
X117334704Y-93316495D01*
X117334704Y-116317925D01*
X117199780Y-116317808D01*
X116790926Y-116486743D01*
X116783249Y-116494405D01*
X116737345Y-116383308D01*
X116567585Y-116213252D01*
X116345670Y-116121105D01*
X116205760Y-116120982D01*
X116113768Y-116028990D01*
X116244616Y-116029105D01*
X116466692Y-115937345D01*
X116625399Y-115778913D01*
X116844616Y-115779105D01*
X117066692Y-115687345D01*
X117236748Y-115517585D01*
X117328895Y-115295670D01*
X117329105Y-115055384D01*
X117237345Y-114833308D01*
X117067585Y-114663252D01*
X116845670Y-114571105D01*
X116705760Y-114570982D01*
X116492389Y-114357611D01*
X116358240Y-114267976D01*
X116200000Y-114236500D01*
X114700000Y-114236500D01*
X114541760Y-114267976D01*
X114407611Y-114357611D01*
X114407608Y-114357614D01*
X113978722Y-114786500D01*
X111404105Y-114786500D01*
X111404105Y-82180384D01*
X111312345Y-81958308D01*
X111142585Y-81788252D01*
X110920670Y-81696105D01*
X110680384Y-81695895D01*
X110458308Y-81787655D01*
X110313500Y-81932210D01*
X110313500Y-81850000D01*
X110282024Y-81691761D01*
X110282024Y-81691760D01*
X110192389Y-81557611D01*
X110192385Y-81557608D01*
X110103983Y-81469206D01*
X110104105Y-81330384D01*
X110012345Y-81108308D01*
X109842585Y-80938252D01*
X109620670Y-80846105D01*
X109380384Y-80845895D01*
X109158308Y-80937655D01*
X108988252Y-81107415D01*
X108896105Y-81329330D01*
X108895895Y-81569616D01*
X108987655Y-81791692D01*
X108995857Y-81799909D01*
X108938252Y-81857415D01*
X108846105Y-82079330D01*
X108845895Y-82319616D01*
X108937655Y-82541692D01*
X109036500Y-82640709D01*
X109036500Y-83128722D01*
X106890232Y-85274989D01*
X106820670Y-85246105D01*
X106580384Y-85245895D01*
X106358308Y-85337655D01*
X106188252Y-85507415D01*
X106096105Y-85729330D01*
X106095895Y-85969616D01*
X106187655Y-86191692D01*
X106295727Y-86299952D01*
X106288252Y-86307415D01*
X106196105Y-86529330D01*
X106195895Y-86769616D01*
X106287655Y-86991692D01*
X106457415Y-87161748D01*
X106645920Y-87240022D01*
X106645895Y-87269616D01*
X106737655Y-87491692D01*
X106907415Y-87661748D01*
X107095920Y-87740022D01*
X107095895Y-87769616D01*
X107187655Y-87991692D01*
X107357415Y-88161748D01*
X107579330Y-88253895D01*
X107819616Y-88254105D01*
X108041692Y-88162345D01*
X108211748Y-87992585D01*
X108303895Y-87770670D01*
X108304105Y-87530384D01*
X108212345Y-87308308D01*
X108113500Y-87209290D01*
X108113500Y-86471278D01*
X111092389Y-83492389D01*
X111182024Y-83358240D01*
X111182024Y-83358239D01*
X111213500Y-83200000D01*
X111213500Y-82740661D01*
X111311748Y-82642585D01*
X111403895Y-82420670D01*
X111404105Y-82180384D01*
X111404105Y-114786500D01*
X111342000Y-114786500D01*
X111342000Y-97968120D01*
X111342000Y-97828881D01*
X111342000Y-96431881D01*
X111288716Y-96303241D01*
X111190259Y-96204785D01*
X111061620Y-96151500D01*
X110922381Y-96151500D01*
X110204105Y-96151500D01*
X110204105Y-92130384D01*
X110112345Y-91908308D01*
X109942585Y-91738252D01*
X109720670Y-91646105D01*
X109480384Y-91645895D01*
X109353376Y-91698373D01*
X109384704Y-91622744D01*
X109384704Y-91483505D01*
X109331420Y-91354866D01*
X109232963Y-91256409D01*
X108245135Y-90268581D01*
X108116495Y-90215296D01*
X107977257Y-90215296D01*
X107848617Y-90268580D01*
X107750160Y-90367037D01*
X107121543Y-90995655D01*
X107068258Y-91124294D01*
X107068258Y-91263533D01*
X107121542Y-91392172D01*
X107219999Y-91490629D01*
X108207827Y-92478457D01*
X108336467Y-92531742D01*
X108475705Y-92531742D01*
X108604345Y-92478458D01*
X108649684Y-92433118D01*
X108784764Y-92568198D01*
X108930754Y-92665746D01*
X109102962Y-92700000D01*
X109195774Y-92700000D01*
X109257415Y-92761748D01*
X109479330Y-92853895D01*
X109719616Y-92854105D01*
X109941692Y-92762345D01*
X110111748Y-92592585D01*
X110203895Y-92370670D01*
X110204105Y-92130384D01*
X110204105Y-96151500D01*
X110033381Y-96151500D01*
X109904741Y-96204784D01*
X109806285Y-96303241D01*
X109753000Y-96431880D01*
X109753000Y-96571119D01*
X109753000Y-97358104D01*
X109353410Y-97757693D01*
X109312345Y-97658308D01*
X109142585Y-97488252D01*
X108920670Y-97396105D01*
X108680384Y-97395895D01*
X108458308Y-97487655D01*
X108288252Y-97657415D01*
X108196105Y-97879330D01*
X108195895Y-98119616D01*
X108287655Y-98341692D01*
X108307958Y-98362030D01*
X108204741Y-98404784D01*
X108106285Y-98503241D01*
X108053000Y-98631880D01*
X108053000Y-98771119D01*
X108053000Y-100168119D01*
X108106284Y-100296759D01*
X108204741Y-100395215D01*
X108333380Y-100448500D01*
X108472619Y-100448500D01*
X109361619Y-100448500D01*
X109490259Y-100395216D01*
X109588715Y-100296759D01*
X109642000Y-100168120D01*
X109642000Y-100028881D01*
X109642000Y-98741896D01*
X110135396Y-98248500D01*
X110172619Y-98248500D01*
X111061619Y-98248500D01*
X111190259Y-98195216D01*
X111288715Y-98096759D01*
X111342000Y-97968120D01*
X111342000Y-114786500D01*
X109954105Y-114786500D01*
X109954105Y-106630384D01*
X109862345Y-106408308D01*
X109692585Y-106238252D01*
X109470670Y-106146105D01*
X109230384Y-106145895D01*
X109008308Y-106237655D01*
X108838252Y-106407415D01*
X108746105Y-106629330D01*
X108745895Y-106869616D01*
X108837655Y-107091692D01*
X108888343Y-107142468D01*
X108822744Y-107115296D01*
X108683505Y-107115296D01*
X108554866Y-107168580D01*
X108456409Y-107267037D01*
X107468581Y-108254865D01*
X107415296Y-108383505D01*
X107415296Y-108522743D01*
X107468580Y-108651383D01*
X107538668Y-108721471D01*
X107525139Y-108735000D01*
X106854105Y-108735000D01*
X106854105Y-90280384D01*
X106769146Y-90074768D01*
X106853895Y-89870670D01*
X106854105Y-89630384D01*
X106762345Y-89408308D01*
X106592585Y-89238252D01*
X106370670Y-89146105D01*
X106230759Y-89145982D01*
X104860340Y-87775562D01*
X104903895Y-87670670D01*
X104904105Y-87430384D01*
X104812345Y-87208308D01*
X104642585Y-87038252D01*
X104420670Y-86946105D01*
X104180384Y-86945895D01*
X103958308Y-87037655D01*
X103788252Y-87207415D01*
X103696105Y-87429330D01*
X103696078Y-87460069D01*
X103508308Y-87537655D01*
X103338252Y-87707415D01*
X103246105Y-87929330D01*
X103246090Y-87945952D01*
X103180384Y-87945895D01*
X102958308Y-88037655D01*
X102788252Y-88207415D01*
X102709977Y-88395920D01*
X102680384Y-88395895D01*
X102458308Y-88487655D01*
X102288252Y-88657415D01*
X102196105Y-88879330D01*
X102195895Y-89119616D01*
X102287655Y-89341692D01*
X102457415Y-89511748D01*
X102679330Y-89603895D01*
X102919616Y-89604105D01*
X102990173Y-89574951D01*
X104446016Y-91030794D01*
X104445895Y-91169616D01*
X104537655Y-91391692D01*
X104707415Y-91561748D01*
X104929330Y-91653895D01*
X105169616Y-91654105D01*
X105391692Y-91562345D01*
X105561748Y-91392585D01*
X105653895Y-91170670D01*
X105654040Y-91004047D01*
X105719616Y-91004105D01*
X105925231Y-90919146D01*
X106129330Y-91003895D01*
X106369616Y-91004105D01*
X106591692Y-90912345D01*
X106761748Y-90742585D01*
X106853895Y-90520670D01*
X106854105Y-90280384D01*
X106854105Y-108735000D01*
X106839164Y-108735000D01*
X106742585Y-108638252D01*
X106520670Y-108546105D01*
X106280384Y-108545895D01*
X106058308Y-108637655D01*
X105888252Y-108807415D01*
X105796105Y-109029330D01*
X105795895Y-109269616D01*
X105887655Y-109491692D01*
X106057415Y-109661748D01*
X106279330Y-109753895D01*
X106519616Y-109754105D01*
X106741692Y-109662345D01*
X106839206Y-109565000D01*
X107697038Y-109565000D01*
X107855851Y-109533410D01*
X107855852Y-109533410D01*
X107990487Y-109443449D01*
X108125567Y-109308369D01*
X108195655Y-109378457D01*
X108324294Y-109431742D01*
X108463533Y-109431742D01*
X108592172Y-109378458D01*
X108690629Y-109280001D01*
X109678457Y-108292173D01*
X109731742Y-108163533D01*
X109731742Y-108024295D01*
X109678458Y-107895655D01*
X109633118Y-107850315D01*
X109668198Y-107815236D01*
X109765746Y-107669246D01*
X109765746Y-107669245D01*
X109800000Y-107497038D01*
X109800000Y-107154225D01*
X109861748Y-107092585D01*
X109953895Y-106870670D01*
X109954105Y-106630384D01*
X109954105Y-114786500D01*
X105304105Y-114786500D01*
X105304105Y-106330384D01*
X105212345Y-106108308D01*
X105204105Y-106100053D01*
X105204105Y-102180384D01*
X105112345Y-101958308D01*
X104942585Y-101788252D01*
X104720670Y-101696105D01*
X104714096Y-101696099D01*
X104714096Y-97580384D01*
X104622336Y-97358308D01*
X104452576Y-97188252D01*
X104230661Y-97096105D01*
X104142414Y-97096027D01*
X103801708Y-96755321D01*
X103655718Y-96657773D01*
X103483510Y-96623519D01*
X103400073Y-96623519D01*
X102745135Y-95968581D01*
X102616495Y-95915296D01*
X102477257Y-95915296D01*
X102348617Y-95968580D01*
X102250160Y-96067037D01*
X101621543Y-96695655D01*
X101568258Y-96824294D01*
X101568258Y-96963533D01*
X101621542Y-97092172D01*
X101719999Y-97190629D01*
X102707827Y-98178457D01*
X102836467Y-98231742D01*
X102975705Y-98231742D01*
X103104345Y-98178458D01*
X103202802Y-98080001D01*
X103505923Y-97776879D01*
X103505886Y-97819616D01*
X103597646Y-98041692D01*
X103767406Y-98211748D01*
X103989321Y-98303895D01*
X104229607Y-98304105D01*
X104451683Y-98212345D01*
X104621739Y-98042585D01*
X104713886Y-97820670D01*
X104714096Y-97580384D01*
X104714096Y-101696099D01*
X104480384Y-101695895D01*
X104258308Y-101787655D01*
X104088252Y-101957415D01*
X103996105Y-102179330D01*
X103996027Y-102267576D01*
X103655321Y-102608283D01*
X103557773Y-102754273D01*
X103523519Y-102926481D01*
X103523519Y-103099927D01*
X102868581Y-103754865D01*
X102815296Y-103883505D01*
X102815296Y-104022743D01*
X102868580Y-104151383D01*
X102967037Y-104249840D01*
X103595655Y-104878457D01*
X103724294Y-104931742D01*
X103863533Y-104931742D01*
X103992172Y-104878458D01*
X104090629Y-104780001D01*
X105078457Y-103792173D01*
X105131742Y-103663533D01*
X105131742Y-103524295D01*
X105078458Y-103395655D01*
X104980001Y-103297198D01*
X104609599Y-102926796D01*
X104632367Y-102904028D01*
X104719616Y-102904105D01*
X104941692Y-102812345D01*
X105111748Y-102642585D01*
X105203895Y-102420670D01*
X105204105Y-102180384D01*
X105204105Y-106100053D01*
X105042585Y-105938252D01*
X104820670Y-105846105D01*
X104580384Y-105845895D01*
X104358308Y-105937655D01*
X104259290Y-106036500D01*
X103700000Y-106036500D01*
X103541760Y-106067976D01*
X103407611Y-106157611D01*
X103407608Y-106157614D01*
X103319206Y-106246016D01*
X103180384Y-106245895D01*
X102958308Y-106337655D01*
X102788252Y-106507415D01*
X102696105Y-106729330D01*
X102695895Y-106969616D01*
X102787655Y-107191692D01*
X102957415Y-107361748D01*
X103179330Y-107453895D01*
X103419616Y-107454105D01*
X103641692Y-107362345D01*
X103811748Y-107192585D01*
X103903895Y-106970670D01*
X103903988Y-106863500D01*
X104259338Y-106863500D01*
X104357415Y-106961748D01*
X104579330Y-107053895D01*
X104819616Y-107054105D01*
X105041692Y-106962345D01*
X105211748Y-106792585D01*
X105303895Y-106570670D01*
X105304105Y-106330384D01*
X105304105Y-114786500D01*
X103854105Y-114786500D01*
X103854105Y-108930384D01*
X103762345Y-108708308D01*
X103592585Y-108538252D01*
X103370670Y-108446105D01*
X103232883Y-108445984D01*
X102904072Y-108117174D01*
X102904105Y-108080384D01*
X102812345Y-107858308D01*
X102642585Y-107688252D01*
X102420670Y-107596105D01*
X102180384Y-107595895D01*
X101958308Y-107687655D01*
X101788252Y-107857415D01*
X101696105Y-108079330D01*
X101695895Y-108319616D01*
X101787655Y-108541692D01*
X101957415Y-108711748D01*
X102179330Y-108803895D01*
X102417204Y-108804102D01*
X102646014Y-109032913D01*
X102645895Y-109169616D01*
X102737655Y-109391692D01*
X102907415Y-109561748D01*
X103129330Y-109653895D01*
X103369616Y-109654105D01*
X103591692Y-109562345D01*
X103761748Y-109392585D01*
X103853895Y-109170670D01*
X103854105Y-108930384D01*
X103854105Y-114786500D01*
X100704105Y-114786500D01*
X100704105Y-81080384D01*
X100612345Y-80858308D01*
X100442585Y-80688252D01*
X100220670Y-80596105D01*
X99980384Y-80595895D01*
X99758308Y-80687655D01*
X99588252Y-80857415D01*
X99496105Y-81079330D01*
X99496065Y-81125000D01*
X98700000Y-81125000D01*
X98518225Y-81161157D01*
X98364124Y-81264124D01*
X98261157Y-81418225D01*
X98225000Y-81600000D01*
X98225000Y-81820730D01*
X98188252Y-81857415D01*
X98150000Y-81949536D01*
X98150000Y-80329269D01*
X98186748Y-80292585D01*
X98278895Y-80070670D01*
X98279105Y-79830384D01*
X98187345Y-79608308D01*
X98017585Y-79438252D01*
X97795670Y-79346105D01*
X97555384Y-79345895D01*
X97333308Y-79437655D01*
X97163252Y-79607415D01*
X97133140Y-79679932D01*
X97068120Y-79653000D01*
X96928881Y-79653000D01*
X95531881Y-79653000D01*
X95403241Y-79706284D01*
X95352192Y-79757333D01*
X95352192Y-58849780D01*
X95183257Y-58440926D01*
X94870720Y-58127842D01*
X94462161Y-57958194D01*
X94019780Y-57957808D01*
X93610926Y-58126743D01*
X93297842Y-58439280D01*
X93128194Y-58847839D01*
X93127808Y-59290220D01*
X93296743Y-59699074D01*
X93609280Y-60012158D01*
X94017839Y-60181806D01*
X94460220Y-60182192D01*
X94869074Y-60013257D01*
X95182158Y-59700720D01*
X95351806Y-59292161D01*
X95352192Y-58849780D01*
X95352192Y-79757333D01*
X95304785Y-79804741D01*
X95251500Y-79933380D01*
X95251500Y-80072619D01*
X95251500Y-80961619D01*
X95304784Y-81090259D01*
X95403241Y-81188715D01*
X95531880Y-81242000D01*
X95671119Y-81242000D01*
X97068119Y-81242000D01*
X97196759Y-81188716D01*
X97200000Y-81185474D01*
X97200000Y-81614525D01*
X97196759Y-81611285D01*
X97068120Y-81558000D01*
X96928881Y-81558000D01*
X95531881Y-81558000D01*
X95403241Y-81611284D01*
X95304785Y-81709741D01*
X95251500Y-81838380D01*
X95251500Y-81977619D01*
X95251500Y-82866619D01*
X95304784Y-82995259D01*
X95403241Y-83093715D01*
X95531880Y-83147000D01*
X95671119Y-83147000D01*
X96945914Y-83147000D01*
X96945895Y-83169616D01*
X97037655Y-83391692D01*
X97207415Y-83561748D01*
X97429330Y-83653895D01*
X97669616Y-83654105D01*
X97891692Y-83562345D01*
X98061748Y-83392585D01*
X98081445Y-83345149D01*
X98162655Y-83541692D01*
X98332415Y-83711748D01*
X98554330Y-83803895D01*
X98794616Y-83804105D01*
X99016692Y-83712345D01*
X99186748Y-83542585D01*
X99278895Y-83320670D01*
X99279105Y-83080384D01*
X99187345Y-82858308D01*
X99041652Y-82712361D01*
X99041692Y-82712345D01*
X99211748Y-82542585D01*
X99303895Y-82320670D01*
X99304105Y-82080384D01*
X99301880Y-82075000D01*
X99700000Y-82075000D01*
X99881775Y-82038843D01*
X100035876Y-81935876D01*
X100167692Y-81804059D01*
X100219616Y-81804105D01*
X100441692Y-81712345D01*
X100611748Y-81542585D01*
X100703895Y-81320670D01*
X100704105Y-81080384D01*
X100704105Y-114786500D01*
X95182192Y-114786500D01*
X95182192Y-106579780D01*
X95182192Y-104039780D01*
X95013257Y-103630926D01*
X94700720Y-103317842D01*
X94292161Y-103148194D01*
X93849780Y-103147808D01*
X93440926Y-103316743D01*
X93127842Y-103629280D01*
X92958194Y-104037839D01*
X92957808Y-104480220D01*
X93126743Y-104889074D01*
X93439280Y-105202158D01*
X93847839Y-105371806D01*
X94290220Y-105372192D01*
X94699074Y-105203257D01*
X95012158Y-104890720D01*
X95181806Y-104482161D01*
X95182192Y-104039780D01*
X95182192Y-106579780D01*
X95013257Y-106170926D01*
X94700720Y-105857842D01*
X94292161Y-105688194D01*
X93849780Y-105687808D01*
X93440926Y-105856743D01*
X93127842Y-106169280D01*
X92958194Y-106577839D01*
X92957808Y-107020220D01*
X93126743Y-107429074D01*
X93439280Y-107742158D01*
X93847839Y-107911806D01*
X94290220Y-107912192D01*
X94699074Y-107743257D01*
X95012158Y-107430720D01*
X95181806Y-107022161D01*
X95182192Y-106579780D01*
X95182192Y-114786500D01*
X95182000Y-114786500D01*
X95182000Y-110171620D01*
X95182000Y-110032381D01*
X95182000Y-108508381D01*
X95128716Y-108379741D01*
X95030259Y-108281285D01*
X94901620Y-108228000D01*
X94762381Y-108228000D01*
X93238381Y-108228000D01*
X93109741Y-108281284D01*
X93011285Y-108379741D01*
X92958000Y-108508380D01*
X92958000Y-108647619D01*
X92958000Y-110171619D01*
X93011284Y-110300259D01*
X93109741Y-110398715D01*
X93238380Y-110452000D01*
X93377619Y-110452000D01*
X94901619Y-110452000D01*
X95030259Y-110398716D01*
X95128715Y-110300259D01*
X95182000Y-110171620D01*
X95182000Y-114786500D01*
X92950619Y-114786500D01*
X92950619Y-83441291D01*
X92950619Y-79042011D01*
X92829146Y-78748026D01*
X92812192Y-78731042D01*
X92812192Y-58849780D01*
X92812192Y-56309780D01*
X92643257Y-55900926D01*
X92330720Y-55587842D01*
X91922161Y-55418194D01*
X91479780Y-55417808D01*
X91070926Y-55586743D01*
X90757842Y-55899280D01*
X90588194Y-56307839D01*
X90587808Y-56750220D01*
X90756743Y-57159074D01*
X91069280Y-57472158D01*
X91477839Y-57641806D01*
X91920220Y-57642192D01*
X92329074Y-57473257D01*
X92642158Y-57160720D01*
X92811806Y-56752161D01*
X92812192Y-56309780D01*
X92812192Y-58849780D01*
X92643257Y-58440926D01*
X92330720Y-58127842D01*
X91922161Y-57958194D01*
X91479780Y-57957808D01*
X91070926Y-58126743D01*
X90757842Y-58439280D01*
X90588194Y-58847839D01*
X90587808Y-59290220D01*
X90756743Y-59699074D01*
X91069280Y-60012158D01*
X91477839Y-60181806D01*
X91920220Y-60182192D01*
X92329074Y-60013257D01*
X92642158Y-59700720D01*
X92811806Y-59292161D01*
X92812192Y-58849780D01*
X92812192Y-78731042D01*
X92604417Y-78522904D01*
X92310644Y-78400919D01*
X91992551Y-78400641D01*
X91698566Y-78522114D01*
X91473444Y-78746843D01*
X91351459Y-79040616D01*
X91351181Y-79358709D01*
X91472654Y-79652694D01*
X91697383Y-79877816D01*
X91991156Y-79999801D01*
X92309249Y-80000079D01*
X92603234Y-79878606D01*
X92828356Y-79653877D01*
X92950341Y-79360104D01*
X92950619Y-79042011D01*
X92950619Y-83441291D01*
X92829146Y-83147306D01*
X92604417Y-82922184D01*
X92310644Y-82800199D01*
X91992551Y-82799921D01*
X91698566Y-82921394D01*
X91473444Y-83146123D01*
X91351459Y-83439896D01*
X91351181Y-83757989D01*
X91472654Y-84051974D01*
X91697383Y-84277096D01*
X91991156Y-84399081D01*
X92309249Y-84399359D01*
X92603234Y-84277886D01*
X92828356Y-84053157D01*
X92950341Y-83759384D01*
X92950619Y-83441291D01*
X92950619Y-114786500D01*
X92642192Y-114786500D01*
X92642192Y-109119780D01*
X92642192Y-106579780D01*
X92473257Y-106170926D01*
X92160720Y-105857842D01*
X91752161Y-105688194D01*
X91309780Y-105687808D01*
X90900926Y-105856743D01*
X90587842Y-106169280D01*
X90418194Y-106577839D01*
X90417808Y-107020220D01*
X90586743Y-107429074D01*
X90899280Y-107742158D01*
X91307839Y-107911806D01*
X91750220Y-107912192D01*
X92159074Y-107743257D01*
X92472158Y-107430720D01*
X92641806Y-107022161D01*
X92642192Y-106579780D01*
X92642192Y-109119780D01*
X92473257Y-108710926D01*
X92160720Y-108397842D01*
X91752161Y-108228194D01*
X91309780Y-108227808D01*
X90900926Y-108396743D01*
X90587842Y-108709280D01*
X90418194Y-109117839D01*
X90417808Y-109560220D01*
X90586743Y-109969074D01*
X90899280Y-110282158D01*
X91307839Y-110451806D01*
X91750220Y-110452192D01*
X92159074Y-110283257D01*
X92472158Y-109970720D01*
X92641806Y-109562161D01*
X92642192Y-109119780D01*
X92642192Y-114786500D01*
X90725000Y-114786500D01*
X90566760Y-114817976D01*
X90432611Y-114907611D01*
X90432608Y-114907614D01*
X90272192Y-115068030D01*
X90272192Y-56309780D01*
X90103257Y-55900926D01*
X89790720Y-55587842D01*
X89382161Y-55418194D01*
X88939780Y-55417808D01*
X88530926Y-55586743D01*
X88217842Y-55899280D01*
X88048194Y-56307839D01*
X88047808Y-56750220D01*
X88216743Y-57159074D01*
X88529280Y-57472158D01*
X88937839Y-57641806D01*
X89380220Y-57642192D01*
X89789074Y-57473257D01*
X90102158Y-57160720D01*
X90271806Y-56752161D01*
X90272192Y-56309780D01*
X90272192Y-115068030D01*
X90272000Y-115068222D01*
X90272000Y-59901620D01*
X90272000Y-59762381D01*
X90272000Y-58238381D01*
X90218716Y-58109741D01*
X90120259Y-58011285D01*
X89991620Y-57958000D01*
X89852381Y-57958000D01*
X88328381Y-57958000D01*
X88199741Y-58011284D01*
X88101285Y-58109741D01*
X88048000Y-58238380D01*
X88048000Y-58377619D01*
X88048000Y-59901619D01*
X88101284Y-60030259D01*
X88199741Y-60128715D01*
X88328380Y-60182000D01*
X88467619Y-60182000D01*
X89991619Y-60182000D01*
X90120259Y-60128716D01*
X90218715Y-60030259D01*
X90272000Y-59901620D01*
X90272000Y-115068222D01*
X90269206Y-115071016D01*
X90130384Y-115070895D01*
X89908308Y-115162655D01*
X89738252Y-115332415D01*
X89659986Y-115520899D01*
X89655384Y-115520895D01*
X89433308Y-115612655D01*
X89263252Y-115782415D01*
X89171105Y-116004330D01*
X89170895Y-116244616D01*
X89262655Y-116466692D01*
X89432415Y-116636748D01*
X89481841Y-116657271D01*
X89408308Y-116687655D01*
X89238252Y-116857415D01*
X89146105Y-117079330D01*
X89145895Y-117319616D01*
X89237655Y-117541692D01*
X89407415Y-117711748D01*
X89629330Y-117803895D01*
X89649736Y-117803912D01*
X89737655Y-118016692D01*
X89907415Y-118186748D01*
X90129330Y-118278895D01*
X90369616Y-118279105D01*
X90591692Y-118187345D01*
X90761748Y-118017585D01*
X90853895Y-117795670D01*
X90854017Y-117655760D01*
X90907850Y-117601927D01*
X90907808Y-117650220D01*
X91076743Y-118059074D01*
X91389280Y-118372158D01*
X91797839Y-118541806D01*
X92240220Y-118542192D01*
X92649074Y-118373257D01*
X92962158Y-118060720D01*
X93131806Y-117652161D01*
X93132192Y-117209780D01*
X92963257Y-116800926D01*
X92875983Y-116713500D01*
X93703772Y-116713500D01*
X93617842Y-116799280D01*
X93448194Y-117207839D01*
X93447808Y-117650220D01*
X93616743Y-118059074D01*
X93929280Y-118372158D01*
X94337839Y-118541806D01*
X94780220Y-118542192D01*
X95189074Y-118373257D01*
X95502158Y-118060720D01*
X95671806Y-117652161D01*
X95672192Y-117209780D01*
X95503257Y-116800926D01*
X95415983Y-116713500D01*
X96243772Y-116713500D01*
X96157842Y-116799280D01*
X95988194Y-117207839D01*
X95987808Y-117650220D01*
X96156743Y-118059074D01*
X96469280Y-118372158D01*
X96877839Y-118541806D01*
X97320220Y-118542192D01*
X97729074Y-118373257D01*
X98042158Y-118060720D01*
X98211806Y-117652161D01*
X98212192Y-117209780D01*
X98043257Y-116800926D01*
X97955983Y-116713500D01*
X98783772Y-116713500D01*
X98697842Y-116799280D01*
X98528194Y-117207839D01*
X98527808Y-117650220D01*
X98696743Y-118059074D01*
X99009280Y-118372158D01*
X99417839Y-118541806D01*
X99860220Y-118542192D01*
X100269074Y-118373257D01*
X100582158Y-118060720D01*
X100751806Y-117652161D01*
X100752192Y-117209780D01*
X100583257Y-116800926D01*
X100495983Y-116713500D01*
X101323772Y-116713500D01*
X101237842Y-116799280D01*
X101068194Y-117207839D01*
X101067808Y-117650220D01*
X101236743Y-118059074D01*
X101549280Y-118372158D01*
X101957839Y-118541806D01*
X102400220Y-118542192D01*
X102809074Y-118373257D01*
X103122158Y-118060720D01*
X103291806Y-117652161D01*
X103292192Y-117209780D01*
X103123257Y-116800926D01*
X103035983Y-116713500D01*
X103863772Y-116713500D01*
X103777842Y-116799280D01*
X103608194Y-117207839D01*
X103607808Y-117650220D01*
X103776743Y-118059074D01*
X104089280Y-118372158D01*
X104497839Y-118541806D01*
X104940220Y-118542192D01*
X105349074Y-118373257D01*
X105662158Y-118060720D01*
X105831806Y-117652161D01*
X105832192Y-117209780D01*
X105663257Y-116800926D01*
X105575983Y-116713500D01*
X106403772Y-116713500D01*
X106317842Y-116799280D01*
X106148194Y-117207839D01*
X106147808Y-117650220D01*
X106316743Y-118059074D01*
X106629280Y-118372158D01*
X107037839Y-118541806D01*
X107480220Y-118542192D01*
X107889074Y-118373257D01*
X108202158Y-118060720D01*
X108371806Y-117652161D01*
X108372192Y-117209780D01*
X108203257Y-116800926D01*
X108115983Y-116713500D01*
X108943772Y-116713500D01*
X108857842Y-116799280D01*
X108688194Y-117207839D01*
X108687808Y-117650220D01*
X108856743Y-118059074D01*
X109169280Y-118372158D01*
X109577839Y-118541806D01*
X110020220Y-118542192D01*
X110429074Y-118373257D01*
X110742158Y-118060720D01*
X110911806Y-117652161D01*
X110912192Y-117209780D01*
X110743257Y-116800926D01*
X110655983Y-116713500D01*
X111483772Y-116713500D01*
X111397842Y-116799280D01*
X111228194Y-117207839D01*
X111227808Y-117650220D01*
X111396743Y-118059074D01*
X111709280Y-118372158D01*
X112117839Y-118541806D01*
X112560220Y-118542192D01*
X112969074Y-118373257D01*
X113282158Y-118060720D01*
X113451806Y-117652161D01*
X113452192Y-117209780D01*
X113283257Y-116800926D01*
X113195983Y-116713500D01*
X114023772Y-116713500D01*
X113937842Y-116799280D01*
X113768194Y-117207839D01*
X113767808Y-117650220D01*
X113936743Y-118059074D01*
X114249280Y-118372158D01*
X114657839Y-118541806D01*
X115100220Y-118542192D01*
X115509074Y-118373257D01*
X115822158Y-118060720D01*
X115991806Y-117652161D01*
X115992128Y-117282305D01*
X116104330Y-117328895D01*
X116308088Y-117329073D01*
X116307808Y-117650220D01*
X116476743Y-118059074D01*
X116789280Y-118372158D01*
X117197839Y-118541806D01*
X117640220Y-118542192D01*
X118049074Y-118373257D01*
X118362158Y-118060720D01*
X118531806Y-117652161D01*
X118532192Y-117209780D01*
X118532192Y-119749780D01*
X118363257Y-119340926D01*
X118050720Y-119027842D01*
X117642161Y-118858194D01*
X117199780Y-118857808D01*
X116790926Y-119026743D01*
X116477842Y-119339280D01*
X116308194Y-119747839D01*
X116307808Y-120190220D01*
X116476743Y-120599074D01*
X116789280Y-120912158D01*
X117197839Y-121081806D01*
X117640220Y-121082192D01*
X118049074Y-120913257D01*
X118362158Y-120600720D01*
X118531806Y-120192161D01*
X118532192Y-119749780D01*
X118532192Y-123000000D01*
X116150560Y-123000000D01*
X116241692Y-122962345D01*
X116411748Y-122792585D01*
X116503895Y-122570670D01*
X116504105Y-122330384D01*
X116412345Y-122108308D01*
X116242585Y-121938252D01*
X116020670Y-121846105D01*
X115780384Y-121845895D01*
X115558308Y-121937655D01*
X115388252Y-122107415D01*
X115365793Y-122161500D01*
X115167538Y-122161500D01*
X115336748Y-121992585D01*
X115415031Y-121804057D01*
X115469616Y-121804105D01*
X115691692Y-121712345D01*
X115861748Y-121542585D01*
X115953895Y-121320670D01*
X115954105Y-121080384D01*
X115862345Y-120858308D01*
X115713492Y-120709195D01*
X115822158Y-120600720D01*
X115991806Y-120192161D01*
X115992192Y-119749780D01*
X115823257Y-119340926D01*
X115510720Y-119027842D01*
X115102161Y-118858194D01*
X114659780Y-118857808D01*
X114250926Y-119026743D01*
X113937842Y-119339280D01*
X113768194Y-119747839D01*
X113767808Y-120190220D01*
X113936743Y-120599074D01*
X114123841Y-120786500D01*
X113500000Y-120786500D01*
X113341760Y-120817976D01*
X113207611Y-120907611D01*
X113175376Y-120939845D01*
X113162345Y-120908308D01*
X113068352Y-120814151D01*
X113282158Y-120600720D01*
X113451806Y-120192161D01*
X113452192Y-119749780D01*
X113283257Y-119340926D01*
X112970720Y-119027842D01*
X112562161Y-118858194D01*
X112119780Y-118857808D01*
X111710926Y-119026743D01*
X111397842Y-119339280D01*
X111228194Y-119747839D01*
X111227808Y-120190220D01*
X111395507Y-120596083D01*
X111180384Y-120595895D01*
X110958308Y-120687655D01*
X110912192Y-120733690D01*
X110912192Y-119749780D01*
X110743257Y-119340926D01*
X110430720Y-119027842D01*
X110022161Y-118858194D01*
X109579780Y-118857808D01*
X109170926Y-119026743D01*
X108857842Y-119339280D01*
X108688194Y-119747839D01*
X108687808Y-120190220D01*
X108856743Y-120599074D01*
X109169280Y-120912158D01*
X109577839Y-121081806D01*
X110020220Y-121082192D01*
X110429074Y-120913257D01*
X110742158Y-120600720D01*
X110911806Y-120192161D01*
X110912192Y-119749780D01*
X110912192Y-120733690D01*
X110788252Y-120857415D01*
X110696105Y-121079330D01*
X110695895Y-121319616D01*
X110787655Y-121541692D01*
X110957415Y-121711748D01*
X111036500Y-121744586D01*
X111036500Y-122200000D01*
X111067976Y-122358240D01*
X111157611Y-122492389D01*
X111665222Y-123000000D01*
X108372192Y-123000000D01*
X108372192Y-119749780D01*
X108203257Y-119340926D01*
X107890720Y-119027842D01*
X107482161Y-118858194D01*
X107039780Y-118857808D01*
X106630926Y-119026743D01*
X106317842Y-119339280D01*
X106148194Y-119747839D01*
X106147808Y-120190220D01*
X106316743Y-120599074D01*
X106629280Y-120912158D01*
X107037839Y-121081806D01*
X107480220Y-121082192D01*
X107889074Y-120913257D01*
X108202158Y-120600720D01*
X108371806Y-120192161D01*
X108372192Y-119749780D01*
X108372192Y-123000000D01*
X105832192Y-123000000D01*
X105832192Y-119749780D01*
X105663257Y-119340926D01*
X105350720Y-119027842D01*
X104942161Y-118858194D01*
X104499780Y-118857808D01*
X104090926Y-119026743D01*
X103777842Y-119339280D01*
X103608194Y-119747839D01*
X103607808Y-120190220D01*
X103776743Y-120599074D01*
X104089280Y-120912158D01*
X104497839Y-121081806D01*
X104940220Y-121082192D01*
X105349074Y-120913257D01*
X105662158Y-120600720D01*
X105831806Y-120192161D01*
X105832192Y-119749780D01*
X105832192Y-123000000D01*
X103292192Y-123000000D01*
X103292192Y-119749780D01*
X103123257Y-119340926D01*
X102810720Y-119027842D01*
X102402161Y-118858194D01*
X101959780Y-118857808D01*
X101550926Y-119026743D01*
X101237842Y-119339280D01*
X101068194Y-119747839D01*
X101067808Y-120190220D01*
X101236743Y-120599074D01*
X101549280Y-120912158D01*
X101957839Y-121081806D01*
X102400220Y-121082192D01*
X102809074Y-120913257D01*
X103122158Y-120600720D01*
X103291806Y-120192161D01*
X103292192Y-119749780D01*
X103292192Y-123000000D01*
X100752192Y-123000000D01*
X100752192Y-119749780D01*
X100583257Y-119340926D01*
X100270720Y-119027842D01*
X99862161Y-118858194D01*
X99419780Y-118857808D01*
X99010926Y-119026743D01*
X98697842Y-119339280D01*
X98528194Y-119747839D01*
X98527808Y-120190220D01*
X98696743Y-120599074D01*
X99009280Y-120912158D01*
X99417839Y-121081806D01*
X99860220Y-121082192D01*
X100269074Y-120913257D01*
X100582158Y-120600720D01*
X100751806Y-120192161D01*
X100752192Y-119749780D01*
X100752192Y-123000000D01*
X98212192Y-123000000D01*
X98212192Y-119749780D01*
X98043257Y-119340926D01*
X97730720Y-119027842D01*
X97322161Y-118858194D01*
X96879780Y-118857808D01*
X96470926Y-119026743D01*
X96157842Y-119339280D01*
X95988194Y-119747839D01*
X95987808Y-120190220D01*
X96156743Y-120599074D01*
X96469280Y-120912158D01*
X96877839Y-121081806D01*
X97320220Y-121082192D01*
X97729074Y-120913257D01*
X98042158Y-120600720D01*
X98211806Y-120192161D01*
X98212192Y-119749780D01*
X98212192Y-123000000D01*
X95672192Y-123000000D01*
X95672192Y-119749780D01*
X95503257Y-119340926D01*
X95190720Y-119027842D01*
X94782161Y-118858194D01*
X94339780Y-118857808D01*
X93930926Y-119026743D01*
X93617842Y-119339280D01*
X93448194Y-119747839D01*
X93447808Y-120190220D01*
X93616743Y-120599074D01*
X93929280Y-120912158D01*
X94337839Y-121081806D01*
X94780220Y-121082192D01*
X95189074Y-120913257D01*
X95502158Y-120600720D01*
X95671806Y-120192161D01*
X95672192Y-119749780D01*
X95672192Y-123000000D01*
X93132000Y-123000000D01*
X93132000Y-120801620D01*
X93132000Y-120662381D01*
X93132000Y-119138381D01*
X93078716Y-119009741D01*
X92980259Y-118911285D01*
X92851620Y-118858000D01*
X92712381Y-118858000D01*
X91188381Y-118858000D01*
X91059741Y-118911284D01*
X90961285Y-119009741D01*
X90908000Y-119138380D01*
X90908000Y-119277619D01*
X90908000Y-120801619D01*
X90961284Y-120930259D01*
X91059741Y-121028715D01*
X91188380Y-121082000D01*
X91327619Y-121082000D01*
X92851619Y-121082000D01*
X92980259Y-121028716D01*
X93078715Y-120930259D01*
X93132000Y-120801620D01*
X93132000Y-123000000D01*
X87012132Y-123000000D01*
X86700000Y-122687868D01*
X86700000Y-44012132D01*
X86912132Y-43800000D01*
X165887868Y-43800000D01*
X165900000Y-43812132D01*
X165900000Y-122887868D01*
X165900000Y-122887868D01*
G37*
X165900000Y-122887868D02*
X165787868Y-123000000D01*
X165050000Y-123000000D01*
X165050000Y-80850000D01*
X165050000Y-70150000D01*
X162793880Y-70150000D01*
X162793880Y-61330000D01*
X162709911Y-60907858D01*
X162470787Y-60549983D01*
X162112912Y-60310859D01*
X161690770Y-60226890D01*
X160109230Y-60226890D01*
X159687088Y-60310859D01*
X159329213Y-60549983D01*
X159090089Y-60907858D01*
X159006120Y-61330000D01*
X159090089Y-61752142D01*
X159329213Y-62110017D01*
X159687088Y-62349141D01*
X160109230Y-62433110D01*
X161690770Y-62433110D01*
X162112912Y-62349141D01*
X162470787Y-62110017D01*
X162709911Y-61752142D01*
X162793880Y-61330000D01*
X162793880Y-70150000D01*
X161251600Y-70150000D01*
X161251600Y-70102628D01*
X161311748Y-70042585D01*
X161403895Y-69820670D01*
X161404105Y-69580384D01*
X161312345Y-69358308D01*
X161142585Y-69188252D01*
X160920670Y-69096105D01*
X160680384Y-69095895D01*
X160458308Y-69187655D01*
X160288252Y-69357415D01*
X160196105Y-69579330D01*
X160195895Y-69819616D01*
X160287655Y-70041692D01*
X160348400Y-70102542D01*
X160348400Y-70150000D01*
X154555025Y-70150000D01*
X153538388Y-71166636D01*
X153104059Y-70732307D01*
X153104105Y-70680384D01*
X153104105Y-59980384D01*
X153012345Y-59758308D01*
X152842585Y-59588252D01*
X152620670Y-59496105D01*
X152380384Y-59495895D01*
X152158308Y-59587655D01*
X151988252Y-59757415D01*
X151906112Y-59955229D01*
X151265372Y-60595969D01*
X151180384Y-60595895D01*
X150958308Y-60687655D01*
X150788252Y-60857415D01*
X150696105Y-61079330D01*
X150695895Y-61319616D01*
X150787655Y-61541692D01*
X150957415Y-61711748D01*
X151179330Y-61803895D01*
X151419616Y-61804105D01*
X151641692Y-61712345D01*
X151811748Y-61542585D01*
X151903895Y-61320670D01*
X151903970Y-61234687D01*
X152434714Y-60703943D01*
X152619616Y-60704105D01*
X152841692Y-60612345D01*
X153011748Y-60442585D01*
X153103895Y-60220670D01*
X153104105Y-59980384D01*
X153104105Y-70680384D01*
X153012345Y-70458308D01*
X152842585Y-70288252D01*
X152620670Y-70196105D01*
X152380384Y-70195895D01*
X152158308Y-70287655D01*
X151988252Y-70457415D01*
X151896105Y-70679330D01*
X151895895Y-70919616D01*
X151987655Y-71141692D01*
X152157415Y-71311748D01*
X152379330Y-71403895D01*
X152432189Y-71403941D01*
X152866636Y-71838388D01*
X149550000Y-75155025D01*
X149550000Y-84150000D01*
X152344975Y-84150000D01*
X154144975Y-82350000D01*
X156760951Y-82350000D01*
X156749105Y-82378530D01*
X156748982Y-82518439D01*
X156169051Y-83098370D01*
X155969908Y-83180655D01*
X155799852Y-83350415D01*
X155707705Y-83572330D01*
X155707495Y-83812616D01*
X155799255Y-84034692D01*
X155969015Y-84204748D01*
X155972690Y-84206274D01*
X155961705Y-84232730D01*
X155961495Y-84473016D01*
X156053255Y-84695092D01*
X156223015Y-84865148D01*
X156444930Y-84957295D01*
X156685216Y-84957505D01*
X156907292Y-84865745D01*
X157077348Y-84695985D01*
X157169495Y-84474070D01*
X157169683Y-84257893D01*
X157816393Y-83611183D01*
X157955216Y-83611305D01*
X158177292Y-83519545D01*
X158347348Y-83349785D01*
X158439495Y-83127870D01*
X158439705Y-82887584D01*
X158347945Y-82665508D01*
X158178185Y-82495452D01*
X157957083Y-82403642D01*
X157957105Y-82379584D01*
X157944881Y-82350000D01*
X158444975Y-82350000D01*
X159944975Y-80850000D01*
X165050000Y-80850000D01*
X165050000Y-123000000D01*
X164212000Y-123000000D01*
X164212000Y-83931620D01*
X164212000Y-83792381D01*
X164212000Y-82268381D01*
X164158716Y-82139741D01*
X164060259Y-82041285D01*
X163931620Y-81988000D01*
X163792381Y-81988000D01*
X162268381Y-81988000D01*
X162139741Y-82041284D01*
X162041285Y-82139741D01*
X161988000Y-82268380D01*
X161988000Y-82407619D01*
X161988000Y-83931619D01*
X162041284Y-84060259D01*
X162139741Y-84158715D01*
X162268380Y-84212000D01*
X162407619Y-84212000D01*
X163931619Y-84212000D01*
X164060259Y-84158716D01*
X164158715Y-84060259D01*
X164212000Y-83931620D01*
X164212000Y-123000000D01*
X164112000Y-123000000D01*
X164112000Y-93431620D01*
X164112000Y-93292381D01*
X164112000Y-91768381D01*
X164112000Y-86831620D01*
X164112000Y-86692381D01*
X164112000Y-85168381D01*
X164058716Y-85039741D01*
X163960259Y-84941285D01*
X163831620Y-84888000D01*
X163692381Y-84888000D01*
X162168381Y-84888000D01*
X162039741Y-84941284D01*
X161941285Y-85039741D01*
X161888000Y-85168380D01*
X161888000Y-85307619D01*
X161888000Y-86831619D01*
X161941284Y-86960259D01*
X162039741Y-87058715D01*
X162168380Y-87112000D01*
X162307619Y-87112000D01*
X163831619Y-87112000D01*
X163960259Y-87058716D01*
X164058715Y-86960259D01*
X164112000Y-86831620D01*
X164112000Y-91768381D01*
X164058716Y-91639741D01*
X163960259Y-91541285D01*
X163831620Y-91488000D01*
X163692381Y-91488000D01*
X162168381Y-91488000D01*
X162039741Y-91541284D01*
X161941285Y-91639741D01*
X161888000Y-91768380D01*
X161888000Y-91907619D01*
X161888000Y-93431619D01*
X161941284Y-93560259D01*
X162039741Y-93658715D01*
X162168380Y-93712000D01*
X162307619Y-93712000D01*
X163831619Y-93712000D01*
X163960259Y-93658716D01*
X164058715Y-93560259D01*
X164112000Y-93431620D01*
X164112000Y-123000000D01*
X159204105Y-123000000D01*
X159204105Y-88880384D01*
X159112345Y-88658308D01*
X158942585Y-88488252D01*
X158720670Y-88396105D01*
X158680847Y-88396070D01*
X157703983Y-87419205D01*
X157704105Y-87280384D01*
X157612345Y-87058308D01*
X157442585Y-86888252D01*
X157220670Y-86796105D01*
X156980384Y-86795895D01*
X156758308Y-86887655D01*
X156588252Y-87057415D01*
X156496105Y-87279330D01*
X156495895Y-87519616D01*
X156587655Y-87741692D01*
X156757415Y-87911748D01*
X156979330Y-88003895D01*
X157119239Y-88004017D01*
X157996103Y-88880880D01*
X157995895Y-89119616D01*
X158087655Y-89341692D01*
X158257415Y-89511748D01*
X158479330Y-89603895D01*
X158719616Y-89604105D01*
X158941692Y-89512345D01*
X159111748Y-89342585D01*
X159203895Y-89120670D01*
X159204105Y-88880384D01*
X159204105Y-123000000D01*
X156356905Y-123000000D01*
X156356905Y-86722984D01*
X156265145Y-86500908D01*
X156095385Y-86330852D01*
X155873470Y-86238705D01*
X155633184Y-86238495D01*
X155411108Y-86330255D01*
X155241052Y-86500015D01*
X155148905Y-86721930D01*
X155148782Y-86861839D01*
X155024031Y-86986591D01*
X155012345Y-86958308D01*
X154842585Y-86788252D01*
X154620670Y-86696105D01*
X154380384Y-86695895D01*
X154158308Y-86787655D01*
X154034046Y-86911700D01*
X153450261Y-86911700D01*
X153352185Y-86813452D01*
X153130270Y-86721305D01*
X152889984Y-86721095D01*
X152667908Y-86812855D01*
X152497852Y-86982615D01*
X152405705Y-87204530D01*
X152405495Y-87444816D01*
X152497255Y-87666892D01*
X152667015Y-87836948D01*
X152888930Y-87929095D01*
X153040460Y-87929227D01*
X152883808Y-87993955D01*
X152713752Y-88163715D01*
X152621605Y-88385630D01*
X152621395Y-88625916D01*
X152713155Y-88847992D01*
X152882915Y-89018048D01*
X153104830Y-89110195D01*
X153345116Y-89110405D01*
X153567192Y-89018645D01*
X153737248Y-88848885D01*
X153796080Y-88707200D01*
X153795895Y-88919616D01*
X153887655Y-89141692D01*
X153948400Y-89202542D01*
X153948400Y-92700000D01*
X153982776Y-92872820D01*
X154080671Y-93019329D01*
X155095969Y-94034628D01*
X155095895Y-94119616D01*
X155187655Y-94341692D01*
X155357415Y-94511748D01*
X155579330Y-94603895D01*
X155819616Y-94604105D01*
X156041692Y-94512345D01*
X156211748Y-94342585D01*
X156303895Y-94120670D01*
X156304105Y-93880384D01*
X156212345Y-93658308D01*
X156042585Y-93488252D01*
X155820670Y-93396105D01*
X155734688Y-93396029D01*
X154851600Y-92512941D01*
X154851600Y-89202628D01*
X154911748Y-89142585D01*
X155003895Y-88920670D01*
X155004105Y-88680384D01*
X154912345Y-88458308D01*
X154742585Y-88288252D01*
X154550761Y-88208600D01*
X154800300Y-88208600D01*
X154958539Y-88177124D01*
X154958540Y-88177124D01*
X155092689Y-88087489D01*
X155733593Y-87446583D01*
X155872416Y-87446705D01*
X156094492Y-87354945D01*
X156264548Y-87185185D01*
X156356695Y-86963270D01*
X156356905Y-86722984D01*
X156356905Y-123000000D01*
X148404105Y-123000000D01*
X148404105Y-88480384D01*
X148312345Y-88258308D01*
X148254105Y-88199966D01*
X148254105Y-86405384D01*
X148162345Y-86183308D01*
X147992585Y-86013252D01*
X147770670Y-85921105D01*
X147530384Y-85920895D01*
X147406755Y-85971977D01*
X147342389Y-85907611D01*
X147208240Y-85817976D01*
X147050000Y-85786500D01*
X146304105Y-85786500D01*
X146304105Y-80680384D01*
X146212345Y-80458308D01*
X146042585Y-80288252D01*
X145820670Y-80196105D01*
X145634600Y-80195942D01*
X145104030Y-79665372D01*
X145104105Y-79580384D01*
X145012345Y-79358308D01*
X144842585Y-79188252D01*
X144620670Y-79096105D01*
X144380384Y-79095895D01*
X144158308Y-79187655D01*
X143988252Y-79357415D01*
X143896105Y-79579330D01*
X143895895Y-79819616D01*
X143987655Y-80041692D01*
X144157415Y-80211748D01*
X144379330Y-80303895D01*
X144465312Y-80303970D01*
X145106412Y-80945070D01*
X145187655Y-81141692D01*
X145357415Y-81311748D01*
X145579330Y-81403895D01*
X145819616Y-81404105D01*
X146041692Y-81312345D01*
X146211748Y-81142585D01*
X146303895Y-80920670D01*
X146304105Y-80680384D01*
X146304105Y-85786500D01*
X145644875Y-85786500D01*
X145554385Y-85695852D01*
X145332470Y-85603705D01*
X145092184Y-85603495D01*
X144870108Y-85695255D01*
X144700052Y-85865015D01*
X144618712Y-86060902D01*
X144380984Y-86060695D01*
X144158908Y-86152455D01*
X143988852Y-86322215D01*
X143976110Y-86352900D01*
X142934661Y-86352900D01*
X142836585Y-86254652D01*
X142614670Y-86162505D01*
X142404105Y-86162320D01*
X142404105Y-71180384D01*
X142312345Y-70958308D01*
X142251600Y-70897457D01*
X142251600Y-70002628D01*
X142311748Y-69942585D01*
X142403895Y-69720670D01*
X142404105Y-69480384D01*
X142312345Y-69258308D01*
X142142585Y-69088252D01*
X141920670Y-68996105D01*
X141680384Y-68995895D01*
X141458308Y-69087655D01*
X141288252Y-69257415D01*
X141196105Y-69479330D01*
X141195895Y-69719616D01*
X141287655Y-69941692D01*
X141348400Y-70002542D01*
X141348400Y-70897371D01*
X141288252Y-70957415D01*
X141196105Y-71179330D01*
X141195895Y-71419616D01*
X141287655Y-71641692D01*
X141457415Y-71811748D01*
X141679330Y-71903895D01*
X141919616Y-71904105D01*
X142141692Y-71812345D01*
X142311748Y-71642585D01*
X142403895Y-71420670D01*
X142404105Y-71180384D01*
X142404105Y-86162320D01*
X142374384Y-86162295D01*
X142152308Y-86254055D01*
X141982252Y-86423815D01*
X141890105Y-86645730D01*
X141889895Y-86886016D01*
X141979637Y-87103210D01*
X141890105Y-87318830D01*
X141889895Y-87559116D01*
X141981655Y-87781192D01*
X142023059Y-87822668D01*
X141988252Y-87857415D01*
X141896105Y-88079330D01*
X141895895Y-88319616D01*
X141983246Y-88531022D01*
X141982252Y-88532015D01*
X141890105Y-88753930D01*
X141889895Y-88994216D01*
X141981655Y-89216292D01*
X142151415Y-89386348D01*
X142373330Y-89478495D01*
X142613616Y-89478705D01*
X142835692Y-89386945D01*
X142934709Y-89288100D01*
X144252657Y-89288100D01*
X144405330Y-89351495D01*
X144645616Y-89351705D01*
X144867692Y-89259945D01*
X145037748Y-89090185D01*
X145129895Y-88868270D01*
X145130105Y-88627984D01*
X145038345Y-88405908D01*
X144986485Y-88353958D01*
X145037748Y-88302785D01*
X145129895Y-88080870D01*
X145130105Y-87840584D01*
X145038345Y-87618508D01*
X145026987Y-87607130D01*
X145104495Y-87420470D01*
X145104613Y-87284869D01*
X145148615Y-87328948D01*
X145370530Y-87421095D01*
X145395797Y-87421117D01*
X145486855Y-87641492D01*
X145656615Y-87811548D01*
X145878530Y-87903695D01*
X146118816Y-87903905D01*
X146340892Y-87812145D01*
X146439909Y-87713300D01*
X147100200Y-87713300D01*
X147169014Y-87699611D01*
X147179330Y-87703895D01*
X147419616Y-87704105D01*
X147641692Y-87612345D01*
X147811748Y-87442585D01*
X147903895Y-87220670D01*
X147904023Y-87073568D01*
X147991692Y-87037345D01*
X148161748Y-86867585D01*
X148253895Y-86645670D01*
X148254105Y-86405384D01*
X148254105Y-88199966D01*
X148142585Y-88088252D01*
X147920670Y-87996105D01*
X147680384Y-87995895D01*
X147458308Y-88087655D01*
X147359290Y-88186500D01*
X147165312Y-88186500D01*
X147112345Y-88058308D01*
X146942585Y-87888252D01*
X146720670Y-87796105D01*
X146480384Y-87795895D01*
X146258308Y-87887655D01*
X146088252Y-88057415D01*
X145996105Y-88279330D01*
X145995895Y-88519616D01*
X146087655Y-88741692D01*
X146257415Y-88911748D01*
X146479330Y-89003895D01*
X146719616Y-89004105D01*
X146730387Y-88999654D01*
X146800000Y-89013501D01*
X146800000Y-89013500D01*
X146800005Y-89013500D01*
X147359338Y-89013500D01*
X147457415Y-89111748D01*
X147679330Y-89203895D01*
X147919616Y-89204105D01*
X148141692Y-89112345D01*
X148311748Y-88942585D01*
X148403895Y-88720670D01*
X148404105Y-88480384D01*
X148404105Y-123000000D01*
X145804105Y-123000000D01*
X145804105Y-98080384D01*
X145712345Y-97858308D01*
X145542585Y-97688252D01*
X145351600Y-97608948D01*
X145351600Y-96402628D01*
X145411748Y-96342585D01*
X145503895Y-96120670D01*
X145504105Y-95880384D01*
X145412345Y-95658308D01*
X145242585Y-95488252D01*
X145020670Y-95396105D01*
X144780384Y-95395895D01*
X144558308Y-95487655D01*
X144388252Y-95657415D01*
X144296105Y-95879330D01*
X144295895Y-96119616D01*
X144387655Y-96341692D01*
X144448400Y-96402542D01*
X144448400Y-97900000D01*
X144482776Y-98072820D01*
X144580671Y-98219329D01*
X144595969Y-98234627D01*
X144595895Y-98319616D01*
X144687655Y-98541692D01*
X144857415Y-98711748D01*
X145079330Y-98803895D01*
X145319616Y-98804105D01*
X145541692Y-98712345D01*
X145711748Y-98542585D01*
X145803895Y-98320670D01*
X145804105Y-98080384D01*
X145804105Y-123000000D01*
X144204105Y-123000000D01*
X144204105Y-102580384D01*
X144112345Y-102358308D01*
X143942585Y-102188252D01*
X143720670Y-102096105D01*
X143634688Y-102096029D01*
X143204030Y-101665372D01*
X143204105Y-101580384D01*
X143112345Y-101358308D01*
X142942585Y-101188252D01*
X142720670Y-101096105D01*
X142480384Y-101095895D01*
X142258308Y-101187655D01*
X142088252Y-101357415D01*
X141996105Y-101579330D01*
X141995895Y-101819616D01*
X142087655Y-102041692D01*
X142257415Y-102211748D01*
X142479330Y-102303895D01*
X142565311Y-102303970D01*
X142995969Y-102734627D01*
X142995895Y-102819616D01*
X143087655Y-103041692D01*
X143257415Y-103211748D01*
X143479330Y-103303895D01*
X143719616Y-103304105D01*
X143941692Y-103212345D01*
X144111748Y-103042585D01*
X144203895Y-102820670D01*
X144204105Y-102580384D01*
X144204105Y-123000000D01*
X141454105Y-123000000D01*
X141454105Y-86680384D01*
X141362345Y-86458308D01*
X141192585Y-86288252D01*
X140970670Y-86196105D01*
X140754004Y-86195915D01*
X140754105Y-86080384D01*
X140662345Y-85858308D01*
X140492585Y-85688252D01*
X140270670Y-85596105D01*
X140030384Y-85595895D01*
X139808308Y-85687655D01*
X139804105Y-85691850D01*
X139804105Y-73280384D01*
X139712345Y-73058308D01*
X139542585Y-72888252D01*
X139320670Y-72796105D01*
X139080384Y-72795895D01*
X138858308Y-72887655D01*
X138759290Y-72986500D01*
X137637105Y-72986500D01*
X137637105Y-66936384D01*
X137545345Y-66714308D01*
X137375585Y-66544252D01*
X137153670Y-66452105D01*
X137132813Y-66452086D01*
X137063688Y-66284790D01*
X137141595Y-66097170D01*
X137141805Y-65856884D01*
X137050045Y-65634808D01*
X136880285Y-65464752D01*
X136658370Y-65372605D01*
X136418084Y-65372395D01*
X136196008Y-65464155D01*
X136025952Y-65633915D01*
X136004116Y-65686500D01*
X135840661Y-65686500D01*
X135742585Y-65588252D01*
X135520670Y-65496105D01*
X135280384Y-65495895D01*
X135058308Y-65587655D01*
X134888252Y-65757415D01*
X134796105Y-65979330D01*
X134795895Y-66219616D01*
X134887655Y-66441692D01*
X134919479Y-66473572D01*
X134854305Y-66630530D01*
X134854095Y-66870816D01*
X134945855Y-67092892D01*
X134946914Y-67093953D01*
X134946452Y-67094415D01*
X134854305Y-67316330D01*
X134854095Y-67556616D01*
X134945855Y-67778692D01*
X135115615Y-67948748D01*
X135337530Y-68040895D01*
X135577816Y-68041105D01*
X135799892Y-67949345D01*
X135898909Y-67850500D01*
X136652000Y-67850500D01*
X136810239Y-67819024D01*
X136810240Y-67819024D01*
X136944389Y-67729389D01*
X137013794Y-67659983D01*
X137152616Y-67660105D01*
X137374692Y-67568345D01*
X137544748Y-67398585D01*
X137636895Y-67176670D01*
X137637105Y-66936384D01*
X137637105Y-72986500D01*
X137271277Y-72986500D01*
X136203983Y-71919205D01*
X136204105Y-71780384D01*
X136112345Y-71558308D01*
X135942585Y-71388252D01*
X135720670Y-71296105D01*
X135480384Y-71295895D01*
X135258308Y-71387655D01*
X135204105Y-71441763D01*
X135204105Y-69980384D01*
X135112345Y-69758308D01*
X134942585Y-69588252D01*
X134804060Y-69530731D01*
X134804105Y-69480384D01*
X134712345Y-69258308D01*
X134542585Y-69088252D01*
X134320670Y-68996105D01*
X134080384Y-68995895D01*
X133858308Y-69087655D01*
X133688252Y-69257415D01*
X133596105Y-69479330D01*
X133595982Y-69619239D01*
X133419205Y-69796016D01*
X133304004Y-69795915D01*
X133304105Y-69680384D01*
X133212345Y-69458308D01*
X133113500Y-69359290D01*
X133113500Y-69104012D01*
X133219616Y-69104105D01*
X133441692Y-69012345D01*
X133611748Y-68842585D01*
X133703895Y-68620670D01*
X133704105Y-68380384D01*
X133612345Y-68158308D01*
X133442585Y-67988252D01*
X133220670Y-67896105D01*
X132980384Y-67895895D01*
X132758308Y-67987655D01*
X132588252Y-68157415D01*
X132496105Y-68379330D01*
X132495982Y-68519239D01*
X132407611Y-68607611D01*
X132317976Y-68741760D01*
X132286500Y-68900000D01*
X132286500Y-69359338D01*
X132188252Y-69457415D01*
X132096105Y-69679330D01*
X132095895Y-69919616D01*
X132187655Y-70141692D01*
X132357415Y-70311748D01*
X132579330Y-70403895D01*
X132795995Y-70404084D01*
X132795895Y-70519616D01*
X132887655Y-70741692D01*
X133057415Y-70911748D01*
X133279301Y-71003883D01*
X133279295Y-71011016D01*
X133371055Y-71233092D01*
X133540815Y-71403148D01*
X133762730Y-71495295D01*
X134003016Y-71495505D01*
X134225092Y-71403745D01*
X134395148Y-71233985D01*
X134487295Y-71012070D01*
X134487482Y-70797294D01*
X134580793Y-70703983D01*
X134719616Y-70704105D01*
X134941692Y-70612345D01*
X135111748Y-70442585D01*
X135203895Y-70220670D01*
X135204105Y-69980384D01*
X135204105Y-71441763D01*
X135088252Y-71557415D01*
X134996105Y-71779330D01*
X134995895Y-72019616D01*
X135087655Y-72241692D01*
X135257415Y-72411748D01*
X135479330Y-72503895D01*
X135619239Y-72504017D01*
X136807608Y-73692385D01*
X136807611Y-73692389D01*
X136941760Y-73782024D01*
X136941761Y-73782024D01*
X137100000Y-73813500D01*
X138759338Y-73813500D01*
X138857415Y-73911748D01*
X139079330Y-74003895D01*
X139319616Y-74004105D01*
X139541692Y-73912345D01*
X139711748Y-73742585D01*
X139803895Y-73520670D01*
X139804105Y-73280384D01*
X139804105Y-85691850D01*
X139638252Y-85857415D01*
X139546105Y-86079330D01*
X139546026Y-86169195D01*
X139403004Y-86312218D01*
X139313369Y-86446367D01*
X139281893Y-86604607D01*
X139281893Y-87033329D01*
X139128722Y-87186500D01*
X137790661Y-87186500D01*
X137692585Y-87088252D01*
X137470670Y-86996105D01*
X137230384Y-86995895D01*
X137008308Y-87087655D01*
X136838252Y-87257415D01*
X136746105Y-87479330D01*
X136745895Y-87719616D01*
X136837655Y-87941692D01*
X136945814Y-88050039D01*
X136838252Y-88157415D01*
X136746105Y-88379330D01*
X136745895Y-88619616D01*
X136837655Y-88841692D01*
X137007415Y-89011748D01*
X137229330Y-89103895D01*
X137260069Y-89103921D01*
X137337655Y-89291692D01*
X137507415Y-89461748D01*
X137729330Y-89553895D01*
X137969616Y-89554105D01*
X138191692Y-89462345D01*
X138290709Y-89363500D01*
X139450000Y-89363500D01*
X139608239Y-89332024D01*
X139608240Y-89332024D01*
X139742389Y-89242389D01*
X140680794Y-88303983D01*
X140819616Y-88304105D01*
X141041692Y-88212345D01*
X141211748Y-88042585D01*
X141303895Y-87820670D01*
X141304105Y-87580384D01*
X141212345Y-87358308D01*
X141173829Y-87319725D01*
X141191692Y-87312345D01*
X141361748Y-87142585D01*
X141453895Y-86920670D01*
X141454105Y-86680384D01*
X141454105Y-123000000D01*
X141392192Y-123000000D01*
X141392192Y-119749780D01*
X141392192Y-117209780D01*
X141223257Y-116800926D01*
X140910720Y-116487842D01*
X140502161Y-116318194D01*
X140059780Y-116317808D01*
X139650926Y-116486743D01*
X139337842Y-116799280D01*
X139168194Y-117207839D01*
X139167808Y-117650220D01*
X139336743Y-118059074D01*
X139649280Y-118372158D01*
X140057839Y-118541806D01*
X140500220Y-118542192D01*
X140909074Y-118373257D01*
X141222158Y-118060720D01*
X141391806Y-117652161D01*
X141392192Y-117209780D01*
X141392192Y-119749780D01*
X141223257Y-119340926D01*
X140910720Y-119027842D01*
X140502161Y-118858194D01*
X140059780Y-118857808D01*
X139650926Y-119026743D01*
X139337842Y-119339280D01*
X139168194Y-119747839D01*
X139167808Y-120190220D01*
X139336743Y-120599074D01*
X139649280Y-120912158D01*
X140057839Y-121081806D01*
X140500220Y-121082192D01*
X140909074Y-120913257D01*
X141222158Y-120600720D01*
X141391806Y-120192161D01*
X141392192Y-119749780D01*
X141392192Y-123000000D01*
X138852192Y-123000000D01*
X138852192Y-119749780D01*
X138852192Y-117209780D01*
X138683257Y-116800926D01*
X138370720Y-116487842D01*
X137962161Y-116318194D01*
X137519780Y-116317808D01*
X137110926Y-116486743D01*
X136797842Y-116799280D01*
X136628194Y-117207839D01*
X136627808Y-117650220D01*
X136796743Y-118059074D01*
X137109280Y-118372158D01*
X137517839Y-118541806D01*
X137960220Y-118542192D01*
X138369074Y-118373257D01*
X138682158Y-118060720D01*
X138851806Y-117652161D01*
X138852192Y-117209780D01*
X138852192Y-119749780D01*
X138683257Y-119340926D01*
X138370720Y-119027842D01*
X137962161Y-118858194D01*
X137519780Y-118857808D01*
X137110926Y-119026743D01*
X136797842Y-119339280D01*
X136628194Y-119747839D01*
X136627808Y-120190220D01*
X136796743Y-120599074D01*
X137109280Y-120912158D01*
X137517839Y-121081806D01*
X137960220Y-121082192D01*
X138369074Y-120913257D01*
X138682158Y-120600720D01*
X138851806Y-120192161D01*
X138852192Y-119749780D01*
X138852192Y-123000000D01*
X136312192Y-123000000D01*
X136312192Y-119749780D01*
X136312192Y-117209780D01*
X136143257Y-116800926D01*
X135830720Y-116487842D01*
X135422161Y-116318194D01*
X134979780Y-116317808D01*
X134639905Y-116458241D01*
X134639905Y-73380384D01*
X134548145Y-73158308D01*
X134449300Y-73059290D01*
X134449300Y-72540661D01*
X134547548Y-72442585D01*
X134639695Y-72220670D01*
X134639905Y-71980384D01*
X134548145Y-71758308D01*
X134378385Y-71588252D01*
X134156470Y-71496105D01*
X133916184Y-71495895D01*
X133703067Y-71583952D01*
X133692585Y-71573452D01*
X133470670Y-71481305D01*
X133230384Y-71481095D01*
X133008308Y-71572855D01*
X132925051Y-71655966D01*
X132810270Y-71608305D01*
X132569984Y-71608095D01*
X132347908Y-71699855D01*
X132177852Y-71869615D01*
X132085705Y-72091530D01*
X132085495Y-72331816D01*
X132177255Y-72553892D01*
X132286500Y-72663327D01*
X132286500Y-73059338D01*
X132188252Y-73157415D01*
X132096105Y-73379330D01*
X132095895Y-73619616D01*
X132187655Y-73841692D01*
X132357415Y-74011748D01*
X132579330Y-74103895D01*
X132819616Y-74104105D01*
X132994555Y-74031821D01*
X133032815Y-74070148D01*
X133254730Y-74162295D01*
X133495016Y-74162505D01*
X133717092Y-74070745D01*
X133751816Y-74036081D01*
X133915130Y-74103895D01*
X134155416Y-74104105D01*
X134377492Y-74012345D01*
X134547548Y-73842585D01*
X134639695Y-73620670D01*
X134639905Y-73380384D01*
X134639905Y-116458241D01*
X134570926Y-116486743D01*
X134257842Y-116799280D01*
X134204105Y-116928693D01*
X134204105Y-99580384D01*
X134112345Y-99358308D01*
X133942585Y-99188252D01*
X133720670Y-99096105D01*
X133480384Y-99095895D01*
X133258308Y-99187655D01*
X133197457Y-99248400D01*
X132854105Y-99248400D01*
X132854105Y-92580384D01*
X132762345Y-92358308D01*
X132592585Y-92188252D01*
X132573749Y-92180430D01*
X132661748Y-92092585D01*
X132753895Y-91870670D01*
X132754105Y-91630384D01*
X132662345Y-91408308D01*
X132492585Y-91238252D01*
X132473687Y-91230405D01*
X132611748Y-91092585D01*
X132703895Y-90870670D01*
X132704105Y-90630384D01*
X132612345Y-90408308D01*
X132442585Y-90238252D01*
X132220670Y-90146105D01*
X131980384Y-90145895D01*
X131758308Y-90237655D01*
X131609203Y-90386500D01*
X130540661Y-90386500D01*
X130442585Y-90288252D01*
X130220670Y-90196105D01*
X129980384Y-90195895D01*
X129758308Y-90287655D01*
X129588252Y-90457415D01*
X129496105Y-90679330D01*
X129495895Y-90919616D01*
X129587655Y-91141692D01*
X129745814Y-91300127D01*
X129588252Y-91457415D01*
X129496105Y-91679330D01*
X129495895Y-91919616D01*
X129587655Y-92141692D01*
X129757415Y-92311748D01*
X129789132Y-92324918D01*
X129758308Y-92337655D01*
X129588252Y-92507415D01*
X129496105Y-92729330D01*
X129495895Y-92969616D01*
X129587655Y-93191692D01*
X129757415Y-93361748D01*
X129979330Y-93453895D01*
X130101422Y-93454001D01*
X130137655Y-93541692D01*
X130307415Y-93711748D01*
X130529330Y-93803895D01*
X130769616Y-93804105D01*
X130991692Y-93712345D01*
X131090709Y-93613500D01*
X131359250Y-93613500D01*
X131407415Y-93661748D01*
X131629330Y-93753895D01*
X131869616Y-93754105D01*
X132091692Y-93662345D01*
X132261748Y-93492585D01*
X132340022Y-93304079D01*
X132369616Y-93304105D01*
X132591692Y-93212345D01*
X132761748Y-93042585D01*
X132853895Y-92820670D01*
X132854105Y-92580384D01*
X132854105Y-99248400D01*
X131702454Y-99248400D01*
X131542585Y-99088252D01*
X131320670Y-98996105D01*
X131080384Y-98995895D01*
X130858308Y-99087655D01*
X130688252Y-99257415D01*
X130596105Y-99479330D01*
X130595895Y-99719616D01*
X130687655Y-99941692D01*
X130857415Y-100111748D01*
X131079330Y-100203895D01*
X131319616Y-100204105D01*
X131446687Y-100151600D01*
X133197371Y-100151600D01*
X133257415Y-100211748D01*
X133479330Y-100303895D01*
X133719616Y-100304105D01*
X133941692Y-100212345D01*
X134111748Y-100042585D01*
X134203895Y-99820670D01*
X134204105Y-99580384D01*
X134204105Y-116928693D01*
X134088194Y-117207839D01*
X134087808Y-117650220D01*
X134256743Y-118059074D01*
X134569280Y-118372158D01*
X134977839Y-118541806D01*
X135420220Y-118542192D01*
X135829074Y-118373257D01*
X136142158Y-118060720D01*
X136311806Y-117652161D01*
X136312192Y-117209780D01*
X136312192Y-119749780D01*
X136143257Y-119340926D01*
X135830720Y-119027842D01*
X135422161Y-118858194D01*
X134979780Y-118857808D01*
X134570926Y-119026743D01*
X134257842Y-119339280D01*
X134088194Y-119747839D01*
X134087808Y-120190220D01*
X134256743Y-120599074D01*
X134569280Y-120912158D01*
X134977839Y-121081806D01*
X135420220Y-121082192D01*
X135829074Y-120913257D01*
X136142158Y-120600720D01*
X136311806Y-120192161D01*
X136312192Y-119749780D01*
X136312192Y-123000000D01*
X133772192Y-123000000D01*
X133772192Y-119749780D01*
X133772192Y-117209780D01*
X133603257Y-116800926D01*
X133290720Y-116487842D01*
X132882161Y-116318194D01*
X132439780Y-116317808D01*
X132030926Y-116486743D01*
X131904105Y-116613342D01*
X131904105Y-106280384D01*
X131812345Y-106058308D01*
X131713500Y-105959290D01*
X131713500Y-104440661D01*
X131811748Y-104342585D01*
X131903895Y-104120670D01*
X131904105Y-103880384D01*
X131812345Y-103658308D01*
X131642585Y-103488252D01*
X131420670Y-103396105D01*
X131180384Y-103395895D01*
X130958308Y-103487655D01*
X130788252Y-103657415D01*
X130696105Y-103879330D01*
X130695895Y-104119616D01*
X130787655Y-104341692D01*
X130886500Y-104440709D01*
X130886500Y-105959338D01*
X130788252Y-106057415D01*
X130696105Y-106279330D01*
X130695895Y-106519616D01*
X130787655Y-106741692D01*
X130957415Y-106911748D01*
X131179330Y-107003895D01*
X131419616Y-107004105D01*
X131641692Y-106912345D01*
X131811748Y-106742585D01*
X131903895Y-106520670D01*
X131904105Y-106280384D01*
X131904105Y-116613342D01*
X131717842Y-116799280D01*
X131548194Y-117207839D01*
X131547808Y-117650220D01*
X131716743Y-118059074D01*
X132029280Y-118372158D01*
X132437839Y-118541806D01*
X132880220Y-118542192D01*
X133289074Y-118373257D01*
X133602158Y-118060720D01*
X133771806Y-117652161D01*
X133772192Y-117209780D01*
X133772192Y-119749780D01*
X133603257Y-119340926D01*
X133290720Y-119027842D01*
X132882161Y-118858194D01*
X132439780Y-118857808D01*
X132030926Y-119026743D01*
X131717842Y-119339280D01*
X131548194Y-119747839D01*
X131547808Y-120190220D01*
X131716743Y-120599074D01*
X132029280Y-120912158D01*
X132437839Y-121081806D01*
X132880220Y-121082192D01*
X133289074Y-120913257D01*
X133602158Y-120600720D01*
X133771806Y-120192161D01*
X133772192Y-119749780D01*
X133772192Y-123000000D01*
X131232192Y-123000000D01*
X131232192Y-119749780D01*
X131232192Y-117209780D01*
X131063257Y-116800926D01*
X130750720Y-116487842D01*
X130463501Y-116368578D01*
X130463501Y-101000000D01*
X130463500Y-100999994D01*
X130463500Y-99750000D01*
X130432024Y-99591761D01*
X130432024Y-99591760D01*
X130342389Y-99457611D01*
X130342385Y-99457608D01*
X129204105Y-98319327D01*
X129204105Y-83205384D01*
X129112345Y-82983308D01*
X128942585Y-82813252D01*
X128720670Y-82721105D01*
X128480384Y-82720895D01*
X128258308Y-82812655D01*
X128088252Y-82982415D01*
X127996105Y-83204330D01*
X127995989Y-83336396D01*
X127627141Y-83696023D01*
X127480384Y-83695895D01*
X127258308Y-83787655D01*
X127088252Y-83957415D01*
X126996105Y-84179330D01*
X126995895Y-84419616D01*
X127087655Y-84641692D01*
X127257415Y-84811748D01*
X127479330Y-84903895D01*
X127719616Y-84904105D01*
X127941692Y-84812345D01*
X128111748Y-84642585D01*
X128203895Y-84420670D01*
X128204010Y-84288603D01*
X128572858Y-83928976D01*
X128719616Y-83929105D01*
X128941692Y-83837345D01*
X129111748Y-83667585D01*
X129203895Y-83445670D01*
X129204105Y-83205384D01*
X129204105Y-98319327D01*
X127442389Y-96557611D01*
X127308240Y-96467976D01*
X127150000Y-96436500D01*
X126885036Y-96436500D01*
X126953895Y-96270670D01*
X126954105Y-96030384D01*
X126862345Y-95808308D01*
X126692585Y-95638252D01*
X126470670Y-95546105D01*
X126230384Y-95545895D01*
X126008308Y-95637655D01*
X125838252Y-95807415D01*
X125746105Y-96029330D01*
X125745982Y-96169239D01*
X125507611Y-96407611D01*
X125417976Y-96541760D01*
X125386500Y-96700000D01*
X125386500Y-99078722D01*
X124757611Y-99707611D01*
X124667976Y-99841760D01*
X124636500Y-100000000D01*
X124636500Y-100950000D01*
X124667976Y-101108240D01*
X124757611Y-101242389D01*
X127224989Y-103709767D01*
X127196105Y-103779330D01*
X127195895Y-104019616D01*
X127287655Y-104241692D01*
X127457415Y-104411748D01*
X127679330Y-104503895D01*
X127919616Y-104504105D01*
X128141692Y-104412345D01*
X128311748Y-104242585D01*
X128403895Y-104020670D01*
X128404105Y-103780384D01*
X128312345Y-103558308D01*
X128142585Y-103388252D01*
X128023638Y-103338860D01*
X127883249Y-103198471D01*
X128091692Y-103112345D01*
X128099865Y-103104185D01*
X128107415Y-103111748D01*
X128329330Y-103203895D01*
X128569616Y-103204105D01*
X128791692Y-103112345D01*
X128961748Y-102942585D01*
X129053895Y-102720670D01*
X129054017Y-102580760D01*
X130342385Y-101292391D01*
X130342389Y-101292389D01*
X130342389Y-101292388D01*
X130402281Y-101202753D01*
X130432024Y-101158240D01*
X130432025Y-101158239D01*
X130463500Y-101000000D01*
X130463501Y-101000000D01*
X130463501Y-116368578D01*
X130342161Y-116318194D01*
X129899780Y-116317808D01*
X129490926Y-116486743D01*
X129177842Y-116799280D01*
X129008194Y-117207839D01*
X129007808Y-117650220D01*
X129176743Y-118059074D01*
X129489280Y-118372158D01*
X129897839Y-118541806D01*
X130340220Y-118542192D01*
X130749074Y-118373257D01*
X131062158Y-118060720D01*
X131231806Y-117652161D01*
X131232192Y-117209780D01*
X131232192Y-119749780D01*
X131063257Y-119340926D01*
X130750720Y-119027842D01*
X130342161Y-118858194D01*
X129899780Y-118857808D01*
X129490926Y-119026743D01*
X129177842Y-119339280D01*
X129008194Y-119747839D01*
X129007808Y-120190220D01*
X129176743Y-120599074D01*
X129489280Y-120912158D01*
X129897839Y-121081806D01*
X130340220Y-121082192D01*
X130749074Y-120913257D01*
X131062158Y-120600720D01*
X131231806Y-120192161D01*
X131232192Y-119749780D01*
X131232192Y-123000000D01*
X128692192Y-123000000D01*
X128692192Y-119749780D01*
X128692192Y-117209780D01*
X128523257Y-116800926D01*
X128210720Y-116487842D01*
X127802161Y-116318194D01*
X127359780Y-116317808D01*
X126950926Y-116486743D01*
X126637842Y-116799280D01*
X126468194Y-117207839D01*
X126467808Y-117650220D01*
X126636743Y-118059074D01*
X126949280Y-118372158D01*
X127357839Y-118541806D01*
X127800220Y-118542192D01*
X128209074Y-118373257D01*
X128522158Y-118060720D01*
X128691806Y-117652161D01*
X128692192Y-117209780D01*
X128692192Y-119749780D01*
X128523257Y-119340926D01*
X128210720Y-119027842D01*
X127802161Y-118858194D01*
X127359780Y-118857808D01*
X126950926Y-119026743D01*
X126637842Y-119339280D01*
X126468194Y-119747839D01*
X126467808Y-120190220D01*
X126636743Y-120599074D01*
X126949280Y-120912158D01*
X127357839Y-121081806D01*
X127800220Y-121082192D01*
X128209074Y-120913257D01*
X128522158Y-120600720D01*
X128691806Y-120192161D01*
X128692192Y-119749780D01*
X128692192Y-123000000D01*
X126152192Y-123000000D01*
X126152192Y-119749780D01*
X126152192Y-117209780D01*
X125983257Y-116800926D01*
X125670720Y-116487842D01*
X125262161Y-116318194D01*
X125204105Y-116318143D01*
X125204105Y-104280384D01*
X125112345Y-104058308D01*
X125079185Y-104025090D01*
X125111748Y-103992585D01*
X125203895Y-103770670D01*
X125204105Y-103530384D01*
X125112345Y-103308308D01*
X124942585Y-103138252D01*
X124720670Y-103046105D01*
X124504105Y-103045915D01*
X124504105Y-63880384D01*
X124412345Y-63658308D01*
X124242585Y-63488252D01*
X124020670Y-63396105D01*
X123780384Y-63395895D01*
X123558308Y-63487655D01*
X123497457Y-63548400D01*
X121246610Y-63548400D01*
X121120670Y-63496105D01*
X120880384Y-63495895D01*
X120658308Y-63587655D01*
X120488252Y-63757415D01*
X120396105Y-63979330D01*
X120395895Y-64219616D01*
X120487655Y-64441692D01*
X120657415Y-64611748D01*
X120879330Y-64703895D01*
X121119616Y-64704105D01*
X121341692Y-64612345D01*
X121502717Y-64451600D01*
X123497371Y-64451600D01*
X123557415Y-64511748D01*
X123779330Y-64603895D01*
X124019616Y-64604105D01*
X124241692Y-64512345D01*
X124411748Y-64342585D01*
X124503895Y-64120670D01*
X124504105Y-63880384D01*
X124504105Y-103045915D01*
X124480384Y-103045895D01*
X124258308Y-103137655D01*
X124160793Y-103235000D01*
X123765000Y-103235000D01*
X123765000Y-101689164D01*
X123861748Y-101592585D01*
X123953895Y-101370670D01*
X123954105Y-101130384D01*
X123862345Y-100908308D01*
X123692585Y-100738252D01*
X123504105Y-100659988D01*
X123504105Y-78480384D01*
X123412345Y-78258308D01*
X123242585Y-78088252D01*
X123020670Y-77996105D01*
X122780384Y-77995895D01*
X122558308Y-78087655D01*
X122529105Y-78116807D01*
X122529105Y-75930384D01*
X122437345Y-75708308D01*
X122340000Y-75610793D01*
X122340000Y-75264164D01*
X122436748Y-75167585D01*
X122528895Y-74945670D01*
X122529105Y-74705384D01*
X122437345Y-74483308D01*
X122267585Y-74313252D01*
X122045670Y-74221105D01*
X121805384Y-74220895D01*
X121583308Y-74312655D01*
X121413252Y-74482415D01*
X121321105Y-74704330D01*
X121320895Y-74944616D01*
X121412655Y-75166692D01*
X121510000Y-75264206D01*
X121510000Y-75610835D01*
X121413252Y-75707415D01*
X121321105Y-75929330D01*
X121320895Y-76169616D01*
X121412655Y-76391692D01*
X121582415Y-76561748D01*
X121804330Y-76653895D01*
X122044616Y-76654105D01*
X122266692Y-76562345D01*
X122436748Y-76392585D01*
X122528895Y-76170670D01*
X122529105Y-75930384D01*
X122529105Y-78116807D01*
X122497457Y-78148400D01*
X120904045Y-78148400D01*
X120904105Y-78080384D01*
X120812345Y-77858308D01*
X120642585Y-77688252D01*
X120420670Y-77596105D01*
X120180384Y-77595895D01*
X119958308Y-77687655D01*
X119788252Y-77857415D01*
X119696105Y-78079330D01*
X119695895Y-78319616D01*
X119787655Y-78541692D01*
X119957415Y-78711748D01*
X120179330Y-78803895D01*
X120265311Y-78803970D01*
X120380670Y-78919329D01*
X120380671Y-78919329D01*
X120527180Y-79017224D01*
X120700000Y-79051600D01*
X122497371Y-79051600D01*
X122557415Y-79111748D01*
X122779330Y-79203895D01*
X123019616Y-79204105D01*
X123241692Y-79112345D01*
X123411748Y-78942585D01*
X123503895Y-78720670D01*
X123504105Y-78480384D01*
X123504105Y-100659988D01*
X123470670Y-100646105D01*
X123230384Y-100645895D01*
X123008308Y-100737655D01*
X122838252Y-100907415D01*
X122754105Y-101110063D01*
X122754105Y-95930384D01*
X122662345Y-95708308D01*
X122563500Y-95609290D01*
X122563500Y-95500000D01*
X122532024Y-95341761D01*
X122532024Y-95341760D01*
X122442389Y-95207611D01*
X122442385Y-95207608D01*
X122353983Y-95119206D01*
X122354105Y-94980384D01*
X122262345Y-94758308D01*
X122092585Y-94588252D01*
X121870670Y-94496105D01*
X121630384Y-94495895D01*
X121408308Y-94587655D01*
X121238252Y-94757415D01*
X121146105Y-94979330D01*
X121145895Y-95219616D01*
X121237655Y-95441692D01*
X121407415Y-95611748D01*
X121629330Y-95703895D01*
X121641767Y-95703905D01*
X121638252Y-95707415D01*
X121546105Y-95929330D01*
X121545895Y-96169616D01*
X121637655Y-96391692D01*
X121807415Y-96561748D01*
X122029330Y-96653895D01*
X122269616Y-96654105D01*
X122491692Y-96562345D01*
X122661748Y-96392585D01*
X122753895Y-96170670D01*
X122754105Y-95930384D01*
X122754105Y-101110063D01*
X122746105Y-101129330D01*
X122746078Y-101160069D01*
X122558308Y-101237655D01*
X122388252Y-101407415D01*
X122296105Y-101629330D01*
X122296090Y-101645908D01*
X122280384Y-101645895D01*
X122131742Y-101707312D01*
X122131742Y-101575706D01*
X122131742Y-101436467D01*
X122078458Y-101307828D01*
X121980001Y-101209371D01*
X120992173Y-100221543D01*
X120863533Y-100168258D01*
X120724295Y-100168258D01*
X120595655Y-100221542D01*
X120547347Y-100269849D01*
X120419246Y-100184254D01*
X120247038Y-100150000D01*
X120104225Y-100150000D01*
X120042585Y-100088252D01*
X119820670Y-99996105D01*
X119580384Y-99995895D01*
X119404105Y-100068732D01*
X119404105Y-54880384D01*
X119312345Y-54658308D01*
X119142585Y-54488252D01*
X118920670Y-54396105D01*
X118680384Y-54395895D01*
X118458308Y-54487655D01*
X118288252Y-54657415D01*
X118196105Y-54879330D01*
X118195982Y-55019239D01*
X118098500Y-55116722D01*
X118098500Y-55072381D01*
X118098500Y-54183381D01*
X118098500Y-51616620D01*
X118098500Y-51477381D01*
X118098500Y-50588381D01*
X118045216Y-50459741D01*
X117946759Y-50361285D01*
X117818120Y-50308000D01*
X117678881Y-50308000D01*
X116281881Y-50308000D01*
X116153241Y-50361284D01*
X116054785Y-50459741D01*
X116001500Y-50588380D01*
X116001500Y-50689000D01*
X115426136Y-50689000D01*
X115426000Y-50689000D01*
X115346842Y-50704745D01*
X115267886Y-50720424D01*
X115267828Y-50720462D01*
X115267760Y-50720476D01*
X115199376Y-50766168D01*
X115133707Y-50810016D01*
X115133613Y-50810109D01*
X115133611Y-50810111D01*
X115133609Y-50810113D01*
X114683410Y-51260016D01*
X114544384Y-51259895D01*
X114322308Y-51351655D01*
X114152252Y-51521415D01*
X114060105Y-51743330D01*
X114059895Y-51983616D01*
X114151655Y-52205692D01*
X114321415Y-52375748D01*
X114543330Y-52467895D01*
X114783616Y-52468105D01*
X115005692Y-52376345D01*
X115175748Y-52206585D01*
X115267895Y-51984670D01*
X115268017Y-51844965D01*
X115597198Y-51516000D01*
X116001500Y-51516000D01*
X116001500Y-51616619D01*
X116054784Y-51745259D01*
X116153241Y-51843715D01*
X116281880Y-51897000D01*
X116421119Y-51897000D01*
X117818119Y-51897000D01*
X117946759Y-51843716D01*
X118045215Y-51745259D01*
X118098500Y-51616620D01*
X118098500Y-54183381D01*
X118045216Y-54054741D01*
X117946759Y-53956285D01*
X117818120Y-53903000D01*
X117678881Y-53903000D01*
X116281881Y-53903000D01*
X116153241Y-53956284D01*
X116054785Y-54054741D01*
X116021139Y-54135965D01*
X115303983Y-53419086D01*
X115304105Y-53280384D01*
X115212345Y-53058308D01*
X115042585Y-52888252D01*
X114820670Y-52796105D01*
X114580384Y-52795895D01*
X114358308Y-52887655D01*
X114188252Y-53057415D01*
X114096105Y-53279330D01*
X114095895Y-53519616D01*
X114187655Y-53741692D01*
X114357415Y-53911748D01*
X114579330Y-54003895D01*
X114719360Y-54004017D01*
X115705609Y-54989886D01*
X115705611Y-54989889D01*
X115705613Y-54989890D01*
X115705668Y-54989945D01*
X115770579Y-55033299D01*
X115839760Y-55079524D01*
X115839800Y-55079532D01*
X115839835Y-55079555D01*
X115921940Y-55095870D01*
X115998000Y-55111000D01*
X115998074Y-55111000D01*
X115998080Y-55111001D01*
X115998085Y-55111000D01*
X116001500Y-55111000D01*
X116001500Y-55171192D01*
X115820670Y-55096105D01*
X115580384Y-55095895D01*
X115358308Y-55187655D01*
X115188252Y-55357415D01*
X115096105Y-55579330D01*
X115095895Y-55819616D01*
X115187655Y-56041692D01*
X115357415Y-56211748D01*
X115579330Y-56303895D01*
X115819616Y-56304105D01*
X116041692Y-56212345D01*
X116140709Y-56113500D01*
X118100000Y-56113500D01*
X118258239Y-56082024D01*
X118258240Y-56082024D01*
X118392389Y-55992389D01*
X118780793Y-55603983D01*
X118919616Y-55604105D01*
X119141692Y-55512345D01*
X119311748Y-55342585D01*
X119403895Y-55120670D01*
X119404105Y-54880384D01*
X119404105Y-100068732D01*
X119358308Y-100087655D01*
X119188252Y-100257415D01*
X119096105Y-100479330D01*
X119095895Y-100719616D01*
X119187655Y-100941692D01*
X119357415Y-101111748D01*
X119579330Y-101203895D01*
X119815296Y-101204101D01*
X119815296Y-101216495D01*
X119868580Y-101345134D01*
X119967037Y-101443591D01*
X120954865Y-102431419D01*
X121083505Y-102484704D01*
X121222743Y-102484704D01*
X121351383Y-102431420D01*
X121449840Y-102332963D01*
X122078457Y-101704345D01*
X122131742Y-101575706D01*
X122131742Y-101707312D01*
X122058308Y-101737655D01*
X121888252Y-101907415D01*
X121796105Y-102129330D01*
X121796090Y-102145908D01*
X121780384Y-102145895D01*
X121558308Y-102237655D01*
X121388252Y-102407415D01*
X121296105Y-102629330D01*
X121295895Y-102869616D01*
X121387655Y-103091692D01*
X121486500Y-103190709D01*
X121486500Y-103450000D01*
X121517976Y-103608240D01*
X121607611Y-103742389D01*
X122746016Y-104880793D01*
X122745895Y-105019616D01*
X122837655Y-105241692D01*
X123007415Y-105411748D01*
X123229330Y-105503895D01*
X123469616Y-105504105D01*
X123691692Y-105412345D01*
X123861748Y-105242585D01*
X123953895Y-105020670D01*
X123953909Y-105004047D01*
X124019616Y-105004105D01*
X124241692Y-104912345D01*
X124249865Y-104904185D01*
X124257415Y-104911748D01*
X124479330Y-105003895D01*
X124719616Y-105004105D01*
X124941692Y-104912345D01*
X125111748Y-104742585D01*
X125203895Y-104520670D01*
X125204105Y-104280384D01*
X125204105Y-116318143D01*
X124819780Y-116317808D01*
X124410926Y-116486743D01*
X124097842Y-116799280D01*
X123928194Y-117207839D01*
X123927808Y-117650220D01*
X124096743Y-118059074D01*
X124409280Y-118372158D01*
X124817839Y-118541806D01*
X125260220Y-118542192D01*
X125669074Y-118373257D01*
X125982158Y-118060720D01*
X126151806Y-117652161D01*
X126152192Y-117209780D01*
X126152192Y-119749780D01*
X125983257Y-119340926D01*
X125670720Y-119027842D01*
X125262161Y-118858194D01*
X124819780Y-118857808D01*
X124410926Y-119026743D01*
X124097842Y-119339280D01*
X123928194Y-119747839D01*
X123927808Y-120190220D01*
X124096743Y-120599074D01*
X124409280Y-120912158D01*
X124817839Y-121081806D01*
X125260220Y-121082192D01*
X125669074Y-120913257D01*
X125982158Y-120600720D01*
X126151806Y-120192161D01*
X126152192Y-119749780D01*
X126152192Y-123000000D01*
X123612192Y-123000000D01*
X123612192Y-119749780D01*
X123612192Y-117209780D01*
X123443257Y-116800926D01*
X123130720Y-116487842D01*
X122722161Y-116318194D01*
X122279780Y-116317808D01*
X121870926Y-116486743D01*
X121557842Y-116799280D01*
X121388194Y-117207839D01*
X121387808Y-117650220D01*
X121556743Y-118059074D01*
X121869280Y-118372158D01*
X122277839Y-118541806D01*
X122720220Y-118542192D01*
X123129074Y-118373257D01*
X123442158Y-118060720D01*
X123611806Y-117652161D01*
X123612192Y-117209780D01*
X123612192Y-119749780D01*
X123443257Y-119340926D01*
X123130720Y-119027842D01*
X122722161Y-118858194D01*
X122279780Y-118857808D01*
X121870926Y-119026743D01*
X121557842Y-119339280D01*
X121388194Y-119747839D01*
X121387808Y-120190220D01*
X121556743Y-120599074D01*
X121869280Y-120912158D01*
X122277839Y-121081806D01*
X122720220Y-121082192D01*
X123129074Y-120913257D01*
X123442158Y-120600720D01*
X123611806Y-120192161D01*
X123612192Y-119749780D01*
X123612192Y-123000000D01*
X121072192Y-123000000D01*
X121072192Y-119749780D01*
X121072192Y-117209780D01*
X120903257Y-116800926D01*
X120590720Y-116487842D01*
X120182161Y-116318194D01*
X119739780Y-116317808D01*
X119330926Y-116486743D01*
X119017842Y-116799280D01*
X118848194Y-117207839D01*
X118847808Y-117650220D01*
X119016743Y-118059074D01*
X119329280Y-118372158D01*
X119737839Y-118541806D01*
X120180220Y-118542192D01*
X120589074Y-118373257D01*
X120902158Y-118060720D01*
X121071806Y-117652161D01*
X121072192Y-117209780D01*
X121072192Y-119749780D01*
X120903257Y-119340926D01*
X120590720Y-119027842D01*
X120182161Y-118858194D01*
X119739780Y-118857808D01*
X119330926Y-119026743D01*
X119017842Y-119339280D01*
X118848194Y-119747839D01*
X118847808Y-120190220D01*
X119016743Y-120599074D01*
X119329280Y-120912158D01*
X119737839Y-121081806D01*
X120180220Y-121082192D01*
X120589074Y-120913257D01*
X120902158Y-120600720D01*
X121071806Y-120192161D01*
X121072192Y-119749780D01*
X121072192Y-123000000D01*
X118532192Y-123000000D01*
X118532192Y-119749780D01*
X118532192Y-117209780D01*
X118363257Y-116800926D01*
X118050720Y-116487842D01*
X117642161Y-116318194D01*
X117334704Y-116317925D01*
X117334704Y-93316495D01*
X117334704Y-93177257D01*
X117281420Y-93048617D01*
X117182963Y-92950160D01*
X116554345Y-92321543D01*
X116425706Y-92268258D01*
X116404105Y-92268258D01*
X116404105Y-89380384D01*
X116312345Y-89158308D01*
X116142585Y-88988252D01*
X115920670Y-88896105D01*
X115680384Y-88895895D01*
X115458308Y-88987655D01*
X115288252Y-89157415D01*
X115196105Y-89379330D01*
X115196027Y-89467576D01*
X112134302Y-92529302D01*
X112036754Y-92675292D01*
X112002500Y-92847500D01*
X112002500Y-96151500D01*
X111938381Y-96151500D01*
X111809741Y-96204784D01*
X111804105Y-96210420D01*
X111804105Y-76780384D01*
X111712345Y-76558308D01*
X111542585Y-76388252D01*
X111320670Y-76296105D01*
X111080384Y-76295895D01*
X110858308Y-76387655D01*
X110797457Y-76448400D01*
X109502628Y-76448400D01*
X109442585Y-76388252D01*
X109220670Y-76296105D01*
X108980384Y-76295895D01*
X108758308Y-76387655D01*
X108588252Y-76557415D01*
X108496105Y-76779330D01*
X108495895Y-77019616D01*
X108587655Y-77241692D01*
X108757415Y-77411748D01*
X108979330Y-77503895D01*
X109219616Y-77504105D01*
X109441692Y-77412345D01*
X109502542Y-77351600D01*
X110797371Y-77351600D01*
X110857415Y-77411748D01*
X111079330Y-77503895D01*
X111319616Y-77504105D01*
X111541692Y-77412345D01*
X111711748Y-77242585D01*
X111803895Y-77020670D01*
X111804105Y-76780384D01*
X111804105Y-96210420D01*
X111711285Y-96303241D01*
X111658000Y-96431880D01*
X111658000Y-96571119D01*
X111658000Y-97968119D01*
X111711284Y-98096759D01*
X111809741Y-98195215D01*
X111938380Y-98248500D01*
X112077619Y-98248500D01*
X112864604Y-98248500D01*
X113358000Y-98741896D01*
X113358000Y-98771119D01*
X113358000Y-99558104D01*
X112881802Y-100034302D01*
X112784254Y-100180292D01*
X112750000Y-100352500D01*
X112750000Y-100495774D01*
X112688252Y-100557415D01*
X112596105Y-100779330D01*
X112595895Y-101019616D01*
X112687655Y-101241692D01*
X112857415Y-101411748D01*
X113079330Y-101503895D01*
X113319616Y-101504105D01*
X113541692Y-101412345D01*
X113711748Y-101242585D01*
X113803895Y-101020670D01*
X113804105Y-100780384D01*
X113712345Y-100558308D01*
X113671502Y-100517393D01*
X113740396Y-100448500D01*
X113777619Y-100448500D01*
X114666619Y-100448500D01*
X114795259Y-100395216D01*
X114893715Y-100296759D01*
X114947000Y-100168120D01*
X114947000Y-100028881D01*
X114947000Y-98631881D01*
X114893716Y-98503241D01*
X114795259Y-98404785D01*
X114666620Y-98351500D01*
X114527381Y-98351500D01*
X114240396Y-98351500D01*
X113247000Y-97358104D01*
X113247000Y-96431881D01*
X113193716Y-96303241D01*
X113095259Y-96204785D01*
X112966620Y-96151500D01*
X112902500Y-96151500D01*
X112902500Y-93033896D01*
X115832367Y-90104028D01*
X115919616Y-90104105D01*
X116141692Y-90012345D01*
X116311748Y-89842585D01*
X116403895Y-89620670D01*
X116404105Y-89380384D01*
X116404105Y-92268258D01*
X116286467Y-92268258D01*
X116157828Y-92321542D01*
X116059371Y-92419999D01*
X115071543Y-93407827D01*
X115018258Y-93536467D01*
X115018258Y-93675705D01*
X115071542Y-93804345D01*
X115163164Y-93895967D01*
X115080384Y-93895895D01*
X114858308Y-93987655D01*
X114688252Y-94157415D01*
X114596105Y-94379330D01*
X114595895Y-94619616D01*
X114687655Y-94841692D01*
X114857415Y-95011748D01*
X115079330Y-95103895D01*
X115319616Y-95104105D01*
X115541692Y-95012345D01*
X115711748Y-94842585D01*
X115803895Y-94620670D01*
X115803971Y-94533636D01*
X115927256Y-94584704D01*
X116066495Y-94584704D01*
X116195134Y-94531420D01*
X116293591Y-94432963D01*
X117281419Y-93445135D01*
X117334704Y-93316495D01*
X117334704Y-116317925D01*
X117199780Y-116317808D01*
X116790926Y-116486743D01*
X116783249Y-116494405D01*
X116737345Y-116383308D01*
X116567585Y-116213252D01*
X116345670Y-116121105D01*
X116205760Y-116120982D01*
X116113768Y-116028990D01*
X116244616Y-116029105D01*
X116466692Y-115937345D01*
X116625399Y-115778913D01*
X116844616Y-115779105D01*
X117066692Y-115687345D01*
X117236748Y-115517585D01*
X117328895Y-115295670D01*
X117329105Y-115055384D01*
X117237345Y-114833308D01*
X117067585Y-114663252D01*
X116845670Y-114571105D01*
X116705760Y-114570982D01*
X116492389Y-114357611D01*
X116358240Y-114267976D01*
X116200000Y-114236500D01*
X114700000Y-114236500D01*
X114541760Y-114267976D01*
X114407611Y-114357611D01*
X114407608Y-114357614D01*
X113978722Y-114786500D01*
X111404105Y-114786500D01*
X111404105Y-82180384D01*
X111312345Y-81958308D01*
X111142585Y-81788252D01*
X110920670Y-81696105D01*
X110680384Y-81695895D01*
X110458308Y-81787655D01*
X110313500Y-81932210D01*
X110313500Y-81850000D01*
X110282024Y-81691761D01*
X110282024Y-81691760D01*
X110192389Y-81557611D01*
X110192385Y-81557608D01*
X110103983Y-81469206D01*
X110104105Y-81330384D01*
X110012345Y-81108308D01*
X109842585Y-80938252D01*
X109620670Y-80846105D01*
X109380384Y-80845895D01*
X109158308Y-80937655D01*
X108988252Y-81107415D01*
X108896105Y-81329330D01*
X108895895Y-81569616D01*
X108987655Y-81791692D01*
X108995857Y-81799909D01*
X108938252Y-81857415D01*
X108846105Y-82079330D01*
X108845895Y-82319616D01*
X108937655Y-82541692D01*
X109036500Y-82640709D01*
X109036500Y-83128722D01*
X106890232Y-85274989D01*
X106820670Y-85246105D01*
X106580384Y-85245895D01*
X106358308Y-85337655D01*
X106188252Y-85507415D01*
X106096105Y-85729330D01*
X106095895Y-85969616D01*
X106187655Y-86191692D01*
X106295727Y-86299952D01*
X106288252Y-86307415D01*
X106196105Y-86529330D01*
X106195895Y-86769616D01*
X106287655Y-86991692D01*
X106457415Y-87161748D01*
X106645920Y-87240022D01*
X106645895Y-87269616D01*
X106737655Y-87491692D01*
X106907415Y-87661748D01*
X107095920Y-87740022D01*
X107095895Y-87769616D01*
X107187655Y-87991692D01*
X107357415Y-88161748D01*
X107579330Y-88253895D01*
X107819616Y-88254105D01*
X108041692Y-88162345D01*
X108211748Y-87992585D01*
X108303895Y-87770670D01*
X108304105Y-87530384D01*
X108212345Y-87308308D01*
X108113500Y-87209290D01*
X108113500Y-86471278D01*
X111092389Y-83492389D01*
X111182024Y-83358240D01*
X111182024Y-83358239D01*
X111213500Y-83200000D01*
X111213500Y-82740661D01*
X111311748Y-82642585D01*
X111403895Y-82420670D01*
X111404105Y-82180384D01*
X111404105Y-114786500D01*
X111342000Y-114786500D01*
X111342000Y-97968120D01*
X111342000Y-97828881D01*
X111342000Y-96431881D01*
X111288716Y-96303241D01*
X111190259Y-96204785D01*
X111061620Y-96151500D01*
X110922381Y-96151500D01*
X110204105Y-96151500D01*
X110204105Y-92130384D01*
X110112345Y-91908308D01*
X109942585Y-91738252D01*
X109720670Y-91646105D01*
X109480384Y-91645895D01*
X109353376Y-91698373D01*
X109384704Y-91622744D01*
X109384704Y-91483505D01*
X109331420Y-91354866D01*
X109232963Y-91256409D01*
X108245135Y-90268581D01*
X108116495Y-90215296D01*
X107977257Y-90215296D01*
X107848617Y-90268580D01*
X107750160Y-90367037D01*
X107121543Y-90995655D01*
X107068258Y-91124294D01*
X107068258Y-91263533D01*
X107121542Y-91392172D01*
X107219999Y-91490629D01*
X108207827Y-92478457D01*
X108336467Y-92531742D01*
X108475705Y-92531742D01*
X108604345Y-92478458D01*
X108649684Y-92433118D01*
X108784764Y-92568198D01*
X108930754Y-92665746D01*
X109102962Y-92700000D01*
X109195774Y-92700000D01*
X109257415Y-92761748D01*
X109479330Y-92853895D01*
X109719616Y-92854105D01*
X109941692Y-92762345D01*
X110111748Y-92592585D01*
X110203895Y-92370670D01*
X110204105Y-92130384D01*
X110204105Y-96151500D01*
X110033381Y-96151500D01*
X109904741Y-96204784D01*
X109806285Y-96303241D01*
X109753000Y-96431880D01*
X109753000Y-96571119D01*
X109753000Y-97358104D01*
X109353410Y-97757693D01*
X109312345Y-97658308D01*
X109142585Y-97488252D01*
X108920670Y-97396105D01*
X108680384Y-97395895D01*
X108458308Y-97487655D01*
X108288252Y-97657415D01*
X108196105Y-97879330D01*
X108195895Y-98119616D01*
X108287655Y-98341692D01*
X108307958Y-98362030D01*
X108204741Y-98404784D01*
X108106285Y-98503241D01*
X108053000Y-98631880D01*
X108053000Y-98771119D01*
X108053000Y-100168119D01*
X108106284Y-100296759D01*
X108204741Y-100395215D01*
X108333380Y-100448500D01*
X108472619Y-100448500D01*
X109361619Y-100448500D01*
X109490259Y-100395216D01*
X109588715Y-100296759D01*
X109642000Y-100168120D01*
X109642000Y-100028881D01*
X109642000Y-98741896D01*
X110135396Y-98248500D01*
X110172619Y-98248500D01*
X111061619Y-98248500D01*
X111190259Y-98195216D01*
X111288715Y-98096759D01*
X111342000Y-97968120D01*
X111342000Y-114786500D01*
X109954105Y-114786500D01*
X109954105Y-106630384D01*
X109862345Y-106408308D01*
X109692585Y-106238252D01*
X109470670Y-106146105D01*
X109230384Y-106145895D01*
X109008308Y-106237655D01*
X108838252Y-106407415D01*
X108746105Y-106629330D01*
X108745895Y-106869616D01*
X108837655Y-107091692D01*
X108888343Y-107142468D01*
X108822744Y-107115296D01*
X108683505Y-107115296D01*
X108554866Y-107168580D01*
X108456409Y-107267037D01*
X107468581Y-108254865D01*
X107415296Y-108383505D01*
X107415296Y-108522743D01*
X107468580Y-108651383D01*
X107538668Y-108721471D01*
X107525139Y-108735000D01*
X106854105Y-108735000D01*
X106854105Y-90280384D01*
X106769146Y-90074768D01*
X106853895Y-89870670D01*
X106854105Y-89630384D01*
X106762345Y-89408308D01*
X106592585Y-89238252D01*
X106370670Y-89146105D01*
X106230759Y-89145982D01*
X104860340Y-87775562D01*
X104903895Y-87670670D01*
X104904105Y-87430384D01*
X104812345Y-87208308D01*
X104642585Y-87038252D01*
X104420670Y-86946105D01*
X104180384Y-86945895D01*
X103958308Y-87037655D01*
X103788252Y-87207415D01*
X103696105Y-87429330D01*
X103696078Y-87460069D01*
X103508308Y-87537655D01*
X103338252Y-87707415D01*
X103246105Y-87929330D01*
X103246090Y-87945952D01*
X103180384Y-87945895D01*
X102958308Y-88037655D01*
X102788252Y-88207415D01*
X102709977Y-88395920D01*
X102680384Y-88395895D01*
X102458308Y-88487655D01*
X102288252Y-88657415D01*
X102196105Y-88879330D01*
X102195895Y-89119616D01*
X102287655Y-89341692D01*
X102457415Y-89511748D01*
X102679330Y-89603895D01*
X102919616Y-89604105D01*
X102990173Y-89574951D01*
X104446016Y-91030794D01*
X104445895Y-91169616D01*
X104537655Y-91391692D01*
X104707415Y-91561748D01*
X104929330Y-91653895D01*
X105169616Y-91654105D01*
X105391692Y-91562345D01*
X105561748Y-91392585D01*
X105653895Y-91170670D01*
X105654040Y-91004047D01*
X105719616Y-91004105D01*
X105925231Y-90919146D01*
X106129330Y-91003895D01*
X106369616Y-91004105D01*
X106591692Y-90912345D01*
X106761748Y-90742585D01*
X106853895Y-90520670D01*
X106854105Y-90280384D01*
X106854105Y-108735000D01*
X106839164Y-108735000D01*
X106742585Y-108638252D01*
X106520670Y-108546105D01*
X106280384Y-108545895D01*
X106058308Y-108637655D01*
X105888252Y-108807415D01*
X105796105Y-109029330D01*
X105795895Y-109269616D01*
X105887655Y-109491692D01*
X106057415Y-109661748D01*
X106279330Y-109753895D01*
X106519616Y-109754105D01*
X106741692Y-109662345D01*
X106839206Y-109565000D01*
X107697038Y-109565000D01*
X107855851Y-109533410D01*
X107855852Y-109533410D01*
X107990487Y-109443449D01*
X108125567Y-109308369D01*
X108195655Y-109378457D01*
X108324294Y-109431742D01*
X108463533Y-109431742D01*
X108592172Y-109378458D01*
X108690629Y-109280001D01*
X109678457Y-108292173D01*
X109731742Y-108163533D01*
X109731742Y-108024295D01*
X109678458Y-107895655D01*
X109633118Y-107850315D01*
X109668198Y-107815236D01*
X109765746Y-107669246D01*
X109765746Y-107669245D01*
X109800000Y-107497038D01*
X109800000Y-107154225D01*
X109861748Y-107092585D01*
X109953895Y-106870670D01*
X109954105Y-106630384D01*
X109954105Y-114786500D01*
X105304105Y-114786500D01*
X105304105Y-106330384D01*
X105212345Y-106108308D01*
X105204105Y-106100053D01*
X105204105Y-102180384D01*
X105112345Y-101958308D01*
X104942585Y-101788252D01*
X104720670Y-101696105D01*
X104714096Y-101696099D01*
X104714096Y-97580384D01*
X104622336Y-97358308D01*
X104452576Y-97188252D01*
X104230661Y-97096105D01*
X104142414Y-97096027D01*
X103801708Y-96755321D01*
X103655718Y-96657773D01*
X103483510Y-96623519D01*
X103400073Y-96623519D01*
X102745135Y-95968581D01*
X102616495Y-95915296D01*
X102477257Y-95915296D01*
X102348617Y-95968580D01*
X102250160Y-96067037D01*
X101621543Y-96695655D01*
X101568258Y-96824294D01*
X101568258Y-96963533D01*
X101621542Y-97092172D01*
X101719999Y-97190629D01*
X102707827Y-98178457D01*
X102836467Y-98231742D01*
X102975705Y-98231742D01*
X103104345Y-98178458D01*
X103202802Y-98080001D01*
X103505923Y-97776879D01*
X103505886Y-97819616D01*
X103597646Y-98041692D01*
X103767406Y-98211748D01*
X103989321Y-98303895D01*
X104229607Y-98304105D01*
X104451683Y-98212345D01*
X104621739Y-98042585D01*
X104713886Y-97820670D01*
X104714096Y-97580384D01*
X104714096Y-101696099D01*
X104480384Y-101695895D01*
X104258308Y-101787655D01*
X104088252Y-101957415D01*
X103996105Y-102179330D01*
X103996027Y-102267576D01*
X103655321Y-102608283D01*
X103557773Y-102754273D01*
X103523519Y-102926481D01*
X103523519Y-103099927D01*
X102868581Y-103754865D01*
X102815296Y-103883505D01*
X102815296Y-104022743D01*
X102868580Y-104151383D01*
X102967037Y-104249840D01*
X103595655Y-104878457D01*
X103724294Y-104931742D01*
X103863533Y-104931742D01*
X103992172Y-104878458D01*
X104090629Y-104780001D01*
X105078457Y-103792173D01*
X105131742Y-103663533D01*
X105131742Y-103524295D01*
X105078458Y-103395655D01*
X104980001Y-103297198D01*
X104609599Y-102926796D01*
X104632367Y-102904028D01*
X104719616Y-102904105D01*
X104941692Y-102812345D01*
X105111748Y-102642585D01*
X105203895Y-102420670D01*
X105204105Y-102180384D01*
X105204105Y-106100053D01*
X105042585Y-105938252D01*
X104820670Y-105846105D01*
X104580384Y-105845895D01*
X104358308Y-105937655D01*
X104259290Y-106036500D01*
X103700000Y-106036500D01*
X103541760Y-106067976D01*
X103407611Y-106157611D01*
X103407608Y-106157614D01*
X103319206Y-106246016D01*
X103180384Y-106245895D01*
X102958308Y-106337655D01*
X102788252Y-106507415D01*
X102696105Y-106729330D01*
X102695895Y-106969616D01*
X102787655Y-107191692D01*
X102957415Y-107361748D01*
X103179330Y-107453895D01*
X103419616Y-107454105D01*
X103641692Y-107362345D01*
X103811748Y-107192585D01*
X103903895Y-106970670D01*
X103903988Y-106863500D01*
X104259338Y-106863500D01*
X104357415Y-106961748D01*
X104579330Y-107053895D01*
X104819616Y-107054105D01*
X105041692Y-106962345D01*
X105211748Y-106792585D01*
X105303895Y-106570670D01*
X105304105Y-106330384D01*
X105304105Y-114786500D01*
X103854105Y-114786500D01*
X103854105Y-108930384D01*
X103762345Y-108708308D01*
X103592585Y-108538252D01*
X103370670Y-108446105D01*
X103232883Y-108445984D01*
X102904072Y-108117174D01*
X102904105Y-108080384D01*
X102812345Y-107858308D01*
X102642585Y-107688252D01*
X102420670Y-107596105D01*
X102180384Y-107595895D01*
X101958308Y-107687655D01*
X101788252Y-107857415D01*
X101696105Y-108079330D01*
X101695895Y-108319616D01*
X101787655Y-108541692D01*
X101957415Y-108711748D01*
X102179330Y-108803895D01*
X102417204Y-108804102D01*
X102646014Y-109032913D01*
X102645895Y-109169616D01*
X102737655Y-109391692D01*
X102907415Y-109561748D01*
X103129330Y-109653895D01*
X103369616Y-109654105D01*
X103591692Y-109562345D01*
X103761748Y-109392585D01*
X103853895Y-109170670D01*
X103854105Y-108930384D01*
X103854105Y-114786500D01*
X100704105Y-114786500D01*
X100704105Y-81080384D01*
X100612345Y-80858308D01*
X100442585Y-80688252D01*
X100220670Y-80596105D01*
X99980384Y-80595895D01*
X99758308Y-80687655D01*
X99588252Y-80857415D01*
X99496105Y-81079330D01*
X99496065Y-81125000D01*
X98700000Y-81125000D01*
X98518225Y-81161157D01*
X98364124Y-81264124D01*
X98261157Y-81418225D01*
X98225000Y-81600000D01*
X98225000Y-81820730D01*
X98188252Y-81857415D01*
X98150000Y-81949536D01*
X98150000Y-80329269D01*
X98186748Y-80292585D01*
X98278895Y-80070670D01*
X98279105Y-79830384D01*
X98187345Y-79608308D01*
X98017585Y-79438252D01*
X97795670Y-79346105D01*
X97555384Y-79345895D01*
X97333308Y-79437655D01*
X97163252Y-79607415D01*
X97133140Y-79679932D01*
X97068120Y-79653000D01*
X96928881Y-79653000D01*
X95531881Y-79653000D01*
X95403241Y-79706284D01*
X95352192Y-79757333D01*
X95352192Y-58849780D01*
X95183257Y-58440926D01*
X94870720Y-58127842D01*
X94462161Y-57958194D01*
X94019780Y-57957808D01*
X93610926Y-58126743D01*
X93297842Y-58439280D01*
X93128194Y-58847839D01*
X93127808Y-59290220D01*
X93296743Y-59699074D01*
X93609280Y-60012158D01*
X94017839Y-60181806D01*
X94460220Y-60182192D01*
X94869074Y-60013257D01*
X95182158Y-59700720D01*
X95351806Y-59292161D01*
X95352192Y-58849780D01*
X95352192Y-79757333D01*
X95304785Y-79804741D01*
X95251500Y-79933380D01*
X95251500Y-80072619D01*
X95251500Y-80961619D01*
X95304784Y-81090259D01*
X95403241Y-81188715D01*
X95531880Y-81242000D01*
X95671119Y-81242000D01*
X97068119Y-81242000D01*
X97196759Y-81188716D01*
X97200000Y-81185474D01*
X97200000Y-81614525D01*
X97196759Y-81611285D01*
X97068120Y-81558000D01*
X96928881Y-81558000D01*
X95531881Y-81558000D01*
X95403241Y-81611284D01*
X95304785Y-81709741D01*
X95251500Y-81838380D01*
X95251500Y-81977619D01*
X95251500Y-82866619D01*
X95304784Y-82995259D01*
X95403241Y-83093715D01*
X95531880Y-83147000D01*
X95671119Y-83147000D01*
X96945914Y-83147000D01*
X96945895Y-83169616D01*
X97037655Y-83391692D01*
X97207415Y-83561748D01*
X97429330Y-83653895D01*
X97669616Y-83654105D01*
X97891692Y-83562345D01*
X98061748Y-83392585D01*
X98081445Y-83345149D01*
X98162655Y-83541692D01*
X98332415Y-83711748D01*
X98554330Y-83803895D01*
X98794616Y-83804105D01*
X99016692Y-83712345D01*
X99186748Y-83542585D01*
X99278895Y-83320670D01*
X99279105Y-83080384D01*
X99187345Y-82858308D01*
X99041652Y-82712361D01*
X99041692Y-82712345D01*
X99211748Y-82542585D01*
X99303895Y-82320670D01*
X99304105Y-82080384D01*
X99301880Y-82075000D01*
X99700000Y-82075000D01*
X99881775Y-82038843D01*
X100035876Y-81935876D01*
X100167692Y-81804059D01*
X100219616Y-81804105D01*
X100441692Y-81712345D01*
X100611748Y-81542585D01*
X100703895Y-81320670D01*
X100704105Y-81080384D01*
X100704105Y-114786500D01*
X95182192Y-114786500D01*
X95182192Y-106579780D01*
X95182192Y-104039780D01*
X95013257Y-103630926D01*
X94700720Y-103317842D01*
X94292161Y-103148194D01*
X93849780Y-103147808D01*
X93440926Y-103316743D01*
X93127842Y-103629280D01*
X92958194Y-104037839D01*
X92957808Y-104480220D01*
X93126743Y-104889074D01*
X93439280Y-105202158D01*
X93847839Y-105371806D01*
X94290220Y-105372192D01*
X94699074Y-105203257D01*
X95012158Y-104890720D01*
X95181806Y-104482161D01*
X95182192Y-104039780D01*
X95182192Y-106579780D01*
X95013257Y-106170926D01*
X94700720Y-105857842D01*
X94292161Y-105688194D01*
X93849780Y-105687808D01*
X93440926Y-105856743D01*
X93127842Y-106169280D01*
X92958194Y-106577839D01*
X92957808Y-107020220D01*
X93126743Y-107429074D01*
X93439280Y-107742158D01*
X93847839Y-107911806D01*
X94290220Y-107912192D01*
X94699074Y-107743257D01*
X95012158Y-107430720D01*
X95181806Y-107022161D01*
X95182192Y-106579780D01*
X95182192Y-114786500D01*
X95182000Y-114786500D01*
X95182000Y-110171620D01*
X95182000Y-110032381D01*
X95182000Y-108508381D01*
X95128716Y-108379741D01*
X95030259Y-108281285D01*
X94901620Y-108228000D01*
X94762381Y-108228000D01*
X93238381Y-108228000D01*
X93109741Y-108281284D01*
X93011285Y-108379741D01*
X92958000Y-108508380D01*
X92958000Y-108647619D01*
X92958000Y-110171619D01*
X93011284Y-110300259D01*
X93109741Y-110398715D01*
X93238380Y-110452000D01*
X93377619Y-110452000D01*
X94901619Y-110452000D01*
X95030259Y-110398716D01*
X95128715Y-110300259D01*
X95182000Y-110171620D01*
X95182000Y-114786500D01*
X92950619Y-114786500D01*
X92950619Y-83441291D01*
X92950619Y-79042011D01*
X92829146Y-78748026D01*
X92812192Y-78731042D01*
X92812192Y-58849780D01*
X92812192Y-56309780D01*
X92643257Y-55900926D01*
X92330720Y-55587842D01*
X91922161Y-55418194D01*
X91479780Y-55417808D01*
X91070926Y-55586743D01*
X90757842Y-55899280D01*
X90588194Y-56307839D01*
X90587808Y-56750220D01*
X90756743Y-57159074D01*
X91069280Y-57472158D01*
X91477839Y-57641806D01*
X91920220Y-57642192D01*
X92329074Y-57473257D01*
X92642158Y-57160720D01*
X92811806Y-56752161D01*
X92812192Y-56309780D01*
X92812192Y-58849780D01*
X92643257Y-58440926D01*
X92330720Y-58127842D01*
X91922161Y-57958194D01*
X91479780Y-57957808D01*
X91070926Y-58126743D01*
X90757842Y-58439280D01*
X90588194Y-58847839D01*
X90587808Y-59290220D01*
X90756743Y-59699074D01*
X91069280Y-60012158D01*
X91477839Y-60181806D01*
X91920220Y-60182192D01*
X92329074Y-60013257D01*
X92642158Y-59700720D01*
X92811806Y-59292161D01*
X92812192Y-58849780D01*
X92812192Y-78731042D01*
X92604417Y-78522904D01*
X92310644Y-78400919D01*
X91992551Y-78400641D01*
X91698566Y-78522114D01*
X91473444Y-78746843D01*
X91351459Y-79040616D01*
X91351181Y-79358709D01*
X91472654Y-79652694D01*
X91697383Y-79877816D01*
X91991156Y-79999801D01*
X92309249Y-80000079D01*
X92603234Y-79878606D01*
X92828356Y-79653877D01*
X92950341Y-79360104D01*
X92950619Y-79042011D01*
X92950619Y-83441291D01*
X92829146Y-83147306D01*
X92604417Y-82922184D01*
X92310644Y-82800199D01*
X91992551Y-82799921D01*
X91698566Y-82921394D01*
X91473444Y-83146123D01*
X91351459Y-83439896D01*
X91351181Y-83757989D01*
X91472654Y-84051974D01*
X91697383Y-84277096D01*
X91991156Y-84399081D01*
X92309249Y-84399359D01*
X92603234Y-84277886D01*
X92828356Y-84053157D01*
X92950341Y-83759384D01*
X92950619Y-83441291D01*
X92950619Y-114786500D01*
X92642192Y-114786500D01*
X92642192Y-109119780D01*
X92642192Y-106579780D01*
X92473257Y-106170926D01*
X92160720Y-105857842D01*
X91752161Y-105688194D01*
X91309780Y-105687808D01*
X90900926Y-105856743D01*
X90587842Y-106169280D01*
X90418194Y-106577839D01*
X90417808Y-107020220D01*
X90586743Y-107429074D01*
X90899280Y-107742158D01*
X91307839Y-107911806D01*
X91750220Y-107912192D01*
X92159074Y-107743257D01*
X92472158Y-107430720D01*
X92641806Y-107022161D01*
X92642192Y-106579780D01*
X92642192Y-109119780D01*
X92473257Y-108710926D01*
X92160720Y-108397842D01*
X91752161Y-108228194D01*
X91309780Y-108227808D01*
X90900926Y-108396743D01*
X90587842Y-108709280D01*
X90418194Y-109117839D01*
X90417808Y-109560220D01*
X90586743Y-109969074D01*
X90899280Y-110282158D01*
X91307839Y-110451806D01*
X91750220Y-110452192D01*
X92159074Y-110283257D01*
X92472158Y-109970720D01*
X92641806Y-109562161D01*
X92642192Y-109119780D01*
X92642192Y-114786500D01*
X90725000Y-114786500D01*
X90566760Y-114817976D01*
X90432611Y-114907611D01*
X90432608Y-114907614D01*
X90272192Y-115068030D01*
X90272192Y-56309780D01*
X90103257Y-55900926D01*
X89790720Y-55587842D01*
X89382161Y-55418194D01*
X88939780Y-55417808D01*
X88530926Y-55586743D01*
X88217842Y-55899280D01*
X88048194Y-56307839D01*
X88047808Y-56750220D01*
X88216743Y-57159074D01*
X88529280Y-57472158D01*
X88937839Y-57641806D01*
X89380220Y-57642192D01*
X89789074Y-57473257D01*
X90102158Y-57160720D01*
X90271806Y-56752161D01*
X90272192Y-56309780D01*
X90272192Y-115068030D01*
X90272000Y-115068222D01*
X90272000Y-59901620D01*
X90272000Y-59762381D01*
X90272000Y-58238381D01*
X90218716Y-58109741D01*
X90120259Y-58011285D01*
X89991620Y-57958000D01*
X89852381Y-57958000D01*
X88328381Y-57958000D01*
X88199741Y-58011284D01*
X88101285Y-58109741D01*
X88048000Y-58238380D01*
X88048000Y-58377619D01*
X88048000Y-59901619D01*
X88101284Y-60030259D01*
X88199741Y-60128715D01*
X88328380Y-60182000D01*
X88467619Y-60182000D01*
X89991619Y-60182000D01*
X90120259Y-60128716D01*
X90218715Y-60030259D01*
X90272000Y-59901620D01*
X90272000Y-115068222D01*
X90269206Y-115071016D01*
X90130384Y-115070895D01*
X89908308Y-115162655D01*
X89738252Y-115332415D01*
X89659986Y-115520899D01*
X89655384Y-115520895D01*
X89433308Y-115612655D01*
X89263252Y-115782415D01*
X89171105Y-116004330D01*
X89170895Y-116244616D01*
X89262655Y-116466692D01*
X89432415Y-116636748D01*
X89481841Y-116657271D01*
X89408308Y-116687655D01*
X89238252Y-116857415D01*
X89146105Y-117079330D01*
X89145895Y-117319616D01*
X89237655Y-117541692D01*
X89407415Y-117711748D01*
X89629330Y-117803895D01*
X89649736Y-117803912D01*
X89737655Y-118016692D01*
X89907415Y-118186748D01*
X90129330Y-118278895D01*
X90369616Y-118279105D01*
X90591692Y-118187345D01*
X90761748Y-118017585D01*
X90853895Y-117795670D01*
X90854017Y-117655760D01*
X90907850Y-117601927D01*
X90907808Y-117650220D01*
X91076743Y-118059074D01*
X91389280Y-118372158D01*
X91797839Y-118541806D01*
X92240220Y-118542192D01*
X92649074Y-118373257D01*
X92962158Y-118060720D01*
X93131806Y-117652161D01*
X93132192Y-117209780D01*
X92963257Y-116800926D01*
X92875983Y-116713500D01*
X93703772Y-116713500D01*
X93617842Y-116799280D01*
X93448194Y-117207839D01*
X93447808Y-117650220D01*
X93616743Y-118059074D01*
X93929280Y-118372158D01*
X94337839Y-118541806D01*
X94780220Y-118542192D01*
X95189074Y-118373257D01*
X95502158Y-118060720D01*
X95671806Y-117652161D01*
X95672192Y-117209780D01*
X95503257Y-116800926D01*
X95415983Y-116713500D01*
X96243772Y-116713500D01*
X96157842Y-116799280D01*
X95988194Y-117207839D01*
X95987808Y-117650220D01*
X96156743Y-118059074D01*
X96469280Y-118372158D01*
X96877839Y-118541806D01*
X97320220Y-118542192D01*
X97729074Y-118373257D01*
X98042158Y-118060720D01*
X98211806Y-117652161D01*
X98212192Y-117209780D01*
X98043257Y-116800926D01*
X97955983Y-116713500D01*
X98783772Y-116713500D01*
X98697842Y-116799280D01*
X98528194Y-117207839D01*
X98527808Y-117650220D01*
X98696743Y-118059074D01*
X99009280Y-118372158D01*
X99417839Y-118541806D01*
X99860220Y-118542192D01*
X100269074Y-118373257D01*
X100582158Y-118060720D01*
X100751806Y-117652161D01*
X100752192Y-117209780D01*
X100583257Y-116800926D01*
X100495983Y-116713500D01*
X101323772Y-116713500D01*
X101237842Y-116799280D01*
X101068194Y-117207839D01*
X101067808Y-117650220D01*
X101236743Y-118059074D01*
X101549280Y-118372158D01*
X101957839Y-118541806D01*
X102400220Y-118542192D01*
X102809074Y-118373257D01*
X103122158Y-118060720D01*
X103291806Y-117652161D01*
X103292192Y-117209780D01*
X103123257Y-116800926D01*
X103035983Y-116713500D01*
X103863772Y-116713500D01*
X103777842Y-116799280D01*
X103608194Y-117207839D01*
X103607808Y-117650220D01*
X103776743Y-118059074D01*
X104089280Y-118372158D01*
X104497839Y-118541806D01*
X104940220Y-118542192D01*
X105349074Y-118373257D01*
X105662158Y-118060720D01*
X105831806Y-117652161D01*
X105832192Y-117209780D01*
X105663257Y-116800926D01*
X105575983Y-116713500D01*
X106403772Y-116713500D01*
X106317842Y-116799280D01*
X106148194Y-117207839D01*
X106147808Y-117650220D01*
X106316743Y-118059074D01*
X106629280Y-118372158D01*
X107037839Y-118541806D01*
X107480220Y-118542192D01*
X107889074Y-118373257D01*
X108202158Y-118060720D01*
X108371806Y-117652161D01*
X108372192Y-117209780D01*
X108203257Y-116800926D01*
X108115983Y-116713500D01*
X108943772Y-116713500D01*
X108857842Y-116799280D01*
X108688194Y-117207839D01*
X108687808Y-117650220D01*
X108856743Y-118059074D01*
X109169280Y-118372158D01*
X109577839Y-118541806D01*
X110020220Y-118542192D01*
X110429074Y-118373257D01*
X110742158Y-118060720D01*
X110911806Y-117652161D01*
X110912192Y-117209780D01*
X110743257Y-116800926D01*
X110655983Y-116713500D01*
X111483772Y-116713500D01*
X111397842Y-116799280D01*
X111228194Y-117207839D01*
X111227808Y-117650220D01*
X111396743Y-118059074D01*
X111709280Y-118372158D01*
X112117839Y-118541806D01*
X112560220Y-118542192D01*
X112969074Y-118373257D01*
X113282158Y-118060720D01*
X113451806Y-117652161D01*
X113452192Y-117209780D01*
X113283257Y-116800926D01*
X113195983Y-116713500D01*
X114023772Y-116713500D01*
X113937842Y-116799280D01*
X113768194Y-117207839D01*
X113767808Y-117650220D01*
X113936743Y-118059074D01*
X114249280Y-118372158D01*
X114657839Y-118541806D01*
X115100220Y-118542192D01*
X115509074Y-118373257D01*
X115822158Y-118060720D01*
X115991806Y-117652161D01*
X115992128Y-117282305D01*
X116104330Y-117328895D01*
X116308088Y-117329073D01*
X116307808Y-117650220D01*
X116476743Y-118059074D01*
X116789280Y-118372158D01*
X117197839Y-118541806D01*
X117640220Y-118542192D01*
X118049074Y-118373257D01*
X118362158Y-118060720D01*
X118531806Y-117652161D01*
X118532192Y-117209780D01*
X118532192Y-119749780D01*
X118363257Y-119340926D01*
X118050720Y-119027842D01*
X117642161Y-118858194D01*
X117199780Y-118857808D01*
X116790926Y-119026743D01*
X116477842Y-119339280D01*
X116308194Y-119747839D01*
X116307808Y-120190220D01*
X116476743Y-120599074D01*
X116789280Y-120912158D01*
X117197839Y-121081806D01*
X117640220Y-121082192D01*
X118049074Y-120913257D01*
X118362158Y-120600720D01*
X118531806Y-120192161D01*
X118532192Y-119749780D01*
X118532192Y-123000000D01*
X116150560Y-123000000D01*
X116241692Y-122962345D01*
X116411748Y-122792585D01*
X116503895Y-122570670D01*
X116504105Y-122330384D01*
X116412345Y-122108308D01*
X116242585Y-121938252D01*
X116020670Y-121846105D01*
X115780384Y-121845895D01*
X115558308Y-121937655D01*
X115388252Y-122107415D01*
X115365793Y-122161500D01*
X115167538Y-122161500D01*
X115336748Y-121992585D01*
X115415031Y-121804057D01*
X115469616Y-121804105D01*
X115691692Y-121712345D01*
X115861748Y-121542585D01*
X115953895Y-121320670D01*
X115954105Y-121080384D01*
X115862345Y-120858308D01*
X115713492Y-120709195D01*
X115822158Y-120600720D01*
X115991806Y-120192161D01*
X115992192Y-119749780D01*
X115823257Y-119340926D01*
X115510720Y-119027842D01*
X115102161Y-118858194D01*
X114659780Y-118857808D01*
X114250926Y-119026743D01*
X113937842Y-119339280D01*
X113768194Y-119747839D01*
X113767808Y-120190220D01*
X113936743Y-120599074D01*
X114123841Y-120786500D01*
X113500000Y-120786500D01*
X113341760Y-120817976D01*
X113207611Y-120907611D01*
X113175376Y-120939845D01*
X113162345Y-120908308D01*
X113068352Y-120814151D01*
X113282158Y-120600720D01*
X113451806Y-120192161D01*
X113452192Y-119749780D01*
X113283257Y-119340926D01*
X112970720Y-119027842D01*
X112562161Y-118858194D01*
X112119780Y-118857808D01*
X111710926Y-119026743D01*
X111397842Y-119339280D01*
X111228194Y-119747839D01*
X111227808Y-120190220D01*
X111395507Y-120596083D01*
X111180384Y-120595895D01*
X110958308Y-120687655D01*
X110912192Y-120733690D01*
X110912192Y-119749780D01*
X110743257Y-119340926D01*
X110430720Y-119027842D01*
X110022161Y-118858194D01*
X109579780Y-118857808D01*
X109170926Y-119026743D01*
X108857842Y-119339280D01*
X108688194Y-119747839D01*
X108687808Y-120190220D01*
X108856743Y-120599074D01*
X109169280Y-120912158D01*
X109577839Y-121081806D01*
X110020220Y-121082192D01*
X110429074Y-120913257D01*
X110742158Y-120600720D01*
X110911806Y-120192161D01*
X110912192Y-119749780D01*
X110912192Y-120733690D01*
X110788252Y-120857415D01*
X110696105Y-121079330D01*
X110695895Y-121319616D01*
X110787655Y-121541692D01*
X110957415Y-121711748D01*
X111036500Y-121744586D01*
X111036500Y-122200000D01*
X111067976Y-122358240D01*
X111157611Y-122492389D01*
X111665222Y-123000000D01*
X108372192Y-123000000D01*
X108372192Y-119749780D01*
X108203257Y-119340926D01*
X107890720Y-119027842D01*
X107482161Y-118858194D01*
X107039780Y-118857808D01*
X106630926Y-119026743D01*
X106317842Y-119339280D01*
X106148194Y-119747839D01*
X106147808Y-120190220D01*
X106316743Y-120599074D01*
X106629280Y-120912158D01*
X107037839Y-121081806D01*
X107480220Y-121082192D01*
X107889074Y-120913257D01*
X108202158Y-120600720D01*
X108371806Y-120192161D01*
X108372192Y-119749780D01*
X108372192Y-123000000D01*
X105832192Y-123000000D01*
X105832192Y-119749780D01*
X105663257Y-119340926D01*
X105350720Y-119027842D01*
X104942161Y-118858194D01*
X104499780Y-118857808D01*
X104090926Y-119026743D01*
X103777842Y-119339280D01*
X103608194Y-119747839D01*
X103607808Y-120190220D01*
X103776743Y-120599074D01*
X104089280Y-120912158D01*
X104497839Y-121081806D01*
X104940220Y-121082192D01*
X105349074Y-120913257D01*
X105662158Y-120600720D01*
X105831806Y-120192161D01*
X105832192Y-119749780D01*
X105832192Y-123000000D01*
X103292192Y-123000000D01*
X103292192Y-119749780D01*
X103123257Y-119340926D01*
X102810720Y-119027842D01*
X102402161Y-118858194D01*
X101959780Y-118857808D01*
X101550926Y-119026743D01*
X101237842Y-119339280D01*
X101068194Y-119747839D01*
X101067808Y-120190220D01*
X101236743Y-120599074D01*
X101549280Y-120912158D01*
X101957839Y-121081806D01*
X102400220Y-121082192D01*
X102809074Y-120913257D01*
X103122158Y-120600720D01*
X103291806Y-120192161D01*
X103292192Y-119749780D01*
X103292192Y-123000000D01*
X100752192Y-123000000D01*
X100752192Y-119749780D01*
X100583257Y-119340926D01*
X100270720Y-119027842D01*
X99862161Y-118858194D01*
X99419780Y-118857808D01*
X99010926Y-119026743D01*
X98697842Y-119339280D01*
X98528194Y-119747839D01*
X98527808Y-120190220D01*
X98696743Y-120599074D01*
X99009280Y-120912158D01*
X99417839Y-121081806D01*
X99860220Y-121082192D01*
X100269074Y-120913257D01*
X100582158Y-120600720D01*
X100751806Y-120192161D01*
X100752192Y-119749780D01*
X100752192Y-123000000D01*
X98212192Y-123000000D01*
X98212192Y-119749780D01*
X98043257Y-119340926D01*
X97730720Y-119027842D01*
X97322161Y-118858194D01*
X96879780Y-118857808D01*
X96470926Y-119026743D01*
X96157842Y-119339280D01*
X95988194Y-119747839D01*
X95987808Y-120190220D01*
X96156743Y-120599074D01*
X96469280Y-120912158D01*
X96877839Y-121081806D01*
X97320220Y-121082192D01*
X97729074Y-120913257D01*
X98042158Y-120600720D01*
X98211806Y-120192161D01*
X98212192Y-119749780D01*
X98212192Y-123000000D01*
X95672192Y-123000000D01*
X95672192Y-119749780D01*
X95503257Y-119340926D01*
X95190720Y-119027842D01*
X94782161Y-118858194D01*
X94339780Y-118857808D01*
X93930926Y-119026743D01*
X93617842Y-119339280D01*
X93448194Y-119747839D01*
X93447808Y-120190220D01*
X93616743Y-120599074D01*
X93929280Y-120912158D01*
X94337839Y-121081806D01*
X94780220Y-121082192D01*
X95189074Y-120913257D01*
X95502158Y-120600720D01*
X95671806Y-120192161D01*
X95672192Y-119749780D01*
X95672192Y-123000000D01*
X93132000Y-123000000D01*
X93132000Y-120801620D01*
X93132000Y-120662381D01*
X93132000Y-119138381D01*
X93078716Y-119009741D01*
X92980259Y-118911285D01*
X92851620Y-118858000D01*
X92712381Y-118858000D01*
X91188381Y-118858000D01*
X91059741Y-118911284D01*
X90961285Y-119009741D01*
X90908000Y-119138380D01*
X90908000Y-119277619D01*
X90908000Y-120801619D01*
X90961284Y-120930259D01*
X91059741Y-121028715D01*
X91188380Y-121082000D01*
X91327619Y-121082000D01*
X92851619Y-121082000D01*
X92980259Y-121028716D01*
X93078715Y-120930259D01*
X93132000Y-120801620D01*
X93132000Y-123000000D01*
X87012132Y-123000000D01*
X86700000Y-122687868D01*
X86700000Y-44012132D01*
X86912132Y-43800000D01*
X165887868Y-43800000D01*
X165900000Y-43812132D01*
X165900000Y-122887868D01*
M02*
