# Supplementary material for: DStat: A Versatile, Open-Source Potentiostat for Electroanalysis and Integration
Source: PLoS One. 2015 Oct 28;10(10):e0140349. doi: 10.1371/journal.pone.0140349 (PMC4624907; doi:10.1371/journal.pone.0140349)
Supplement: S1 File — Electronics manufacturing files, software and firmware source code, and documentation for DStat construction and operation. The most recent version can be retrieved from http://microfluidics.utoronto.ca/dstat. (ZIP) [file pone.0140349.s007.zip › DStat/dstat-hardware.git/gbr/dstat-mainboard-B_Mask.gbs]

%TF.FileFunction,Soldermask,Bot*%
%FSLAX46Y46*%
G04 Gerber Fmt 4.6, Leading zero omitted, Abs format (unit mm)*
G04 Created by KiCad (PCBNEW (2014-09-26 BZR 5151)-product) date Thursday, November 20, 2014 'pmt' 07:02:35 pm*
%MOMM*%
G01*
G04 APERTURE LIST*
%ADD10C,0.150000*%
%ADD11C,0.899160*%
%ADD12R,1.397000X0.889000*%
%ADD13R,0.889000X1.397000*%
%ADD14R,1.524000X1.524000*%
%ADD15C,1.524000*%
%ADD16C,0.508000*%
G04 APERTURE END LIST*
D10*
D11*
X92150900Y-79200360D03*
X92150900Y-83599640D03*
D12*
X117050000Y-51102500D03*
X117050000Y-49197500D03*
X117050000Y-54697500D03*
X117050000Y-56602500D03*
D13*
X110752500Y-99400000D03*
X108847500Y-99400000D03*
D10*
G36*
X101818258Y-102606086D02*
X102806086Y-101618258D01*
X103434704Y-102246876D01*
X102446876Y-103234704D01*
X101818258Y-102606086D01*
X101818258Y-102606086D01*
G37*
G36*
X103165296Y-103953124D02*
X104153124Y-102965296D01*
X104781742Y-103593914D01*
X103793914Y-104581742D01*
X103165296Y-103953124D01*
X103165296Y-103953124D01*
G37*
D12*
X96300000Y-80447500D03*
X96300000Y-82352500D03*
D10*
G36*
X103893914Y-94918258D02*
X104881742Y-95906086D01*
X104253124Y-96534704D01*
X103265296Y-95546876D01*
X103893914Y-94918258D01*
X103893914Y-94918258D01*
G37*
G36*
X102546876Y-96265296D02*
X103534704Y-97253124D01*
X102906086Y-97881742D01*
X101918258Y-96893914D01*
X102546876Y-96265296D01*
X102546876Y-96265296D01*
G37*
G36*
X118331742Y-94593914D02*
X117343914Y-95581742D01*
X116715296Y-94953124D01*
X117703124Y-93965296D01*
X118331742Y-94593914D01*
X118331742Y-94593914D01*
G37*
G36*
X116984704Y-93246876D02*
X115996876Y-94234704D01*
X115368258Y-93606086D01*
X116356086Y-92618258D01*
X116984704Y-93246876D01*
X116984704Y-93246876D01*
G37*
G36*
X119806086Y-103481742D02*
X118818258Y-102493914D01*
X119446876Y-101865296D01*
X120434704Y-102853124D01*
X119806086Y-103481742D01*
X119806086Y-103481742D01*
G37*
G36*
X121153124Y-102134704D02*
X120165296Y-101146876D01*
X120793914Y-100518258D01*
X121781742Y-101506086D01*
X121153124Y-102134704D01*
X121153124Y-102134704D01*
G37*
G36*
X109393914Y-89218258D02*
X110381742Y-90206086D01*
X109753124Y-90834704D01*
X108765296Y-89846876D01*
X109393914Y-89218258D01*
X109393914Y-89218258D01*
G37*
G36*
X108046876Y-90565296D02*
X109034704Y-91553124D01*
X108406086Y-92181742D01*
X107418258Y-91193914D01*
X108046876Y-90565296D01*
X108046876Y-90565296D01*
G37*
D13*
X110547500Y-97200000D03*
X112452500Y-97200000D03*
D10*
G36*
X106418258Y-107106086D02*
X107406086Y-106118258D01*
X108034704Y-106746876D01*
X107046876Y-107734704D01*
X106418258Y-107106086D01*
X106418258Y-107106086D01*
G37*
G36*
X107765296Y-108453124D02*
X108753124Y-107465296D01*
X109381742Y-108093914D01*
X108393914Y-109081742D01*
X107765296Y-108453124D01*
X107765296Y-108453124D01*
G37*
D13*
X112247500Y-99400000D03*
X114152500Y-99400000D03*
D14*
X94070000Y-109340000D03*
D15*
X91530000Y-109340000D03*
X94070000Y-106800000D03*
X91530000Y-106800000D03*
X94070000Y-104260000D03*
X91530000Y-104260000D03*
D14*
X92020000Y-119970000D03*
D15*
X92020000Y-117430000D03*
X104720000Y-119970000D03*
X94560000Y-117430000D03*
X107260000Y-119970000D03*
X97100000Y-117430000D03*
X109800000Y-119970000D03*
X99640000Y-117430000D03*
X112340000Y-119970000D03*
X102180000Y-117430000D03*
X114880000Y-119970000D03*
X104720000Y-117430000D03*
X117420000Y-119970000D03*
X107260000Y-117430000D03*
X119960000Y-119970000D03*
X109800000Y-117430000D03*
X122500000Y-119970000D03*
X112340000Y-117430000D03*
X125040000Y-119970000D03*
X114880000Y-117430000D03*
X127580000Y-119970000D03*
X117420000Y-117430000D03*
X130120000Y-119970000D03*
X119960000Y-117430000D03*
X122500000Y-117430000D03*
X132660000Y-119970000D03*
X125040000Y-117430000D03*
X130120000Y-117430000D03*
X132660000Y-117430000D03*
X135200000Y-117430000D03*
X137740000Y-117430000D03*
X135200000Y-119970000D03*
X137740000Y-119970000D03*
X94560000Y-119970000D03*
X97100000Y-119970000D03*
X99640000Y-119970000D03*
X102180000Y-119970000D03*
X140280000Y-119970000D03*
X140280000Y-117430000D03*
X127580000Y-117430000D03*
D14*
X89160000Y-59070000D03*
D15*
X89160000Y-56530000D03*
X91700000Y-59070000D03*
X91700000Y-56530000D03*
X94240000Y-59070000D03*
X94240000Y-56530000D03*
D14*
X163000000Y-86000000D03*
X163100000Y-83100000D03*
X163100000Y-78700000D03*
X163000000Y-92600000D03*
X163125000Y-73950000D03*
D16*
X135600000Y-71900000D03*
X139200000Y-73400000D03*
X115800000Y-89500000D03*
X106400000Y-109150000D03*
X103250000Y-109050000D03*
X102300000Y-108200000D03*
X109350000Y-106750000D03*
X113200000Y-100900000D03*
X160800000Y-69700000D03*
X160800000Y-72100000D03*
X152500000Y-60100000D03*
X151300000Y-61200000D03*
X144900000Y-96000000D03*
X145200000Y-98200000D03*
X154400000Y-88800000D03*
X155700000Y-94000000D03*
X144500000Y-79700000D03*
X145700000Y-80800000D03*
X141800000Y-69600000D03*
X141800000Y-71300000D03*
X131200000Y-99600000D03*
X142600000Y-101700000D03*
X143600000Y-102700000D03*
X133600000Y-99700000D03*
X123900000Y-64000000D03*
X121000000Y-64100000D03*
X120300000Y-78200000D03*
X122900000Y-78600000D03*
X109100000Y-76900000D03*
X111200000Y-76900000D03*
X126900000Y-101900000D03*
X128800000Y-100200000D03*
X131750000Y-93150000D03*
X130650000Y-93200000D03*
X140700000Y-87700000D03*
X137850000Y-88950000D03*
X145491200Y-86817200D03*
X146786600Y-86664800D03*
X144500600Y-87299800D03*
X142494000Y-87439500D03*
X132250000Y-92700000D03*
X130100000Y-92850000D03*
X140850000Y-86800000D03*
X142500000Y-88200000D03*
X145999200Y-87299800D03*
X156565600Y-84353400D03*
X157835600Y-83007200D03*
X144526000Y-87960200D03*
X147300000Y-87100000D03*
X154500000Y-87300000D03*
X153009600Y-87325200D03*
X137350000Y-88500000D03*
X128150000Y-100200000D03*
X127100000Y-101250000D03*
X131750000Y-92250000D03*
X130650000Y-92250000D03*
X140150000Y-86850000D03*
X142494000Y-88874600D03*
X146600000Y-88400000D03*
X147800000Y-88600000D03*
X144526000Y-88747600D03*
X137850000Y-88050000D03*
X128150000Y-99550000D03*
X126150000Y-101300000D03*
X153225500Y-88506300D03*
X155752800Y-86842600D03*
X156311600Y-83693000D03*
X157353000Y-82499200D03*
X147650000Y-86525000D03*
X126450000Y-100600000D03*
X127500000Y-99550000D03*
X137350000Y-87600000D03*
X145211800Y-86207600D03*
X142494000Y-86766400D03*
X144500600Y-86664800D03*
X140150000Y-86200000D03*
X130100000Y-91800000D03*
X132150000Y-91750000D03*
X131700000Y-91250000D03*
X130650000Y-91300000D03*
X127450000Y-98700000D03*
X125550000Y-100550000D03*
X133883400Y-70891400D03*
X134035800Y-72100000D03*
X134035800Y-73500000D03*
X135458200Y-67437000D03*
X134600000Y-70100000D03*
X137033000Y-67056000D03*
X132100000Y-90750000D03*
X130100000Y-90800000D03*
X126800000Y-98850000D03*
X125800000Y-99950000D03*
X133350000Y-72085200D03*
X133375400Y-73558400D03*
X133400000Y-70400000D03*
X134200000Y-69600000D03*
X136550400Y-66624200D03*
X135458200Y-66751200D03*
X121900000Y-102750000D03*
X123350000Y-104900000D03*
X123900000Y-104400000D03*
X122400000Y-102250000D03*
X122900000Y-101750000D03*
X124600000Y-104400000D03*
X124600000Y-103650000D03*
X123350000Y-101250000D03*
X122150000Y-96050000D03*
X121750000Y-95100000D03*
X131300000Y-104000000D03*
X131300000Y-106400000D03*
X127750000Y-101950000D03*
X126300000Y-98250000D03*
X126350000Y-97550000D03*
X127750000Y-102600000D03*
X126350000Y-96850000D03*
X128450000Y-102600000D03*
X127800000Y-103900000D03*
X126350000Y-96150000D03*
X136537700Y-65976500D03*
X133100000Y-68500000D03*
X135400000Y-66100000D03*
X127600000Y-84300000D03*
X128600000Y-83325000D03*
X132700000Y-69800000D03*
X132689600Y-72212200D03*
X132700000Y-73500000D03*
X121925000Y-74825000D03*
X121925000Y-76050000D03*
X103300000Y-106850000D03*
X104700000Y-106450000D03*
X106250000Y-89750000D03*
X104300000Y-87550000D03*
X106250000Y-90400000D03*
X103850000Y-88050000D03*
X105600000Y-90400000D03*
X103300000Y-88550000D03*
X105050000Y-91050000D03*
X102800000Y-89000000D03*
X112750000Y-121950000D03*
X115350000Y-121200000D03*
X107700000Y-87650000D03*
X110800000Y-82300000D03*
X107250000Y-87150000D03*
X110350000Y-82800000D03*
X118800000Y-55000000D03*
X115700000Y-55700000D03*
X109500000Y-81450000D03*
X106800000Y-86650000D03*
X106700000Y-85850000D03*
X109450000Y-82200000D03*
X112650000Y-121250000D03*
X114825000Y-121650000D03*
X114375000Y-122125000D03*
X111950000Y-121300000D03*
X111300000Y-121200000D03*
X115900000Y-122450000D03*
X116225000Y-116725000D03*
X90250000Y-117675000D03*
X114925000Y-115825000D03*
X89750000Y-117200000D03*
X115425000Y-115375000D03*
X90175000Y-116675000D03*
X89775000Y-116125000D03*
X116125000Y-115425000D03*
X116725000Y-115175000D03*
X90250000Y-115675000D03*
X158600000Y-89000000D03*
X157100000Y-87400000D03*
X97550000Y-83050000D03*
X100100000Y-81200000D03*
X98700000Y-82200000D03*
X98675000Y-83200000D03*
X97675000Y-79950000D03*
X161290000Y-79629000D03*
X159105600Y-80543400D03*
X154762200Y-76657200D03*
X154762200Y-78257400D03*
X152755600Y-78206600D03*
X152730200Y-79679800D03*
X150571200Y-79984600D03*
X151511000Y-80899000D03*
X152704800Y-80949800D03*
X154787600Y-79679800D03*
X154500000Y-75200000D03*
X152900000Y-76700000D03*
X161467800Y-77825600D03*
X161544000Y-76454000D03*
X159893000Y-76479400D03*
X159943800Y-77901800D03*
X158089600Y-79451200D03*
X158140400Y-78028800D03*
X158165800Y-76606400D03*
X158115000Y-75590400D03*
X159461200Y-74676000D03*
X160959800Y-74599800D03*
X160832800Y-73126600D03*
X158699200Y-73126600D03*
X157353000Y-73228200D03*
X156667200Y-74980800D03*
X156641800Y-76657200D03*
X156616400Y-78206600D03*
X156667200Y-79629000D03*
X156200000Y-73700000D03*
X154500000Y-71900000D03*
X152700000Y-73800000D03*
X151300000Y-75100000D03*
X103875000Y-118600000D03*
X104025000Y-114475000D03*
X101425000Y-118675000D03*
X101400000Y-114225000D03*
X98725000Y-118725000D03*
X98950000Y-114225000D03*
X96350000Y-118700000D03*
X96375000Y-114225000D03*
X108025000Y-82025000D03*
X106050000Y-83850000D03*
X107100000Y-84900000D03*
X109000000Y-83000000D03*
X111700000Y-103100000D03*
X110300000Y-101900000D03*
X106700000Y-100700000D03*
X107900000Y-101900000D03*
X109100000Y-103100000D03*
X110200000Y-104200000D03*
X108800000Y-105400000D03*
X107500000Y-104200000D03*
X106300000Y-103000000D03*
X105200000Y-101900000D03*
X115900000Y-103000000D03*
X115400000Y-104400000D03*
X114200000Y-105700000D03*
X113000000Y-106800000D03*
X111800000Y-107900000D03*
X110800000Y-106800000D03*
X112000000Y-105600000D03*
X113100000Y-104500000D03*
X114100000Y-103500000D03*
X114100000Y-102000000D03*
X117000000Y-101800000D03*
X115300000Y-100400000D03*
X115300000Y-98700000D03*
X117000000Y-98700000D03*
X117000000Y-100400000D03*
X118600000Y-100400000D03*
X118600000Y-98700000D03*
X117100000Y-97300000D03*
X115200000Y-97300000D03*
X105400000Y-97300000D03*
X104200000Y-98500000D03*
X103100000Y-99600000D03*
X104100000Y-100800000D03*
X105300000Y-99500000D03*
X106500000Y-98300000D03*
X107700000Y-97100000D03*
X106700000Y-96000000D03*
X108100000Y-94500000D03*
X115200000Y-95600000D03*
X113500000Y-93600000D03*
X113500000Y-95600000D03*
X111500000Y-95600000D03*
X109400000Y-95700000D03*
X110700000Y-94100000D03*
X111200000Y-91500000D03*
X109500000Y-93100000D03*
X117800000Y-93000000D03*
X121200000Y-103000000D03*
X102500000Y-95300000D03*
X106800000Y-108600000D03*
X102300000Y-104000000D03*
X108600000Y-88900000D03*
X143484600Y-86258400D03*
X143510000Y-89509600D03*
X146900000Y-85500000D03*
X135500000Y-100500000D03*
X123800000Y-51000000D03*
X122400000Y-64700000D03*
X122400000Y-63200000D03*
X117000000Y-57600000D03*
X119800000Y-57800000D03*
X128600000Y-66900000D03*
X140300000Y-92700000D03*
X139000000Y-87150000D03*
X139000000Y-89400000D03*
X159800000Y-93600000D03*
X159000000Y-95700000D03*
X159000000Y-97100000D03*
X159000000Y-98700000D03*
X157800000Y-93300000D03*
X155600000Y-91300000D03*
X153100000Y-91700000D03*
X98200000Y-88100000D03*
X96002000Y-90100000D03*
X136100000Y-98000000D03*
X135500000Y-102900000D03*
X137600000Y-103500000D03*
X147200000Y-110500000D03*
X151800000Y-113700000D03*
X150200000Y-104100000D03*
X150200000Y-98700000D03*
X144900000Y-101200000D03*
X143900000Y-100200000D03*
X151900000Y-86300000D03*
X148600000Y-75100000D03*
X162100000Y-81300000D03*
X158700000Y-68400000D03*
X143200000Y-72400000D03*
X130800000Y-74900000D03*
X128100000Y-81200000D03*
X125100000Y-77300000D03*
X116400000Y-78100000D03*
X114200000Y-75800000D03*
X124348000Y-56852500D03*
X123900000Y-63000000D03*
X109500000Y-87300000D03*
X108500000Y-86300000D03*
X105100000Y-82900000D03*
X104100000Y-81900000D03*
X110100000Y-88900000D03*
X102350000Y-73550000D03*
X112900000Y-88600000D03*
X103200000Y-79200000D03*
X105200000Y-79200000D03*
X106200000Y-80200000D03*
X107100000Y-81100000D03*
X110400000Y-84400000D03*
X111800000Y-85800000D03*
X118800000Y-78900000D03*
X147600000Y-64300000D03*
X118700000Y-51200000D03*
X102900000Y-82300000D03*
X101400000Y-84300000D03*
X102800000Y-83600000D03*
X137275000Y-93375000D03*
X114700000Y-53400000D03*
X114664000Y-51864000D03*
X108800000Y-98000000D03*
X109600000Y-92250000D03*
X104109991Y-97700000D03*
X104600000Y-102300000D03*
X119700000Y-100600000D03*
X115200000Y-94500000D03*
X152500000Y-70800000D03*
X155300000Y-74400000D03*
M02*
