# Supplementary material for: DStat: A Versatile, Open-Source Potentiostat for Electroanalysis and Integration
Source: PLoS One. 2015 Oct 28;10(10):e0140349. doi: 10.1371/journal.pone.0140349 (PMC4624907; doi:10.1371/journal.pone.0140349)
Supplement: S1 File — Electronics manufacturing files, software and firmware source code, and documentation for DStat construction and operation. The most recent version can be retrieved from http://microfluidics.utoronto.ca/dstat. (ZIP) [file pone.0140349.s007.zip › DStat/dstat-hardware.git/gbr/dstat-mainboard-B_SilkS.gbo]

%TF.FileFunction,Legend,Bot*%
%FSLAX46Y46*%
G04 Gerber Fmt 4.6, Leading zero omitted, Abs format (unit mm)*
G04 Created by KiCad (PCBNEW (2014-09-26 BZR 5151)-product) date Thursday, November 20, 2014 'pmt' 07:02:35 pm*
%MOMM*%
G01*
G04 APERTURE LIST*
%ADD10C,0.150000*%
%ADD11C,0.099060*%
%ADD12C,0.109220*%
G04 APERTURE END LIST*
D10*
D11*
X116415000Y-51801000D02*
G75*
G03X116415000Y-51801000I-127000J0D01*
G74*
G01*
X116288000Y-50658000D02*
X116288000Y-51674000D01*
X116288000Y-51674000D02*
X117812000Y-51674000D01*
X117812000Y-51674000D02*
X117812000Y-50658000D01*
X117812000Y-49642000D02*
X117812000Y-48626000D01*
X117812000Y-48626000D02*
X116288000Y-48626000D01*
X116288000Y-48626000D02*
X116288000Y-49642000D01*
X117939000Y-53999000D02*
G75*
G03X117939000Y-53999000I-127000J0D01*
G74*
G01*
X117812000Y-55142000D02*
X117812000Y-54126000D01*
X117812000Y-54126000D02*
X116288000Y-54126000D01*
X116288000Y-54126000D02*
X116288000Y-55142000D01*
X116288000Y-56158000D02*
X116288000Y-57174000D01*
X116288000Y-57174000D02*
X117812000Y-57174000D01*
X117812000Y-57174000D02*
X117812000Y-56158000D01*
X111578000Y-100162000D02*
G75*
G03X111578000Y-100162000I-127000J0D01*
G74*
G01*
X110308000Y-100162000D02*
X111324000Y-100162000D01*
X111324000Y-100162000D02*
X111324000Y-98638000D01*
X111324000Y-98638000D02*
X110308000Y-98638000D01*
X109292000Y-98638000D02*
X108276000Y-98638000D01*
X108276000Y-98638000D02*
X108276000Y-100162000D01*
X108276000Y-100162000D02*
X109292000Y-100162000D01*
X102798382Y-101393751D02*
G75*
G03X102798382Y-101393751I-127000J0D01*
G74*
G01*
X103479605Y-102201974D02*
X102761185Y-101483554D01*
X102761185Y-101483554D02*
X101683554Y-102561185D01*
X101683554Y-102561185D02*
X102401974Y-103279605D01*
X103120395Y-103998026D02*
X103838815Y-104716446D01*
X103838815Y-104716446D02*
X104916446Y-103638815D01*
X104916446Y-103638815D02*
X104198026Y-102920395D01*
X97189000Y-79749000D02*
G75*
G03X97189000Y-79749000I-127000J0D01*
G74*
G01*
X97062000Y-80892000D02*
X97062000Y-79876000D01*
X97062000Y-79876000D02*
X95538000Y-79876000D01*
X95538000Y-79876000D02*
X95538000Y-80892000D01*
X95538000Y-81908000D02*
X95538000Y-82924000D01*
X95538000Y-82924000D02*
X97062000Y-82924000D01*
X97062000Y-82924000D02*
X97062000Y-81908000D01*
X105233249Y-95771382D02*
G75*
G03X105233249Y-95771382I-127000J0D01*
G74*
G01*
X104298026Y-96579605D02*
X105016446Y-95861185D01*
X105016446Y-95861185D02*
X103938815Y-94783554D01*
X103938815Y-94783554D02*
X103220395Y-95501974D01*
X102501974Y-96220395D02*
X101783554Y-96938815D01*
X101783554Y-96938815D02*
X102861185Y-98016446D01*
X102861185Y-98016446D02*
X103579605Y-97298026D01*
X117605618Y-95806249D02*
G75*
G03X117605618Y-95806249I-127000J0D01*
G74*
G01*
X116670395Y-94998026D02*
X117388815Y-95716446D01*
X117388815Y-95716446D02*
X118466446Y-94638815D01*
X118466446Y-94638815D02*
X117748026Y-93920395D01*
X117029605Y-93201974D02*
X116311185Y-92483554D01*
X116311185Y-92483554D02*
X115233554Y-93561185D01*
X115233554Y-93561185D02*
X115951974Y-94279605D01*
X118720751Y-102628618D02*
G75*
G03X118720751Y-102628618I-127000J0D01*
G74*
G01*
X119401974Y-101820395D02*
X118683554Y-102538815D01*
X118683554Y-102538815D02*
X119761185Y-103616446D01*
X119761185Y-103616446D02*
X120479605Y-102898026D01*
X121198026Y-102179605D02*
X121916446Y-101461185D01*
X121916446Y-101461185D02*
X120838815Y-100383554D01*
X120838815Y-100383554D02*
X120120395Y-101101974D01*
X110733249Y-90071382D02*
G75*
G03X110733249Y-90071382I-127000J0D01*
G74*
G01*
X109798026Y-90879605D02*
X110516446Y-90161185D01*
X110516446Y-90161185D02*
X109438815Y-89083554D01*
X109438815Y-89083554D02*
X108720395Y-89801974D01*
X108001974Y-90520395D02*
X107283554Y-91238815D01*
X107283554Y-91238815D02*
X108361185Y-92316446D01*
X108361185Y-92316446D02*
X109079605Y-91598026D01*
X109976000Y-96438000D02*
G75*
G03X109976000Y-96438000I-127000J0D01*
G74*
G01*
X110992000Y-96438000D02*
X109976000Y-96438000D01*
X109976000Y-96438000D02*
X109976000Y-97962000D01*
X109976000Y-97962000D02*
X110992000Y-97962000D01*
X112008000Y-97962000D02*
X113024000Y-97962000D01*
X113024000Y-97962000D02*
X113024000Y-96438000D01*
X113024000Y-96438000D02*
X112008000Y-96438000D01*
X107398382Y-105893751D02*
G75*
G03X107398382Y-105893751I-127000J0D01*
G74*
G01*
X108079605Y-106701974D02*
X107361185Y-105983554D01*
X107361185Y-105983554D02*
X106283554Y-107061185D01*
X106283554Y-107061185D02*
X107001974Y-107779605D01*
X107720395Y-108498026D02*
X108438815Y-109216446D01*
X108438815Y-109216446D02*
X109516446Y-108138815D01*
X109516446Y-108138815D02*
X108798026Y-107420395D01*
X111676000Y-98638000D02*
G75*
G03X111676000Y-98638000I-127000J0D01*
G74*
G01*
X112692000Y-98638000D02*
X111676000Y-98638000D01*
X111676000Y-98638000D02*
X111676000Y-100162000D01*
X111676000Y-100162000D02*
X112692000Y-100162000D01*
X113708000Y-100162000D02*
X114724000Y-100162000D01*
X114724000Y-100162000D02*
X114724000Y-98638000D01*
X114724000Y-98638000D02*
X113708000Y-98638000D01*
D12*
X117321672Y-48178707D02*
X117345500Y-48202535D01*
X117416983Y-48226362D01*
X117464638Y-48226362D01*
X117536121Y-48202535D01*
X117583776Y-48154880D01*
X117607604Y-48107224D01*
X117631432Y-48011914D01*
X117631432Y-47940431D01*
X117607604Y-47845120D01*
X117583776Y-47797465D01*
X117536121Y-47749810D01*
X117464638Y-47725982D01*
X117416983Y-47725982D01*
X117345500Y-47749810D01*
X117321672Y-47773638D01*
X116892775Y-47892776D02*
X116892775Y-48226362D01*
X117011913Y-47702155D02*
X117131052Y-48059569D01*
X116821292Y-48059569D01*
X116678327Y-47725982D02*
X116368568Y-47725982D01*
X116535361Y-47916603D01*
X116463879Y-47916603D01*
X116416223Y-47940431D01*
X116392396Y-47964259D01*
X116368568Y-48011914D01*
X116368568Y-48131052D01*
X116392396Y-48178707D01*
X116416223Y-48202535D01*
X116463879Y-48226362D01*
X116606844Y-48226362D01*
X116654500Y-48202535D01*
X116678327Y-48178707D01*
X115726362Y-48928328D02*
X115726362Y-48642396D01*
X115726362Y-48785362D02*
X115225982Y-48785362D01*
X115297465Y-48737707D01*
X115345120Y-48690052D01*
X115368948Y-48642396D01*
X115440431Y-49214259D02*
X115416603Y-49166604D01*
X115392776Y-49142776D01*
X115345120Y-49118948D01*
X115321293Y-49118948D01*
X115273638Y-49142776D01*
X115249810Y-49166604D01*
X115225982Y-49214259D01*
X115225982Y-49309569D01*
X115249810Y-49357225D01*
X115273638Y-49381052D01*
X115321293Y-49404880D01*
X115345120Y-49404880D01*
X115392776Y-49381052D01*
X115416603Y-49357225D01*
X115440431Y-49309569D01*
X115440431Y-49214259D01*
X115464259Y-49166604D01*
X115488086Y-49142776D01*
X115535741Y-49118948D01*
X115631052Y-49118948D01*
X115678707Y-49142776D01*
X115702535Y-49166604D01*
X115726362Y-49214259D01*
X115726362Y-49309569D01*
X115702535Y-49357225D01*
X115678707Y-49381052D01*
X115631052Y-49404880D01*
X115535741Y-49404880D01*
X115488086Y-49381052D01*
X115464259Y-49357225D01*
X115440431Y-49309569D01*
X115392776Y-49619328D02*
X115893156Y-49619328D01*
X115416603Y-49619328D02*
X115392776Y-49666983D01*
X115392776Y-49762294D01*
X115416603Y-49809949D01*
X115440431Y-49833777D01*
X115488086Y-49857604D01*
X115631052Y-49857604D01*
X115678707Y-49833777D01*
X115702535Y-49809949D01*
X115726362Y-49762294D01*
X115726362Y-49666983D01*
X115702535Y-49619328D01*
X117321672Y-53678707D02*
X117345500Y-53702535D01*
X117416983Y-53726362D01*
X117464638Y-53726362D01*
X117536121Y-53702535D01*
X117583776Y-53654880D01*
X117607604Y-53607224D01*
X117631432Y-53511914D01*
X117631432Y-53440431D01*
X117607604Y-53345120D01*
X117583776Y-53297465D01*
X117536121Y-53249810D01*
X117464638Y-53225982D01*
X117416983Y-53225982D01*
X117345500Y-53249810D01*
X117321672Y-53273638D01*
X116892775Y-53392776D02*
X116892775Y-53726362D01*
X117011913Y-53202155D02*
X117131052Y-53559569D01*
X116821292Y-53559569D01*
X116654500Y-53273638D02*
X116630672Y-53249810D01*
X116583017Y-53225982D01*
X116463879Y-53225982D01*
X116416223Y-53249810D01*
X116392396Y-53273638D01*
X116368568Y-53321293D01*
X116368568Y-53368948D01*
X116392396Y-53440431D01*
X116678327Y-53726362D01*
X116368568Y-53726362D01*
X115726362Y-56928328D02*
X115726362Y-56642396D01*
X115726362Y-56785362D02*
X115225982Y-56785362D01*
X115297465Y-56737707D01*
X115345120Y-56690052D01*
X115368948Y-56642396D01*
X115440431Y-57214259D02*
X115416603Y-57166604D01*
X115392776Y-57142776D01*
X115345120Y-57118948D01*
X115321293Y-57118948D01*
X115273638Y-57142776D01*
X115249810Y-57166604D01*
X115225982Y-57214259D01*
X115225982Y-57309569D01*
X115249810Y-57357225D01*
X115273638Y-57381052D01*
X115321293Y-57404880D01*
X115345120Y-57404880D01*
X115392776Y-57381052D01*
X115416603Y-57357225D01*
X115440431Y-57309569D01*
X115440431Y-57214259D01*
X115464259Y-57166604D01*
X115488086Y-57142776D01*
X115535741Y-57118948D01*
X115631052Y-57118948D01*
X115678707Y-57142776D01*
X115702535Y-57166604D01*
X115726362Y-57214259D01*
X115726362Y-57309569D01*
X115702535Y-57357225D01*
X115678707Y-57381052D01*
X115631052Y-57404880D01*
X115535741Y-57404880D01*
X115488086Y-57381052D01*
X115464259Y-57357225D01*
X115440431Y-57309569D01*
X115392776Y-57619328D02*
X115893156Y-57619328D01*
X115416603Y-57619328D02*
X115392776Y-57666983D01*
X115392776Y-57762294D01*
X115416603Y-57809949D01*
X115440431Y-57833777D01*
X115488086Y-57857604D01*
X115631052Y-57857604D01*
X115678707Y-57833777D01*
X115702535Y-57809949D01*
X115726362Y-57762294D01*
X115726362Y-57666983D01*
X115702535Y-57619328D01*
X107546672Y-99278707D02*
X107570500Y-99302535D01*
X107641983Y-99326362D01*
X107689638Y-99326362D01*
X107761121Y-99302535D01*
X107808776Y-99254880D01*
X107832604Y-99207224D01*
X107856432Y-99111914D01*
X107856432Y-99040431D01*
X107832604Y-98945120D01*
X107808776Y-98897465D01*
X107761121Y-98849810D01*
X107689638Y-98825982D01*
X107641983Y-98825982D01*
X107570500Y-98849810D01*
X107546672Y-98873638D01*
X107117775Y-98992776D02*
X107117775Y-99326362D01*
X107236913Y-98802155D02*
X107356052Y-99159569D01*
X107046292Y-99159569D01*
X106641223Y-98992776D02*
X106641223Y-99326362D01*
X106760361Y-98802155D02*
X106879500Y-99159569D01*
X106569740Y-99159569D01*
X107546672Y-100101362D02*
X107832604Y-100101362D01*
X107689638Y-100101362D02*
X107689638Y-99600982D01*
X107737293Y-99672465D01*
X107784948Y-99720120D01*
X107832604Y-99743948D01*
X107236913Y-99600982D02*
X107189258Y-99600982D01*
X107141603Y-99624810D01*
X107117775Y-99648638D01*
X107093948Y-99696293D01*
X107070120Y-99791603D01*
X107070120Y-99910741D01*
X107093948Y-100006052D01*
X107117775Y-100053707D01*
X107141603Y-100077535D01*
X107189258Y-100101362D01*
X107236913Y-100101362D01*
X107284569Y-100077535D01*
X107308396Y-100053707D01*
X107332224Y-100006052D01*
X107356052Y-99910741D01*
X107356052Y-99791603D01*
X107332224Y-99696293D01*
X107308396Y-99648638D01*
X107284569Y-99624810D01*
X107236913Y-99600982D01*
X106641223Y-99767776D02*
X106641223Y-100101362D01*
X106855672Y-99767776D02*
X106855672Y-100029880D01*
X106831844Y-100077535D01*
X106784189Y-100101362D01*
X106712706Y-100101362D01*
X106665051Y-100077535D01*
X106641223Y-100053707D01*
X105476092Y-104803821D02*
X105476092Y-104837519D01*
X105509789Y-104904914D01*
X105543487Y-104938611D01*
X105610881Y-104972309D01*
X105678275Y-104972309D01*
X105728822Y-104955460D01*
X105813065Y-104904914D01*
X105863611Y-104854368D01*
X105914158Y-104770124D01*
X105931006Y-104719578D01*
X105931006Y-104652184D01*
X105897309Y-104584789D01*
X105863611Y-104551092D01*
X105796216Y-104517394D01*
X105762519Y-104517394D01*
X105374999Y-104298362D02*
X105139118Y-104534243D01*
X105594032Y-104247816D02*
X105425546Y-104584789D01*
X105206513Y-104365756D01*
X105105421Y-104096178D02*
X105155967Y-104113026D01*
X105189664Y-104113027D01*
X105240211Y-104096178D01*
X105257060Y-104079330D01*
X105273908Y-104028784D01*
X105273908Y-103995086D01*
X105257060Y-103944540D01*
X105189665Y-103877145D01*
X105139118Y-103860296D01*
X105105421Y-103860297D01*
X105054875Y-103877145D01*
X105038027Y-103893993D01*
X105021178Y-103944540D01*
X105021178Y-103978237D01*
X105038027Y-104028784D01*
X105105421Y-104096178D01*
X105122269Y-104146724D01*
X105122270Y-104180421D01*
X105105422Y-104230967D01*
X105038027Y-104298362D01*
X104987481Y-104315211D01*
X104953783Y-104315211D01*
X104903237Y-104298362D01*
X104835843Y-104230967D01*
X104818993Y-104180421D01*
X104818994Y-104146724D01*
X104835842Y-104096178D01*
X104903237Y-104028783D01*
X104953784Y-104011935D01*
X104987480Y-104011935D01*
X105038027Y-104028784D01*
X105060881Y-105831005D02*
X105263065Y-106033190D01*
X105161973Y-105932097D02*
X105515795Y-105578275D01*
X105498946Y-105662519D01*
X105498946Y-105729913D01*
X105515795Y-105780460D01*
X105195670Y-105258150D02*
X105161973Y-105224453D01*
X105111427Y-105207605D01*
X105077729Y-105207605D01*
X105027184Y-105224454D01*
X104942940Y-105274999D01*
X104858697Y-105359243D01*
X104808151Y-105443487D01*
X104791302Y-105494032D01*
X104791302Y-105527730D01*
X104808151Y-105578275D01*
X104841848Y-105611972D01*
X104892394Y-105628822D01*
X104926092Y-105628821D01*
X104976638Y-105611973D01*
X105060882Y-105561427D01*
X105145125Y-105477184D01*
X105195670Y-105392940D01*
X105212519Y-105342394D01*
X105212519Y-105308697D01*
X105195670Y-105258150D01*
X104858697Y-104921177D02*
X104825000Y-104887480D01*
X104774454Y-104870632D01*
X104740756Y-104870632D01*
X104690211Y-104887481D01*
X104605967Y-104938026D01*
X104521724Y-105022269D01*
X104471178Y-105106513D01*
X104454329Y-105157059D01*
X104454329Y-105190757D01*
X104471178Y-105241302D01*
X104504875Y-105274999D01*
X104555421Y-105291849D01*
X104589118Y-105291848D01*
X104639664Y-105275000D01*
X104723908Y-105224454D01*
X104808152Y-105140211D01*
X104858697Y-105055967D01*
X104875545Y-105005421D01*
X104875546Y-104971724D01*
X104858697Y-104921177D01*
X104471178Y-104769540D02*
X104235297Y-105005421D01*
X104437481Y-104803237D02*
X104437481Y-104769540D01*
X104420632Y-104718994D01*
X104370086Y-104668448D01*
X104319540Y-104651599D01*
X104268993Y-104668448D01*
X104083659Y-104853783D01*
X95123907Y-81136128D02*
X95147735Y-81112300D01*
X95171562Y-81040817D01*
X95171562Y-80993162D01*
X95147735Y-80921679D01*
X95100080Y-80874024D01*
X95052424Y-80850196D01*
X94957114Y-80826368D01*
X94885631Y-80826368D01*
X94790320Y-80850196D01*
X94742665Y-80874024D01*
X94695010Y-80921679D01*
X94671182Y-80993162D01*
X94671182Y-81040817D01*
X94695010Y-81112300D01*
X94718838Y-81136128D01*
X94671182Y-81588852D02*
X94671182Y-81350576D01*
X94909459Y-81326748D01*
X94885631Y-81350576D01*
X94861803Y-81398231D01*
X94861803Y-81517369D01*
X94885631Y-81565025D01*
X94909459Y-81588852D01*
X94957114Y-81612680D01*
X95076252Y-81612680D01*
X95123907Y-81588852D01*
X95147735Y-81565025D01*
X95171562Y-81517369D01*
X95171562Y-81398231D01*
X95147735Y-81350576D01*
X95123907Y-81326748D01*
X94671182Y-82065404D02*
X94671182Y-81827128D01*
X94909459Y-81803300D01*
X94885631Y-81827128D01*
X94861803Y-81874783D01*
X94861803Y-81993921D01*
X94885631Y-82041577D01*
X94909459Y-82065404D01*
X94957114Y-82089232D01*
X95076252Y-82089232D01*
X95123907Y-82065404D01*
X95147735Y-82041577D01*
X95171562Y-81993921D01*
X95171562Y-81874783D01*
X95147735Y-81827128D01*
X95123907Y-81803300D01*
X96613072Y-83868562D02*
X96899004Y-83868562D01*
X96756038Y-83868562D02*
X96756038Y-83368182D01*
X96803693Y-83439665D01*
X96851348Y-83487320D01*
X96899004Y-83511148D01*
X96303313Y-83368182D02*
X96255658Y-83368182D01*
X96208003Y-83392010D01*
X96184175Y-83415838D01*
X96160348Y-83463493D01*
X96136520Y-83558803D01*
X96136520Y-83677941D01*
X96160348Y-83773252D01*
X96184175Y-83820907D01*
X96208003Y-83844735D01*
X96255658Y-83868562D01*
X96303313Y-83868562D01*
X96350969Y-83844735D01*
X96374796Y-83820907D01*
X96398624Y-83773252D01*
X96422452Y-83677941D01*
X96422452Y-83558803D01*
X96398624Y-83463493D01*
X96374796Y-83415838D01*
X96350969Y-83392010D01*
X96303313Y-83368182D01*
X95922072Y-83534976D02*
X95922072Y-83868562D01*
X95922072Y-83582631D02*
X95898244Y-83558803D01*
X95850589Y-83534976D01*
X95779106Y-83534976D01*
X95731451Y-83558803D01*
X95707623Y-83606459D01*
X95707623Y-83868562D01*
X104651092Y-94703821D02*
X104651092Y-94737519D01*
X104684789Y-94804914D01*
X104718487Y-94838611D01*
X104785881Y-94872309D01*
X104853275Y-94872309D01*
X104903822Y-94855460D01*
X104988065Y-94804914D01*
X105038611Y-94754368D01*
X105089158Y-94670124D01*
X105106006Y-94619578D01*
X105106006Y-94552184D01*
X105072309Y-94484789D01*
X105038611Y-94451092D01*
X104971216Y-94417394D01*
X104937519Y-94417394D01*
X104549999Y-94198362D02*
X104314118Y-94434243D01*
X104769032Y-94147816D02*
X104600546Y-94484789D01*
X104381513Y-94265756D01*
X104314119Y-93726599D02*
X104482606Y-93895086D01*
X104330967Y-94080422D01*
X104330967Y-94046724D01*
X104314119Y-93996178D01*
X104229876Y-93911935D01*
X104179329Y-93895086D01*
X104145632Y-93895086D01*
X104095086Y-93911935D01*
X104010842Y-93996178D01*
X103993994Y-94046724D01*
X103993993Y-94080421D01*
X104010843Y-94130967D01*
X104095086Y-94215211D01*
X104145632Y-94232060D01*
X104179330Y-94232060D01*
X103106005Y-95114119D02*
X103308190Y-94911935D01*
X103207097Y-95013027D02*
X102853275Y-94659205D01*
X102937519Y-94676054D01*
X103004913Y-94676054D01*
X103055460Y-94659205D01*
X102533150Y-94979330D02*
X102499453Y-95013027D01*
X102482605Y-95063573D01*
X102482605Y-95097271D01*
X102499454Y-95147816D01*
X102549999Y-95232060D01*
X102634243Y-95316303D01*
X102718487Y-95366849D01*
X102769032Y-95383698D01*
X102802730Y-95383698D01*
X102853275Y-95366849D01*
X102886972Y-95333152D01*
X102903822Y-95282606D01*
X102903821Y-95248908D01*
X102886973Y-95198362D01*
X102836427Y-95114118D01*
X102752184Y-95029875D01*
X102667940Y-94979330D01*
X102617394Y-94962481D01*
X102583697Y-94962481D01*
X102533150Y-94979330D01*
X102196177Y-95316303D02*
X102162480Y-95350000D01*
X102145632Y-95400546D01*
X102145632Y-95434244D01*
X102162481Y-95484789D01*
X102213026Y-95569033D01*
X102297269Y-95653276D01*
X102381513Y-95703822D01*
X102432059Y-95720671D01*
X102465757Y-95720671D01*
X102516302Y-95703822D01*
X102549999Y-95670125D01*
X102566849Y-95619579D01*
X102566848Y-95585882D01*
X102550000Y-95535336D01*
X102499454Y-95451092D01*
X102415211Y-95366848D01*
X102330967Y-95316303D01*
X102280421Y-95299455D01*
X102246724Y-95299454D01*
X102196177Y-95316303D01*
X102044540Y-95703822D02*
X102280421Y-95939703D01*
X102078237Y-95737519D02*
X102044540Y-95737519D01*
X101993994Y-95754368D01*
X101943448Y-95804914D01*
X101926599Y-95855460D01*
X101943448Y-95906007D01*
X102128783Y-96091341D01*
X116951092Y-92453820D02*
X116951092Y-92487518D01*
X116984789Y-92554913D01*
X117018487Y-92588610D01*
X117085881Y-92622308D01*
X117153275Y-92622308D01*
X117203822Y-92605459D01*
X117288065Y-92554913D01*
X117338611Y-92504367D01*
X117389158Y-92420123D01*
X117406006Y-92369577D01*
X117406006Y-92302183D01*
X117372309Y-92234788D01*
X117338611Y-92201091D01*
X117271216Y-92167393D01*
X117237519Y-92167393D01*
X116849999Y-91948361D02*
X116614118Y-92184242D01*
X117069032Y-91897815D02*
X116900546Y-92234788D01*
X116681513Y-92015755D01*
X116630967Y-91493446D02*
X116698362Y-91560841D01*
X116715211Y-91611388D01*
X116715211Y-91645085D01*
X116698362Y-91729328D01*
X116647816Y-91813572D01*
X116513027Y-91948361D01*
X116462481Y-91965210D01*
X116428783Y-91965210D01*
X116378237Y-91948361D01*
X116310843Y-91880966D01*
X116293993Y-91830420D01*
X116293994Y-91796723D01*
X116310842Y-91746177D01*
X116395086Y-91661934D01*
X116445632Y-91645085D01*
X116479329Y-91645085D01*
X116529876Y-91661934D01*
X116597270Y-91729328D01*
X116614118Y-91779874D01*
X116614118Y-91813572D01*
X116597270Y-91864118D01*
X115906005Y-92364119D02*
X116108190Y-92161935D01*
X116007097Y-92263027D02*
X115653275Y-91909205D01*
X115737519Y-91926054D01*
X115804913Y-91926054D01*
X115855460Y-91909205D01*
X115333150Y-92229330D02*
X115299453Y-92263027D01*
X115282605Y-92313573D01*
X115282605Y-92347271D01*
X115299454Y-92397816D01*
X115349999Y-92482060D01*
X115434243Y-92566303D01*
X115518487Y-92616849D01*
X115569032Y-92633698D01*
X115602730Y-92633698D01*
X115653275Y-92616849D01*
X115686972Y-92583152D01*
X115703822Y-92532606D01*
X115703821Y-92498908D01*
X115686973Y-92448362D01*
X115636427Y-92364118D01*
X115552184Y-92279875D01*
X115467940Y-92229330D01*
X115417394Y-92212481D01*
X115383697Y-92212481D01*
X115333150Y-92229330D01*
X114996177Y-92566303D02*
X114962480Y-92600000D01*
X114945632Y-92650546D01*
X114945632Y-92684244D01*
X114962481Y-92734789D01*
X115013026Y-92819033D01*
X115097269Y-92903276D01*
X115181513Y-92953822D01*
X115232059Y-92970671D01*
X115265757Y-92970671D01*
X115316302Y-92953822D01*
X115349999Y-92920125D01*
X115366849Y-92869579D01*
X115366848Y-92835882D01*
X115350000Y-92785336D01*
X115299454Y-92701092D01*
X115215211Y-92616848D01*
X115130967Y-92566303D01*
X115080421Y-92549455D01*
X115046724Y-92549454D01*
X114996177Y-92566303D01*
X114844540Y-92953822D02*
X115080421Y-93189703D01*
X114878237Y-92987519D02*
X114844540Y-92987519D01*
X114793994Y-93004368D01*
X114743448Y-93054914D01*
X114726599Y-93105460D01*
X114743448Y-93156007D01*
X114928783Y-93341341D01*
X121051092Y-100053821D02*
X121051092Y-100087519D01*
X121084789Y-100154914D01*
X121118487Y-100188611D01*
X121185881Y-100222309D01*
X121253275Y-100222309D01*
X121303822Y-100205460D01*
X121388065Y-100154914D01*
X121438611Y-100104368D01*
X121489158Y-100020124D01*
X121506006Y-99969578D01*
X121506006Y-99902184D01*
X121472309Y-99834789D01*
X121438611Y-99801092D01*
X121371216Y-99767394D01*
X121337519Y-99767394D01*
X120949999Y-99548362D02*
X120714118Y-99784243D01*
X121169032Y-99497816D02*
X121000546Y-99834789D01*
X120781513Y-99615756D01*
X120916303Y-99278783D02*
X120680421Y-99042901D01*
X120478237Y-99548362D01*
X119756005Y-100714118D02*
X119958190Y-100511934D01*
X119857097Y-100613026D02*
X119503275Y-100259204D01*
X119587519Y-100276053D01*
X119654913Y-100276053D01*
X119705460Y-100259204D01*
X119183150Y-100579329D02*
X119149453Y-100613026D01*
X119132605Y-100663572D01*
X119132605Y-100697270D01*
X119149454Y-100747815D01*
X119199999Y-100832059D01*
X119284243Y-100916302D01*
X119368487Y-100966848D01*
X119419032Y-100983697D01*
X119452730Y-100983697D01*
X119503275Y-100966848D01*
X119536972Y-100933151D01*
X119553822Y-100882605D01*
X119553821Y-100848907D01*
X119536973Y-100798361D01*
X119486427Y-100714117D01*
X119402184Y-100629874D01*
X119317940Y-100579329D01*
X119267394Y-100562480D01*
X119233697Y-100562480D01*
X119183150Y-100579329D01*
X118846177Y-100916302D02*
X118812480Y-100949999D01*
X118795632Y-101000545D01*
X118795632Y-101034243D01*
X118812481Y-101084788D01*
X118863026Y-101169032D01*
X118947269Y-101253275D01*
X119031513Y-101303821D01*
X119082059Y-101320670D01*
X119115757Y-101320670D01*
X119166302Y-101303821D01*
X119199999Y-101270124D01*
X119216849Y-101219578D01*
X119216848Y-101185881D01*
X119200000Y-101135335D01*
X119149454Y-101051091D01*
X119065211Y-100966847D01*
X118980967Y-100916302D01*
X118930421Y-100899454D01*
X118896724Y-100899453D01*
X118846177Y-100916302D01*
X118694540Y-101303821D02*
X118930421Y-101539702D01*
X118728237Y-101337518D02*
X118694540Y-101337518D01*
X118643994Y-101354367D01*
X118593448Y-101404913D01*
X118576599Y-101455459D01*
X118593448Y-101506006D01*
X118778783Y-101691340D01*
X111151092Y-90253821D02*
X111151092Y-90287519D01*
X111184789Y-90354914D01*
X111218487Y-90388611D01*
X111285881Y-90422309D01*
X111353275Y-90422309D01*
X111403822Y-90405460D01*
X111488065Y-90354914D01*
X111538611Y-90304368D01*
X111589158Y-90220124D01*
X111606006Y-90169578D01*
X111606006Y-90102184D01*
X111572309Y-90034789D01*
X111538611Y-90001092D01*
X111471216Y-89967394D01*
X111437519Y-89967394D01*
X111049999Y-89748362D02*
X110814118Y-89984243D01*
X111269032Y-89697816D02*
X111100546Y-90034789D01*
X110881513Y-89815756D01*
X110611935Y-89782059D02*
X110544540Y-89714664D01*
X110527691Y-89664119D01*
X110527691Y-89630421D01*
X110544540Y-89546178D01*
X110595086Y-89461935D01*
X110729875Y-89327145D01*
X110780421Y-89310297D01*
X110814118Y-89310296D01*
X110864665Y-89327145D01*
X110932060Y-89394540D01*
X110948908Y-89445086D01*
X110948908Y-89478784D01*
X110932060Y-89529330D01*
X110847816Y-89613573D01*
X110797270Y-89630421D01*
X110763572Y-89630421D01*
X110713027Y-89613572D01*
X110645633Y-89546178D01*
X110628783Y-89495632D01*
X110628784Y-89461935D01*
X110645632Y-89411389D01*
X110106005Y-91664120D02*
X110308190Y-91461936D01*
X110207097Y-91563028D02*
X109853275Y-91209206D01*
X109937519Y-91226055D01*
X110004913Y-91226055D01*
X110055460Y-91209206D01*
X109533150Y-91529331D02*
X109499453Y-91563028D01*
X109482605Y-91613574D01*
X109482605Y-91647272D01*
X109499454Y-91697817D01*
X109549999Y-91782061D01*
X109634243Y-91866304D01*
X109718487Y-91916850D01*
X109769032Y-91933699D01*
X109802730Y-91933699D01*
X109853275Y-91916850D01*
X109886972Y-91883153D01*
X109903822Y-91832607D01*
X109903821Y-91798909D01*
X109886973Y-91748363D01*
X109836427Y-91664119D01*
X109752184Y-91579876D01*
X109667940Y-91529331D01*
X109617394Y-91512482D01*
X109583697Y-91512482D01*
X109533150Y-91529331D01*
X109196177Y-91866304D02*
X109162480Y-91900001D01*
X109145632Y-91950547D01*
X109145632Y-91984245D01*
X109162481Y-92034790D01*
X109213026Y-92119034D01*
X109297269Y-92203277D01*
X109381513Y-92253823D01*
X109432059Y-92270672D01*
X109465757Y-92270672D01*
X109516302Y-92253823D01*
X109549999Y-92220126D01*
X109566849Y-92169580D01*
X109566848Y-92135883D01*
X109550000Y-92085337D01*
X109499454Y-92001093D01*
X109415211Y-91916849D01*
X109330967Y-91866304D01*
X109280421Y-91849456D01*
X109246724Y-91849455D01*
X109196177Y-91866304D01*
X109044540Y-92253823D02*
X109280421Y-92489704D01*
X109078237Y-92287520D02*
X109044540Y-92287520D01*
X108993994Y-92304369D01*
X108943448Y-92354915D01*
X108926599Y-92405461D01*
X108943448Y-92456008D01*
X109128783Y-92641342D01*
X113589259Y-96583017D02*
X113589259Y-96416224D01*
X113851362Y-96416224D02*
X113350982Y-96416224D01*
X113350982Y-96654500D01*
X113589259Y-97011914D02*
X113613086Y-97083397D01*
X113636914Y-97107225D01*
X113684569Y-97131053D01*
X113756052Y-97131053D01*
X113803707Y-97107225D01*
X113827535Y-97083397D01*
X113851362Y-97035742D01*
X113851362Y-96845121D01*
X113350982Y-96845121D01*
X113350982Y-97011914D01*
X113374810Y-97059570D01*
X113398638Y-97083397D01*
X113446293Y-97107225D01*
X113493948Y-97107225D01*
X113541603Y-97083397D01*
X113565431Y-97059570D01*
X113589259Y-97011914D01*
X113589259Y-96845121D01*
X113350982Y-97297846D02*
X113350982Y-97607605D01*
X113541603Y-97440812D01*
X113541603Y-97512294D01*
X113565431Y-97559950D01*
X113589259Y-97583777D01*
X113636914Y-97607605D01*
X113756052Y-97607605D01*
X113803707Y-97583777D01*
X113827535Y-97559950D01*
X113851362Y-97512294D01*
X113851362Y-97369329D01*
X113827535Y-97321673D01*
X113803707Y-97297846D01*
X112591381Y-95864259D02*
X112758174Y-95864259D01*
X112758174Y-96126362D02*
X112758174Y-95625982D01*
X112519898Y-95625982D01*
X112329277Y-95864259D02*
X112162484Y-95864259D01*
X112091001Y-96126362D02*
X112329277Y-96126362D01*
X112329277Y-95625982D01*
X112091001Y-95625982D01*
X111590620Y-96126362D02*
X111757414Y-95888086D01*
X111876552Y-96126362D02*
X111876552Y-95625982D01*
X111685931Y-95625982D01*
X111638276Y-95649810D01*
X111614448Y-95673638D01*
X111590620Y-95721293D01*
X111590620Y-95792776D01*
X111614448Y-95840431D01*
X111638276Y-95864259D01*
X111685931Y-95888086D01*
X111876552Y-95888086D01*
X111090240Y-96126362D02*
X111257034Y-95888086D01*
X111376172Y-96126362D02*
X111376172Y-95625982D01*
X111185551Y-95625982D01*
X111137896Y-95649810D01*
X111114068Y-95673638D01*
X111090240Y-95721293D01*
X111090240Y-95792776D01*
X111114068Y-95840431D01*
X111137896Y-95864259D01*
X111185551Y-95888086D01*
X111376172Y-95888086D01*
X110875792Y-96126362D02*
X110875792Y-95625982D01*
X110708999Y-95625982D02*
X110423067Y-95625982D01*
X110566033Y-96126362D02*
X110566033Y-95625982D01*
X110256274Y-95864259D02*
X110089481Y-95864259D01*
X110017998Y-96126362D02*
X110256274Y-96126362D01*
X110256274Y-95625982D01*
X110017998Y-95625982D01*
X110326092Y-109103821D02*
X110326092Y-109137519D01*
X110359789Y-109204914D01*
X110393487Y-109238611D01*
X110460881Y-109272309D01*
X110528275Y-109272309D01*
X110578822Y-109255460D01*
X110663065Y-109204914D01*
X110713611Y-109154368D01*
X110764158Y-109070124D01*
X110781006Y-109019578D01*
X110781006Y-108952184D01*
X110747309Y-108884789D01*
X110713611Y-108851092D01*
X110646216Y-108817394D01*
X110612519Y-108817394D01*
X110326092Y-108463572D02*
X110494579Y-108632059D01*
X110342940Y-108817395D01*
X110342940Y-108783697D01*
X110326092Y-108733151D01*
X110241849Y-108648908D01*
X110191302Y-108632059D01*
X110157605Y-108632060D01*
X110107059Y-108648908D01*
X110022816Y-108733151D01*
X110005967Y-108783697D01*
X110005967Y-108817394D01*
X110022816Y-108867940D01*
X110107060Y-108952184D01*
X110157605Y-108969033D01*
X110191303Y-108969033D01*
X110090211Y-108227691D02*
X110056513Y-108193993D01*
X110005967Y-108177145D01*
X109972269Y-108177145D01*
X109921724Y-108193994D01*
X109837481Y-108244540D01*
X109753237Y-108328783D01*
X109702691Y-108413027D01*
X109685842Y-108463572D01*
X109685842Y-108497270D01*
X109702691Y-108547816D01*
X109736389Y-108581513D01*
X109786935Y-108598362D01*
X109820632Y-108598362D01*
X109871178Y-108581513D01*
X109955422Y-108530967D01*
X110039665Y-108446724D01*
X110090211Y-108362481D01*
X110107059Y-108311935D01*
X110107060Y-108278237D01*
X110090211Y-108227691D01*
X109785881Y-109756005D02*
X109988065Y-109958190D01*
X109886973Y-109857097D02*
X110240795Y-109503275D01*
X110223946Y-109587519D01*
X110223946Y-109654913D01*
X110240795Y-109705460D01*
X109920670Y-109183150D02*
X109886973Y-109149453D01*
X109836427Y-109132605D01*
X109802729Y-109132605D01*
X109752184Y-109149454D01*
X109667940Y-109199999D01*
X109583697Y-109284243D01*
X109533151Y-109368487D01*
X109516302Y-109419032D01*
X109516302Y-109452730D01*
X109533151Y-109503275D01*
X109566848Y-109536972D01*
X109617394Y-109553822D01*
X109651092Y-109553821D01*
X109701638Y-109536973D01*
X109785882Y-109486427D01*
X109870125Y-109402184D01*
X109920670Y-109317940D01*
X109937519Y-109267394D01*
X109937519Y-109233697D01*
X109920670Y-109183150D01*
X109583697Y-108846177D02*
X109550000Y-108812480D01*
X109499454Y-108795632D01*
X109465756Y-108795632D01*
X109415211Y-108812481D01*
X109330967Y-108863026D01*
X109246724Y-108947269D01*
X109196178Y-109031513D01*
X109179329Y-109082059D01*
X109179329Y-109115757D01*
X109196178Y-109166302D01*
X109229875Y-109199999D01*
X109280421Y-109216849D01*
X109314118Y-109216848D01*
X109364664Y-109200000D01*
X109448908Y-109149454D01*
X109533152Y-109065211D01*
X109583697Y-108980967D01*
X109600545Y-108930421D01*
X109600546Y-108896724D01*
X109583697Y-108846177D01*
X109196178Y-108694540D02*
X108960297Y-108930421D01*
X109162481Y-108728237D02*
X109162481Y-108694540D01*
X109145632Y-108643994D01*
X109095086Y-108593448D01*
X109044540Y-108576599D01*
X108993993Y-108593448D01*
X108808659Y-108778783D01*
X116396672Y-99203707D02*
X116420500Y-99227535D01*
X116491983Y-99251362D01*
X116539638Y-99251362D01*
X116611121Y-99227535D01*
X116658776Y-99179880D01*
X116682604Y-99132224D01*
X116706432Y-99036914D01*
X116706432Y-98965431D01*
X116682604Y-98870120D01*
X116658776Y-98822465D01*
X116611121Y-98774810D01*
X116539638Y-98750982D01*
X116491983Y-98750982D01*
X116420500Y-98774810D01*
X116396672Y-98798638D01*
X115943948Y-98750982D02*
X116182224Y-98750982D01*
X116206052Y-98989259D01*
X116182224Y-98965431D01*
X116134569Y-98941603D01*
X116015431Y-98941603D01*
X115967775Y-98965431D01*
X115943948Y-98989259D01*
X115920120Y-99036914D01*
X115920120Y-99156052D01*
X115943948Y-99203707D01*
X115967775Y-99227535D01*
X116015431Y-99251362D01*
X116134569Y-99251362D01*
X116182224Y-99227535D01*
X116206052Y-99203707D01*
X115443568Y-99251362D02*
X115729500Y-99251362D01*
X115586534Y-99251362D02*
X115586534Y-98750982D01*
X115634189Y-98822465D01*
X115681844Y-98870120D01*
X115729500Y-98893948D01*
X116446672Y-100051362D02*
X116732604Y-100051362D01*
X116589638Y-100051362D02*
X116589638Y-99550982D01*
X116637293Y-99622465D01*
X116684948Y-99670120D01*
X116732604Y-99693948D01*
X116136913Y-99550982D02*
X116089258Y-99550982D01*
X116041603Y-99574810D01*
X116017775Y-99598638D01*
X115993948Y-99646293D01*
X115970120Y-99741603D01*
X115970120Y-99860741D01*
X115993948Y-99956052D01*
X116017775Y-100003707D01*
X116041603Y-100027535D01*
X116089258Y-100051362D01*
X116136913Y-100051362D01*
X116184569Y-100027535D01*
X116208396Y-100003707D01*
X116232224Y-99956052D01*
X116256052Y-99860741D01*
X116256052Y-99741603D01*
X116232224Y-99646293D01*
X116208396Y-99598638D01*
X116184569Y-99574810D01*
X116136913Y-99550982D01*
X115541223Y-99717776D02*
X115541223Y-100051362D01*
X115755672Y-99717776D02*
X115755672Y-99979880D01*
X115731844Y-100027535D01*
X115684189Y-100051362D01*
X115612706Y-100051362D01*
X115565051Y-100027535D01*
X115541223Y-100003707D01*
M02*
