# Supplementary material for: DStat: A Versatile, Open-Source Potentiostat for Electroanalysis and Integration
Source: PLoS One. 2015 Oct 28;10(10):e0140349. doi: 10.1371/journal.pone.0140349 (PMC4624907; doi:10.1371/journal.pone.0140349)
Supplement: S1 File — Electronics manufacturing files, software and firmware source code, and documentation for DStat construction and operation. The most recent version can be retrieved from http://microfluidics.utoronto.ca/dstat. (ZIP) [file pone.0140349.s007.zip › DStat/dstat-hardware.git/gbr/dstat-mainboard-Edge_Cuts.gbr]

%TF.FileFunction,Profile,NP*%
%FSLAX46Y46*%
G04 Gerber Fmt 4.6, Leading zero omitted, Abs format (unit mm)*
G04 Created by KiCad (PCBNEW (2014-09-26 BZR 5151)-product) date Thursday, November 20, 2014 'pmt' 07:02:35 pm*
%MOMM*%
G01*
G04 APERTURE LIST*
%ADD10C,0.150000*%
%ADD11C,0.100000*%
G04 APERTURE END LIST*
D10*
D11*
X166300000Y-43400000D02*
X166300000Y-123400000D01*
X86300000Y-123400000D02*
X86300000Y-43400000D01*
X166300000Y-123400000D02*
X86300000Y-123400000D01*
X86300000Y-43400000D02*
X166300000Y-43400000D01*
M02*
