# Supplementary material for: DStat: A Versatile, Open-Source Potentiostat for Electroanalysis and Integration
Source: PLoS One. 2015 Oct 28;10(10):e0140349. doi: 10.1371/journal.pone.0140349 (PMC4624907; doi:10.1371/journal.pone.0140349)
Supplement: S1 File — Electronics manufacturing files, software and firmware source code, and documentation for DStat construction and operation. The most recent version can be retrieved from http://microfluidics.utoronto.ca/dstat. (ZIP) [file pone.0140349.s007.zip › DStat/dstat-hardware.git/gbr/dstat-mainboard-F_Cu.gtl]

%TF.FileFunction,Copper,L1,Top,Signal*%
%FSLAX46Y46*%
G04 Gerber Fmt 4.6, Leading zero omitted, Abs format (unit mm)*
G04 Created by KiCad (PCBNEW (2014-09-26 BZR 5151)-product) date Thursday, November 20, 2014 'pmt' 07:02:35 pm*
%MOMM*%
G01*
G04 APERTURE LIST*
%ADD10C,0.150000*%
%ADD11R,1.000760X0.599440*%
%ADD12R,1.800000X0.400000*%
%ADD13O,3.014980X1.506220*%
%ADD14R,2.301240X0.500380*%
%ADD15R,2.499360X1.998980*%
%ADD16R,1.470660X0.419100*%
%ADD17R,1.270000X0.406400*%
%ADD18R,0.701040X1.000760*%
%ADD19R,0.762000X0.508000*%
%ADD20R,0.508000X0.762000*%
%ADD21R,1.270000X0.635000*%
%ADD22R,0.635000X1.270000*%
%ADD23R,1.998980X2.999740*%
%ADD24R,2.032000X1.524000*%
%ADD25R,1.524000X2.032000*%
%ADD26R,0.889000X1.397000*%
%ADD27R,1.397000X0.889000*%
%ADD28R,1.524000X1.524000*%
%ADD29C,1.524000*%
%ADD30R,2.100580X5.600700*%
%ADD31C,0.508000*%
%ADD32C,0.127000*%
%ADD33C,0.250000*%
%ADD34C,0.130000*%
%ADD35C,0.200000*%
%ADD36C,0.203200*%
%ADD37C,0.300000*%
G04 APERTURE END LIST*
D10*
D11*
X150093360Y-89622500D03*
X152206640Y-90575000D03*
X150093360Y-91527500D03*
X135993360Y-91447500D03*
X138106640Y-92400000D03*
X135993360Y-93352500D03*
D12*
X126550000Y-57075000D03*
X126550000Y-56425000D03*
X126550000Y-55775000D03*
X126550000Y-55125000D03*
X126550000Y-54475000D03*
X126550000Y-53825000D03*
X126550000Y-53175000D03*
X126550000Y-52525000D03*
X126550000Y-51875000D03*
X126550000Y-51225000D03*
X120150000Y-51225000D03*
X120150000Y-51875000D03*
X120150000Y-52525000D03*
X120150000Y-53175000D03*
X120150000Y-53825000D03*
X120150000Y-54475000D03*
X120150000Y-55125000D03*
X120150000Y-55775000D03*
X120150000Y-56425000D03*
X120150000Y-57075000D03*
D13*
X160900000Y-63870000D03*
X160900000Y-61330000D03*
D14*
X94749320Y-79799800D03*
X94749320Y-80599900D03*
X94749320Y-81400000D03*
X94749320Y-82200100D03*
X94749320Y-83000200D03*
D15*
X94650260Y-76949920D03*
X89151160Y-76949920D03*
X94650260Y-85850080D03*
X89151160Y-85850080D03*
D16*
X148849080Y-66225120D03*
X148849080Y-65574880D03*
X148849080Y-64924640D03*
X148849080Y-64274400D03*
X143256000Y-68165680D03*
X148849080Y-68175840D03*
X148849080Y-67525600D03*
X148849080Y-66875360D03*
X143250920Y-63624160D03*
X143250920Y-64274400D03*
X143250920Y-64924640D03*
X143250920Y-65574880D03*
X143250920Y-66225120D03*
X143250920Y-66875360D03*
X148849080Y-63624160D03*
X143256000Y-67525600D03*
X160649080Y-82950000D03*
X160649080Y-82299760D03*
X160649080Y-81649520D03*
X160649080Y-80999280D03*
X155050920Y-80999280D03*
X160649080Y-84900720D03*
X160649080Y-84250480D03*
X160649080Y-83600240D03*
X155050920Y-81649520D03*
X155050920Y-82299760D03*
X155050920Y-82950000D03*
X155050920Y-83600240D03*
X155050920Y-84250480D03*
X155050920Y-84900720D03*
D17*
X147077500Y-107422100D03*
X147077500Y-108069800D03*
X147077500Y-108730200D03*
X147077500Y-109377900D03*
X151522500Y-109377900D03*
X151522500Y-108730200D03*
X151522500Y-108069800D03*
X151522500Y-107422100D03*
X132577500Y-104422100D03*
X132577500Y-105069800D03*
X132577500Y-105730200D03*
X132577500Y-106377900D03*
X137022500Y-106377900D03*
X137022500Y-105730200D03*
X137022500Y-105069800D03*
X137022500Y-104422100D03*
X135077500Y-95172100D03*
X135077500Y-95819800D03*
X135077500Y-96480200D03*
X135077500Y-97127900D03*
X139522500Y-97127900D03*
X139522500Y-96480200D03*
X139522500Y-95819800D03*
X139522500Y-95172100D03*
D18*
X101652500Y-82670000D03*
X100700000Y-82670000D03*
X99747500Y-82670000D03*
X99747500Y-80130000D03*
X100700000Y-80130000D03*
X101652500Y-80130000D03*
D19*
X158820000Y-94852500D03*
X158820000Y-92947500D03*
X156280000Y-94852500D03*
X158820000Y-93900000D03*
X156280000Y-92947500D03*
D20*
X159652500Y-69280000D03*
X157747500Y-69280000D03*
X159652500Y-71820000D03*
X158700000Y-69280000D03*
X157747500Y-71820000D03*
D19*
X117530000Y-77197500D03*
X117530000Y-79102500D03*
X120070000Y-77197500D03*
X117530000Y-78150000D03*
X120070000Y-79102500D03*
D21*
X148806000Y-94895000D03*
X148806000Y-96165000D03*
X148806000Y-97435000D03*
X148806000Y-98705000D03*
X154394000Y-98705000D03*
X154394000Y-97435000D03*
X154394000Y-96165000D03*
X154394000Y-94895000D03*
D22*
X151555000Y-76606000D03*
X150285000Y-76606000D03*
X149015000Y-76606000D03*
X147745000Y-76606000D03*
X147745000Y-82194000D03*
X149015000Y-82194000D03*
X150285000Y-82194000D03*
X151555000Y-82194000D03*
D21*
X129756000Y-76745000D03*
X129756000Y-78015000D03*
X129756000Y-79285000D03*
X129756000Y-80555000D03*
X135344000Y-80555000D03*
X135344000Y-79285000D03*
X135344000Y-78015000D03*
X135344000Y-76745000D03*
D23*
X148999740Y-56300000D03*
X143000260Y-56300000D03*
X148999740Y-60700000D03*
X143000260Y-60700000D03*
D24*
X146600000Y-96949000D03*
X146600000Y-100251000D03*
D25*
X128599000Y-61350000D03*
X131901000Y-61350000D03*
D24*
X104050000Y-76751000D03*
X104050000Y-73449000D03*
D26*
X162247500Y-71550000D03*
X164152500Y-71550000D03*
X152097500Y-62900000D03*
X154002500Y-62900000D03*
X123847500Y-47650000D03*
X125752500Y-47650000D03*
X152097500Y-64650000D03*
X154002500Y-64650000D03*
X152097500Y-68400000D03*
X154002500Y-68400000D03*
X152097500Y-66650000D03*
X154002500Y-66650000D03*
D27*
X143300000Y-71352500D03*
X143300000Y-69447500D03*
X159700000Y-67452500D03*
X159700000Y-65547500D03*
X116900000Y-64647500D03*
X116900000Y-66552500D03*
D26*
X146947500Y-84150000D03*
X148852500Y-84150000D03*
X160347500Y-94900000D03*
X162252500Y-94900000D03*
D27*
X114800000Y-64647500D03*
X114800000Y-66552500D03*
X157600000Y-96847500D03*
X157600000Y-98752500D03*
X119000000Y-64647500D03*
X119000000Y-66552500D03*
D26*
X133597500Y-56000000D03*
X135502500Y-56000000D03*
D27*
X131550000Y-54077500D03*
X131550000Y-52172500D03*
D26*
X133547500Y-54200000D03*
X135452500Y-54200000D03*
D27*
X131900000Y-65952500D03*
X131900000Y-64047500D03*
D26*
X135552500Y-58250000D03*
X133647500Y-58250000D03*
D27*
X129475000Y-54077500D03*
X129475000Y-52172500D03*
X128600000Y-65852500D03*
X128600000Y-63947500D03*
D26*
X128597500Y-56900000D03*
X130502500Y-56900000D03*
X128597500Y-58900000D03*
X130502500Y-58900000D03*
X126252500Y-60900000D03*
X124347500Y-60900000D03*
X126252500Y-58900000D03*
X124347500Y-58900000D03*
X123847500Y-49650000D03*
X125752500Y-49650000D03*
D27*
X137450000Y-69547500D03*
X137450000Y-71452500D03*
D26*
X135352500Y-51700000D03*
X133447500Y-51700000D03*
D27*
X139450000Y-69547500D03*
X139450000Y-71452500D03*
X137660000Y-62352500D03*
X137660000Y-60447500D03*
X140200000Y-62352500D03*
X140200000Y-60447500D03*
X150800000Y-70447500D03*
X150800000Y-72352500D03*
X149050000Y-70447500D03*
X149050000Y-72352500D03*
D26*
X129847500Y-74900000D03*
X131752500Y-74900000D03*
D27*
X127800000Y-78197500D03*
X127800000Y-80102500D03*
X113150000Y-76752500D03*
X113150000Y-74847500D03*
X115150000Y-76752500D03*
X115150000Y-74847500D03*
D26*
X100252500Y-76900000D03*
X98347500Y-76900000D03*
D27*
X98300000Y-86852500D03*
X98300000Y-84947500D03*
D26*
X152947500Y-86200000D03*
X154852500Y-86200000D03*
X94097500Y-91400000D03*
X96002500Y-91400000D03*
X94097500Y-88900000D03*
X96002500Y-88900000D03*
X120752500Y-80900000D03*
X118847500Y-80900000D03*
D27*
X123800000Y-77352500D03*
X123800000Y-75447500D03*
D26*
X139597500Y-91400000D03*
X141502500Y-91400000D03*
D27*
X154400000Y-93352500D03*
X154400000Y-91447500D03*
X153800000Y-107197500D03*
X153800000Y-109102500D03*
X151800000Y-112602500D03*
X151800000Y-110697500D03*
X155800000Y-112602500D03*
X155800000Y-110697500D03*
X153800000Y-112602500D03*
X153800000Y-110697500D03*
D26*
X148347500Y-111150000D03*
X150252500Y-111150000D03*
D27*
X151550000Y-105852500D03*
X151550000Y-103947500D03*
D26*
X143097500Y-106900000D03*
X145002500Y-106900000D03*
X146252500Y-110900000D03*
X144347500Y-110900000D03*
X139847500Y-106900000D03*
X141752500Y-106900000D03*
X143097500Y-108900000D03*
X145002500Y-108900000D03*
D27*
X133200000Y-94947500D03*
X133200000Y-96852500D03*
D26*
X133097500Y-98450000D03*
X135002500Y-98450000D03*
D27*
X141550000Y-95352500D03*
X141550000Y-93447500D03*
X142050000Y-97197500D03*
X142050000Y-99102500D03*
X144050000Y-97197500D03*
X144050000Y-99102500D03*
X139100000Y-104802500D03*
X139100000Y-102897500D03*
D26*
X132597500Y-102650000D03*
X134502500Y-102650000D03*
X132597500Y-100650000D03*
X134502500Y-100650000D03*
X138847500Y-108900000D03*
X140752500Y-108900000D03*
D28*
X94070000Y-109340000D03*
D29*
X91530000Y-109340000D03*
X94070000Y-106800000D03*
X91530000Y-106800000D03*
X94070000Y-104260000D03*
X91530000Y-104260000D03*
D28*
X92020000Y-119970000D03*
D29*
X92020000Y-117430000D03*
X104720000Y-119970000D03*
X94560000Y-117430000D03*
X107260000Y-119970000D03*
X97100000Y-117430000D03*
X109800000Y-119970000D03*
X99640000Y-117430000D03*
X112340000Y-119970000D03*
X102180000Y-117430000D03*
X114880000Y-119970000D03*
X104720000Y-117430000D03*
X117420000Y-119970000D03*
X107260000Y-117430000D03*
X119960000Y-119970000D03*
X109800000Y-117430000D03*
X122500000Y-119970000D03*
X112340000Y-117430000D03*
X125040000Y-119970000D03*
X114880000Y-117430000D03*
X127580000Y-119970000D03*
X117420000Y-117430000D03*
X130120000Y-119970000D03*
X119960000Y-117430000D03*
X122500000Y-117430000D03*
X132660000Y-119970000D03*
X125040000Y-117430000D03*
X130120000Y-117430000D03*
X132660000Y-117430000D03*
X135200000Y-117430000D03*
X137740000Y-117430000D03*
X135200000Y-119970000D03*
X137740000Y-119970000D03*
X94560000Y-119970000D03*
X97100000Y-119970000D03*
X99640000Y-119970000D03*
X102180000Y-119970000D03*
X140280000Y-119970000D03*
X140280000Y-117430000D03*
X127580000Y-117430000D03*
D30*
X112200000Y-48051140D03*
X112200000Y-57748860D03*
D28*
X89160000Y-59070000D03*
D29*
X89160000Y-56530000D03*
X91700000Y-59070000D03*
X91700000Y-56530000D03*
X94240000Y-59070000D03*
X94240000Y-56530000D03*
D28*
X163000000Y-86000000D03*
X163100000Y-83100000D03*
X163100000Y-78700000D03*
X163000000Y-92600000D03*
X163125000Y-73950000D03*
D10*
G36*
X112106717Y-108807486D02*
X113328032Y-110028801D01*
X113040663Y-110316170D01*
X111819348Y-109094855D01*
X112106717Y-108807486D01*
X112106717Y-108807486D01*
G37*
G36*
X121816170Y-97959337D02*
X120594855Y-99180652D01*
X120307486Y-98893283D01*
X121528801Y-97671968D01*
X121816170Y-97959337D01*
X121816170Y-97959337D01*
G37*
G36*
X110393283Y-90692514D02*
X109171968Y-89471199D01*
X109459337Y-89183830D01*
X110680652Y-90405145D01*
X110393283Y-90692514D01*
X110393283Y-90692514D01*
G37*
G36*
X102192514Y-100606717D02*
X100971199Y-101828032D01*
X100683830Y-101540663D01*
X101905145Y-100319348D01*
X102192514Y-100606717D01*
X102192514Y-100606717D01*
G37*
G36*
X112672473Y-108241730D02*
X113893788Y-109463045D01*
X113606419Y-109750414D01*
X112385104Y-108529099D01*
X112672473Y-108241730D01*
X112672473Y-108241730D01*
G37*
G36*
X121250414Y-97393581D02*
X120029099Y-98614896D01*
X119741730Y-98327527D01*
X120963045Y-97106212D01*
X121250414Y-97393581D01*
X121250414Y-97393581D01*
G37*
G36*
X109827527Y-91258270D02*
X108606212Y-90036955D01*
X108893581Y-89749586D01*
X110114896Y-90970901D01*
X109827527Y-91258270D01*
X109827527Y-91258270D01*
G37*
G36*
X102758270Y-101172473D02*
X101536955Y-102393788D01*
X101249586Y-102106419D01*
X102470901Y-100885104D01*
X102758270Y-101172473D01*
X102758270Y-101172473D01*
G37*
G36*
X113238229Y-107675974D02*
X114459544Y-108897289D01*
X114172175Y-109184658D01*
X112950860Y-107963343D01*
X113238229Y-107675974D01*
X113238229Y-107675974D01*
G37*
G36*
X120684658Y-96827825D02*
X119463343Y-98049140D01*
X119175974Y-97761771D01*
X120397289Y-96540456D01*
X120684658Y-96827825D01*
X120684658Y-96827825D01*
G37*
G36*
X109261771Y-91824026D02*
X108040456Y-90602711D01*
X108327825Y-90315342D01*
X109549140Y-91536657D01*
X109261771Y-91824026D01*
X109261771Y-91824026D01*
G37*
G36*
X103324026Y-101738229D02*
X102102711Y-102959544D01*
X101815342Y-102672175D01*
X103036657Y-101450860D01*
X103324026Y-101738229D01*
X103324026Y-101738229D01*
G37*
G36*
X113803985Y-107110217D02*
X115025300Y-108331532D01*
X114737931Y-108618901D01*
X113516616Y-107397586D01*
X113803985Y-107110217D01*
X113803985Y-107110217D01*
G37*
G36*
X120118901Y-96262069D02*
X118897586Y-97483384D01*
X118610217Y-97196015D01*
X119831532Y-95974700D01*
X120118901Y-96262069D01*
X120118901Y-96262069D01*
G37*
G36*
X108696015Y-92389783D02*
X107474700Y-91168468D01*
X107762069Y-90881099D01*
X108983384Y-92102414D01*
X108696015Y-92389783D01*
X108696015Y-92389783D01*
G37*
G36*
X103889783Y-102303985D02*
X102668468Y-103525300D01*
X102381099Y-103237931D01*
X103602414Y-102016616D01*
X103889783Y-102303985D01*
X103889783Y-102303985D01*
G37*
G36*
X114369741Y-106544461D02*
X115591056Y-107765776D01*
X115303687Y-108053145D01*
X114082372Y-106831830D01*
X114369741Y-106544461D01*
X114369741Y-106544461D01*
G37*
G36*
X119553145Y-95696313D02*
X118331830Y-96917628D01*
X118044461Y-96630259D01*
X119265776Y-95408944D01*
X119553145Y-95696313D01*
X119553145Y-95696313D01*
G37*
G36*
X108130259Y-92955539D02*
X106908944Y-91734224D01*
X107196313Y-91446855D01*
X108417628Y-92668170D01*
X108130259Y-92955539D01*
X108130259Y-92955539D01*
G37*
G36*
X104455539Y-102869741D02*
X103234224Y-104091056D01*
X102946855Y-103803687D01*
X104168170Y-102582372D01*
X104455539Y-102869741D01*
X104455539Y-102869741D01*
G37*
G36*
X114935497Y-105978705D02*
X116156812Y-107200020D01*
X115869443Y-107487389D01*
X114648128Y-106266074D01*
X114935497Y-105978705D01*
X114935497Y-105978705D01*
G37*
G36*
X118987389Y-95130557D02*
X117766074Y-96351872D01*
X117478705Y-96064503D01*
X118700020Y-94843188D01*
X118987389Y-95130557D01*
X118987389Y-95130557D01*
G37*
G36*
X107564503Y-93521295D02*
X106343188Y-92299980D01*
X106630557Y-92012611D01*
X107851872Y-93233926D01*
X107564503Y-93521295D01*
X107564503Y-93521295D01*
G37*
G36*
X105021295Y-103435497D02*
X103799980Y-104656812D01*
X103512611Y-104369443D01*
X104733926Y-103148128D01*
X105021295Y-103435497D01*
X105021295Y-103435497D01*
G37*
G36*
X115501254Y-105412949D02*
X116722569Y-106634264D01*
X116435200Y-106921633D01*
X115213885Y-105700318D01*
X115501254Y-105412949D01*
X115501254Y-105412949D01*
G37*
G36*
X118421633Y-94564800D02*
X117200318Y-95786115D01*
X116912949Y-95498746D01*
X118134264Y-94277431D01*
X118421633Y-94564800D01*
X118421633Y-94564800D01*
G37*
G36*
X106998746Y-94087051D02*
X105777431Y-92865736D01*
X106064800Y-92578367D01*
X107286115Y-93799682D01*
X106998746Y-94087051D01*
X106998746Y-94087051D01*
G37*
G36*
X105587051Y-104001254D02*
X104365736Y-105222569D01*
X104078367Y-104935200D01*
X105299682Y-103713885D01*
X105587051Y-104001254D01*
X105587051Y-104001254D01*
G37*
G36*
X116067010Y-104847193D02*
X117288325Y-106068508D01*
X117000956Y-106355877D01*
X115779641Y-105134562D01*
X116067010Y-104847193D01*
X116067010Y-104847193D01*
G37*
G36*
X117855877Y-93999044D02*
X116634562Y-95220359D01*
X116347193Y-94932990D01*
X117568508Y-93711675D01*
X117855877Y-93999044D01*
X117855877Y-93999044D01*
G37*
G36*
X106432990Y-94652807D02*
X105211675Y-93431492D01*
X105499044Y-93144123D01*
X106720359Y-94365438D01*
X106432990Y-94652807D01*
X106432990Y-94652807D01*
G37*
G36*
X106152807Y-104567010D02*
X104931492Y-105788325D01*
X104644123Y-105500956D01*
X105865438Y-104279641D01*
X106152807Y-104567010D01*
X106152807Y-104567010D01*
G37*
G36*
X116632766Y-104281437D02*
X117854081Y-105502752D01*
X117566712Y-105790121D01*
X116345397Y-104568806D01*
X116632766Y-104281437D01*
X116632766Y-104281437D01*
G37*
G36*
X117290121Y-93433288D02*
X116068806Y-94654603D01*
X115781437Y-94367234D01*
X117002752Y-93145919D01*
X117290121Y-93433288D01*
X117290121Y-93433288D01*
G37*
G36*
X105867234Y-95218563D02*
X104645919Y-93997248D01*
X104933288Y-93709879D01*
X106154603Y-94931194D01*
X105867234Y-95218563D01*
X105867234Y-95218563D01*
G37*
G36*
X106718563Y-105132766D02*
X105497248Y-106354081D01*
X105209879Y-106066712D01*
X106431194Y-104845397D01*
X106718563Y-105132766D01*
X106718563Y-105132766D01*
G37*
G36*
X117198522Y-103715681D02*
X118419837Y-104936996D01*
X118132468Y-105224365D01*
X116911153Y-104003050D01*
X117198522Y-103715681D01*
X117198522Y-103715681D01*
G37*
G36*
X116724365Y-92867532D02*
X115503050Y-94088847D01*
X115215681Y-93801478D01*
X116436996Y-92580163D01*
X116724365Y-92867532D01*
X116724365Y-92867532D01*
G37*
G36*
X105301478Y-95784319D02*
X104080163Y-94563004D01*
X104367532Y-94275635D01*
X105588847Y-95496950D01*
X105301478Y-95784319D01*
X105301478Y-95784319D01*
G37*
G36*
X107284319Y-105698522D02*
X106063004Y-106919837D01*
X105775635Y-106632468D01*
X106996950Y-105411153D01*
X107284319Y-105698522D01*
X107284319Y-105698522D01*
G37*
G36*
X117764278Y-103149924D02*
X118985593Y-104371239D01*
X118698224Y-104658608D01*
X117476909Y-103437293D01*
X117764278Y-103149924D01*
X117764278Y-103149924D01*
G37*
G36*
X116158608Y-92301776D02*
X114937293Y-93523091D01*
X114649924Y-93235722D01*
X115871239Y-92014407D01*
X116158608Y-92301776D01*
X116158608Y-92301776D01*
G37*
G36*
X104735722Y-96350076D02*
X103514407Y-95128761D01*
X103801776Y-94841392D01*
X105023091Y-96062707D01*
X104735722Y-96350076D01*
X104735722Y-96350076D01*
G37*
G36*
X107850076Y-106264278D02*
X106628761Y-107485593D01*
X106341392Y-107198224D01*
X107562707Y-105976909D01*
X107850076Y-106264278D01*
X107850076Y-106264278D01*
G37*
G36*
X118330034Y-102584168D02*
X119551349Y-103805483D01*
X119263980Y-104092852D01*
X118042665Y-102871537D01*
X118330034Y-102584168D01*
X118330034Y-102584168D01*
G37*
G36*
X115592852Y-91736020D02*
X114371537Y-92957335D01*
X114084168Y-92669966D01*
X115305483Y-91448651D01*
X115592852Y-91736020D01*
X115592852Y-91736020D01*
G37*
G36*
X104169966Y-96915832D02*
X102948651Y-95694517D01*
X103236020Y-95407148D01*
X104457335Y-96628463D01*
X104169966Y-96915832D01*
X104169966Y-96915832D01*
G37*
G36*
X108415832Y-106830034D02*
X107194517Y-108051349D01*
X106907148Y-107763980D01*
X108128463Y-106542665D01*
X108415832Y-106830034D01*
X108415832Y-106830034D01*
G37*
G36*
X118895790Y-102018412D02*
X120117105Y-103239727D01*
X119829736Y-103527096D01*
X118608421Y-102305781D01*
X118895790Y-102018412D01*
X118895790Y-102018412D01*
G37*
G36*
X115027096Y-91170264D02*
X113805781Y-92391579D01*
X113518412Y-92104210D01*
X114739727Y-90882895D01*
X115027096Y-91170264D01*
X115027096Y-91170264D01*
G37*
G36*
X103604210Y-97481588D02*
X102382895Y-96260273D01*
X102670264Y-95972904D01*
X103891579Y-97194219D01*
X103604210Y-97481588D01*
X103604210Y-97481588D01*
G37*
G36*
X108981588Y-107395790D02*
X107760273Y-108617105D01*
X107472904Y-108329736D01*
X108694219Y-107108421D01*
X108981588Y-107395790D01*
X108981588Y-107395790D01*
G37*
G36*
X119461547Y-101452656D02*
X120682862Y-102673971D01*
X120395493Y-102961340D01*
X119174178Y-101740025D01*
X119461547Y-101452656D01*
X119461547Y-101452656D01*
G37*
G36*
X114461340Y-90604507D02*
X113240025Y-91825822D01*
X112952656Y-91538453D01*
X114173971Y-90317138D01*
X114461340Y-90604507D01*
X114461340Y-90604507D01*
G37*
G36*
X103038453Y-98047344D02*
X101817138Y-96826029D01*
X102104507Y-96538660D01*
X103325822Y-97759975D01*
X103038453Y-98047344D01*
X103038453Y-98047344D01*
G37*
G36*
X109547344Y-107961547D02*
X108326029Y-109182862D01*
X108038660Y-108895493D01*
X109259975Y-107674178D01*
X109547344Y-107961547D01*
X109547344Y-107961547D01*
G37*
G36*
X120027303Y-100886900D02*
X121248618Y-102108215D01*
X120961249Y-102395584D01*
X119739934Y-101174269D01*
X120027303Y-100886900D01*
X120027303Y-100886900D01*
G37*
G36*
X113895584Y-90038751D02*
X112674269Y-91260066D01*
X112386900Y-90972697D01*
X113608215Y-89751382D01*
X113895584Y-90038751D01*
X113895584Y-90038751D01*
G37*
G36*
X102472697Y-98613100D02*
X101251382Y-97391785D01*
X101538751Y-97104416D01*
X102760066Y-98325731D01*
X102472697Y-98613100D01*
X102472697Y-98613100D01*
G37*
G36*
X110113100Y-108527303D02*
X108891785Y-109748618D01*
X108604416Y-109461249D01*
X109825731Y-108239934D01*
X110113100Y-108527303D01*
X110113100Y-108527303D01*
G37*
G36*
X120593059Y-100321144D02*
X121814374Y-101542459D01*
X121527005Y-101829828D01*
X120305690Y-100608513D01*
X120593059Y-100321144D01*
X120593059Y-100321144D01*
G37*
G36*
X113329828Y-89472995D02*
X112108513Y-90694310D01*
X111821144Y-90406941D01*
X113042459Y-89185626D01*
X113329828Y-89472995D01*
X113329828Y-89472995D01*
G37*
G36*
X101906941Y-99178856D02*
X100685626Y-97957541D01*
X100972995Y-97670172D01*
X102194310Y-98891487D01*
X101906941Y-99178856D01*
X101906941Y-99178856D01*
G37*
G36*
X110678856Y-109093059D02*
X109457541Y-110314374D01*
X109170172Y-110027005D01*
X110391487Y-108805690D01*
X110678856Y-109093059D01*
X110678856Y-109093059D01*
G37*
D31*
X135600000Y-71900000D03*
X139200000Y-73400000D03*
X115800000Y-89500000D03*
X106400000Y-109150000D03*
X103250000Y-109050000D03*
X102300000Y-108200000D03*
X109350000Y-106750000D03*
X113200000Y-100900000D03*
X160800000Y-69700000D03*
X160800000Y-72100000D03*
X152500000Y-60100000D03*
X151300000Y-61200000D03*
X144900000Y-96000000D03*
X145200000Y-98200000D03*
X154400000Y-88800000D03*
X155700000Y-94000000D03*
X144500000Y-79700000D03*
X145700000Y-80800000D03*
X141800000Y-69600000D03*
X141800000Y-71300000D03*
X131200000Y-99600000D03*
X142600000Y-101700000D03*
X143600000Y-102700000D03*
X133600000Y-99700000D03*
X123900000Y-64000000D03*
X121000000Y-64100000D03*
X120300000Y-78200000D03*
X122900000Y-78600000D03*
X109100000Y-76900000D03*
X111200000Y-76900000D03*
X126900000Y-101900000D03*
X128800000Y-100200000D03*
X131750000Y-93150000D03*
X130650000Y-93200000D03*
X140700000Y-87700000D03*
X137850000Y-88950000D03*
X145491200Y-86817200D03*
X146786600Y-86664800D03*
X144500600Y-87299800D03*
X142494000Y-87439500D03*
X132250000Y-92700000D03*
X130100000Y-92850000D03*
X140850000Y-86800000D03*
X142500000Y-88200000D03*
X145999200Y-87299800D03*
X156565600Y-84353400D03*
X157835600Y-83007200D03*
X144526000Y-87960200D03*
X147300000Y-87100000D03*
X154500000Y-87300000D03*
X153009600Y-87325200D03*
X137350000Y-88500000D03*
X128150000Y-100200000D03*
X127100000Y-101250000D03*
X131750000Y-92250000D03*
X130650000Y-92250000D03*
X140150000Y-86850000D03*
X142494000Y-88874600D03*
X146600000Y-88400000D03*
X147800000Y-88600000D03*
X144526000Y-88747600D03*
X137850000Y-88050000D03*
X128150000Y-99550000D03*
X126150000Y-101300000D03*
X153225500Y-88506300D03*
X155752800Y-86842600D03*
X156311600Y-83693000D03*
X157353000Y-82499200D03*
X147650000Y-86525000D03*
X126450000Y-100600000D03*
X127500000Y-99550000D03*
X137350000Y-87600000D03*
X145211800Y-86207600D03*
X142494000Y-86766400D03*
X144500600Y-86664800D03*
X140150000Y-86200000D03*
X130100000Y-91800000D03*
X132150000Y-91750000D03*
X131700000Y-91250000D03*
X130650000Y-91300000D03*
X127450000Y-98700000D03*
X125550000Y-100550000D03*
X133883400Y-70891400D03*
X134035800Y-72100000D03*
X134035800Y-73500000D03*
X135458200Y-67437000D03*
X134600000Y-70100000D03*
X137033000Y-67056000D03*
X132100000Y-90750000D03*
X130100000Y-90800000D03*
X126800000Y-98850000D03*
X125800000Y-99950000D03*
X133350000Y-72085200D03*
X133375400Y-73558400D03*
X133400000Y-70400000D03*
X134200000Y-69600000D03*
X136550400Y-66624200D03*
X135458200Y-66751200D03*
X121900000Y-102750000D03*
X123350000Y-104900000D03*
X123900000Y-104400000D03*
X122400000Y-102250000D03*
X122900000Y-101750000D03*
X124600000Y-104400000D03*
X124600000Y-103650000D03*
X123350000Y-101250000D03*
X122150000Y-96050000D03*
X121750000Y-95100000D03*
X131300000Y-104000000D03*
X131300000Y-106400000D03*
X127750000Y-101950000D03*
X126300000Y-98250000D03*
X126350000Y-97550000D03*
X127750000Y-102600000D03*
X126350000Y-96850000D03*
X128450000Y-102600000D03*
X127800000Y-103900000D03*
X126350000Y-96150000D03*
X136537700Y-65976500D03*
X133100000Y-68500000D03*
X135400000Y-66100000D03*
X127600000Y-84300000D03*
X128600000Y-83325000D03*
X132700000Y-69800000D03*
X132689600Y-72212200D03*
X132700000Y-73500000D03*
X121925000Y-74825000D03*
X121925000Y-76050000D03*
X103300000Y-106850000D03*
X104700000Y-106450000D03*
X106250000Y-89750000D03*
X104300000Y-87550000D03*
X106250000Y-90400000D03*
X103850000Y-88050000D03*
X105600000Y-90400000D03*
X103300000Y-88550000D03*
X105050000Y-91050000D03*
X102800000Y-89000000D03*
X112750000Y-121950000D03*
X115350000Y-121200000D03*
X107700000Y-87650000D03*
X110800000Y-82300000D03*
X107250000Y-87150000D03*
X110350000Y-82800000D03*
X118800000Y-55000000D03*
X115700000Y-55700000D03*
X109500000Y-81450000D03*
X106800000Y-86650000D03*
X106700000Y-85850000D03*
X109450000Y-82200000D03*
X112650000Y-121250000D03*
X114825000Y-121650000D03*
X114375000Y-122125000D03*
X111950000Y-121300000D03*
X111300000Y-121200000D03*
X115900000Y-122450000D03*
X116225000Y-116725000D03*
X90250000Y-117675000D03*
X114925000Y-115825000D03*
X89750000Y-117200000D03*
X115425000Y-115375000D03*
X90175000Y-116675000D03*
X89775000Y-116125000D03*
X116125000Y-115425000D03*
X116725000Y-115175000D03*
X90250000Y-115675000D03*
X158600000Y-89000000D03*
X157100000Y-87400000D03*
X97550000Y-83050000D03*
X100100000Y-81200000D03*
X98700000Y-82200000D03*
X98675000Y-83200000D03*
X97675000Y-79950000D03*
X161290000Y-79629000D03*
X159105600Y-80543400D03*
X154762200Y-76657200D03*
X154762200Y-78257400D03*
X152755600Y-78206600D03*
X152730200Y-79679800D03*
X150571200Y-79984600D03*
X151511000Y-80899000D03*
X152704800Y-80949800D03*
X154787600Y-79679800D03*
X154500000Y-75200000D03*
X152900000Y-76700000D03*
X161467800Y-77825600D03*
X161544000Y-76454000D03*
X159893000Y-76479400D03*
X159943800Y-77901800D03*
X158089600Y-79451200D03*
X158140400Y-78028800D03*
X158165800Y-76606400D03*
X158115000Y-75590400D03*
X159461200Y-74676000D03*
X160959800Y-74599800D03*
X160832800Y-73126600D03*
X158699200Y-73126600D03*
X157353000Y-73228200D03*
X156667200Y-74980800D03*
X156641800Y-76657200D03*
X156616400Y-78206600D03*
X156667200Y-79629000D03*
X156200000Y-73700000D03*
X154500000Y-71900000D03*
X152700000Y-73800000D03*
X151300000Y-75100000D03*
X103875000Y-118600000D03*
X104025000Y-114475000D03*
X101425000Y-118675000D03*
X101400000Y-114225000D03*
X98725000Y-118725000D03*
X98950000Y-114225000D03*
X96350000Y-118700000D03*
X96375000Y-114225000D03*
X108025000Y-82025000D03*
X106050000Y-83850000D03*
X107100000Y-84900000D03*
X109000000Y-83000000D03*
X111700000Y-103100000D03*
X110300000Y-101900000D03*
X106700000Y-100700000D03*
X107900000Y-101900000D03*
X109100000Y-103100000D03*
X110200000Y-104200000D03*
X108800000Y-105400000D03*
X107500000Y-104200000D03*
X106300000Y-103000000D03*
X105200000Y-101900000D03*
X115900000Y-103000000D03*
X115400000Y-104400000D03*
X114200000Y-105700000D03*
X113000000Y-106800000D03*
X111800000Y-107900000D03*
X110800000Y-106800000D03*
X112000000Y-105600000D03*
X113100000Y-104500000D03*
X114100000Y-103500000D03*
X114100000Y-102000000D03*
X117000000Y-101800000D03*
X115300000Y-100400000D03*
X115300000Y-98700000D03*
X117000000Y-98700000D03*
X117000000Y-100400000D03*
X118600000Y-100400000D03*
X118600000Y-98700000D03*
X117100000Y-97300000D03*
X115200000Y-97300000D03*
X105400000Y-97300000D03*
X104200000Y-98500000D03*
X103100000Y-99600000D03*
X104100000Y-100800000D03*
X105300000Y-99500000D03*
X106500000Y-98300000D03*
X107700000Y-97100000D03*
X106700000Y-96000000D03*
X108100000Y-94500000D03*
X115200000Y-95600000D03*
X113500000Y-93600000D03*
X113500000Y-95600000D03*
X111500000Y-95600000D03*
X109400000Y-95700000D03*
X110700000Y-94100000D03*
X111200000Y-91500000D03*
X109500000Y-93100000D03*
X117800000Y-93000000D03*
X121200000Y-103000000D03*
X102500000Y-95300000D03*
X106800000Y-108600000D03*
X102300000Y-104000000D03*
X108600000Y-88900000D03*
X143484600Y-86258400D03*
X143510000Y-89509600D03*
X146900000Y-85500000D03*
X135500000Y-100500000D03*
X123800000Y-51000000D03*
X122400000Y-64700000D03*
X122400000Y-63200000D03*
X117000000Y-57600000D03*
X119800000Y-57800000D03*
X128600000Y-66900000D03*
X140300000Y-92700000D03*
X139000000Y-87150000D03*
X139000000Y-89400000D03*
X159800000Y-93600000D03*
X159000000Y-95700000D03*
X159000000Y-97100000D03*
X159000000Y-98700000D03*
X157800000Y-93300000D03*
X155600000Y-91300000D03*
X153100000Y-91700000D03*
X98200000Y-88100000D03*
X96002000Y-90100000D03*
X136100000Y-98000000D03*
X135500000Y-102900000D03*
X137600000Y-103500000D03*
X147200000Y-110500000D03*
X151800000Y-113700000D03*
X150200000Y-104100000D03*
X150200000Y-98700000D03*
X144900000Y-101200000D03*
X143900000Y-100200000D03*
X151900000Y-86300000D03*
X148600000Y-75100000D03*
X162100000Y-81300000D03*
X158700000Y-68400000D03*
X143200000Y-72400000D03*
X130800000Y-74900000D03*
X128100000Y-81200000D03*
X125100000Y-77300000D03*
X116400000Y-78100000D03*
X114200000Y-75800000D03*
X124348000Y-56852500D03*
X123900000Y-63000000D03*
X109500000Y-87300000D03*
X108500000Y-86300000D03*
X105100000Y-82900000D03*
X104100000Y-81900000D03*
X110100000Y-88900000D03*
X102350000Y-73550000D03*
X112900000Y-88600000D03*
X103200000Y-79200000D03*
X105200000Y-79200000D03*
X106200000Y-80200000D03*
X107100000Y-81100000D03*
X110400000Y-84400000D03*
X111800000Y-85800000D03*
X118800000Y-78900000D03*
X147600000Y-64300000D03*
X118700000Y-51200000D03*
X102900000Y-82300000D03*
X101400000Y-84300000D03*
X102800000Y-83600000D03*
X137275000Y-93375000D03*
X114700000Y-53400000D03*
X114664000Y-51864000D03*
X108800000Y-98000000D03*
X109600000Y-92250000D03*
X104109991Y-97700000D03*
X104600000Y-102300000D03*
X119700000Y-100600000D03*
X115200000Y-94500000D03*
X152500000Y-70800000D03*
X155300000Y-74400000D03*
D32*
X160618000Y-61330000D02*
X160900000Y-61330000D01*
X157748000Y-64200000D02*
X160618000Y-61330000D01*
X131900000Y-68200000D02*
X131900000Y-65952500D01*
X135600000Y-71900000D02*
X131900000Y-68200000D01*
X140100000Y-73400000D02*
X139200000Y-73400000D01*
X145900000Y-79200000D02*
X140100000Y-73400000D01*
D33*
X147086000Y-97435000D02*
X148806000Y-97435000D01*
D32*
X146600000Y-96949000D02*
X147086000Y-97435000D01*
X144050000Y-81050000D02*
X144050000Y-97197500D01*
X145900000Y-79200000D02*
X144050000Y-81050000D01*
X150800000Y-79200000D02*
X145900000Y-79200000D01*
X151555000Y-78445000D02*
X150800000Y-79200000D01*
X151555000Y-76606000D02*
X151555000Y-78445000D01*
X144050000Y-97197500D02*
X144702000Y-97197500D01*
D33*
X142050000Y-97197500D02*
X144050000Y-97197500D01*
D32*
X129123000Y-54429800D02*
X129475000Y-54077500D01*
D33*
X141333000Y-96480200D02*
X142050000Y-97197500D01*
X139522500Y-96480200D02*
X141333000Y-96480200D01*
D32*
X144050000Y-97197500D02*
X144702000Y-97197500D01*
X146352000Y-97197500D02*
X146600000Y-96949000D01*
D33*
X144702000Y-97197500D02*
X146352000Y-97197500D01*
D32*
X157748000Y-64152500D02*
X157748000Y-64200000D01*
X131550000Y-54077500D02*
X131648000Y-54175000D01*
X133598000Y-54250000D02*
X133598000Y-55251200D01*
X133548000Y-54200000D02*
X133598000Y-54250000D01*
X133547500Y-54200000D02*
X133548000Y-54200000D01*
X133400000Y-64452500D02*
X131900000Y-65952500D01*
X133400000Y-60300000D02*
X133400000Y-64452500D01*
X132600000Y-59500000D02*
X133400000Y-60300000D01*
X132600000Y-57250000D02*
X132600000Y-59500000D01*
X133598000Y-56252500D02*
X132600000Y-57250000D01*
X133598000Y-55251200D02*
X133598000Y-56252500D01*
X133597500Y-55251700D02*
X133597500Y-56000000D01*
X133598000Y-55251200D02*
X133597500Y-55251700D01*
X157748000Y-64200000D02*
X157748000Y-67306700D01*
X157748000Y-70413500D02*
X151555000Y-76606000D01*
X157748000Y-67306700D02*
X157748000Y-70413500D01*
X157747500Y-67307200D02*
X157747500Y-69280000D01*
X157748000Y-67306700D02*
X157747500Y-67307200D01*
D33*
X137380000Y-96480200D02*
X139522500Y-96480200D01*
X136720000Y-95819800D02*
X137380000Y-96480200D01*
X135078000Y-95819800D02*
X136720000Y-95819800D01*
D32*
X135078000Y-95819800D02*
X135077500Y-95819800D01*
D34*
X131672500Y-54200000D02*
X131550000Y-54077500D01*
X133547500Y-54200000D02*
X131672500Y-54200000D01*
X131550000Y-54077500D02*
X129475000Y-54077500D01*
X128647500Y-54077500D02*
X128250000Y-54475000D01*
X128250000Y-54475000D02*
X126350000Y-54475000D01*
X129475000Y-54077500D02*
X128647500Y-54077500D01*
D35*
X120075000Y-75875000D02*
X120075000Y-77192500D01*
X120075000Y-77192500D02*
X120070000Y-77197500D01*
D34*
X122002000Y-79102500D02*
X122002000Y-77245500D01*
D36*
X122300000Y-79400000D02*
X122002000Y-79102500D01*
X122300000Y-82900000D02*
X122300000Y-79400000D01*
X115800000Y-89400000D02*
X122300000Y-82900000D01*
X115800000Y-89500000D02*
X115800000Y-89400000D01*
D34*
X122002000Y-77245500D02*
X123800000Y-75447500D01*
D35*
X120070000Y-75880000D02*
X120075000Y-75875000D01*
X120075000Y-75875000D02*
X120502500Y-75447500D01*
X120502500Y-75447500D02*
X123800000Y-75447500D01*
D34*
X102300000Y-108200000D02*
X102200000Y-108200000D01*
X102200000Y-108200000D02*
X101860000Y-107860000D01*
X93010000Y-107860000D02*
X101860000Y-107860000D01*
X106300000Y-109050000D02*
X106400000Y-109150000D01*
X103250000Y-109050000D02*
X106300000Y-109050000D01*
X93020000Y-107850000D02*
X93010000Y-107860000D01*
X93010000Y-107860000D02*
X91530000Y-109340000D01*
D35*
X109345005Y-106745005D02*
X109345005Y-106745004D01*
X109350000Y-106750000D02*
X109345005Y-106745005D01*
X113200000Y-102890009D02*
X109345005Y-106745004D01*
X109345005Y-106745004D02*
X108227246Y-107862763D01*
X113200000Y-100900000D02*
X113200000Y-102890009D01*
D36*
X160800000Y-69700000D02*
X160800000Y-67900000D01*
X160148000Y-67900000D02*
X160800000Y-67900000D01*
X159700000Y-67452500D02*
X160148000Y-67900000D01*
X101190000Y-44500000D02*
X89160000Y-56530000D01*
X116100000Y-44500000D02*
X101190000Y-44500000D01*
X123300000Y-51700000D02*
X116100000Y-44500000D01*
X123300000Y-53200000D02*
X123300000Y-51700000D01*
X149015000Y-81315000D02*
X149015000Y-82194000D01*
X148500000Y-80800000D02*
X149015000Y-81315000D01*
X145700000Y-80800000D02*
X148500000Y-80800000D01*
X160800000Y-67800000D02*
X160800000Y-67900000D01*
X163400000Y-65200000D02*
X160800000Y-67800000D01*
X163400000Y-61400000D02*
X163400000Y-65200000D01*
X162100000Y-60100000D02*
X163400000Y-61400000D01*
X152500000Y-60100000D02*
X162100000Y-60100000D01*
X151300000Y-61800000D02*
X151300000Y-61200000D01*
X150300000Y-62800000D02*
X151300000Y-61800000D01*
X147800000Y-62800000D02*
X150300000Y-62800000D01*
X146900000Y-63700000D02*
X147800000Y-62800000D01*
X146900000Y-66300000D02*
X146900000Y-63700000D01*
X143752000Y-69447500D02*
X146900000Y-66300000D01*
X143300000Y-69447500D02*
X143752000Y-69447500D01*
X124636000Y-51864000D02*
X126398000Y-51864000D01*
X123300000Y-53200000D02*
X124636000Y-51864000D01*
X123300000Y-66000000D02*
X123300000Y-53200000D01*
X130000000Y-72700000D02*
X123300000Y-66000000D01*
X145600000Y-90100000D02*
X147600000Y-88100000D01*
X145600000Y-95300000D02*
X145600000Y-90100000D01*
X144900000Y-96000000D02*
X145600000Y-95300000D01*
X145200000Y-100000000D02*
X145200000Y-98200000D01*
X140398000Y-104802500D02*
X145200000Y-100000000D01*
X139100000Y-104802500D02*
X140398000Y-104802500D01*
X154400000Y-88800000D02*
X153326000Y-87726200D01*
X156280000Y-94580000D02*
X155700000Y-94000000D01*
X156280000Y-94852500D02*
X156280000Y-94580000D01*
X154400000Y-94889000D02*
X154394000Y-94895000D01*
X154400000Y-93352500D02*
X154400000Y-94889000D01*
X154436000Y-94852500D02*
X154394000Y-94895000D01*
X156280000Y-94852500D02*
X154436000Y-94852500D01*
X142748000Y-95352500D02*
X141550000Y-95352500D01*
X143000000Y-95100000D02*
X142748000Y-95352500D01*
X143000000Y-79300000D02*
X143000000Y-95100000D01*
X143550000Y-78750000D02*
X143000000Y-79300000D01*
X143550000Y-78750000D02*
X144500000Y-79700000D01*
X147500000Y-88100000D02*
X147600000Y-88100000D01*
X145700000Y-86300000D02*
X147500000Y-88100000D01*
X145700000Y-80800000D02*
X145700000Y-86300000D01*
X152952000Y-88100000D02*
X153326000Y-87726200D01*
X147600000Y-88100000D02*
X152952000Y-88100000D01*
X148852000Y-82356500D02*
X149015000Y-82194000D01*
X148852000Y-84150000D02*
X148852000Y-82356500D01*
X141952000Y-69447500D02*
X143300000Y-69447500D01*
X141800000Y-69600000D02*
X141952000Y-69447500D01*
X127252000Y-75447500D02*
X130000000Y-72700000D01*
X125050000Y-75447500D02*
X127252000Y-75447500D01*
X129574000Y-78197500D02*
X129756000Y-78015000D01*
X127800000Y-78197500D02*
X129574000Y-78197500D01*
X156280000Y-95527500D02*
X157600000Y-96847500D01*
X156280000Y-94852500D02*
X156280000Y-95527500D01*
X156298000Y-94870000D02*
X156280000Y-94852500D01*
X143300000Y-68209700D02*
X143256000Y-68165700D01*
X143300000Y-69447500D02*
X143300000Y-68209700D01*
X126398000Y-51864000D02*
X126398000Y-52499000D01*
X126398000Y-51203600D02*
X126398000Y-51864000D01*
X139522000Y-95819800D02*
X139522500Y-95819800D01*
X141083000Y-95819800D02*
X141550000Y-95352500D01*
X139522500Y-95819800D02*
X141083000Y-95819800D01*
X138833000Y-105069800D02*
X137022500Y-105069800D01*
X139100000Y-104802500D02*
X138833000Y-105069800D01*
X135978000Y-106377900D02*
X137022000Y-106377900D01*
X135900000Y-106300000D02*
X135978000Y-106377900D01*
X135900000Y-105150000D02*
X135900000Y-106300000D01*
X135980000Y-105069800D02*
X135900000Y-105150000D01*
X137022500Y-105069800D02*
X135980000Y-105069800D01*
X123752000Y-75400000D02*
X123800000Y-75447500D01*
X123800000Y-75447500D02*
X125050000Y-75447500D01*
X123800000Y-75447500D02*
X125050000Y-75447500D01*
X125050000Y-75447500D02*
X127800000Y-78197500D01*
X136500000Y-72700000D02*
X137500000Y-72700000D01*
X137500000Y-72700000D02*
X143550000Y-78750000D01*
X130000000Y-72700000D02*
X136500000Y-72700000D01*
X136500000Y-72700000D02*
X137500000Y-72700000D01*
X140400000Y-72700000D02*
X141800000Y-71300000D01*
X137500000Y-72700000D02*
X140400000Y-72700000D01*
X154951500Y-84999900D02*
X155051000Y-84900700D01*
X154951700Y-84999900D02*
X155050900Y-84900700D01*
X154951500Y-84999900D02*
X154951700Y-84999900D01*
X154852500Y-86200000D02*
X154852000Y-86200000D01*
X153326000Y-87726200D02*
X154852000Y-86200000D01*
X154852000Y-85099100D02*
X154951500Y-84999900D01*
X154852000Y-86200000D02*
X154852000Y-85099100D01*
X125752500Y-49650000D02*
X125752300Y-49650200D01*
X125752000Y-49650000D02*
X125752300Y-49650200D01*
X125752000Y-47650000D02*
X125752000Y-49650000D01*
X126098000Y-49995500D02*
X126398000Y-51203600D01*
X125752300Y-49650200D02*
X126098000Y-49995500D01*
X148852500Y-84150000D02*
X148852000Y-84150000D01*
X125752500Y-47650000D02*
X125752000Y-47650000D01*
X159652500Y-71820000D02*
X159652500Y-71820100D01*
X159652000Y-71820000D02*
X159652500Y-71820100D01*
X160732000Y-72100000D02*
X160800000Y-72100000D01*
X159652500Y-71820100D02*
X160732000Y-72100000D01*
X137022500Y-106377900D02*
X137022000Y-106377900D01*
D33*
X136841000Y-90600000D02*
X135993000Y-91447500D01*
X138379200Y-90600000D02*
X136841000Y-90600000D01*
X138379200Y-80979200D02*
X138379200Y-90600000D01*
X136685000Y-79285000D02*
X138379200Y-80979200D01*
X135344000Y-79285000D02*
X136685000Y-79285000D01*
D32*
X139598000Y-91400000D02*
X139597500Y-91400000D01*
D33*
X139598000Y-80897500D02*
X139598000Y-91400000D01*
X136715000Y-78015000D02*
X139598000Y-80897500D01*
X135344000Y-78015000D02*
X136715000Y-78015000D01*
D32*
X132597500Y-100650000D02*
X132597700Y-100649800D01*
X131900000Y-99952500D02*
X132597700Y-100649800D01*
X131900000Y-94500390D02*
X131900000Y-99952500D01*
X134952227Y-91447500D02*
X131900000Y-94500390D01*
X135993000Y-91447500D02*
X134952227Y-91447500D01*
X132597600Y-102650000D02*
X132597800Y-102650200D01*
X132597500Y-102650000D02*
X132597600Y-102650000D01*
X132598000Y-102650000D02*
X132597800Y-102650200D01*
X132598000Y-100650000D02*
X132598000Y-102650000D01*
X132597700Y-100649800D02*
X132598000Y-100650000D01*
X132578000Y-102670000D02*
X132578000Y-104422100D01*
X132597800Y-102650200D02*
X132578000Y-102670000D01*
X135993400Y-91447500D02*
X135993200Y-91447300D01*
X136041000Y-91400000D02*
X135993200Y-91447300D01*
D33*
X139597500Y-91400000D02*
X136041000Y-91400000D01*
D32*
X135993200Y-91447300D02*
X135993000Y-91447500D01*
X132577500Y-104422100D02*
X132578000Y-104422100D01*
D36*
X131200000Y-86900000D02*
X131200000Y-99600000D01*
X146752000Y-105852500D02*
X143600000Y-102700000D01*
X151550000Y-105852500D02*
X146752000Y-105852500D01*
X140500000Y-99600000D02*
X142600000Y-101700000D01*
X133700000Y-99600000D02*
X140500000Y-99600000D01*
X133600000Y-99700000D02*
X133700000Y-99600000D01*
X126252000Y-61647500D02*
X126252000Y-60900000D01*
X123900000Y-64000000D02*
X126252000Y-61647500D01*
X121000000Y-67400000D02*
X121000000Y-64100000D01*
X116900000Y-71500000D02*
X121000000Y-67400000D01*
X116900000Y-76752500D02*
X116900000Y-71500000D01*
X100252000Y-70162500D02*
X89160000Y-59070000D01*
X100252000Y-76900000D02*
X100252000Y-70162500D01*
X100252500Y-76900000D02*
X100252000Y-76900000D01*
X119400000Y-78200000D02*
X120300000Y-78200000D01*
X118398000Y-77197500D02*
X119400000Y-78200000D01*
X117530000Y-77197500D02*
X118398000Y-77197500D01*
X122900000Y-78600000D02*
X131200000Y-86900000D01*
X115150000Y-78250000D02*
X115150000Y-76752500D01*
X116002000Y-79102500D02*
X115150000Y-78250000D01*
X117530000Y-79102500D02*
X116002000Y-79102500D01*
X103901000Y-76900000D02*
X104048000Y-76752500D01*
X126098000Y-58745500D02*
X126398000Y-57071000D01*
X126252000Y-58900000D02*
X126098000Y-58745500D01*
X126252000Y-60900000D02*
X126252000Y-58900000D01*
X103901000Y-76900000D02*
X109100000Y-76900000D01*
X100252500Y-76900000D02*
X103901000Y-76900000D01*
X115150000Y-76752500D02*
X116900000Y-76752500D01*
X117085000Y-76752500D02*
X117530000Y-77197500D01*
X116900000Y-76752500D02*
X117085000Y-76752500D01*
X111348000Y-76752500D02*
X113150000Y-76752500D01*
X111200000Y-76900000D02*
X111348000Y-76752500D01*
X113150000Y-76752500D02*
X115150000Y-76752500D01*
X126252500Y-58900000D02*
X126252000Y-58900000D01*
X126252500Y-60900000D02*
X126252000Y-60900000D01*
X104049500Y-76751000D02*
X104048000Y-76752500D01*
X104050000Y-76751000D02*
X104049500Y-76751000D01*
X151522500Y-107422100D02*
X151522300Y-107421900D01*
X151550000Y-107394600D02*
X151522300Y-107421900D01*
X151550000Y-105852500D02*
X151550000Y-107394600D01*
X151522300Y-107421900D02*
X151522000Y-107422100D01*
D33*
X136000000Y-70002500D02*
X137450000Y-71452500D01*
X136000000Y-62107500D02*
X136000000Y-70002500D01*
X137660000Y-60447500D02*
X136000000Y-62107500D01*
X148152000Y-72352500D02*
X146150000Y-70350000D01*
X149050000Y-72352500D02*
X148152000Y-72352500D01*
X147745000Y-73657500D02*
X149050000Y-72352500D01*
X147745000Y-76606000D02*
X147745000Y-73657500D01*
X149050000Y-72352500D02*
X150800000Y-72352500D01*
X140552000Y-70350000D02*
X139450000Y-71452500D01*
X146150000Y-70350000D02*
X140552000Y-70350000D01*
X139450000Y-71452500D02*
X137450000Y-71452500D01*
X147274000Y-67525600D02*
X148849000Y-67525600D01*
X146150000Y-68650000D02*
X147274000Y-67525600D01*
X146150000Y-70350000D02*
X146150000Y-68650000D01*
X148849000Y-67525600D02*
X148849100Y-67525600D01*
X135552500Y-58250000D02*
X135552300Y-58250200D01*
X135552000Y-58250000D02*
X135552300Y-58250200D01*
X140110000Y-60357500D02*
X140200000Y-60447500D01*
X137660000Y-60357500D02*
X140110000Y-60357500D01*
X135552300Y-58250200D02*
X137660000Y-60357500D01*
X154002500Y-66650000D02*
X154002000Y-66650000D01*
X154002500Y-68400000D02*
X154002000Y-68400000D01*
X154002000Y-66650000D02*
X154002000Y-68400000D01*
X151748000Y-72352500D02*
X150800000Y-72352500D01*
X154002000Y-70097500D02*
X151748000Y-72352500D01*
X154002000Y-68400000D02*
X154002000Y-70097500D01*
X154002500Y-64650000D02*
X154002000Y-64650000D01*
X154002000Y-64650000D02*
X154002000Y-66650000D01*
X154002500Y-62900000D02*
X154002000Y-62900000D01*
X154002000Y-62900000D02*
X154002000Y-64650000D01*
X143000300Y-60700000D02*
X143000000Y-60700000D01*
X140452000Y-60700000D02*
X143000000Y-60700000D01*
X140200000Y-60447500D02*
X140452000Y-60700000D01*
X143000200Y-56299900D02*
X143000200Y-56299800D01*
X143000300Y-56300000D02*
X143000200Y-56299900D01*
X143000000Y-56300000D02*
X143000200Y-56299800D01*
X143000000Y-60700000D02*
X143000000Y-56300000D01*
X151000000Y-59897500D02*
X154002000Y-62900000D01*
X151000000Y-54100000D02*
X151000000Y-59897500D01*
X145200000Y-54100000D02*
X151000000Y-54100000D01*
X143000200Y-56299800D02*
X145200000Y-54100000D01*
D32*
X160649000Y-84900700D02*
X160649100Y-84900700D01*
D33*
X162501000Y-84900700D02*
X163000000Y-86000000D01*
X160649100Y-84900700D02*
X162501000Y-84900700D01*
X155800000Y-108050000D02*
X155800000Y-110697500D01*
X154948000Y-107197500D02*
X155800000Y-108050000D01*
X153800000Y-107197500D02*
X154948000Y-107197500D01*
D32*
X151522000Y-108069800D02*
X151522500Y-108069800D01*
D33*
X152928000Y-108069800D02*
X153800000Y-107197500D01*
X151522500Y-108069800D02*
X152928000Y-108069800D01*
X153800000Y-101675000D02*
X152100000Y-99975000D01*
X152100000Y-99975000D02*
X152100000Y-92425000D01*
X152100000Y-92425000D02*
X151202500Y-91527500D01*
X151202500Y-91527500D02*
X150093360Y-91527500D01*
X153800000Y-107197500D02*
X153800000Y-102800000D01*
X153800000Y-102800000D02*
X153800000Y-101675000D01*
D32*
X111384900Y-87215100D02*
X111384900Y-88749382D01*
X111384900Y-88749382D02*
X112575486Y-89939968D01*
X101601700Y-80460200D02*
X104630000Y-80460200D01*
X104630000Y-80460200D02*
X111384900Y-87215100D01*
X111384900Y-87215100D02*
X111392000Y-87222200D01*
X101652000Y-80130000D02*
X101652500Y-80130000D01*
X111096800Y-89300000D02*
X110458628Y-89938172D01*
X110458628Y-89938172D02*
X109926310Y-89938172D01*
X101652500Y-82670000D02*
X101652000Y-82670000D01*
X101652000Y-81647500D02*
X101652000Y-82670000D01*
X102547527Y-80752400D02*
X101652000Y-81647500D01*
X104452400Y-80752400D02*
X102547527Y-80752400D01*
X111096800Y-87396800D02*
X104452400Y-80752400D01*
X111096800Y-89321975D02*
X111096800Y-89300000D01*
X111096800Y-89300000D02*
X111096800Y-87396800D01*
D34*
X108793002Y-108428520D02*
X106621522Y-110600000D01*
X90850000Y-119300000D02*
X92020000Y-119970000D01*
X90850000Y-116700000D02*
X90850000Y-119300000D01*
X96950000Y-110600000D02*
X90850000Y-116700000D01*
X106621522Y-110600000D02*
X96950000Y-110600000D01*
D32*
X92020000Y-117430000D02*
X92020000Y-116080000D01*
X107303034Y-111050000D02*
X109358758Y-108994276D01*
X97050000Y-111050000D02*
X107303034Y-111050000D01*
X92020000Y-116080000D02*
X97050000Y-111050000D01*
X109924514Y-109560032D02*
X108034546Y-111450000D01*
X93350000Y-119260000D02*
X94560000Y-119970000D01*
X93350000Y-115400000D02*
X93350000Y-119260000D01*
X97300000Y-111450000D02*
X93350000Y-115400000D01*
X108034546Y-111450000D02*
X97300000Y-111450000D01*
X94560000Y-117430000D02*
X94560000Y-114640000D01*
X100690000Y-111800000D02*
X110335518Y-111800000D01*
X110335518Y-111800000D02*
X112573690Y-109561828D01*
X97400000Y-111800000D02*
X100690000Y-111800000D01*
X94560000Y-114640000D02*
X97400000Y-111800000D01*
X97100000Y-119970000D02*
X95850000Y-119220000D01*
X114050000Y-109906626D02*
X113139446Y-108996072D01*
X114050000Y-110300000D02*
X114050000Y-109906626D01*
X112200000Y-112150000D02*
X114050000Y-110300000D01*
X97500000Y-112150000D02*
X112200000Y-112150000D01*
X95850000Y-113800000D02*
X97500000Y-112150000D01*
X95850000Y-119220000D02*
X95850000Y-113800000D01*
X113705202Y-108430316D02*
X114400000Y-109125114D01*
X97100000Y-113450000D02*
X97100000Y-117430000D01*
X98050000Y-112500000D02*
X97100000Y-113450000D01*
X112300000Y-112500000D02*
X98050000Y-112500000D01*
X114400000Y-110400000D02*
X112300000Y-112500000D01*
X114400000Y-109125114D02*
X114400000Y-110400000D01*
X99640000Y-119970000D02*
X99520000Y-119970000D01*
X99520000Y-119970000D02*
X98200000Y-119150000D01*
X98200000Y-119150000D02*
X98200000Y-113350000D01*
X98200000Y-113350000D02*
X98750000Y-112800000D01*
X98750000Y-112800000D02*
X112500000Y-112800000D01*
X112500000Y-112800000D02*
X115000000Y-110300000D01*
X115000000Y-110300000D02*
X115000000Y-108593601D01*
X115000000Y-108593601D02*
X114270958Y-107864559D01*
X99640000Y-117430000D02*
X99640000Y-113310000D01*
X115550000Y-108012089D02*
X114836714Y-107298803D01*
X115550000Y-110200000D02*
X115550000Y-108012089D01*
X112650000Y-113100000D02*
X115550000Y-110200000D01*
X99850000Y-113100000D02*
X112650000Y-113100000D01*
X99640000Y-113310000D02*
X99850000Y-113100000D01*
X102180000Y-119970000D02*
X102180000Y-119830000D01*
X102180000Y-119830000D02*
X100700000Y-118850000D01*
X100700000Y-118850000D02*
X100700000Y-113700000D01*
X100700000Y-113700000D02*
X101000000Y-113400000D01*
X101000000Y-113400000D02*
X112750000Y-113400000D01*
X112750000Y-113400000D02*
X116150000Y-110000000D01*
X116150000Y-110000000D02*
X116150000Y-107480577D01*
X116150000Y-107480577D02*
X115402470Y-106733047D01*
X102180000Y-117430000D02*
X102180000Y-114020000D01*
X116800000Y-106999064D02*
X115968227Y-106167291D01*
X116800000Y-109800000D02*
X116800000Y-106999064D01*
X112900000Y-113700000D02*
X116800000Y-109800000D01*
X102500000Y-113700000D02*
X112900000Y-113700000D01*
X102180000Y-114020000D02*
X102500000Y-113700000D01*
D34*
X117232448Y-106300000D02*
X121250000Y-106300000D01*
D32*
X128800000Y-100200000D02*
X128900000Y-100100000D01*
X128900000Y-100100000D02*
X128900000Y-94950000D01*
X128900000Y-94950000D02*
X130650000Y-93200000D01*
X131750000Y-93150000D02*
X132450000Y-93150000D01*
X136650000Y-88950000D02*
X137850000Y-88950000D01*
X132450000Y-93150000D02*
X136650000Y-88950000D01*
X140960500Y-87439500D02*
X140700000Y-87700000D01*
X144983200Y-86817200D02*
X145491200Y-86817200D01*
X146786600Y-86664800D02*
X148209000Y-85242400D01*
X148209000Y-85242400D02*
X149557600Y-85242400D01*
X149557600Y-85242400D02*
X150000000Y-84800000D01*
X155050900Y-83600200D02*
X153400000Y-83600200D01*
X153400000Y-83600200D02*
X152200000Y-84800000D01*
X152200000Y-84800000D02*
X150000000Y-84800000D01*
X144500600Y-87299800D02*
X144983200Y-86817200D01*
X142494000Y-87439500D02*
X140960500Y-87439500D01*
X117232448Y-106300000D02*
X116533983Y-105601535D01*
D34*
X126700000Y-102100000D02*
X126900000Y-101900000D01*
X125450000Y-102100000D02*
X126700000Y-102100000D01*
X121250000Y-106300000D02*
X125450000Y-102100000D01*
D32*
X155051000Y-83600200D02*
X155050900Y-83600200D01*
X147300000Y-87100000D02*
X152200000Y-87100000D01*
D34*
X121418314Y-105743020D02*
X125361334Y-101800000D01*
X125361334Y-101800000D02*
X126300000Y-101800000D01*
X126300000Y-101800000D02*
X126850000Y-101250000D01*
D32*
X136450000Y-88500000D02*
X132250000Y-92700000D01*
X140454002Y-88200000D02*
X140250000Y-87995998D01*
X140250000Y-87995998D02*
X140250000Y-87400000D01*
X140250000Y-87400000D02*
X140850000Y-86800000D01*
X145186400Y-87299800D02*
X145999200Y-87299800D01*
X156565600Y-86823134D02*
X156565600Y-84353400D01*
X157835600Y-83007200D02*
X158892600Y-83007200D01*
X158892600Y-83007200D02*
X159600000Y-82299800D01*
X160649000Y-82299800D02*
X159600000Y-82299800D01*
X154500000Y-87300000D02*
X156154000Y-87300000D01*
X156154000Y-87300000D02*
X156598233Y-86855767D01*
X156598233Y-86855767D02*
X156565600Y-86823134D01*
X144526000Y-87960200D02*
X145186400Y-87299800D01*
X142500000Y-88200000D02*
X140454002Y-88200000D01*
X137350000Y-88500000D02*
X136450000Y-88500000D01*
X128600000Y-94350000D02*
X130100000Y-92850000D01*
X128600000Y-99750000D02*
X128600000Y-94350000D01*
X128150000Y-100200000D02*
X128600000Y-99750000D01*
X126850000Y-101250000D02*
X127100000Y-101250000D01*
D34*
X121418314Y-105743020D02*
X117806980Y-105743020D01*
D32*
X152425200Y-87325200D02*
X153009600Y-87325200D01*
X152200000Y-87100000D02*
X152425200Y-87325200D01*
X117099739Y-105035779D02*
X117806980Y-105743020D01*
X117806980Y-105743020D02*
X117813960Y-105750000D01*
X160649100Y-82299800D02*
X160649000Y-82299800D01*
X117665495Y-104470023D02*
X118395472Y-105200000D01*
X136500000Y-88050000D02*
X132300000Y-92250000D01*
X132300000Y-92250000D02*
X131750000Y-92250000D01*
X140074600Y-88874600D02*
X139950000Y-88750000D01*
X139950000Y-88750000D02*
X139950000Y-87050000D01*
X139950000Y-87050000D02*
X140150000Y-86850000D01*
X146252400Y-88747600D02*
X146600000Y-88400000D01*
X144526000Y-88747600D02*
X146252400Y-88747600D01*
X142494000Y-88874600D02*
X140074600Y-88874600D01*
X137850000Y-88050000D02*
X136500000Y-88050000D01*
X129950000Y-92250000D02*
X130650000Y-92250000D01*
X128200000Y-94000000D02*
X129950000Y-92250000D01*
X128200000Y-99500000D02*
X128200000Y-94000000D01*
X128150000Y-99550000D02*
X128200000Y-99500000D01*
X125500000Y-101300000D02*
X126150000Y-101300000D01*
X121600000Y-105200000D02*
X125500000Y-101300000D01*
X118395472Y-105200000D02*
X121600000Y-105200000D01*
X153225500Y-88506300D02*
X147893700Y-88506300D01*
X147893700Y-88506300D02*
X147800000Y-88600000D01*
X155752800Y-85750400D02*
X156032200Y-85471000D01*
X157353000Y-82499200D02*
X158611500Y-82499200D01*
X159461200Y-81649500D02*
X158611500Y-82499200D01*
X155752800Y-85750400D02*
X155752800Y-86842600D01*
X156032200Y-83972400D02*
X156311600Y-83693000D01*
X156032200Y-85471000D02*
X156032200Y-83972400D01*
X147900000Y-88500000D02*
X147800000Y-88600000D01*
X160649000Y-81649500D02*
X159461200Y-81649500D01*
X160649100Y-81649500D02*
X160649000Y-81649500D01*
X159461200Y-81649500D02*
X159450000Y-81649500D01*
X155752800Y-86842600D02*
X155757400Y-86842600D01*
X153150000Y-84250500D02*
X150900000Y-86500000D01*
X155050900Y-84250500D02*
X153150000Y-84250500D01*
X147675000Y-86500000D02*
X150900000Y-86500000D01*
X147650000Y-86525000D02*
X147675000Y-86500000D01*
X125350000Y-101000000D02*
X125800000Y-101000000D01*
X125800000Y-101000000D02*
X126200000Y-100600000D01*
X126200000Y-100600000D02*
X126450000Y-100600000D01*
X121850000Y-104500000D02*
X118826985Y-104500000D01*
X121850000Y-104500000D02*
X125350000Y-101000000D01*
X127500000Y-99550000D02*
X127900000Y-99150000D01*
X127900000Y-99150000D02*
X127900000Y-93600000D01*
X127900000Y-93600000D02*
X129700000Y-91800000D01*
X129700000Y-91800000D02*
X130100000Y-91800000D01*
X137350000Y-87600000D02*
X136350000Y-87600000D01*
X141977600Y-86250000D02*
X141927600Y-86200000D01*
X144754600Y-86664800D02*
X145211800Y-86207600D01*
X144500600Y-86664800D02*
X144754600Y-86664800D01*
X142494000Y-86766400D02*
X141977600Y-86250000D01*
X141927600Y-86200000D02*
X140150000Y-86200000D01*
X132200000Y-91750000D02*
X132150000Y-91750000D01*
X136350000Y-87600000D02*
X132200000Y-91750000D01*
X118231251Y-103904266D02*
X118826985Y-104500000D01*
X155051000Y-84250500D02*
X155050900Y-84250500D01*
X118797007Y-103338510D02*
X119458497Y-104000000D01*
X133883400Y-89616600D02*
X132250000Y-91250000D01*
X132250000Y-91250000D02*
X131700000Y-91250000D01*
X133883400Y-89616600D02*
X133883400Y-87400000D01*
X129650000Y-91300000D02*
X130650000Y-91300000D01*
X127450000Y-93500000D02*
X129650000Y-91300000D01*
X127450000Y-98700000D02*
X127450000Y-93500000D01*
X125300000Y-100550000D02*
X125550000Y-100550000D01*
X121850000Y-104000000D02*
X125300000Y-100550000D01*
X119458497Y-104000000D02*
X121850000Y-104000000D01*
X133883400Y-71947600D02*
X133883400Y-70891400D01*
X134035800Y-73500000D02*
X133883400Y-73652400D01*
X133883400Y-73652400D02*
X133883400Y-87400000D01*
X133883400Y-87400000D02*
X133883400Y-87416600D01*
X134035800Y-72100000D02*
X133883400Y-71947600D01*
X135458200Y-67437000D02*
X134900000Y-67995200D01*
X134900000Y-67995200D02*
X134900000Y-69800000D01*
X134600000Y-70100000D02*
X134900000Y-69800000D01*
X143250920Y-64924640D02*
X139164360Y-64924640D01*
X139164360Y-64924640D02*
X137033000Y-67056000D01*
X143250900Y-64924600D02*
X143251000Y-64924600D01*
X119362763Y-102772754D02*
X120240009Y-103650000D01*
X133300000Y-89550000D02*
X132100000Y-90750000D01*
X133300000Y-87300000D02*
X133300000Y-73583800D01*
X133300000Y-87300000D02*
X133300000Y-89550000D01*
X129300000Y-90800000D02*
X130100000Y-90800000D01*
X126800000Y-93300000D02*
X129300000Y-90800000D01*
X126800000Y-98850000D02*
X126800000Y-93300000D01*
X125450000Y-99950000D02*
X125800000Y-99950000D01*
X121750000Y-103650000D02*
X125450000Y-99950000D01*
X120240009Y-103650000D02*
X121750000Y-103650000D01*
X134600000Y-69200000D02*
X134600000Y-67609400D01*
X133350000Y-70450000D02*
X133350000Y-72085200D01*
X143250900Y-64274400D02*
X143251000Y-64274400D01*
X134200000Y-69600000D02*
X134600000Y-69200000D01*
X138926000Y-64274400D02*
X143250900Y-64274400D01*
X133400000Y-70400000D02*
X133350000Y-70450000D01*
X138900200Y-64274400D02*
X138926000Y-64274400D01*
X136550400Y-66624200D02*
X138900200Y-64274400D01*
X134600000Y-67609400D02*
X135458200Y-66751200D01*
X104720000Y-119970000D02*
X103350000Y-119100000D01*
X121900000Y-101915454D02*
X121060032Y-101075486D01*
X121900000Y-102750000D02*
X121900000Y-101915454D01*
X123100000Y-104900000D02*
X123350000Y-104900000D01*
X121350000Y-106650000D02*
X123100000Y-104900000D01*
X120450000Y-106650000D02*
X121350000Y-106650000D01*
X113100000Y-114000000D02*
X120450000Y-106650000D01*
X103600000Y-114000000D02*
X113100000Y-114000000D01*
X103350000Y-114250000D02*
X103600000Y-114000000D01*
X103350000Y-119100000D02*
X103350000Y-114250000D01*
D34*
X121184546Y-101200000D02*
X121060032Y-101075486D01*
D32*
X104720000Y-114580000D02*
X105000000Y-114300000D01*
X105000000Y-114300000D02*
X113250000Y-114300000D01*
X113250000Y-114300000D02*
X120600000Y-106950000D01*
X120600000Y-106950000D02*
X121950000Y-106950000D01*
X121950000Y-106950000D02*
X123900000Y-105000000D01*
X123900000Y-105000000D02*
X123900000Y-104400000D01*
X122400000Y-102250000D02*
X122400000Y-99764482D01*
X121061828Y-98426310D02*
X122400000Y-99764482D01*
X104720000Y-114580000D02*
X104720000Y-117430000D01*
X107260000Y-119970000D02*
X105850000Y-119060000D01*
X121356626Y-97000000D02*
X120496072Y-97860554D01*
X121600000Y-97000000D02*
X121356626Y-97000000D01*
X122900000Y-98300000D02*
X121600000Y-97000000D01*
X122900000Y-101750000D02*
X122900000Y-98300000D01*
X124600000Y-104750000D02*
X124600000Y-104400000D01*
X122100000Y-107250000D02*
X124600000Y-104750000D01*
X120750000Y-107250000D02*
X122100000Y-107250000D01*
X113400000Y-114600000D02*
X120750000Y-107250000D01*
X106150000Y-114600000D02*
X113400000Y-114600000D01*
X105850000Y-114900000D02*
X106150000Y-114600000D01*
X105850000Y-119060000D02*
X105850000Y-114900000D01*
X107260000Y-115040000D02*
X107400000Y-114900000D01*
X107400000Y-114900000D02*
X113500000Y-114900000D01*
X113500000Y-114900000D02*
X120850000Y-107550000D01*
X120850000Y-107550000D02*
X122200000Y-107550000D01*
X122200000Y-107550000D02*
X125150000Y-104600000D01*
X125150000Y-104600000D02*
X125150000Y-104200000D01*
X125150000Y-104200000D02*
X124600000Y-103650000D01*
X123350000Y-101250000D02*
X123350000Y-97900000D01*
X123350000Y-97900000D02*
X122050000Y-96600000D01*
X122050000Y-96600000D02*
X121500000Y-96600000D01*
X121500000Y-96600000D02*
X121400000Y-96500000D01*
X121400000Y-96500000D02*
X120725114Y-96500000D01*
X119930316Y-97294798D02*
X120725114Y-96500000D01*
X107260000Y-115040000D02*
X107260000Y-117430000D01*
X121900000Y-95550000D02*
X122450000Y-95550000D01*
X121900000Y-95550000D02*
X120543601Y-95550000D01*
X119364559Y-96729042D02*
X120543601Y-95550000D01*
X131419800Y-105069800D02*
X132577500Y-105069800D01*
X130750000Y-104400000D02*
X131419800Y-105069800D01*
X130750000Y-103850000D02*
X130750000Y-104400000D01*
X122450000Y-95550000D02*
X130750000Y-103850000D01*
X132578000Y-105069800D02*
X132577500Y-105069800D01*
X119875000Y-95125000D02*
X121725000Y-95125000D01*
X131430200Y-105730200D02*
X132577500Y-105730200D01*
X130450000Y-104750000D02*
X131430200Y-105730200D01*
X130450000Y-103954002D02*
X130450000Y-104750000D01*
X122545998Y-96050000D02*
X130450000Y-103954002D01*
X122150000Y-96050000D02*
X122545998Y-96050000D01*
X121725000Y-95125000D02*
X121750000Y-95100000D01*
X119900000Y-95100000D02*
X119875000Y-95125000D01*
X119875000Y-95125000D02*
X118836714Y-96163286D01*
X118836714Y-96163286D02*
X118798803Y-96163286D01*
X132578000Y-105730200D02*
X132577500Y-105730200D01*
X131300000Y-104000000D02*
X121150000Y-93850000D01*
X131300000Y-106400000D02*
X131322000Y-106377900D01*
X132577500Y-106377900D02*
X131322000Y-106377900D01*
X118849064Y-93850000D02*
X117667291Y-95031773D01*
X121150000Y-93850000D02*
X118849064Y-93850000D01*
X132577500Y-106377900D02*
X132578000Y-106377900D01*
X108550000Y-119220000D02*
X108550000Y-115400000D01*
X108550000Y-115400000D02*
X108750000Y-115200000D01*
X108750000Y-115200000D02*
X113650000Y-115200000D01*
X113650000Y-115200000D02*
X121000000Y-107850000D01*
X121000000Y-107850000D02*
X122350000Y-107850000D01*
X122350000Y-107850000D02*
X126700000Y-103500000D01*
X126700000Y-103500000D02*
X126700000Y-103000000D01*
X126700000Y-103000000D02*
X127750000Y-101950000D01*
X109800000Y-119970000D02*
X108550000Y-119220000D01*
X117054528Y-92250000D02*
X115970023Y-93334505D01*
X120300000Y-92250000D02*
X117054528Y-92250000D01*
X126300000Y-98250000D02*
X120300000Y-92250000D01*
X109800000Y-117430000D02*
X109800000Y-115700000D01*
X116273015Y-91900000D02*
X115404266Y-92768749D01*
X120700000Y-91900000D02*
X116273015Y-91900000D01*
X126350000Y-97550000D02*
X120700000Y-91900000D01*
X127050000Y-103300000D02*
X127750000Y-102600000D01*
X127050000Y-103600000D02*
X127050000Y-103300000D01*
X122500000Y-108150000D02*
X127050000Y-103600000D01*
X121100000Y-108150000D02*
X122500000Y-108150000D01*
X113750000Y-115500000D02*
X121100000Y-108150000D01*
X110000000Y-115500000D02*
X113750000Y-115500000D01*
X109800000Y-115700000D02*
X110000000Y-115500000D01*
X112340000Y-119970000D02*
X110900000Y-119030000D01*
X115741503Y-91300000D02*
X114838510Y-92202993D01*
X120800000Y-91300000D02*
X115741503Y-91300000D01*
X126350000Y-96850000D02*
X120800000Y-91300000D01*
X122600000Y-108450000D02*
X128450000Y-102600000D01*
X121200000Y-108450000D02*
X122600000Y-108450000D01*
X113850000Y-115800000D02*
X121200000Y-108450000D01*
X111154002Y-115800000D02*
X113850000Y-115800000D01*
X110900000Y-116054002D02*
X111154002Y-115800000D01*
X110900000Y-119030000D02*
X110900000Y-116054002D01*
X114272754Y-91637237D02*
X115009991Y-90900000D01*
X112340000Y-116310000D02*
X112340000Y-117430000D01*
X112550000Y-116100000D02*
X112340000Y-116310000D01*
X113950000Y-116100000D02*
X112550000Y-116100000D01*
X121345998Y-108704002D02*
X113950000Y-116100000D01*
X122745998Y-108704002D02*
X121345998Y-108704002D01*
X127550000Y-103900000D02*
X122745998Y-108704002D01*
X127800000Y-103900000D02*
X127550000Y-103900000D01*
X121100000Y-90900000D02*
X126350000Y-96150000D01*
X115009991Y-90900000D02*
X121100000Y-90900000D01*
X138890040Y-63624160D02*
X136537700Y-65976500D01*
X133100000Y-68400000D02*
X133100000Y-68500000D01*
X135400000Y-66100000D02*
X133100000Y-68400000D01*
X138890040Y-63624160D02*
X143250920Y-63624160D01*
X143251000Y-63624200D02*
X143250900Y-63624200D01*
X132700000Y-72201800D02*
X132689600Y-72212200D01*
X114578478Y-90200000D02*
X116000000Y-90200000D01*
X127600000Y-84300000D02*
X126900000Y-85000000D01*
X126900000Y-85000000D02*
X121200000Y-85000000D01*
X121200000Y-85000000D02*
X116000000Y-90200000D01*
X132700000Y-73500000D02*
X132600000Y-73600000D01*
X132600000Y-73600000D02*
X132600000Y-79300000D01*
X132600000Y-79300000D02*
X128600000Y-83325000D01*
X114578478Y-90200000D02*
X113706998Y-91071480D01*
X132700000Y-69800000D02*
X132700000Y-72201800D01*
D34*
X121800000Y-80000000D02*
X121800000Y-79800000D01*
D32*
X121800000Y-80000000D02*
X121800000Y-81846966D01*
X113141242Y-90505724D02*
X121800000Y-81846966D01*
D34*
X121925000Y-76050000D02*
X121375000Y-76600000D01*
X121375000Y-76600000D02*
X121375000Y-79000000D01*
X121225000Y-53825000D02*
X120350000Y-53825000D01*
D32*
X121925000Y-54525000D02*
X121925000Y-72700000D01*
D34*
X121925000Y-54525000D02*
X121225000Y-53825000D01*
X121925000Y-72700000D02*
X121925000Y-74825000D01*
X121375000Y-79375000D02*
X121375000Y-79000000D01*
X121800000Y-79800000D02*
X121375000Y-79375000D01*
D32*
X120302000Y-53794400D02*
X120794000Y-53794400D01*
X105964221Y-105599739D02*
X105113960Y-106450000D01*
X96660000Y-106850000D02*
X94070000Y-104260000D01*
X103300000Y-106850000D02*
X96660000Y-106850000D01*
X105113960Y-106450000D02*
X104700000Y-106450000D01*
D34*
X94070000Y-109340000D02*
X101860000Y-109340000D01*
X103800000Y-106632448D02*
X105398465Y-105033983D01*
X103800000Y-107400000D02*
X103800000Y-106632448D01*
X101860000Y-109340000D02*
X103800000Y-107400000D01*
D32*
X94070000Y-109340000D02*
X94070000Y-108930000D01*
X113250000Y-123000000D02*
X113250000Y-122875000D01*
X106343601Y-89750000D02*
X106250000Y-89750000D01*
X104300000Y-87550000D02*
X100650000Y-87550000D01*
X100650000Y-87550000D02*
X97050000Y-91150000D01*
X97050000Y-91150000D02*
X97050000Y-92250000D01*
X97050000Y-92250000D02*
X86800000Y-102500000D01*
X86800000Y-102500000D02*
X86800000Y-122300000D01*
X86800000Y-122300000D02*
X87500000Y-123000000D01*
X87500000Y-123000000D02*
X113250000Y-123000000D01*
X108229042Y-91635441D02*
X106343601Y-89750000D01*
X113925000Y-120925000D02*
X114880000Y-119970000D01*
X113925000Y-122200000D02*
X113925000Y-120925000D01*
X113250000Y-122875000D02*
X113925000Y-122200000D01*
X114880000Y-117430000D02*
X113650000Y-118660000D01*
X106250000Y-90787911D02*
X107663286Y-92201197D01*
X106250000Y-90400000D02*
X106250000Y-90787911D01*
X100550000Y-88050000D02*
X103850000Y-88050000D01*
X97350000Y-91250000D02*
X100550000Y-88050000D01*
X97350000Y-92350000D02*
X97350000Y-91250000D01*
X87054002Y-102645998D02*
X97350000Y-92350000D01*
X87054002Y-122154002D02*
X87054002Y-102645998D01*
X87645998Y-122745998D02*
X87054002Y-122154002D01*
X113004002Y-122745998D02*
X87645998Y-122745998D01*
X113650000Y-122100000D02*
X113004002Y-122745998D01*
X113650000Y-118660000D02*
X113650000Y-122100000D01*
X105600000Y-91269423D02*
X105600000Y-90400000D01*
X103300000Y-88550000D02*
X103100000Y-88350000D01*
X103100000Y-88350000D02*
X100650000Y-88350000D01*
X100650000Y-88350000D02*
X97650000Y-91350000D01*
X97650000Y-91350000D02*
X97650000Y-92450000D01*
X97650000Y-92450000D02*
X87350000Y-102750000D01*
X87350000Y-102750000D02*
X87350000Y-122050000D01*
X87350000Y-122050000D02*
X87791996Y-122491996D01*
X112500000Y-122491996D02*
X87791996Y-122491996D01*
X105600000Y-91269423D02*
X107097530Y-92766953D01*
X112500000Y-122491996D02*
X112858004Y-122491996D01*
X115850000Y-118400000D02*
X117420000Y-119970000D01*
X115850000Y-117000000D02*
X115850000Y-118400000D01*
X115300000Y-116450000D02*
X115850000Y-117000000D01*
X114400000Y-116450000D02*
X115300000Y-116450000D01*
X113350000Y-117500000D02*
X114400000Y-116450000D01*
X113350000Y-122000000D02*
X113350000Y-117500000D01*
X112858004Y-122491996D02*
X113350000Y-122000000D01*
X112500000Y-122491996D02*
X112508004Y-122491996D01*
X105050000Y-91850936D02*
X105050000Y-91050000D01*
X102800000Y-89000000D02*
X101500000Y-89000000D01*
X101500000Y-89000000D02*
X87650000Y-102850000D01*
X87650000Y-102850000D02*
X87650000Y-121987994D01*
X87650000Y-121987994D02*
X87900000Y-122237994D01*
X87900000Y-122237994D02*
X112462006Y-122237994D01*
X112462006Y-122237994D02*
X112750000Y-121950000D01*
X115350000Y-121200000D02*
X117750000Y-121200000D01*
X117750000Y-121200000D02*
X118500000Y-120450000D01*
X118500000Y-120450000D02*
X118500000Y-118510000D01*
X117420000Y-117430000D02*
X118500000Y-118510000D01*
X105050000Y-91850936D02*
X106531773Y-93332709D01*
X110500000Y-74000000D02*
X110500000Y-82000000D01*
X114800000Y-66602500D02*
X114800000Y-69700000D01*
X114800000Y-69700000D02*
X110500000Y-74000000D01*
X104100000Y-92032448D02*
X105966017Y-93898465D01*
X104100000Y-91250000D02*
X104100000Y-92032448D01*
X107700000Y-87650000D02*
X104100000Y-91250000D01*
X110500000Y-82000000D02*
X110800000Y-82300000D01*
X114800000Y-66552500D02*
X114800000Y-66602500D01*
X110245998Y-81700000D02*
X110245998Y-82695998D01*
X103550000Y-92613960D02*
X105400261Y-94464221D01*
X103550000Y-90850000D02*
X103550000Y-92613960D01*
X107250000Y-87150000D02*
X103550000Y-90850000D01*
X110245998Y-82695998D02*
X110350000Y-82800000D01*
X113100000Y-69700000D02*
X110245998Y-72554002D01*
X116900000Y-66600000D02*
X116200000Y-65800000D01*
X116200000Y-65800000D02*
X113600000Y-65800000D01*
X113600000Y-65800000D02*
X113100000Y-66300000D01*
X113100000Y-66300000D02*
X113100000Y-69700000D01*
X110245998Y-72554002D02*
X110245998Y-81700000D01*
X110245998Y-81700000D02*
X110245998Y-81701802D01*
X116900000Y-66552500D02*
X116900000Y-66600000D01*
X116900000Y-66652500D02*
X116900000Y-66600000D01*
D34*
X119325000Y-54475000D02*
X120350000Y-54475000D01*
D32*
X115100000Y-59950000D02*
X109700000Y-65350000D01*
X109700000Y-65350000D02*
X109700000Y-81250000D01*
X109700000Y-81250000D02*
X109500000Y-81450000D01*
X106800000Y-86650000D02*
X102900000Y-90550000D01*
X102900000Y-90550000D02*
X102900000Y-93095472D01*
X102900000Y-93095472D02*
X104834505Y-95029977D01*
X115700000Y-55700000D02*
X115100000Y-56300000D01*
X115100000Y-56300000D02*
X115100000Y-59700000D01*
X115100000Y-59700000D02*
X115100000Y-59950000D01*
D34*
X119325000Y-54475000D02*
X118800000Y-55000000D01*
D32*
X109991996Y-81300000D02*
X109991996Y-81658004D01*
X102300000Y-93626985D02*
X104268749Y-95595734D01*
X102300000Y-90250000D02*
X102300000Y-93626985D01*
X106700000Y-85850000D02*
X102300000Y-90250000D01*
X109991996Y-81658004D02*
X109450000Y-82200000D01*
X113000000Y-65500000D02*
X109991996Y-68508004D01*
X117948000Y-65500000D02*
X113000000Y-65500000D01*
X117948000Y-65500000D02*
X119000000Y-66552500D01*
X109991996Y-68508004D02*
X109991996Y-81300000D01*
X109991996Y-81300000D02*
X109991996Y-81308004D01*
X100178478Y-94900000D02*
X96000000Y-94900000D01*
X96000000Y-94900000D02*
X87904002Y-102995998D01*
X87904002Y-102995998D02*
X87904002Y-121737994D01*
X87904002Y-121737994D02*
X88116008Y-121950000D01*
X88116008Y-121950000D02*
X111950000Y-121950000D01*
X111950000Y-121950000D02*
X112650000Y-121250000D01*
X102571480Y-97293002D02*
X100178478Y-94900000D01*
X118280000Y-121650000D02*
X119960000Y-119970000D01*
X114825000Y-121650000D02*
X118280000Y-121650000D01*
X119375000Y-121925000D02*
X120950000Y-120350000D01*
X120950000Y-120350000D02*
X120950000Y-118420000D01*
X119960000Y-117430000D02*
X120950000Y-118420000D01*
X114375000Y-122125000D02*
X115450000Y-122125000D01*
X115450000Y-122125000D02*
X115650000Y-121925000D01*
X115650000Y-121925000D02*
X119375000Y-121925000D01*
X99301573Y-95154607D02*
X96104607Y-95154607D01*
X96104607Y-95154607D02*
X88158004Y-103101210D01*
X88158004Y-103101210D02*
X88158004Y-121604002D01*
X88158004Y-121604002D02*
X88224395Y-121670393D01*
X88224395Y-121670393D02*
X111579607Y-121670393D01*
X111579607Y-121670393D02*
X111950000Y-121300000D01*
X99301573Y-95154607D02*
X102005724Y-97858758D01*
X93225486Y-98424514D02*
X88412006Y-103237994D01*
X88412006Y-103237994D02*
X88412006Y-121328397D01*
X88412006Y-121328397D02*
X88483609Y-121400000D01*
X88483609Y-121400000D02*
X111100000Y-121400000D01*
X111100000Y-121400000D02*
X111300000Y-121200000D01*
X101439968Y-98424514D02*
X93225486Y-98424514D01*
X120195000Y-122275000D02*
X122500000Y-119970000D01*
X116075000Y-122275000D02*
X120195000Y-122275000D01*
X115900000Y-122450000D02*
X116075000Y-122275000D01*
X122500000Y-117430000D02*
X121380000Y-117430000D01*
X116500000Y-116450000D02*
X116225000Y-116725000D01*
X120400000Y-116450000D02*
X116500000Y-116450000D01*
X121380000Y-117430000D02*
X120400000Y-116450000D01*
X88941008Y-117675000D02*
X88666008Y-117400000D01*
X88941008Y-117675000D02*
X90250000Y-117675000D01*
X101438172Y-101073690D02*
X90935524Y-101073690D01*
X88666008Y-103343206D02*
X88666008Y-117400000D01*
X90935524Y-101073690D02*
X88666008Y-103343206D01*
X88666008Y-117400000D02*
X88666008Y-117416008D01*
X123475000Y-118405000D02*
X125040000Y-119970000D01*
X123475000Y-117025000D02*
X123475000Y-118405000D01*
X122625000Y-116175000D02*
X123475000Y-117025000D01*
X115275000Y-116175000D02*
X122625000Y-116175000D01*
X114925000Y-115825000D02*
X115275000Y-116175000D01*
X102003928Y-101639446D02*
X101343374Y-102300000D01*
X89100000Y-117200000D02*
X89750000Y-117200000D01*
X88920010Y-117020010D02*
X89100000Y-117200000D01*
X88920010Y-103450000D02*
X88920010Y-117020010D01*
X91042318Y-101327692D02*
X88920010Y-103450000D01*
X98777692Y-101327692D02*
X91042318Y-101327692D01*
X99750000Y-102300000D02*
X98777692Y-101327692D01*
X101343374Y-102300000D02*
X99750000Y-102300000D01*
X125040000Y-117430000D02*
X123510000Y-115900000D01*
X115950000Y-115900000D02*
X123510000Y-115900000D01*
X115425000Y-115375000D02*
X115950000Y-115900000D01*
X89625000Y-116675000D02*
X90175000Y-116675000D01*
X89174012Y-116224012D02*
X89625000Y-116675000D01*
X89174012Y-103575988D02*
X89174012Y-116224012D01*
X90050000Y-102700000D02*
X89174012Y-103575988D01*
X90050000Y-102700000D02*
X102074886Y-102700000D01*
X102569684Y-102205202D02*
X102074886Y-102700000D01*
X103494423Y-104675000D02*
X98450000Y-104675000D01*
X98450000Y-104675000D02*
X96750000Y-102975000D01*
X96750000Y-102975000D02*
X90150000Y-102975000D01*
X90150000Y-102975000D02*
X89428014Y-103696986D01*
X89428014Y-103696986D02*
X89428014Y-115778014D01*
X89428014Y-115778014D02*
X89775000Y-116125000D01*
X104266953Y-103902470D02*
X103494423Y-104675000D01*
X126000000Y-118390000D02*
X127580000Y-119970000D01*
X126000000Y-117000000D02*
X126000000Y-118390000D01*
X124625000Y-115625000D02*
X126000000Y-117000000D01*
X116325000Y-115625000D02*
X124625000Y-115625000D01*
X116125000Y-115425000D02*
X116325000Y-115625000D01*
X104832709Y-104468227D02*
X104075936Y-105225000D01*
X125500000Y-115350000D02*
X127580000Y-117430000D01*
X116900000Y-115350000D02*
X125500000Y-115350000D01*
X116725000Y-115175000D02*
X116900000Y-115350000D01*
X89682016Y-115107016D02*
X90250000Y-115675000D01*
X89682016Y-103817984D02*
X89682016Y-115107016D01*
X90250000Y-103250000D02*
X89682016Y-103817984D01*
X96275000Y-103250000D02*
X90250000Y-103250000D01*
X98250000Y-105225000D02*
X96275000Y-103250000D01*
X104075936Y-105225000D02*
X98250000Y-105225000D01*
D33*
X155695000Y-98705000D02*
X154394000Y-98705000D01*
X156500000Y-97900000D02*
X155695000Y-98705000D01*
X160100000Y-97900000D02*
X156500000Y-97900000D01*
X161300000Y-96700000D02*
X160100000Y-97900000D01*
X161300000Y-88400000D02*
X161300000Y-96700000D01*
X162300000Y-87400000D02*
X161300000Y-88400000D01*
X164500000Y-87400000D02*
X162300000Y-87400000D01*
X164500000Y-84900000D02*
X164500000Y-87400000D01*
X163100000Y-83800000D02*
X164500000Y-84900000D01*
X163100000Y-83100000D02*
X163100000Y-83800000D01*
X160649000Y-83600200D02*
X160649100Y-83600200D01*
X162600000Y-83600200D02*
X163100000Y-83100000D01*
X160649100Y-83600200D02*
X162600000Y-83600200D01*
D32*
X158600000Y-91472500D02*
X157972000Y-92100000D01*
X158600000Y-89000000D02*
X158600000Y-91472500D01*
D33*
X154394000Y-97435000D02*
X154394000Y-96165000D01*
D32*
X157972000Y-92100000D02*
X158820000Y-92947500D01*
X155600000Y-92100000D02*
X157972000Y-92100000D01*
X155300000Y-92400000D02*
X155600000Y-92100000D01*
X153600000Y-92400000D02*
X155300000Y-92400000D01*
X153200000Y-92800000D02*
X153600000Y-92400000D01*
X153200000Y-95300000D02*
X153200000Y-92800000D01*
X154065000Y-96165000D02*
X153200000Y-95300000D01*
X154394000Y-96165000D02*
X154065000Y-96165000D01*
X135352000Y-51700000D02*
X135352500Y-51700000D01*
D33*
X153665000Y-97435000D02*
X154394000Y-97435000D01*
X153200000Y-97900000D02*
X153665000Y-97435000D01*
X153200000Y-99500000D02*
X153200000Y-97900000D01*
X153700000Y-100000000D02*
X153200000Y-99500000D01*
X159400000Y-100000000D02*
X153700000Y-100000000D01*
X165100000Y-94300000D02*
X159400000Y-100000000D01*
X165100000Y-61100000D02*
X165100000Y-94300000D01*
X155700000Y-51700000D02*
X165100000Y-61100000D01*
X135352500Y-51700000D02*
X155700000Y-51700000D01*
D32*
X157100000Y-83800000D02*
X157100000Y-87400000D01*
X156250000Y-82950000D02*
X157100000Y-83800000D01*
X155051000Y-82950000D02*
X156250000Y-82950000D01*
X155051000Y-82950000D02*
X155050900Y-82950000D01*
X162252500Y-94900000D02*
X162252300Y-94899800D01*
X162252000Y-94900000D02*
X162252300Y-94899800D01*
D33*
X163000000Y-94152500D02*
X163000000Y-92600000D01*
X162252300Y-94899800D02*
X163000000Y-94152500D01*
X97550000Y-83050000D02*
X97550000Y-84197500D01*
D36*
X97550000Y-84197500D02*
X98300000Y-84947500D01*
D32*
X97550000Y-83050000D02*
X97550000Y-83000200D01*
X100700000Y-80600000D02*
X100700000Y-80130000D01*
D33*
X100100000Y-81200000D02*
X100700000Y-80600000D01*
D32*
X97500000Y-83000200D02*
X97550000Y-83000200D01*
D33*
X97900000Y-83000200D02*
X98700000Y-82200000D01*
X97550000Y-83000200D02*
X97900000Y-83000200D01*
D32*
X94749000Y-83000200D02*
X94749300Y-83000200D01*
D33*
X94749300Y-83000200D02*
X97500000Y-83000200D01*
D36*
X98675000Y-83200000D02*
X99300000Y-83825000D01*
X99300000Y-83825000D02*
X100250000Y-83825000D01*
X100250000Y-83825000D02*
X100700000Y-83375000D01*
X100700000Y-83375000D02*
X100700000Y-82670000D01*
D33*
X97675000Y-79950000D02*
X97250200Y-79950000D01*
X97100000Y-79799800D02*
X94749300Y-79799800D01*
X97250200Y-79950000D02*
X97100000Y-79799800D01*
X98347500Y-79277500D02*
X98347500Y-76900000D01*
X97675000Y-79950000D02*
X98347500Y-79277500D01*
D32*
X100700000Y-83000000D02*
X100700000Y-82670000D01*
X94749000Y-79799800D02*
X94749300Y-79799800D01*
D33*
X159850000Y-78700000D02*
X163100000Y-78700000D01*
X156900000Y-81649500D02*
X159850000Y-78700000D01*
D32*
X156900000Y-81649500D02*
X156950000Y-81649500D01*
D33*
X155051000Y-81649500D02*
X156900000Y-81649500D01*
D32*
X155051000Y-81649500D02*
X155050900Y-81649500D01*
X160020000Y-79629000D02*
X161290000Y-79629000D01*
X159105600Y-80543400D02*
X160020000Y-79629000D01*
X154719400Y-76700000D02*
X154762200Y-76657200D01*
X154762200Y-78257400D02*
X154711400Y-78206600D01*
X154711400Y-78206600D02*
X152755600Y-78206600D01*
X152730200Y-79679800D02*
X152425400Y-79984600D01*
X152425400Y-79984600D02*
X150571200Y-79984600D01*
X151511000Y-80899000D02*
X151561800Y-80949800D01*
X151561800Y-80949800D02*
X152704800Y-80949800D01*
X152900000Y-76700000D02*
X154719400Y-76700000D01*
X159918400Y-76454000D02*
X161544000Y-76454000D01*
X159893000Y-76479400D02*
X159918400Y-76454000D01*
X159639000Y-77901800D02*
X159943800Y-77901800D01*
X158089600Y-79451200D02*
X159639000Y-77901800D01*
X158140400Y-76631800D02*
X158140400Y-78028800D01*
X158165800Y-76606400D02*
X158140400Y-76631800D01*
X158546800Y-75590400D02*
X158115000Y-75590400D01*
X159461200Y-74676000D02*
X158546800Y-75590400D01*
X160959800Y-73253600D02*
X160959800Y-74599800D01*
X160832800Y-73126600D02*
X160959800Y-73253600D01*
X157454600Y-73126600D02*
X158699200Y-73126600D01*
X157353000Y-73228200D02*
X157454600Y-73126600D01*
X156667200Y-76631800D02*
X156667200Y-74980800D01*
X156641800Y-76657200D02*
X156667200Y-76631800D01*
X156616400Y-79578200D02*
X156616400Y-78206600D01*
X156667200Y-79629000D02*
X156616400Y-79578200D01*
X154500000Y-72000000D02*
X154500000Y-71900000D01*
X152700000Y-73800000D02*
X154500000Y-72000000D01*
X150285000Y-76115000D02*
X151300000Y-75100000D01*
X150285000Y-76606000D02*
X150285000Y-76115000D01*
X135993000Y-93352500D02*
X135993400Y-93352500D01*
X103625000Y-118350000D02*
X103875000Y-118600000D01*
X103625000Y-114875000D02*
X103625000Y-118350000D01*
X104025000Y-114475000D02*
X103625000Y-114875000D01*
X101050000Y-118300000D02*
X101425000Y-118675000D01*
X101050000Y-114575000D02*
X101050000Y-118300000D01*
X101400000Y-114225000D02*
X101050000Y-114575000D01*
X98525000Y-118525000D02*
X98725000Y-118725000D01*
X98525000Y-114650000D02*
X98525000Y-118525000D01*
X98950000Y-114225000D02*
X98525000Y-114650000D01*
X96104002Y-118454002D02*
X96350000Y-118700000D01*
X96104002Y-114495998D02*
X96104002Y-118454002D01*
X96375000Y-114225000D02*
X96104002Y-114495998D01*
X107175000Y-84975000D02*
X107100000Y-84900000D01*
D35*
X109100000Y-103100000D02*
X110300000Y-101900000D01*
X104100000Y-100800000D02*
X105200000Y-101900000D01*
X109100000Y-103100000D02*
X107900000Y-101900000D01*
X109000000Y-105400000D02*
X110200000Y-104200000D01*
X108800000Y-105400000D02*
X109000000Y-105400000D01*
X106300000Y-103000000D02*
X107500000Y-104200000D01*
X114200000Y-105600000D02*
X115400000Y-104400000D01*
X114200000Y-105700000D02*
X114200000Y-105600000D01*
X111900000Y-107900000D02*
X113000000Y-106800000D01*
X111800000Y-107900000D02*
X111900000Y-107900000D01*
X112000000Y-105600000D02*
X110800000Y-106800000D01*
X114100000Y-103500000D02*
X113100000Y-104500000D01*
X114300000Y-101800000D02*
X114100000Y-102000000D01*
X117000000Y-101800000D02*
X114300000Y-101800000D01*
X115300000Y-98700000D02*
X115300000Y-100400000D01*
X117000000Y-100400000D02*
X117000000Y-98700000D01*
X118600000Y-98700000D02*
X118600000Y-100400000D01*
X115200000Y-97300000D02*
X117100000Y-97300000D01*
X105400000Y-97300000D02*
X104200000Y-98500000D01*
X103100000Y-99600000D02*
X103100000Y-99800000D01*
X103100000Y-99800000D02*
X104100000Y-100800000D01*
X105300000Y-99500000D02*
X106500000Y-98300000D01*
X107700000Y-97100000D02*
X107700000Y-97000000D01*
X107700000Y-97000000D02*
X106700000Y-96000000D01*
X115200000Y-95300000D02*
X115200000Y-95600000D01*
X113500000Y-93600000D02*
X115200000Y-95300000D01*
X111500000Y-95600000D02*
X113500000Y-95600000D01*
X109400000Y-95400000D02*
X109400000Y-95700000D01*
X110700000Y-94100000D02*
X109400000Y-95400000D01*
X111100000Y-91500000D02*
X111200000Y-91500000D01*
X109500000Y-93100000D02*
X111100000Y-91500000D01*
X117101535Y-94466017D02*
X117800000Y-93767552D01*
X117800000Y-93767552D02*
X117800000Y-93000000D01*
X119928520Y-102206998D02*
X120721522Y-103000000D01*
X120721522Y-103000000D02*
X121200000Y-103000000D01*
X103702993Y-96161490D02*
X102841503Y-95300000D01*
X102841503Y-95300000D02*
X102500000Y-95300000D01*
X107661490Y-107297007D02*
X106800000Y-108158497D01*
X106800000Y-108158497D02*
X106800000Y-108600000D01*
X103135441Y-102770958D02*
X102300000Y-103606399D01*
X102300000Y-103606399D02*
X102300000Y-104000000D01*
X109360554Y-90503928D02*
X108600000Y-89743374D01*
X108600000Y-89743374D02*
X108600000Y-88900000D01*
D32*
X143484600Y-86258400D02*
X143510000Y-86283800D01*
D33*
X146948000Y-84801200D02*
X146948000Y-85452500D01*
D32*
X146948000Y-85452500D02*
X146900000Y-85500000D01*
X143510000Y-86283800D02*
X143510000Y-89509600D01*
D33*
X135350000Y-100650000D02*
X135500000Y-100500000D01*
X134502500Y-100650000D02*
X135350000Y-100650000D01*
D32*
X105100000Y-82900000D02*
X106050000Y-83850000D01*
X160900000Y-64347500D02*
X160900000Y-63870000D01*
D33*
X159700000Y-65547500D02*
X160900000Y-64347500D01*
X124348000Y-58900000D02*
X124348000Y-56852500D01*
D32*
X122400000Y-63200000D02*
X122400000Y-64700000D01*
D33*
X120100000Y-57273000D02*
X119800000Y-57800000D01*
D32*
X120302000Y-57071000D02*
X120100000Y-57273000D01*
D33*
X128600000Y-65852500D02*
X128600000Y-66900000D01*
X140500000Y-92500000D02*
X140300000Y-92700000D01*
X141502000Y-92500000D02*
X140500000Y-92500000D01*
D32*
X139000000Y-89400000D02*
X139000000Y-87150000D01*
D33*
X159500000Y-93900000D02*
X158820000Y-93900000D01*
X159800000Y-93600000D02*
X159500000Y-93900000D01*
X159000000Y-97100000D02*
X159000000Y-95700000D01*
D32*
X158948000Y-98752500D02*
X159000000Y-98700000D01*
D33*
X157600000Y-98752500D02*
X158948000Y-98752500D01*
X158400000Y-93900000D02*
X157800000Y-93300000D01*
D32*
X158820000Y-93900000D02*
X158400000Y-93900000D01*
D33*
X154548000Y-91300000D02*
X155600000Y-91300000D01*
D32*
X154400000Y-91447500D02*
X154548000Y-91300000D01*
D33*
X154148000Y-91700000D02*
X153100000Y-91700000D01*
D32*
X154400000Y-91447500D02*
X154148000Y-91700000D01*
X98300000Y-88000000D02*
X98200000Y-88100000D01*
X98300000Y-86852500D02*
X98300000Y-88000000D01*
D33*
X138202000Y-102897500D02*
X137600000Y-103500000D01*
X139100000Y-102897500D02*
X138202000Y-102897500D01*
X151800000Y-112602500D02*
X151800000Y-113700000D01*
X150352000Y-103947500D02*
X150200000Y-104100000D01*
X151550000Y-103947500D02*
X150352000Y-103947500D01*
D32*
X150195000Y-98705000D02*
X150200000Y-98700000D01*
D33*
X148806000Y-98705000D02*
X150195000Y-98705000D01*
X145849000Y-100251000D02*
X144900000Y-101200000D01*
D32*
X146600000Y-100251000D02*
X145849000Y-100251000D01*
D33*
X149015000Y-75515000D02*
X148600000Y-75100000D01*
X149015000Y-76606000D02*
X149015000Y-75515000D01*
X158700000Y-69280000D02*
X158700000Y-68400000D01*
X143200000Y-71452500D02*
X143200000Y-72400000D01*
D32*
X143300000Y-71352500D02*
X143200000Y-71452500D01*
X127902000Y-80000000D02*
X129756000Y-80000000D01*
X127800000Y-80102500D02*
X127902000Y-80000000D01*
X127800000Y-80900000D02*
X128100000Y-81200000D01*
X127800000Y-80102500D02*
X127800000Y-80900000D01*
X125048000Y-77352500D02*
X125100000Y-77300000D01*
X123800000Y-77352500D02*
X125048000Y-77352500D01*
X116450000Y-78150000D02*
X116400000Y-78100000D01*
X117530000Y-78150000D02*
X116450000Y-78150000D01*
X113248000Y-74847500D02*
X113150000Y-74847500D01*
D33*
X114200000Y-75800000D02*
X113248000Y-74847500D01*
X115150000Y-74850000D02*
X114200000Y-75800000D01*
D32*
X115150000Y-74847500D02*
X115150000Y-74850000D01*
D33*
X124789000Y-56410600D02*
X124348000Y-56852500D01*
X126398000Y-56410600D02*
X124789000Y-56410600D01*
D32*
X110100000Y-87900000D02*
X109500000Y-87300000D01*
X110100000Y-88900000D02*
X110100000Y-87900000D01*
X108500000Y-86300000D02*
X107175000Y-84975000D01*
X108500000Y-82500000D02*
X109000000Y-83000000D01*
X109000000Y-83000000D02*
X110400000Y-84400000D01*
X106200000Y-80200000D02*
X105200000Y-79200000D01*
X108500000Y-82500000D02*
X108025000Y-82025000D01*
X108025000Y-82025000D02*
X107100000Y-81100000D01*
X111800000Y-85800000D02*
X110400000Y-84400000D01*
X102451000Y-73449000D02*
X104050000Y-73449000D01*
X102350000Y-73550000D02*
X102451000Y-73449000D01*
X118050000Y-78150000D02*
X117530000Y-78150000D01*
X118800000Y-78900000D02*
X118050000Y-78150000D01*
X118704000Y-51203600D02*
X118700000Y-51200000D01*
D33*
X120302000Y-51203600D02*
X118704000Y-51203600D01*
D32*
X103300000Y-81900000D02*
X102900000Y-82300000D01*
X104100000Y-81900000D02*
X103300000Y-81900000D01*
X104100000Y-82300000D02*
X102800000Y-83600000D01*
X104100000Y-81900000D02*
X104100000Y-82300000D01*
X124348000Y-56852500D02*
X124348000Y-58900000D01*
X129756000Y-80555000D02*
X129756000Y-80000000D01*
X129756000Y-80000000D02*
X129756000Y-79285000D01*
X160649000Y-80999300D02*
X160649100Y-80999300D01*
X161799000Y-80999300D02*
X162100000Y-81300000D01*
X160649100Y-80999300D02*
X161799000Y-80999300D01*
X152948000Y-86200000D02*
X152947500Y-86200000D01*
X152000000Y-86200000D02*
X151900000Y-86300000D01*
D33*
X152947500Y-86200000D02*
X152000000Y-86200000D01*
D32*
X141502000Y-93400000D02*
X141550000Y-93447500D01*
D33*
X141502000Y-92500000D02*
X141502000Y-93400000D01*
X142050000Y-99102500D02*
X144050000Y-99102500D01*
X143900000Y-99252500D02*
X143900000Y-100200000D01*
D32*
X144050000Y-99102500D02*
X143900000Y-99252500D01*
X146252000Y-110900000D02*
X146252500Y-110900000D01*
D33*
X146800000Y-110900000D02*
X147200000Y-110500000D01*
X146252500Y-110900000D02*
X146800000Y-110900000D01*
D32*
X134502000Y-102650000D02*
X134502500Y-102650000D01*
D33*
X135250000Y-102650000D02*
X135500000Y-102900000D01*
X134502500Y-102650000D02*
X135250000Y-102650000D01*
D32*
X134502000Y-100650000D02*
X134502500Y-100650000D01*
X135002500Y-98449500D02*
X135002000Y-98450000D01*
X135452000Y-98000000D02*
X135002500Y-98449500D01*
D33*
X136100000Y-98000000D02*
X135452000Y-98000000D01*
D32*
X135002500Y-98449500D02*
X135002500Y-98450000D01*
X141502000Y-91400000D02*
X141502000Y-91950000D01*
D33*
X141502000Y-91950000D02*
X141502000Y-92500000D01*
D32*
X141502500Y-91949500D02*
X141502500Y-91400000D01*
X141502000Y-91950000D02*
X141502500Y-91949500D01*
X118848000Y-80900000D02*
X118848000Y-80160000D01*
X118848000Y-78947500D02*
X118800000Y-78900000D01*
X118848000Y-80160000D02*
X118848000Y-78947500D01*
X118847500Y-80160500D02*
X118847500Y-80900000D01*
X118848000Y-80160000D02*
X118847500Y-80160500D01*
X96002000Y-88900000D02*
X96002000Y-89500000D01*
X96002000Y-89500000D02*
X96002000Y-90100000D01*
X96002500Y-89499500D02*
X96002500Y-88900000D01*
X96002000Y-89500000D02*
X96002500Y-89499500D01*
X96002000Y-90100000D02*
X96002000Y-90750000D01*
X96002000Y-90750000D02*
X96002000Y-91400000D01*
X96002500Y-90750500D02*
X96002500Y-91400000D01*
X96002000Y-90750000D02*
X96002500Y-90750500D01*
X131752000Y-74900000D02*
X130800000Y-74900000D01*
X131752000Y-74900000D02*
X131752500Y-74900000D01*
X123848000Y-50952500D02*
X123800000Y-51000000D01*
X123848000Y-49301200D02*
X123848000Y-50952500D01*
X123847500Y-49301700D02*
X123847500Y-49650000D01*
X123848000Y-49301200D02*
X123847500Y-49301700D01*
D33*
X124348000Y-58900000D02*
X124348000Y-59900000D01*
D32*
X124347500Y-59899500D02*
X124347500Y-58900000D01*
X124348000Y-59900000D02*
X124347500Y-59899500D01*
X146948000Y-84150000D02*
X146948000Y-84801200D01*
X146947500Y-84800700D02*
X146947500Y-84150000D01*
X146948000Y-84801200D02*
X146947500Y-84800700D01*
X123848000Y-47650000D02*
X123848000Y-48475600D01*
X123848000Y-48475600D02*
X123848000Y-49301200D01*
X123847500Y-48475100D02*
X123847500Y-47650000D01*
X123848000Y-48475600D02*
X123847500Y-48475100D01*
D33*
X136100000Y-97400000D02*
X136100000Y-98000000D01*
X135828000Y-97127900D02*
X136100000Y-97400000D01*
X135078000Y-97127900D02*
X135828000Y-97127900D01*
D32*
X135078000Y-97127900D02*
X135077500Y-97127900D01*
D33*
X137022000Y-104077500D02*
X137022000Y-104249800D01*
X137600000Y-103500000D02*
X137022000Y-104077500D01*
X137022000Y-104249800D02*
X137022000Y-104422100D01*
D32*
X137022500Y-104250300D02*
X137022500Y-104422100D01*
X137022000Y-104249800D02*
X137022500Y-104250300D01*
D33*
X147078000Y-110377500D02*
X147078000Y-109377900D01*
D32*
X147200000Y-110500000D02*
X147078000Y-110377500D01*
X147077500Y-109377900D02*
X147078000Y-109377900D01*
D33*
X147600000Y-64000000D02*
X147600000Y-64300000D01*
X147976000Y-63624200D02*
X147600000Y-64000000D01*
X148849000Y-63624200D02*
X147976000Y-63624200D01*
D32*
X148849000Y-63624200D02*
X148849100Y-63624200D01*
D33*
X147925000Y-64924600D02*
X148849000Y-64924600D01*
X147600000Y-64600000D02*
X147925000Y-64924600D01*
X147600000Y-64300000D02*
X147600000Y-64600000D01*
D32*
X148849000Y-64924600D02*
X148849100Y-64924600D01*
D33*
X123900000Y-61347500D02*
X123900000Y-63000000D01*
D32*
X124348000Y-60900000D02*
X123900000Y-61347500D01*
D33*
X124348000Y-59900000D02*
X124348000Y-60900000D01*
D35*
X137252500Y-93352500D02*
X137275000Y-93375000D01*
X135993360Y-93352500D02*
X137252500Y-93352500D01*
D32*
X120070000Y-80217500D02*
X120752000Y-80900000D01*
X120070000Y-79102500D02*
X120070000Y-80217500D01*
X120752500Y-80900000D02*
X120752000Y-80900000D01*
D33*
X140752500Y-108900000D02*
X143097500Y-108900000D01*
D32*
X143097500Y-108900000D02*
X143098000Y-108900000D01*
X139848000Y-106900000D02*
X139848000Y-107447500D01*
X140752000Y-108900000D02*
X140752500Y-108900000D01*
D33*
X139848000Y-107995000D02*
X140752000Y-108900000D01*
X139848000Y-107447500D02*
X139848000Y-107995000D01*
D32*
X139847500Y-107447000D02*
X139847500Y-106900000D01*
X139848000Y-107447500D02*
X139847500Y-107447000D01*
D33*
X147077500Y-107422100D02*
X148072000Y-107422100D01*
D32*
X148348000Y-111150000D02*
X148347500Y-111150000D01*
D33*
X148348000Y-111150000D02*
X148348000Y-107697500D01*
X148348000Y-107697500D02*
X148072000Y-107422100D01*
X147077500Y-107422100D02*
X146050000Y-106394600D01*
X146050000Y-106394600D02*
X146050000Y-105850000D01*
X146050000Y-105850000D02*
X145850000Y-105650000D01*
X145850000Y-105650000D02*
X143200000Y-105650000D01*
X143200000Y-105650000D02*
X143098000Y-105752500D01*
X143098000Y-105752500D02*
X143098000Y-106900000D01*
D32*
X143098000Y-106900000D02*
X143097500Y-106900000D01*
X141752000Y-106900000D02*
X141752500Y-106900000D01*
D33*
X141752500Y-106900000D02*
X143097500Y-106900000D01*
D32*
X147077500Y-108730200D02*
X147078000Y-108730200D01*
X145172000Y-108730200D02*
X145087000Y-108815100D01*
D33*
X147077500Y-108730200D02*
X145172000Y-108730200D01*
D32*
X145002500Y-108899600D02*
X145002500Y-108900000D01*
X145087000Y-108815100D02*
X145002500Y-108899600D01*
X144675000Y-110572500D02*
X144347500Y-110900000D01*
X145002000Y-110245000D02*
X144675000Y-110572500D01*
D33*
X145002000Y-108900000D02*
X145002000Y-110245000D01*
D32*
X145087000Y-108815100D02*
X145002000Y-108900000D01*
X144675000Y-110572500D02*
X144348000Y-110900000D01*
D33*
X153800000Y-112602500D02*
X155800000Y-112602500D01*
D32*
X150252000Y-111150000D02*
X150252500Y-111150000D01*
D33*
X152848000Y-111650000D02*
X153800000Y-112602500D01*
X150850000Y-111650000D02*
X152848000Y-111650000D01*
X150350000Y-111150000D02*
X150850000Y-111650000D01*
D32*
X150252500Y-111150000D02*
X150350000Y-111150000D01*
D33*
X151800000Y-110697500D02*
X153800000Y-110697500D01*
X151522000Y-109377900D02*
X151522000Y-109882900D01*
D32*
X151522000Y-110420000D02*
X151800000Y-110697500D01*
D33*
X151522000Y-109882900D02*
X151522000Y-110420000D01*
D32*
X94098000Y-90150000D02*
X94098000Y-88900000D01*
X94097500Y-90149500D02*
X94097500Y-88900000D01*
X94098000Y-90150000D02*
X94097500Y-90149500D01*
X94098000Y-91400000D02*
X94098000Y-90775000D01*
X94098000Y-90775000D02*
X94098000Y-90150000D01*
X94097500Y-90775500D02*
X94097500Y-91400000D01*
X94098000Y-90775000D02*
X94097500Y-90775500D01*
X129847500Y-74900000D02*
X129847700Y-74900200D01*
X129756000Y-74991500D02*
X129847700Y-74900200D01*
X129756000Y-76745000D02*
X129756000Y-74991500D01*
X129847700Y-74900200D02*
X129848000Y-74900000D01*
X135078000Y-96480200D02*
X135077500Y-96480200D01*
X133200000Y-98347500D02*
X133098000Y-98450000D01*
D33*
X133200000Y-96852500D02*
X133200000Y-98347500D01*
D32*
X133097500Y-98450000D02*
X133098000Y-98450000D01*
X133278000Y-96480200D02*
X133150000Y-96352500D01*
X133572000Y-96480200D02*
X133425100Y-96627200D01*
X135077500Y-96480200D02*
X133572000Y-96480200D01*
X133425100Y-96627200D02*
X133200000Y-96852500D01*
X133425000Y-96627200D02*
X133278000Y-96480200D01*
X133425100Y-96627200D02*
X133425000Y-96627200D01*
X133647500Y-58250000D02*
X133648000Y-58250000D01*
X135452500Y-54200000D02*
X135452000Y-54200000D01*
X135502500Y-56000000D02*
X135452000Y-56000000D01*
D33*
X135452000Y-54200000D02*
X135452000Y-56000000D01*
X135452000Y-56445000D02*
X133648000Y-58250000D01*
D32*
X135452000Y-56000000D02*
X135452000Y-56445000D01*
D33*
X134377500Y-53125000D02*
X128725000Y-53125000D01*
X128725000Y-53125000D02*
X128025000Y-53825000D01*
X128025000Y-53825000D02*
X126350000Y-53825000D01*
X135452500Y-54200000D02*
X134377500Y-53125000D01*
D32*
X129173000Y-52475000D02*
X129475000Y-52172500D01*
D33*
X126398000Y-53159400D02*
X127241000Y-53159400D01*
D32*
X133448000Y-51700000D02*
X133447500Y-51700000D01*
D33*
X127900000Y-53175000D02*
X126350000Y-53175000D01*
X128902500Y-52172500D02*
X127900000Y-53175000D01*
X129475000Y-52172500D02*
X128902500Y-52172500D01*
D37*
X129475000Y-52172500D02*
X131550000Y-52172500D01*
D33*
X132975000Y-52172500D02*
X133447500Y-51700000D01*
D37*
X131550000Y-52172500D02*
X132975000Y-52172500D01*
D32*
X128599000Y-63946500D02*
X128600000Y-63947500D01*
X128599000Y-61350000D02*
X128599000Y-63946500D01*
X127448000Y-55750200D02*
X128023000Y-56325100D01*
X126398000Y-55750200D02*
X127448000Y-55750200D01*
X128597500Y-56899600D02*
X128597500Y-56900000D01*
X128023000Y-56325100D02*
X128597500Y-56899600D01*
X128597500Y-58900000D02*
X128598000Y-58900000D01*
X128598000Y-56900000D02*
X128598000Y-58900000D01*
X128023000Y-56325100D02*
X128598000Y-56900000D01*
X128599000Y-58901500D02*
X128599000Y-61350000D01*
X128598000Y-58900000D02*
X128599000Y-58901500D01*
X131901000Y-64046500D02*
X131900000Y-64047500D01*
X131901000Y-61350000D02*
X131901000Y-64046500D01*
X130502000Y-59951500D02*
X131901000Y-61350000D01*
X130502000Y-58425700D02*
X130502000Y-59951500D01*
X130502500Y-58426200D02*
X130502500Y-58900000D01*
X130502000Y-58425700D02*
X130502500Y-58426200D01*
X130502500Y-56900000D02*
X129867200Y-56900000D01*
X128718000Y-55115200D02*
X129867200Y-56264900D01*
X126398000Y-55115200D02*
X128718000Y-55115200D01*
X130502000Y-56900000D02*
X130502000Y-58425700D01*
X129867200Y-56264900D02*
X130502000Y-56900000D01*
X129867200Y-56264900D02*
X129867200Y-56900000D01*
X148849000Y-66225100D02*
X148849100Y-66225100D01*
X152097500Y-66650000D02*
X152097700Y-66649800D01*
X151673000Y-66225100D02*
X152097700Y-66649800D01*
D33*
X148849100Y-66225100D02*
X151673000Y-66225100D01*
X152098000Y-66650000D02*
X152098000Y-68400000D01*
D32*
X152097700Y-66649800D02*
X152098000Y-66650000D01*
X152097500Y-68400000D02*
X152098000Y-68400000D01*
D33*
X150800000Y-70447500D02*
X149050000Y-70447500D01*
X148849000Y-70246600D02*
X148849000Y-69211200D01*
D32*
X149050000Y-70447500D02*
X148849000Y-70246600D01*
D33*
X148849000Y-69211200D02*
X148849000Y-68175800D01*
X141472000Y-67525600D02*
X139450000Y-69547500D01*
X143256000Y-67525600D02*
X141472000Y-67525600D01*
X139450000Y-69547500D02*
X137450000Y-69547500D01*
D32*
X148849000Y-65574900D02*
X148849100Y-65574900D01*
X152097500Y-64650000D02*
X152097700Y-64650200D01*
D33*
X151173000Y-65574900D02*
X152097700Y-64650200D01*
X148849100Y-65574900D02*
X151173000Y-65574900D01*
X152098000Y-64650000D02*
X152098000Y-62900000D01*
D32*
X152097700Y-64650200D02*
X152098000Y-64650000D01*
X152097500Y-62900000D02*
X152098000Y-62900000D01*
D33*
X137660000Y-62352500D02*
X140200000Y-62352500D01*
D32*
X140200000Y-62352500D02*
X140649000Y-62801200D01*
X140649000Y-62801200D02*
X140698000Y-62850000D01*
D33*
X144525000Y-65574900D02*
X143251000Y-65574900D01*
X145050000Y-65050000D02*
X144525000Y-65574900D01*
X145050000Y-63300000D02*
X145050000Y-65050000D01*
X144551000Y-62801200D02*
X145050000Y-63300000D01*
X140649000Y-62801200D02*
X144551000Y-62801200D01*
D32*
X143251000Y-65574900D02*
X143250900Y-65574900D01*
X112200000Y-55900000D02*
X112200000Y-57748900D01*
X114700000Y-53400000D02*
X112200000Y-55900000D01*
X115200000Y-53400000D02*
X114700000Y-53400000D01*
X116101000Y-52499000D02*
X115200000Y-53400000D01*
X120302000Y-52499000D02*
X116101000Y-52499000D01*
X112200000Y-49400000D02*
X112200000Y-48051100D01*
X114664000Y-51864000D02*
X112200000Y-49400000D01*
X120302000Y-51864000D02*
X114664000Y-51864000D01*
D35*
X108800000Y-98000000D02*
X108800000Y-93000000D01*
X108850000Y-92950000D02*
X108850000Y-92959991D01*
X108800000Y-93000000D02*
X108850000Y-92950000D01*
X104109991Y-97700000D02*
X105950000Y-95859991D01*
X105950000Y-95859991D02*
X108850000Y-92959991D01*
X108850000Y-92959991D02*
X109550000Y-92259991D01*
X103137237Y-96727246D02*
X104109991Y-97700000D01*
X109600000Y-92250000D02*
X109575000Y-92225000D01*
X111000000Y-90800000D02*
X109575000Y-92225000D01*
X109575000Y-92225000D02*
X109550000Y-92250000D01*
X109550000Y-92250000D02*
X109550000Y-92259991D01*
X111000000Y-90800000D02*
X111500000Y-90800000D01*
X115200000Y-94500000D02*
X111500000Y-90800000D01*
X109550000Y-91824886D02*
X108794798Y-91069684D01*
X109550000Y-92259991D02*
X109550000Y-91824886D01*
X108794798Y-91094798D02*
X108794798Y-91069684D01*
D32*
X108794798Y-91069684D02*
X108819684Y-91069684D01*
D35*
X104104996Y-97695005D02*
X104109991Y-97700000D01*
X116535779Y-93900261D02*
X115936040Y-94500000D01*
X115936040Y-94500000D02*
X115200000Y-94500000D01*
X119700000Y-100846966D02*
X119700000Y-100600000D01*
X115200000Y-94500000D02*
X120100000Y-99400000D01*
X104109991Y-97700000D02*
X104109991Y-97690009D01*
X120100000Y-100200000D02*
X120100000Y-99400000D01*
X119700000Y-100600000D02*
X120100000Y-100200000D01*
X119700000Y-100846966D02*
X120494276Y-101641242D01*
X119700000Y-100800000D02*
X119700000Y-100846966D01*
X102300000Y-100000000D02*
X104600000Y-102300000D01*
X102300000Y-100000000D02*
X102300000Y-99500000D01*
X104100000Y-97700000D02*
X102300000Y-99500000D01*
X104600000Y-102437911D02*
X103701197Y-103336714D01*
X104600000Y-102300000D02*
X104600000Y-102437911D01*
D32*
X137022000Y-105730200D02*
X137022500Y-105730200D01*
D33*
X138848000Y-106397500D02*
X138848000Y-108281000D01*
X138180000Y-105730200D02*
X138848000Y-106397500D01*
X137022500Y-105730200D02*
X138180000Y-105730200D01*
D32*
X138848000Y-108281000D02*
X138848000Y-108900000D01*
X138847500Y-108281500D02*
X138847500Y-108900000D01*
X138848000Y-108281000D02*
X138847500Y-108281500D01*
D33*
X158052000Y-94852500D02*
X158820000Y-94852500D01*
X156280000Y-93080000D02*
X158052000Y-94852500D01*
D32*
X156280000Y-92947500D02*
X156280000Y-93080000D01*
X160347500Y-94900000D02*
X160347700Y-94899800D01*
X160348000Y-94900000D02*
X160347700Y-94899800D01*
D33*
X160300000Y-94852500D02*
X158820000Y-94852500D01*
D32*
X160347700Y-94899800D02*
X160300000Y-94852500D01*
X147077500Y-108069800D02*
X147078000Y-108069800D01*
X145002500Y-106900000D02*
X145002300Y-106900200D01*
X145002000Y-106900000D02*
X145002300Y-106900200D01*
D33*
X146172000Y-108069800D02*
X147077500Y-108069800D01*
X145002300Y-106900200D02*
X146172000Y-108069800D01*
D32*
X151522000Y-108730200D02*
X151522500Y-108730200D01*
X153428000Y-108730200D02*
X153800000Y-109102500D01*
D33*
X151522500Y-108730200D02*
X153428000Y-108730200D01*
D32*
X162248000Y-71550000D02*
X162247500Y-71550000D01*
X161288000Y-71550000D02*
X159652000Y-69915000D01*
X162247500Y-71550000D02*
X161288000Y-71550000D01*
X158541500Y-71026100D02*
X157748000Y-71820000D01*
X158319300Y-71248200D02*
X157747500Y-71248200D01*
X158541400Y-71026100D02*
X158319300Y-71248200D01*
X158541500Y-71026100D02*
X158541400Y-71026100D01*
X159652000Y-69915000D02*
X158541500Y-71026100D01*
X157747500Y-71820000D02*
X157747500Y-71248200D01*
X159652000Y-69280000D02*
X159652000Y-69597500D01*
X159652000Y-69597500D02*
X159652000Y-69915000D01*
X159652500Y-69597000D02*
X159652500Y-69280000D01*
X159652000Y-69597500D02*
X159652500Y-69597000D01*
D35*
X133200000Y-94375000D02*
X135175000Y-92400000D01*
X135175000Y-92400000D02*
X138106640Y-92400000D01*
X133200000Y-94947500D02*
X133200000Y-94375000D01*
D32*
X143251000Y-66225100D02*
X143250900Y-66225100D01*
X148999700Y-56300000D02*
X148999800Y-56300100D01*
D33*
X145600000Y-59699700D02*
X148999800Y-56300100D01*
X145600000Y-65450000D02*
X145600000Y-59699700D01*
X144825000Y-66225100D02*
X145600000Y-65450000D01*
X143251000Y-66225100D02*
X144825000Y-66225100D01*
D32*
X148999800Y-56300100D02*
X149000000Y-56300000D01*
X143251000Y-66875400D02*
X143250900Y-66875400D01*
X148999700Y-60700000D02*
X148999800Y-60700100D01*
D33*
X146100000Y-63599700D02*
X148999800Y-60700100D01*
X146100000Y-65900000D02*
X146100000Y-63599700D01*
X145125000Y-66875400D02*
X146100000Y-65900000D01*
X143251000Y-66875400D02*
X145125000Y-66875400D01*
D32*
X148999800Y-60700100D02*
X149000000Y-60700000D01*
X116900000Y-64747500D02*
X116900000Y-64647500D01*
X119350000Y-55750200D02*
X120302000Y-55750200D01*
D34*
X119025000Y-55775000D02*
X120350000Y-55775000D01*
D32*
X116900000Y-64647500D02*
X116900000Y-59400000D01*
X116900000Y-59400000D02*
X118700000Y-57600000D01*
X118700000Y-57600000D02*
X118700000Y-56100000D01*
D34*
X118700000Y-56100000D02*
X119025000Y-55775000D01*
D32*
X119000000Y-64747500D02*
X119000000Y-64647500D01*
X120815000Y-55115200D02*
X120302000Y-55115200D01*
D34*
X121575000Y-57325000D02*
X121575000Y-55425000D01*
X121575000Y-55425000D02*
X121275000Y-55125000D01*
X121275000Y-55125000D02*
X120350000Y-55125000D01*
D32*
X119000000Y-64647500D02*
X119000000Y-59900000D01*
X119000000Y-59900000D02*
X121300000Y-57600000D01*
D34*
X121300000Y-57600000D02*
X121575000Y-57325000D01*
D32*
X119441000Y-53159400D02*
X118200000Y-54100000D01*
X120302000Y-53159400D02*
X119441000Y-53159400D01*
X114800000Y-60800000D02*
X114800000Y-64647500D01*
X118200000Y-57400000D02*
X114800000Y-60800000D01*
X118200000Y-54100000D02*
X118200000Y-57400000D01*
X114800000Y-64647500D02*
X114800000Y-64697500D01*
D33*
X159550000Y-84250500D02*
X159300000Y-84000000D01*
X160649000Y-84250500D02*
X159550000Y-84250500D01*
X160649000Y-84250500D02*
X160649100Y-84250500D01*
X159550000Y-82950000D02*
X160649000Y-82950000D01*
X159300000Y-83200000D02*
X159550000Y-82950000D01*
X159300000Y-84000000D02*
X159300000Y-83200000D01*
X160649000Y-82950000D02*
X160649100Y-82950000D01*
X148625000Y-94714000D02*
X148806000Y-94895000D01*
X150775000Y-90400000D02*
X148975000Y-90400000D01*
X148975000Y-90400000D02*
X148625000Y-90750000D01*
X148625000Y-90750000D02*
X148625000Y-94714000D01*
X159300000Y-87100000D02*
X156550000Y-89850000D01*
X159300000Y-84000000D02*
X159300000Y-87100000D01*
X151325000Y-89850000D02*
X150975000Y-90200000D01*
X156550000Y-89850000D02*
X151325000Y-89850000D01*
X150975000Y-90200000D02*
X150775000Y-90400000D01*
X152500000Y-70000000D02*
X152500000Y-70800000D01*
X152000000Y-69500000D02*
X152500000Y-70000000D01*
X151200000Y-69500000D02*
X152000000Y-69500000D01*
X150800000Y-69100000D02*
X151200000Y-69500000D01*
X150800000Y-67900000D02*
X150800000Y-69100000D01*
X149775000Y-66875400D02*
X150800000Y-67900000D01*
X148849100Y-66875400D02*
X149775000Y-66875400D01*
D32*
X155051000Y-80999300D02*
X155050900Y-80999300D01*
D33*
X155700000Y-80350200D02*
X155051000Y-80999300D01*
X155700000Y-74800000D02*
X155700000Y-80350200D01*
X155300000Y-74400000D02*
X155700000Y-74800000D01*
X152506000Y-82194000D02*
X151555000Y-82194000D01*
X153701000Y-80999300D02*
X152506000Y-82194000D01*
X155050900Y-80999300D02*
X153701000Y-80999300D01*
D32*
X148849000Y-66875400D02*
X148849100Y-66875400D01*
X155051000Y-82299800D02*
X155050900Y-82299800D01*
X150348000Y-89443400D02*
X150348000Y-89647900D01*
X150347500Y-89647400D02*
X150347500Y-89443400D01*
X150348000Y-89647900D02*
X150347500Y-89647400D01*
D35*
X150272460Y-89443400D02*
X150093360Y-89622500D01*
D33*
X156315552Y-82299800D02*
X155051000Y-82299800D01*
X156315552Y-82299800D02*
X158394400Y-84378856D01*
X158394400Y-84378856D02*
X158394400Y-87105646D01*
X158394400Y-87105646D02*
X156057000Y-89443400D01*
X150272460Y-89443400D02*
X156057000Y-89443400D01*
D32*
X148365000Y-96165000D02*
X148806000Y-96165000D01*
D33*
X151400000Y-90575000D02*
X151025000Y-90950000D01*
X151025000Y-90950000D02*
X149450000Y-90950000D01*
X149450000Y-90950000D02*
X149175000Y-91225000D01*
X149175000Y-91225000D02*
X149175000Y-93475000D01*
X149175000Y-93475000D02*
X150125000Y-94425000D01*
X150125000Y-94425000D02*
X150125000Y-95800000D01*
X150125000Y-95800000D02*
X149760000Y-96165000D01*
X149760000Y-96165000D02*
X148806000Y-96165000D01*
X152206640Y-90575000D02*
X151400000Y-90575000D01*
D32*
X94749000Y-81400000D02*
X94749300Y-81400000D01*
X99748000Y-81847500D02*
X99748000Y-82258700D01*
X99300000Y-81400000D02*
X99748000Y-81847500D01*
X94749300Y-81400000D02*
X99300000Y-81400000D01*
X99748000Y-82258700D02*
X99748000Y-82670000D01*
X99747500Y-82259200D02*
X99747500Y-82670000D01*
X99748000Y-82258700D02*
X99747500Y-82259200D01*
X94749000Y-80599900D02*
X94749300Y-80599900D01*
X99747500Y-80130000D02*
X99747700Y-80130200D01*
X99278000Y-80599900D02*
X99747700Y-80130200D01*
X94749300Y-80599900D02*
X99278000Y-80599900D01*
X99747700Y-80130200D02*
X99748000Y-80130000D01*
D10*
X102710051Y-81144900D02*
X104289821Y-81144900D01*
X102610804Y-81244100D02*
X104389022Y-81244100D01*
X102511557Y-81343300D02*
X104488222Y-81343300D01*
X102412309Y-81442500D02*
X104587422Y-81442500D01*
X102313062Y-81541700D02*
X104686622Y-81541700D01*
X102213814Y-81640900D02*
X104785822Y-81640900D01*
X102114567Y-81740100D02*
X104885022Y-81740100D01*
X102044500Y-81839300D02*
X104984222Y-81839300D01*
X102237176Y-81938500D02*
X105083422Y-81938500D01*
X102304483Y-82037700D02*
X105182622Y-82037700D01*
X102332020Y-82136900D02*
X105281822Y-82136900D01*
X102332020Y-82236100D02*
X105381022Y-82236100D01*
X102332020Y-82335300D02*
X105480222Y-82335300D01*
X102332020Y-82434500D02*
X105579422Y-82434500D01*
X102332020Y-82533700D02*
X105678622Y-82533700D01*
X102332020Y-82632900D02*
X105777822Y-82632900D01*
X102332020Y-82732100D02*
X105877022Y-82732100D01*
X102332020Y-82831300D02*
X105976222Y-82831300D01*
X102332020Y-82930500D02*
X106075422Y-82930500D01*
X102332020Y-83029700D02*
X106174622Y-83029700D01*
X102332020Y-83128900D02*
X106273822Y-83128900D01*
X102332020Y-83228100D02*
X103765834Y-83228100D01*
X104648844Y-83228100D02*
X106373022Y-83228100D01*
X102294129Y-83327300D02*
X103666634Y-83327300D01*
X104751859Y-83327300D02*
X106472222Y-83327300D01*
X102212177Y-83426500D02*
X103567434Y-83426500D01*
X104854875Y-83426500D02*
X106571422Y-83426500D01*
X101100625Y-83525700D02*
X103468234Y-83525700D01*
X104957890Y-83525700D02*
X106670622Y-83525700D01*
X101040950Y-83624900D02*
X103369034Y-83624900D01*
X105060906Y-83624900D02*
X106769822Y-83624900D01*
X100959860Y-83724100D02*
X103269834Y-83724100D01*
X105163921Y-83724100D02*
X106869022Y-83724100D01*
X100860660Y-83823300D02*
X103170634Y-83823300D01*
X105266936Y-83823300D02*
X106968222Y-83823300D01*
X100761460Y-83922500D02*
X103071434Y-83922500D01*
X105369952Y-83922500D02*
X107067422Y-83922500D01*
X100675000Y-84021700D02*
X102972234Y-84021700D01*
X105472967Y-84021700D02*
X107166622Y-84021700D01*
X100675000Y-84120900D02*
X102873034Y-84120900D01*
X105575983Y-84120900D02*
X107265822Y-84120900D01*
X100675000Y-84220100D02*
X102773834Y-84220100D01*
X105678998Y-84220100D02*
X107365022Y-84220100D01*
X100675000Y-84319300D02*
X102674634Y-84319300D01*
X105782013Y-84319300D02*
X107464222Y-84319300D01*
X100675000Y-84418500D02*
X102575434Y-84418500D01*
X105885029Y-84418500D02*
X107563422Y-84418500D01*
X100723766Y-84517700D02*
X102476234Y-84517700D01*
X105988044Y-84517700D02*
X107662622Y-84517700D01*
X100822966Y-84616900D02*
X102328901Y-84616900D01*
X106091059Y-84616900D02*
X107761822Y-84616900D01*
X100922166Y-84716100D02*
X102089411Y-84716100D01*
X106194075Y-84716100D02*
X107861022Y-84716100D01*
X101021366Y-84815300D02*
X101849921Y-84815300D01*
X106297090Y-84815300D02*
X107960222Y-84815300D01*
X101120566Y-84914500D02*
X101610431Y-84914500D01*
X106400106Y-84914500D02*
X108059422Y-84914500D01*
X106503121Y-85013700D02*
X108158622Y-85013700D01*
X106606136Y-85112900D02*
X108257822Y-85112900D01*
X106709152Y-85212100D02*
X108357022Y-85212100D01*
X106922917Y-85311300D02*
X108456222Y-85311300D01*
X107085034Y-85410500D02*
X108555422Y-85410500D01*
X107184062Y-85509700D02*
X108654622Y-85509700D01*
X107231186Y-85608900D02*
X108753822Y-85608900D01*
X107272175Y-85708100D02*
X108853022Y-85708100D01*
X107327243Y-85807300D02*
X108952222Y-85807300D01*
X107430259Y-85906500D02*
X109051422Y-85906500D01*
X107533274Y-86005700D02*
X109150622Y-86005700D01*
X107636290Y-86104900D02*
X109249822Y-86104900D01*
X107739305Y-86204100D02*
X109349022Y-86204100D01*
X107842321Y-86303300D02*
X109448222Y-86303300D01*
X107945336Y-86402500D02*
X109547422Y-86402500D01*
X108048351Y-86501700D02*
X109646622Y-86501700D01*
X108151367Y-86600900D02*
X109745822Y-86600900D01*
X108254382Y-86700100D02*
X109845022Y-86700100D01*
X108357398Y-86799300D02*
X109944222Y-86799300D01*
X108460413Y-86898500D02*
X110043422Y-86898500D01*
X108563428Y-86997700D02*
X110142622Y-86997700D01*
X108666444Y-87096900D02*
X110241822Y-87096900D01*
X108769459Y-87196100D02*
X110341022Y-87196100D01*
X108872475Y-87295300D02*
X110440222Y-87295300D01*
X108975490Y-87394500D02*
X110539422Y-87394500D01*
X109078506Y-87493700D02*
X110638622Y-87493700D01*
X109181521Y-87592900D02*
X110704300Y-87592900D01*
X109284536Y-87692100D02*
X110704300Y-87692100D01*
X109337554Y-87791300D02*
X110704300Y-87791300D01*
X109379745Y-87890500D02*
X110704300Y-87890500D01*
X109421935Y-87989700D02*
X110704300Y-87989700D01*
X109464126Y-88088900D02*
X110704300Y-88088900D01*
X109506316Y-88188100D02*
X110704300Y-88188100D01*
X109548507Y-88287300D02*
X110704300Y-88287300D01*
X109590697Y-88386500D02*
X110704300Y-88386500D01*
X109632888Y-88485700D02*
X110704300Y-88485700D01*
X109675000Y-88584900D02*
X110704300Y-88584900D01*
X109675000Y-88684100D02*
X110704300Y-88684100D01*
X109675000Y-88783300D02*
X110704300Y-88783300D01*
X109675000Y-88882500D02*
X110704300Y-88882500D01*
X109722482Y-88981700D02*
X110704300Y-88981700D01*
X109821682Y-89080900D02*
X110704300Y-89080900D01*
X109920882Y-89180100D02*
X110661621Y-89180100D01*
X110020082Y-89279300D02*
X110562421Y-89279300D01*
X110119282Y-89378500D02*
X110463221Y-89378500D01*
X110218482Y-89477700D02*
X110364021Y-89477700D01*
X101131066Y-78675000D02*
X104785082Y-78675000D01*
X101031866Y-78774200D02*
X105024572Y-78774200D01*
X100932666Y-78873400D02*
X105264062Y-78873400D01*
X100833466Y-78972600D02*
X105503552Y-78972600D01*
X100734266Y-79071800D02*
X105665734Y-79071800D01*
X100675000Y-79171000D02*
X105764934Y-79171000D01*
X100675000Y-79270200D02*
X105864134Y-79270200D01*
X102208076Y-79369400D02*
X105963334Y-79369400D01*
X102292430Y-79468600D02*
X106062534Y-79468600D01*
X102332020Y-79567800D02*
X106161734Y-79567800D01*
X102332020Y-79667000D02*
X106260934Y-79667000D01*
X102332020Y-79766200D02*
X106360134Y-79766200D01*
X102332020Y-79865400D02*
X106459334Y-79865400D01*
X102332020Y-79964600D02*
X106558534Y-79964600D01*
X102332020Y-80063800D02*
X106657734Y-80063800D01*
X104878114Y-80163000D02*
X106756934Y-80163000D01*
X104987078Y-80262200D02*
X106856134Y-80262200D01*
X105086278Y-80361400D02*
X106955334Y-80361400D01*
X105185478Y-80460600D02*
X107054534Y-80460600D01*
X105284678Y-80559800D02*
X107153734Y-80559800D01*
X105383878Y-80659000D02*
X107252934Y-80659000D01*
X105483078Y-80758200D02*
X107352134Y-80758200D01*
X105582278Y-80857400D02*
X107451334Y-80857400D01*
X105681478Y-80956600D02*
X107550534Y-80956600D01*
X105780678Y-81055800D02*
X107649734Y-81055800D01*
X105879878Y-81155000D02*
X107748934Y-81155000D01*
X105979078Y-81254200D02*
X107848134Y-81254200D01*
X106078278Y-81353400D02*
X107947334Y-81353400D01*
X106177478Y-81452600D02*
X108046534Y-81452600D01*
X106276678Y-81551800D02*
X108145734Y-81551800D01*
X106375878Y-81651000D02*
X108244934Y-81651000D01*
X106475078Y-81750200D02*
X108344134Y-81750200D01*
X106574278Y-81849400D02*
X108443334Y-81849400D01*
X106673478Y-81948600D02*
X108542534Y-81948600D01*
X106772678Y-82047800D02*
X108641734Y-82047800D01*
X106871878Y-82147000D02*
X108740934Y-82147000D01*
X106971078Y-82246200D02*
X108840134Y-82246200D01*
X107070278Y-82345400D02*
X108879272Y-82345400D01*
X107169478Y-82444600D02*
X108920260Y-82444600D01*
X107268678Y-82543800D02*
X108969432Y-82543800D01*
X107367878Y-82643000D02*
X109068460Y-82643000D01*
X107467078Y-82742200D02*
X109235512Y-82742200D01*
X107566278Y-82841400D02*
X109435334Y-82841400D01*
X107665478Y-82940600D02*
X109534534Y-82940600D01*
X107764678Y-83039800D02*
X109633734Y-83039800D01*
X107863878Y-83139000D02*
X109732934Y-83139000D01*
X107963078Y-83238200D02*
X109832134Y-83238200D01*
X108062278Y-83337400D02*
X109931334Y-83337400D01*
X108161478Y-83436600D02*
X110030534Y-83436600D01*
X108260678Y-83535800D02*
X110129734Y-83535800D01*
X108359878Y-83635000D02*
X110228934Y-83635000D01*
X108459078Y-83734200D02*
X110328134Y-83734200D01*
X108558278Y-83833400D02*
X110427334Y-83833400D01*
X108657478Y-83932600D02*
X110526534Y-83932600D01*
X108756678Y-84031800D02*
X110625734Y-84031800D01*
X108855878Y-84131000D02*
X110724934Y-84131000D01*
X108955078Y-84230200D02*
X110824134Y-84230200D01*
X109054278Y-84329400D02*
X110923334Y-84329400D01*
X109153478Y-84428600D02*
X111022534Y-84428600D01*
X109252678Y-84527800D02*
X111121734Y-84527800D01*
X109351878Y-84627000D02*
X111220934Y-84627000D01*
X109451078Y-84726200D02*
X111320134Y-84726200D01*
X109550278Y-84825400D02*
X111419334Y-84825400D01*
X109649478Y-84924600D02*
X111518534Y-84924600D01*
X109748678Y-85023800D02*
X111617734Y-85023800D01*
X109847878Y-85123000D02*
X111716934Y-85123000D01*
X109947078Y-85222200D02*
X111816134Y-85222200D01*
X110046278Y-85321400D02*
X111915334Y-85321400D01*
X110145478Y-85420600D02*
X112014534Y-85420600D01*
X110244678Y-85519800D02*
X112113734Y-85519800D01*
X110343878Y-85619000D02*
X112212934Y-85619000D01*
X110443078Y-85718200D02*
X112312134Y-85718200D01*
X110542278Y-85817400D02*
X112411334Y-85817400D01*
X110641478Y-85916600D02*
X112510534Y-85916600D01*
X110740678Y-86015800D02*
X112609734Y-86015800D01*
X110839878Y-86115000D02*
X112708934Y-86115000D01*
X110939078Y-86214200D02*
X112808134Y-86214200D01*
X111038278Y-86313400D02*
X112907334Y-86313400D01*
X111137478Y-86412600D02*
X113006534Y-86412600D01*
X111236678Y-86511800D02*
X113092338Y-86511800D01*
X111335878Y-86611000D02*
X113133428Y-86611000D01*
X111435078Y-86710200D02*
X113174518Y-86710200D01*
X111534278Y-86809400D02*
X113215608Y-86809400D01*
X111633478Y-86908600D02*
X113256698Y-86908600D01*
X111711727Y-87007800D02*
X113297788Y-87007800D01*
X111761585Y-87107000D02*
X113338878Y-87107000D01*
X111781316Y-87206200D02*
X113379968Y-87206200D01*
X111777400Y-87305400D02*
X113421058Y-87305400D01*
X111777400Y-87404600D02*
X113425000Y-87404600D01*
X111777400Y-87503800D02*
X113425000Y-87503800D01*
X111777400Y-87603000D02*
X113425000Y-87603000D01*
X111777400Y-87702200D02*
X113425000Y-87702200D01*
X111777400Y-87801400D02*
X113425000Y-87801400D01*
X111777400Y-87900600D02*
X113425000Y-87900600D01*
X111777400Y-87999800D02*
X113425000Y-87999800D01*
X111777400Y-88099000D02*
X113425000Y-88099000D01*
X111777400Y-88198200D02*
X113425000Y-88198200D01*
X111777400Y-88297400D02*
X113425000Y-88297400D01*
X111777400Y-88396600D02*
X113425000Y-88396600D01*
X111777400Y-88495800D02*
X113425000Y-88495800D01*
X111785597Y-88595000D02*
X113425000Y-88595000D01*
X111884797Y-88694200D02*
X113425000Y-88694200D01*
X111983997Y-88793400D02*
X113425000Y-88793400D01*
X112083197Y-88892600D02*
X112890169Y-88892600D01*
X113194748Y-88892600D02*
X113425000Y-88892600D01*
X112182397Y-88991800D02*
X112771010Y-88991800D01*
X113313909Y-88991800D02*
X113425000Y-88991800D01*
X112281597Y-89091000D02*
X112671809Y-89091000D01*
X113413109Y-89091000D02*
X113425000Y-89091000D01*
X112380797Y-89190200D02*
X112572609Y-89190200D01*
X110704300Y-89137421D02*
X110296049Y-89545672D01*
X110286454Y-89545672D01*
X109675000Y-88934218D01*
X109675000Y-88584714D01*
X109302874Y-87709758D01*
X107283074Y-85764766D01*
X107283101Y-85734543D01*
X107194532Y-85520188D01*
X107030674Y-85356045D01*
X106816475Y-85267101D01*
X106766223Y-85267057D01*
X104590104Y-83171535D01*
X103815089Y-83178845D01*
X102411069Y-84582865D01*
X101585082Y-84925000D01*
X101131066Y-84925000D01*
X100675000Y-84468934D01*
X100675000Y-84008960D01*
X101004480Y-83679480D01*
X101097822Y-83539784D01*
X101097823Y-83539783D01*
X101105859Y-83499380D01*
X101115962Y-83499380D01*
X101176249Y-83474408D01*
X101236538Y-83499380D01*
X101367422Y-83499380D01*
X102068462Y-83499380D01*
X102189383Y-83449293D01*
X102281933Y-83356744D01*
X102332020Y-83235822D01*
X102332020Y-83104938D01*
X102332020Y-82104178D01*
X102281933Y-81983257D01*
X102189384Y-81890707D01*
X102068462Y-81840620D01*
X102044500Y-81840620D01*
X102044500Y-81810133D01*
X102710051Y-81144900D01*
X104289821Y-81144900D01*
X110704300Y-87559378D01*
X110704300Y-89137421D01*
X102710051Y-81144900D02*
X104289821Y-81144900D01*
X102610804Y-81244100D02*
X104389022Y-81244100D01*
X102511557Y-81343300D02*
X104488222Y-81343300D01*
X102412309Y-81442500D02*
X104587422Y-81442500D01*
X102313062Y-81541700D02*
X104686622Y-81541700D01*
X102213814Y-81640900D02*
X104785822Y-81640900D01*
X102114567Y-81740100D02*
X104885022Y-81740100D01*
X102044500Y-81839300D02*
X104984222Y-81839300D01*
X102237176Y-81938500D02*
X105083422Y-81938500D01*
X102304483Y-82037700D02*
X105182622Y-82037700D01*
X102332020Y-82136900D02*
X105281822Y-82136900D01*
X102332020Y-82236100D02*
X105381022Y-82236100D01*
X102332020Y-82335300D02*
X105480222Y-82335300D01*
X102332020Y-82434500D02*
X105579422Y-82434500D01*
X102332020Y-82533700D02*
X105678622Y-82533700D01*
X102332020Y-82632900D02*
X105777822Y-82632900D01*
X102332020Y-82732100D02*
X105877022Y-82732100D01*
X102332020Y-82831300D02*
X105976222Y-82831300D01*
X102332020Y-82930500D02*
X106075422Y-82930500D01*
X102332020Y-83029700D02*
X106174622Y-83029700D01*
X102332020Y-83128900D02*
X106273822Y-83128900D01*
X102332020Y-83228100D02*
X103765834Y-83228100D01*
X104648844Y-83228100D02*
X106373022Y-83228100D01*
X102294129Y-83327300D02*
X103666634Y-83327300D01*
X104751859Y-83327300D02*
X106472222Y-83327300D01*
X102212177Y-83426500D02*
X103567434Y-83426500D01*
X104854875Y-83426500D02*
X106571422Y-83426500D01*
X101100625Y-83525700D02*
X103468234Y-83525700D01*
X104957890Y-83525700D02*
X106670622Y-83525700D01*
X101040950Y-83624900D02*
X103369034Y-83624900D01*
X105060906Y-83624900D02*
X106769822Y-83624900D01*
X100959860Y-83724100D02*
X103269834Y-83724100D01*
X105163921Y-83724100D02*
X106869022Y-83724100D01*
X100860660Y-83823300D02*
X103170634Y-83823300D01*
X105266936Y-83823300D02*
X106968222Y-83823300D01*
X100761460Y-83922500D02*
X103071434Y-83922500D01*
X105369952Y-83922500D02*
X107067422Y-83922500D01*
X100675000Y-84021700D02*
X102972234Y-84021700D01*
X105472967Y-84021700D02*
X107166622Y-84021700D01*
X100675000Y-84120900D02*
X102873034Y-84120900D01*
X105575983Y-84120900D02*
X107265822Y-84120900D01*
X100675000Y-84220100D02*
X102773834Y-84220100D01*
X105678998Y-84220100D02*
X107365022Y-84220100D01*
X100675000Y-84319300D02*
X102674634Y-84319300D01*
X105782013Y-84319300D02*
X107464222Y-84319300D01*
X100675000Y-84418500D02*
X102575434Y-84418500D01*
X105885029Y-84418500D02*
X107563422Y-84418500D01*
X100723766Y-84517700D02*
X102476234Y-84517700D01*
X105988044Y-84517700D02*
X107662622Y-84517700D01*
X100822966Y-84616900D02*
X102328901Y-84616900D01*
X106091059Y-84616900D02*
X107761822Y-84616900D01*
X100922166Y-84716100D02*
X102089411Y-84716100D01*
X106194075Y-84716100D02*
X107861022Y-84716100D01*
X101021366Y-84815300D02*
X101849921Y-84815300D01*
X106297090Y-84815300D02*
X107960222Y-84815300D01*
X101120566Y-84914500D02*
X101610431Y-84914500D01*
X106400106Y-84914500D02*
X108059422Y-84914500D01*
X106503121Y-85013700D02*
X108158622Y-85013700D01*
X106606136Y-85112900D02*
X108257822Y-85112900D01*
X106709152Y-85212100D02*
X108357022Y-85212100D01*
X106922917Y-85311300D02*
X108456222Y-85311300D01*
X107085034Y-85410500D02*
X108555422Y-85410500D01*
X107184062Y-85509700D02*
X108654622Y-85509700D01*
X107231186Y-85608900D02*
X108753822Y-85608900D01*
X107272175Y-85708100D02*
X108853022Y-85708100D01*
X107327243Y-85807300D02*
X108952222Y-85807300D01*
X107430259Y-85906500D02*
X109051422Y-85906500D01*
X107533274Y-86005700D02*
X109150622Y-86005700D01*
X107636290Y-86104900D02*
X109249822Y-86104900D01*
X107739305Y-86204100D02*
X109349022Y-86204100D01*
X107842321Y-86303300D02*
X109448222Y-86303300D01*
X107945336Y-86402500D02*
X109547422Y-86402500D01*
X108048351Y-86501700D02*
X109646622Y-86501700D01*
X108151367Y-86600900D02*
X109745822Y-86600900D01*
X108254382Y-86700100D02*
X109845022Y-86700100D01*
X108357398Y-86799300D02*
X109944222Y-86799300D01*
X108460413Y-86898500D02*
X110043422Y-86898500D01*
X108563428Y-86997700D02*
X110142622Y-86997700D01*
X108666444Y-87096900D02*
X110241822Y-87096900D01*
X108769459Y-87196100D02*
X110341022Y-87196100D01*
X108872475Y-87295300D02*
X110440222Y-87295300D01*
X108975490Y-87394500D02*
X110539422Y-87394500D01*
X109078506Y-87493700D02*
X110638622Y-87493700D01*
X109181521Y-87592900D02*
X110704300Y-87592900D01*
X109284536Y-87692100D02*
X110704300Y-87692100D01*
X109337554Y-87791300D02*
X110704300Y-87791300D01*
X109379745Y-87890500D02*
X110704300Y-87890500D01*
X109421935Y-87989700D02*
X110704300Y-87989700D01*
X109464126Y-88088900D02*
X110704300Y-88088900D01*
X109506316Y-88188100D02*
X110704300Y-88188100D01*
X109548507Y-88287300D02*
X110704300Y-88287300D01*
X109590697Y-88386500D02*
X110704300Y-88386500D01*
X109632888Y-88485700D02*
X110704300Y-88485700D01*
X109675000Y-88584900D02*
X110704300Y-88584900D01*
X109675000Y-88684100D02*
X110704300Y-88684100D01*
X109675000Y-88783300D02*
X110704300Y-88783300D01*
X109675000Y-88882500D02*
X110704300Y-88882500D01*
X109722482Y-88981700D02*
X110704300Y-88981700D01*
X109821682Y-89080900D02*
X110704300Y-89080900D01*
X109920882Y-89180100D02*
X110661621Y-89180100D01*
X110020082Y-89279300D02*
X110562421Y-89279300D01*
X110119282Y-89378500D02*
X110463221Y-89378500D01*
X110218482Y-89477700D02*
X110364021Y-89477700D01*
X101131066Y-78675000D02*
X104785082Y-78675000D01*
X101031866Y-78774200D02*
X105024572Y-78774200D01*
X100932666Y-78873400D02*
X105264062Y-78873400D01*
X100833466Y-78972600D02*
X105503552Y-78972600D01*
X100734266Y-79071800D02*
X105665734Y-79071800D01*
X100675000Y-79171000D02*
X105764934Y-79171000D01*
X100675000Y-79270200D02*
X105864134Y-79270200D01*
X102208076Y-79369400D02*
X105963334Y-79369400D01*
X102292430Y-79468600D02*
X106062534Y-79468600D01*
X102332020Y-79567800D02*
X106161734Y-79567800D01*
X102332020Y-79667000D02*
X106260934Y-79667000D01*
X102332020Y-79766200D02*
X106360134Y-79766200D01*
X102332020Y-79865400D02*
X106459334Y-79865400D01*
X102332020Y-79964600D02*
X106558534Y-79964600D01*
X102332020Y-80063800D02*
X106657734Y-80063800D01*
X104878114Y-80163000D02*
X106756934Y-80163000D01*
X104987078Y-80262200D02*
X106856134Y-80262200D01*
X105086278Y-80361400D02*
X106955334Y-80361400D01*
X105185478Y-80460600D02*
X107054534Y-80460600D01*
X105284678Y-80559800D02*
X107153734Y-80559800D01*
X105383878Y-80659000D02*
X107252934Y-80659000D01*
X105483078Y-80758200D02*
X107352134Y-80758200D01*
X105582278Y-80857400D02*
X107451334Y-80857400D01*
X105681478Y-80956600D02*
X107550534Y-80956600D01*
X105780678Y-81055800D02*
X107649734Y-81055800D01*
X105879878Y-81155000D02*
X107748934Y-81155000D01*
X105979078Y-81254200D02*
X107848134Y-81254200D01*
X106078278Y-81353400D02*
X107947334Y-81353400D01*
X106177478Y-81452600D02*
X108046534Y-81452600D01*
X106276678Y-81551800D02*
X108145734Y-81551800D01*
X106375878Y-81651000D02*
X108244934Y-81651000D01*
X106475078Y-81750200D02*
X108344134Y-81750200D01*
X106574278Y-81849400D02*
X108443334Y-81849400D01*
X106673478Y-81948600D02*
X108542534Y-81948600D01*
X106772678Y-82047800D02*
X108641734Y-82047800D01*
X106871878Y-82147000D02*
X108740934Y-82147000D01*
X106971078Y-82246200D02*
X108840134Y-82246200D01*
X107070278Y-82345400D02*
X108879272Y-82345400D01*
X107169478Y-82444600D02*
X108920260Y-82444600D01*
X107268678Y-82543800D02*
X108969432Y-82543800D01*
X107367878Y-82643000D02*
X109068460Y-82643000D01*
X107467078Y-82742200D02*
X109235512Y-82742200D01*
X107566278Y-82841400D02*
X109435334Y-82841400D01*
X107665478Y-82940600D02*
X109534534Y-82940600D01*
X107764678Y-83039800D02*
X109633734Y-83039800D01*
X107863878Y-83139000D02*
X109732934Y-83139000D01*
X107963078Y-83238200D02*
X109832134Y-83238200D01*
X108062278Y-83337400D02*
X109931334Y-83337400D01*
X108161478Y-83436600D02*
X110030534Y-83436600D01*
X108260678Y-83535800D02*
X110129734Y-83535800D01*
X108359878Y-83635000D02*
X110228934Y-83635000D01*
X108459078Y-83734200D02*
X110328134Y-83734200D01*
X108558278Y-83833400D02*
X110427334Y-83833400D01*
X108657478Y-83932600D02*
X110526534Y-83932600D01*
X108756678Y-84031800D02*
X110625734Y-84031800D01*
X108855878Y-84131000D02*
X110724934Y-84131000D01*
X108955078Y-84230200D02*
X110824134Y-84230200D01*
X109054278Y-84329400D02*
X110923334Y-84329400D01*
X109153478Y-84428600D02*
X111022534Y-84428600D01*
X109252678Y-84527800D02*
X111121734Y-84527800D01*
X109351878Y-84627000D02*
X111220934Y-84627000D01*
X109451078Y-84726200D02*
X111320134Y-84726200D01*
X109550278Y-84825400D02*
X111419334Y-84825400D01*
X109649478Y-84924600D02*
X111518534Y-84924600D01*
X109748678Y-85023800D02*
X111617734Y-85023800D01*
X109847878Y-85123000D02*
X111716934Y-85123000D01*
X109947078Y-85222200D02*
X111816134Y-85222200D01*
X110046278Y-85321400D02*
X111915334Y-85321400D01*
X110145478Y-85420600D02*
X112014534Y-85420600D01*
X110244678Y-85519800D02*
X112113734Y-85519800D01*
X110343878Y-85619000D02*
X112212934Y-85619000D01*
X110443078Y-85718200D02*
X112312134Y-85718200D01*
X110542278Y-85817400D02*
X112411334Y-85817400D01*
X110641478Y-85916600D02*
X112510534Y-85916600D01*
X110740678Y-86015800D02*
X112609734Y-86015800D01*
X110839878Y-86115000D02*
X112708934Y-86115000D01*
X110939078Y-86214200D02*
X112808134Y-86214200D01*
X111038278Y-86313400D02*
X112907334Y-86313400D01*
X111137478Y-86412600D02*
X113006534Y-86412600D01*
X111236678Y-86511800D02*
X113092338Y-86511800D01*
X111335878Y-86611000D02*
X113133428Y-86611000D01*
X111435078Y-86710200D02*
X113174518Y-86710200D01*
X111534278Y-86809400D02*
X113215608Y-86809400D01*
X111633478Y-86908600D02*
X113256698Y-86908600D01*
X111711727Y-87007800D02*
X113297788Y-87007800D01*
X111761585Y-87107000D02*
X113338878Y-87107000D01*
X111781316Y-87206200D02*
X113379968Y-87206200D01*
X111777400Y-87305400D02*
X113421058Y-87305400D01*
X111777400Y-87404600D02*
X113425000Y-87404600D01*
X111777400Y-87503800D02*
X113425000Y-87503800D01*
X111777400Y-87603000D02*
X113425000Y-87603000D01*
X111777400Y-87702200D02*
X113425000Y-87702200D01*
X111777400Y-87801400D02*
X113425000Y-87801400D01*
X111777400Y-87900600D02*
X113425000Y-87900600D01*
X111777400Y-87999800D02*
X113425000Y-87999800D01*
X111777400Y-88099000D02*
X113425000Y-88099000D01*
X111777400Y-88198200D02*
X113425000Y-88198200D01*
X111777400Y-88297400D02*
X113425000Y-88297400D01*
X111777400Y-88396600D02*
X113425000Y-88396600D01*
X111777400Y-88495800D02*
X113425000Y-88495800D01*
X111785597Y-88595000D02*
X113425000Y-88595000D01*
X111884797Y-88694200D02*
X113425000Y-88694200D01*
X111983997Y-88793400D02*
X113425000Y-88793400D01*
X112083197Y-88892600D02*
X112890169Y-88892600D01*
X113194748Y-88892600D02*
X113425000Y-88892600D01*
X112182397Y-88991800D02*
X112771010Y-88991800D01*
X113313909Y-88991800D02*
X113425000Y-88991800D01*
X112281597Y-89091000D02*
X112671809Y-89091000D01*
X113413109Y-89091000D02*
X113425000Y-89091000D01*
X112380797Y-89190200D02*
X112572609Y-89190200D01*
X113425000Y-89102891D02*
X113228823Y-88906714D01*
X113107902Y-88856627D01*
X112977017Y-88856626D01*
X112856096Y-88906714D01*
X112763547Y-88999263D01*
X112476703Y-89286106D01*
X111777400Y-88586803D01*
X111777400Y-87257890D01*
X111784499Y-87222200D01*
X111754623Y-87071996D01*
X111669539Y-86944661D01*
X111662441Y-86937563D01*
X111662439Y-86937561D01*
X111662439Y-86937560D01*
X104907539Y-80182661D01*
X104780204Y-80097577D01*
X104755283Y-80092620D01*
X104630000Y-80067700D01*
X102332020Y-80067700D01*
X102332020Y-79564178D01*
X102281933Y-79443257D01*
X102189384Y-79350707D01*
X102068462Y-79300620D01*
X101937578Y-79300620D01*
X101236538Y-79300620D01*
X101176250Y-79325591D01*
X101115962Y-79300620D01*
X100985078Y-79300620D01*
X100675000Y-79300620D01*
X100675000Y-79131066D01*
X101131066Y-78675000D01*
X104785082Y-78675000D01*
X105611069Y-79017135D01*
X108866935Y-82273001D01*
X108866899Y-82315457D01*
X108955468Y-82529812D01*
X109119326Y-82693955D01*
X109333525Y-82782899D01*
X109376870Y-82782936D01*
X113082865Y-86488931D01*
X113425000Y-87314918D01*
X113425000Y-89102891D01*
G36*
X157107756Y-70575000D02*
X151969019Y-75713321D01*
X151927201Y-75696000D01*
X151817799Y-75696000D01*
X151182799Y-75696000D01*
X151081725Y-75737866D01*
X151004366Y-75815225D01*
X150962500Y-75916299D01*
X150962500Y-76025701D01*
X150962500Y-77295701D01*
X151004366Y-77396775D01*
X151081725Y-77474134D01*
X151182799Y-77516000D01*
X151216500Y-77516000D01*
X151216500Y-78304788D01*
X150659788Y-78861500D01*
X149975000Y-78861500D01*
X149975000Y-75331066D01*
X154731066Y-70575000D01*
X157107756Y-70575000D01*
X157107756Y-70575000D01*
G37*
X157107756Y-70575000D02*
X151969019Y-75713321D01*
X151927201Y-75696000D01*
X151817799Y-75696000D01*
X151182799Y-75696000D01*
X151081725Y-75737866D01*
X151004366Y-75815225D01*
X150962500Y-75916299D01*
X150962500Y-76025701D01*
X150962500Y-77295701D01*
X151004366Y-77396775D01*
X151081725Y-77474134D01*
X151182799Y-77516000D01*
X151216500Y-77516000D01*
X151216500Y-78304788D01*
X150659788Y-78861500D01*
X149975000Y-78861500D01*
X149975000Y-75331066D01*
X154731066Y-70575000D01*
X157107756Y-70575000D01*
G36*
X164625000Y-80425000D02*
X159768934Y-80425000D01*
X158268934Y-81925000D01*
X157190187Y-81925000D01*
X160015665Y-79100000D01*
X162063000Y-79100000D01*
X162063000Y-79516701D01*
X162104866Y-79617775D01*
X162182225Y-79695134D01*
X162283299Y-79737000D01*
X162392701Y-79737000D01*
X163916701Y-79737000D01*
X164017775Y-79695134D01*
X164095134Y-79617775D01*
X164137000Y-79516701D01*
X164137000Y-79407299D01*
X164137000Y-77883299D01*
X164095134Y-77782225D01*
X164017775Y-77704866D01*
X163916701Y-77663000D01*
X163807299Y-77663000D01*
X162283299Y-77663000D01*
X162182225Y-77704866D01*
X162104866Y-77782225D01*
X162063000Y-77883299D01*
X162063000Y-77992701D01*
X162063000Y-78300000D01*
X159850034Y-78300000D01*
X159850000Y-78300000D01*
X159769126Y-78316086D01*
X159696957Y-78330436D01*
X159696944Y-78330444D01*
X159696927Y-78330448D01*
X159627393Y-78376908D01*
X159567181Y-78417134D01*
X159567160Y-78417154D01*
X159567157Y-78417157D01*
X159567154Y-78417160D01*
X156734333Y-81249500D01*
X156061250Y-81249500D01*
X156061250Y-81154129D01*
X156061250Y-80735029D01*
X156019384Y-80633955D01*
X155997116Y-80611687D01*
X156023807Y-80571735D01*
X156069552Y-80503273D01*
X156069554Y-80503257D01*
X156069563Y-80503246D01*
X156084088Y-80430191D01*
X156100000Y-80350200D01*
X156100000Y-80350169D01*
X156100000Y-74800000D01*
X156069552Y-74646927D01*
X156069551Y-74646926D01*
X155982843Y-74517157D01*
X155982839Y-74517154D01*
X155829032Y-74363347D01*
X155829092Y-74295237D01*
X155748726Y-74100737D01*
X155600046Y-73951797D01*
X155405686Y-73871092D01*
X155195237Y-73870908D01*
X155000737Y-73951274D01*
X154851797Y-74099954D01*
X154771092Y-74294314D01*
X154770908Y-74504763D01*
X154851274Y-74699263D01*
X154999954Y-74848203D01*
X155194314Y-74928908D01*
X155263282Y-74928968D01*
X155300000Y-74965685D01*
X155300000Y-80184532D01*
X154969852Y-80514730D01*
X154260889Y-80514730D01*
X154159815Y-80556596D01*
X154117111Y-80599300D01*
X153701050Y-80599300D01*
X153701000Y-80599300D01*
X153624142Y-80614587D01*
X153547973Y-80629729D01*
X153547952Y-80629743D01*
X153547927Y-80629748D01*
X153480822Y-80674585D01*
X153418193Y-80716422D01*
X153418159Y-80716455D01*
X153418157Y-80716457D01*
X153418155Y-80716459D01*
X152340344Y-81794000D01*
X152147500Y-81794000D01*
X152147500Y-81504299D01*
X152105634Y-81403225D01*
X152028275Y-81325866D01*
X151927201Y-81284000D01*
X151817799Y-81284000D01*
X151182799Y-81284000D01*
X151081725Y-81325866D01*
X151004366Y-81403225D01*
X150962500Y-81504299D01*
X150962500Y-81613701D01*
X150962500Y-82883701D01*
X151004366Y-82984775D01*
X151081725Y-83062134D01*
X151182799Y-83104000D01*
X151292201Y-83104000D01*
X151927201Y-83104000D01*
X152028275Y-83062134D01*
X152105634Y-82984775D01*
X152147500Y-82883701D01*
X152147500Y-82774299D01*
X152147500Y-82594000D01*
X152505950Y-82594000D01*
X152506000Y-82594000D01*
X152582857Y-82578712D01*
X152659027Y-82563571D01*
X152659047Y-82563556D01*
X152659073Y-82563552D01*
X152726177Y-82518714D01*
X152788807Y-82476878D01*
X152788840Y-82476844D01*
X152788843Y-82476843D01*
X152788844Y-82476840D01*
X153866655Y-81399300D01*
X154040590Y-81399300D01*
X154040590Y-81494671D01*
X154040590Y-81913771D01*
X154045241Y-81925000D01*
X153968934Y-81925000D01*
X152168934Y-83725000D01*
X149975000Y-83725000D01*
X149975000Y-79538500D01*
X150799994Y-79538500D01*
X150800000Y-79538501D01*
X150800000Y-79538500D01*
X150929538Y-79512733D01*
X151039356Y-79439356D01*
X151794352Y-78684358D01*
X151794355Y-78684356D01*
X151794356Y-78684356D01*
X151838342Y-78618525D01*
X151867733Y-78574539D01*
X151867733Y-78574538D01*
X151893500Y-78445000D01*
X151893500Y-77516000D01*
X151927201Y-77516000D01*
X152028275Y-77474134D01*
X152105634Y-77396775D01*
X152147500Y-77295701D01*
X152147500Y-77186299D01*
X152147500Y-76492239D01*
X157218500Y-71421648D01*
X157218500Y-71493701D01*
X157218500Y-72255701D01*
X157260366Y-72356775D01*
X157337725Y-72434134D01*
X157438799Y-72476000D01*
X157548201Y-72476000D01*
X158056201Y-72476000D01*
X158157275Y-72434134D01*
X158234634Y-72356775D01*
X158276500Y-72255701D01*
X158276500Y-72146299D01*
X158276500Y-71770065D01*
X158780856Y-71265456D01*
X158780916Y-71265396D01*
X158780918Y-71265391D01*
X158780920Y-71265391D01*
X159470938Y-70575000D01*
X159833545Y-70575000D01*
X160830180Y-71571025D01*
X160695237Y-71570908D01*
X160501169Y-71651095D01*
X160181500Y-71568209D01*
X160181500Y-71384299D01*
X160139634Y-71283225D01*
X160062275Y-71205866D01*
X159961201Y-71164000D01*
X159851799Y-71164000D01*
X159343799Y-71164000D01*
X159242725Y-71205866D01*
X159165366Y-71283225D01*
X159123500Y-71384299D01*
X159123500Y-71493701D01*
X159123500Y-72255701D01*
X159165366Y-72356775D01*
X159242725Y-72434134D01*
X159343799Y-72476000D01*
X159453201Y-72476000D01*
X159961201Y-72476000D01*
X160062275Y-72434134D01*
X160139634Y-72356775D01*
X160147606Y-72337527D01*
X160347142Y-72389264D01*
X160351274Y-72399263D01*
X160499954Y-72548203D01*
X160694314Y-72628908D01*
X160904763Y-72629092D01*
X161099263Y-72548726D01*
X161248203Y-72400046D01*
X161328908Y-72205686D01*
X161329092Y-71995237D01*
X161284719Y-71887847D01*
X161288000Y-71888500D01*
X161288103Y-71888500D01*
X161528000Y-71888500D01*
X161528000Y-72303201D01*
X161569866Y-72404275D01*
X161647225Y-72481634D01*
X161748299Y-72523500D01*
X161857701Y-72523500D01*
X162746701Y-72523500D01*
X162847775Y-72481634D01*
X162925134Y-72404275D01*
X162967000Y-72303201D01*
X162967000Y-72193799D01*
X162967000Y-70796799D01*
X162925134Y-70695725D01*
X162847775Y-70618366D01*
X162746701Y-70576500D01*
X162637299Y-70576500D01*
X161748299Y-70576500D01*
X161647225Y-70618366D01*
X161569866Y-70695725D01*
X161528000Y-70796799D01*
X161528000Y-70906201D01*
X161528000Y-71211500D01*
X161428150Y-71211500D01*
X160791261Y-70575000D01*
X164625000Y-70575000D01*
X164625000Y-80425000D01*
X164625000Y-80425000D01*
G37*
X164625000Y-80425000D02*
X159768934Y-80425000D01*
X158268934Y-81925000D01*
X157190187Y-81925000D01*
X160015665Y-79100000D01*
X162063000Y-79100000D01*
X162063000Y-79516701D01*
X162104866Y-79617775D01*
X162182225Y-79695134D01*
X162283299Y-79737000D01*
X162392701Y-79737000D01*
X163916701Y-79737000D01*
X164017775Y-79695134D01*
X164095134Y-79617775D01*
X164137000Y-79516701D01*
X164137000Y-79407299D01*
X164137000Y-77883299D01*
X164095134Y-77782225D01*
X164017775Y-77704866D01*
X163916701Y-77663000D01*
X163807299Y-77663000D01*
X162283299Y-77663000D01*
X162182225Y-77704866D01*
X162104866Y-77782225D01*
X162063000Y-77883299D01*
X162063000Y-77992701D01*
X162063000Y-78300000D01*
X159850034Y-78300000D01*
X159850000Y-78300000D01*
X159769126Y-78316086D01*
X159696957Y-78330436D01*
X159696944Y-78330444D01*
X159696927Y-78330448D01*
X159627393Y-78376908D01*
X159567181Y-78417134D01*
X159567160Y-78417154D01*
X159567157Y-78417157D01*
X159567154Y-78417160D01*
X156734333Y-81249500D01*
X156061250Y-81249500D01*
X156061250Y-81154129D01*
X156061250Y-80735029D01*
X156019384Y-80633955D01*
X155997116Y-80611687D01*
X156023807Y-80571735D01*
X156069552Y-80503273D01*
X156069554Y-80503257D01*
X156069563Y-80503246D01*
X156084088Y-80430191D01*
X156100000Y-80350200D01*
X156100000Y-80350169D01*
X156100000Y-74800000D01*
X156069552Y-74646927D01*
X156069551Y-74646926D01*
X155982843Y-74517157D01*
X155982839Y-74517154D01*
X155829032Y-74363347D01*
X155829092Y-74295237D01*
X155748726Y-74100737D01*
X155600046Y-73951797D01*
X155405686Y-73871092D01*
X155195237Y-73870908D01*
X155000737Y-73951274D01*
X154851797Y-74099954D01*
X154771092Y-74294314D01*
X154770908Y-74504763D01*
X154851274Y-74699263D01*
X154999954Y-74848203D01*
X155194314Y-74928908D01*
X155263282Y-74928968D01*
X155300000Y-74965685D01*
X155300000Y-80184532D01*
X154969852Y-80514730D01*
X154260889Y-80514730D01*
X154159815Y-80556596D01*
X154117111Y-80599300D01*
X153701050Y-80599300D01*
X153701000Y-80599300D01*
X153624142Y-80614587D01*
X153547973Y-80629729D01*
X153547952Y-80629743D01*
X153547927Y-80629748D01*
X153480822Y-80674585D01*
X153418193Y-80716422D01*
X153418159Y-80716455D01*
X153418157Y-80716457D01*
X153418155Y-80716459D01*
X152340344Y-81794000D01*
X152147500Y-81794000D01*
X152147500Y-81504299D01*
X152105634Y-81403225D01*
X152028275Y-81325866D01*
X151927201Y-81284000D01*
X151817799Y-81284000D01*
X151182799Y-81284000D01*
X151081725Y-81325866D01*
X151004366Y-81403225D01*
X150962500Y-81504299D01*
X150962500Y-81613701D01*
X150962500Y-82883701D01*
X151004366Y-82984775D01*
X151081725Y-83062134D01*
X151182799Y-83104000D01*
X151292201Y-83104000D01*
X151927201Y-83104000D01*
X152028275Y-83062134D01*
X152105634Y-82984775D01*
X152147500Y-82883701D01*
X152147500Y-82774299D01*
X152147500Y-82594000D01*
X152505950Y-82594000D01*
X152506000Y-82594000D01*
X152582857Y-82578712D01*
X152659027Y-82563571D01*
X152659047Y-82563556D01*
X152659073Y-82563552D01*
X152726177Y-82518714D01*
X152788807Y-82476878D01*
X152788840Y-82476844D01*
X152788843Y-82476843D01*
X152788844Y-82476840D01*
X153866655Y-81399300D01*
X154040590Y-81399300D01*
X154040590Y-81494671D01*
X154040590Y-81913771D01*
X154045241Y-81925000D01*
X153968934Y-81925000D01*
X152168934Y-83725000D01*
X149975000Y-83725000D01*
X149975000Y-79538500D01*
X150799994Y-79538500D01*
X150800000Y-79538501D01*
X150800000Y-79538500D01*
X150929538Y-79512733D01*
X151039356Y-79439356D01*
X151794352Y-78684358D01*
X151794355Y-78684356D01*
X151794356Y-78684356D01*
X151838342Y-78618525D01*
X151867733Y-78574539D01*
X151867733Y-78574538D01*
X151893500Y-78445000D01*
X151893500Y-77516000D01*
X151927201Y-77516000D01*
X152028275Y-77474134D01*
X152105634Y-77396775D01*
X152147500Y-77295701D01*
X152147500Y-77186299D01*
X152147500Y-76492239D01*
X157218500Y-71421648D01*
X157218500Y-71493701D01*
X157218500Y-72255701D01*
X157260366Y-72356775D01*
X157337725Y-72434134D01*
X157438799Y-72476000D01*
X157548201Y-72476000D01*
X158056201Y-72476000D01*
X158157275Y-72434134D01*
X158234634Y-72356775D01*
X158276500Y-72255701D01*
X158276500Y-72146299D01*
X158276500Y-71770065D01*
X158780856Y-71265456D01*
X158780916Y-71265396D01*
X158780918Y-71265391D01*
X158780920Y-71265391D01*
X159470938Y-70575000D01*
X159833545Y-70575000D01*
X160830180Y-71571025D01*
X160695237Y-71570908D01*
X160501169Y-71651095D01*
X160181500Y-71568209D01*
X160181500Y-71384299D01*
X160139634Y-71283225D01*
X160062275Y-71205866D01*
X159961201Y-71164000D01*
X159851799Y-71164000D01*
X159343799Y-71164000D01*
X159242725Y-71205866D01*
X159165366Y-71283225D01*
X159123500Y-71384299D01*
X159123500Y-71493701D01*
X159123500Y-72255701D01*
X159165366Y-72356775D01*
X159242725Y-72434134D01*
X159343799Y-72476000D01*
X159453201Y-72476000D01*
X159961201Y-72476000D01*
X160062275Y-72434134D01*
X160139634Y-72356775D01*
X160147606Y-72337527D01*
X160347142Y-72389264D01*
X160351274Y-72399263D01*
X160499954Y-72548203D01*
X160694314Y-72628908D01*
X160904763Y-72629092D01*
X161099263Y-72548726D01*
X161248203Y-72400046D01*
X161328908Y-72205686D01*
X161329092Y-71995237D01*
X161284719Y-71887847D01*
X161288000Y-71888500D01*
X161288103Y-71888500D01*
X161528000Y-71888500D01*
X161528000Y-72303201D01*
X161569866Y-72404275D01*
X161647225Y-72481634D01*
X161748299Y-72523500D01*
X161857701Y-72523500D01*
X162746701Y-72523500D01*
X162847775Y-72481634D01*
X162925134Y-72404275D01*
X162967000Y-72303201D01*
X162967000Y-72193799D01*
X162967000Y-70796799D01*
X162925134Y-70695725D01*
X162847775Y-70618366D01*
X162746701Y-70576500D01*
X162637299Y-70576500D01*
X161748299Y-70576500D01*
X161647225Y-70618366D01*
X161569866Y-70695725D01*
X161528000Y-70796799D01*
X161528000Y-70906201D01*
X161528000Y-71211500D01*
X161428150Y-71211500D01*
X160791261Y-70575000D01*
X164625000Y-70575000D01*
X164625000Y-80425000D01*
D37*
G36*
X119650000Y-99995955D02*
X119580384Y-99995895D01*
X119358308Y-100087655D01*
X119188252Y-100257415D01*
X119096105Y-100479330D01*
X119095895Y-100719616D01*
X119187655Y-100941692D01*
X119216890Y-100970977D01*
X111703553Y-108484315D01*
X110696447Y-108484315D01*
X109537986Y-107325854D01*
X109691692Y-107262345D01*
X109861748Y-107092585D01*
X109953895Y-106870670D01*
X109953980Y-106772424D01*
X113518198Y-103208207D01*
X113615746Y-103062217D01*
X113650000Y-102890009D01*
X113650000Y-101304225D01*
X113711748Y-101242585D01*
X113803895Y-101020670D01*
X113804105Y-100780384D01*
X113712345Y-100558308D01*
X113542585Y-100388252D01*
X113320670Y-100296105D01*
X113080384Y-100295895D01*
X112858308Y-100387655D01*
X112688252Y-100557415D01*
X112596105Y-100779330D01*
X112595895Y-101019616D01*
X112687655Y-101241692D01*
X112750000Y-101304145D01*
X112750000Y-102703613D01*
X109307650Y-106145962D01*
X109230384Y-106145895D01*
X109008308Y-106237655D01*
X108838252Y-106407415D01*
X108774083Y-106561951D01*
X104983120Y-102770988D01*
X105111748Y-102642585D01*
X105203895Y-102420670D01*
X105204105Y-102180384D01*
X105112345Y-101958308D01*
X104942585Y-101788252D01*
X104720670Y-101696105D01*
X104632423Y-101696027D01*
X102750000Y-99813604D01*
X102750000Y-99686396D01*
X104132375Y-98304020D01*
X104229607Y-98304105D01*
X104451683Y-98212345D01*
X104621739Y-98042585D01*
X104713886Y-97820670D01*
X104713963Y-97732423D01*
X106268198Y-96178189D01*
X108350000Y-94096387D01*
X108350000Y-97595774D01*
X108288252Y-97657415D01*
X108196105Y-97879330D01*
X108195895Y-98119616D01*
X108287655Y-98341692D01*
X108457415Y-98511748D01*
X108679330Y-98603895D01*
X108919616Y-98604105D01*
X109141692Y-98512345D01*
X109311748Y-98342585D01*
X109403895Y-98120670D01*
X109404105Y-97880384D01*
X109312345Y-97658308D01*
X109250000Y-97595854D01*
X109250000Y-93196387D01*
X109592393Y-92853993D01*
X109719616Y-92854105D01*
X109941692Y-92762345D01*
X110111748Y-92592585D01*
X110203895Y-92370670D01*
X110204015Y-92232380D01*
X111186396Y-91250000D01*
X111313604Y-91250000D01*
X114595971Y-94532367D01*
X114595895Y-94619616D01*
X114687655Y-94841692D01*
X114857415Y-95011748D01*
X115079330Y-95103895D01*
X115167576Y-95103972D01*
X119650000Y-99586396D01*
X119650000Y-99995955D01*
X119650000Y-99995955D01*
G37*
X119650000Y-99995955D02*
X119580384Y-99995895D01*
X119358308Y-100087655D01*
X119188252Y-100257415D01*
X119096105Y-100479330D01*
X119095895Y-100719616D01*
X119187655Y-100941692D01*
X119216890Y-100970977D01*
X111703553Y-108484315D01*
X110696447Y-108484315D01*
X109537986Y-107325854D01*
X109691692Y-107262345D01*
X109861748Y-107092585D01*
X109953895Y-106870670D01*
X109953980Y-106772424D01*
X113518198Y-103208207D01*
X113615746Y-103062217D01*
X113650000Y-102890009D01*
X113650000Y-101304225D01*
X113711748Y-101242585D01*
X113803895Y-101020670D01*
X113804105Y-100780384D01*
X113712345Y-100558308D01*
X113542585Y-100388252D01*
X113320670Y-100296105D01*
X113080384Y-100295895D01*
X112858308Y-100387655D01*
X112688252Y-100557415D01*
X112596105Y-100779330D01*
X112595895Y-101019616D01*
X112687655Y-101241692D01*
X112750000Y-101304145D01*
X112750000Y-102703613D01*
X109307650Y-106145962D01*
X109230384Y-106145895D01*
X109008308Y-106237655D01*
X108838252Y-106407415D01*
X108774083Y-106561951D01*
X104983120Y-102770988D01*
X105111748Y-102642585D01*
X105203895Y-102420670D01*
X105204105Y-102180384D01*
X105112345Y-101958308D01*
X104942585Y-101788252D01*
X104720670Y-101696105D01*
X104632423Y-101696027D01*
X102750000Y-99813604D01*
X102750000Y-99686396D01*
X104132375Y-98304020D01*
X104229607Y-98304105D01*
X104451683Y-98212345D01*
X104621739Y-98042585D01*
X104713886Y-97820670D01*
X104713963Y-97732423D01*
X106268198Y-96178189D01*
X108350000Y-94096387D01*
X108350000Y-97595774D01*
X108288252Y-97657415D01*
X108196105Y-97879330D01*
X108195895Y-98119616D01*
X108287655Y-98341692D01*
X108457415Y-98511748D01*
X108679330Y-98603895D01*
X108919616Y-98604105D01*
X109141692Y-98512345D01*
X109311748Y-98342585D01*
X109403895Y-98120670D01*
X109404105Y-97880384D01*
X109312345Y-97658308D01*
X109250000Y-97595854D01*
X109250000Y-93196387D01*
X109592393Y-92853993D01*
X109719616Y-92854105D01*
X109941692Y-92762345D01*
X110111748Y-92592585D01*
X110203895Y-92370670D01*
X110204015Y-92232380D01*
X111186396Y-91250000D01*
X111313604Y-91250000D01*
X114595971Y-94532367D01*
X114595895Y-94619616D01*
X114687655Y-94841692D01*
X114857415Y-95011748D01*
X115079330Y-95103895D01*
X115167576Y-95103972D01*
X119650000Y-99586396D01*
X119650000Y-99995955D01*
M02*
