# Supplementary material for: DStat: A Versatile, Open-Source Potentiostat for Electroanalysis and Integration
Source: PLoS One. 2015 Oct 28;10(10):e0140349. doi: 10.1371/journal.pone.0140349 (PMC4624907; doi:10.1371/journal.pone.0140349)
Supplement: S1 File — Electronics manufacturing files, software and firmware source code, and documentation for DStat construction and operation. The most recent version can be retrieved from http://microfluidics.utoronto.ca/dstat. (ZIP) [file pone.0140349.s007.zip › DStat/dstat-hardware.git/gbr/dstat-mainboard-F_Mask.gts]

%TF.FileFunction,Soldermask,Top*%
%FSLAX46Y46*%
G04 Gerber Fmt 4.6, Leading zero omitted, Abs format (unit mm)*
G04 Created by KiCad (PCBNEW (2014-09-26 BZR 5151)-product) date Thursday, November 20, 2014 'pmt' 07:02:35 pm*
%MOMM*%
G01*
G04 APERTURE LIST*
%ADD10C,0.150000*%
%ADD11C,0.300000*%
%ADD12C,0.200000*%
%ADD13R,1.000760X0.599440*%
%ADD14R,1.800000X0.400000*%
%ADD15O,3.014980X1.506220*%
%ADD16R,2.301240X0.500380*%
%ADD17R,2.499360X1.998980*%
%ADD18C,0.899160*%
%ADD19R,1.470660X0.419100*%
%ADD20R,1.270000X0.406400*%
%ADD21R,0.701040X1.000760*%
%ADD22R,0.762000X0.508000*%
%ADD23R,0.508000X0.762000*%
%ADD24R,1.270000X0.635000*%
%ADD25R,0.635000X1.270000*%
%ADD26R,1.998980X2.999740*%
%ADD27R,2.032000X1.524000*%
%ADD28R,1.524000X2.032000*%
%ADD29R,0.889000X1.397000*%
%ADD30R,1.397000X0.889000*%
%ADD31R,1.524000X1.524000*%
%ADD32C,1.524000*%
%ADD33R,2.100580X5.600700*%
%ADD34C,0.508000*%
G04 APERTURE END LIST*
D10*
D11*
X149413471Y-118975000D02*
G75*
G03X149413471Y-118975000I-3138471J0D01*
G74*
G01*
D12*
X143175000Y-118975000D02*
X149375000Y-118975000D01*
X143375000Y-117775000D02*
X146375000Y-117775000D01*
X144275000Y-116575000D02*
X145775000Y-116575000D01*
X145775000Y-116575000D02*
X145775000Y-115875000D01*
X146375000Y-117775000D02*
X148175000Y-116475000D01*
X146075000Y-117175000D02*
X147175000Y-115975000D01*
X146675000Y-118375000D02*
X149075000Y-117575000D01*
X146675000Y-118375000D02*
X143275000Y-118375000D01*
X143775000Y-117175000D02*
X146075000Y-117175000D01*
X143275000Y-119575000D02*
X146675000Y-119575000D01*
X146675000Y-119575000D02*
X149075000Y-120175000D01*
X143475000Y-120175000D02*
X146375000Y-120175000D01*
X146375000Y-120175000D02*
X148275000Y-121275000D01*
X143775000Y-120775000D02*
X146075000Y-120775000D01*
X146075000Y-120775000D02*
X147175000Y-121875000D01*
X144375000Y-121375000D02*
X145775000Y-121375000D01*
X145775000Y-121375000D02*
X145775000Y-121975000D01*
X145800000Y-121400000D02*
X145800000Y-122000000D01*
X144400000Y-121400000D02*
X145800000Y-121400000D01*
X146100000Y-120800000D02*
X147200000Y-121900000D01*
X143800000Y-120800000D02*
X146100000Y-120800000D01*
X146400000Y-120200000D02*
X148300000Y-121300000D01*
X143500000Y-120200000D02*
X146400000Y-120200000D01*
X146700000Y-119600000D02*
X149100000Y-120200000D01*
X143300000Y-119600000D02*
X146700000Y-119600000D01*
X143800000Y-117200000D02*
X146100000Y-117200000D01*
X146700000Y-118400000D02*
X143300000Y-118400000D01*
X146700000Y-118400000D02*
X149100000Y-117600000D01*
X146100000Y-117200000D02*
X147200000Y-116000000D01*
X146400000Y-117800000D02*
X148200000Y-116500000D01*
X145800000Y-116600000D02*
X145800000Y-115900000D01*
X144300000Y-116600000D02*
X145800000Y-116600000D01*
X143400000Y-117800000D02*
X146400000Y-117800000D01*
X143200000Y-119000000D02*
X149400000Y-119000000D01*
D11*
X149438471Y-119000000D02*
G75*
G03X149438471Y-119000000I-3138471J0D01*
G74*
G01*
D13*
X150093360Y-89622500D03*
X152206640Y-90575000D03*
X150093360Y-91527500D03*
X135993360Y-91447500D03*
X138106640Y-92400000D03*
X135993360Y-93352500D03*
D14*
X126550000Y-57075000D03*
X126550000Y-56425000D03*
X126550000Y-55775000D03*
X126550000Y-55125000D03*
X126550000Y-54475000D03*
X126550000Y-53825000D03*
X126550000Y-53175000D03*
X126550000Y-52525000D03*
X126550000Y-51875000D03*
X126550000Y-51225000D03*
X120150000Y-51225000D03*
X120150000Y-51875000D03*
X120150000Y-52525000D03*
X120150000Y-53175000D03*
X120150000Y-53825000D03*
X120150000Y-54475000D03*
X120150000Y-55125000D03*
X120150000Y-55775000D03*
X120150000Y-56425000D03*
X120150000Y-57075000D03*
D15*
X160900000Y-63870000D03*
X160900000Y-61330000D03*
D16*
X94749320Y-79799800D03*
X94749320Y-80599900D03*
X94749320Y-81400000D03*
X94749320Y-82200100D03*
X94749320Y-83000200D03*
D17*
X94650260Y-76949920D03*
X89151160Y-76949920D03*
X94650260Y-85850080D03*
X89151160Y-85850080D03*
D18*
X92150900Y-79200360D03*
X92150900Y-83599640D03*
D19*
X148849080Y-66225120D03*
X148849080Y-65574880D03*
X148849080Y-64924640D03*
X148849080Y-64274400D03*
X143256000Y-68165680D03*
X148849080Y-68175840D03*
X148849080Y-67525600D03*
X148849080Y-66875360D03*
X143250920Y-63624160D03*
X143250920Y-64274400D03*
X143250920Y-64924640D03*
X143250920Y-65574880D03*
X143250920Y-66225120D03*
X143250920Y-66875360D03*
X148849080Y-63624160D03*
X143256000Y-67525600D03*
X160649080Y-82950000D03*
X160649080Y-82299760D03*
X160649080Y-81649520D03*
X160649080Y-80999280D03*
X155050920Y-80999280D03*
X160649080Y-84900720D03*
X160649080Y-84250480D03*
X160649080Y-83600240D03*
X155050920Y-81649520D03*
X155050920Y-82299760D03*
X155050920Y-82950000D03*
X155050920Y-83600240D03*
X155050920Y-84250480D03*
X155050920Y-84900720D03*
D20*
X147077500Y-107422100D03*
X147077500Y-108069800D03*
X147077500Y-108730200D03*
X147077500Y-109377900D03*
X151522500Y-109377900D03*
X151522500Y-108730200D03*
X151522500Y-108069800D03*
X151522500Y-107422100D03*
X132577500Y-104422100D03*
X132577500Y-105069800D03*
X132577500Y-105730200D03*
X132577500Y-106377900D03*
X137022500Y-106377900D03*
X137022500Y-105730200D03*
X137022500Y-105069800D03*
X137022500Y-104422100D03*
X135077500Y-95172100D03*
X135077500Y-95819800D03*
X135077500Y-96480200D03*
X135077500Y-97127900D03*
X139522500Y-97127900D03*
X139522500Y-96480200D03*
X139522500Y-95819800D03*
X139522500Y-95172100D03*
D21*
X101652500Y-82670000D03*
X100700000Y-82670000D03*
X99747500Y-82670000D03*
X99747500Y-80130000D03*
X100700000Y-80130000D03*
X101652500Y-80130000D03*
D22*
X158820000Y-94852500D03*
X158820000Y-92947500D03*
X156280000Y-94852500D03*
X158820000Y-93900000D03*
X156280000Y-92947500D03*
D23*
X159652500Y-69280000D03*
X157747500Y-69280000D03*
X159652500Y-71820000D03*
X158700000Y-69280000D03*
X157747500Y-71820000D03*
D22*
X117530000Y-77197500D03*
X117530000Y-79102500D03*
X120070000Y-77197500D03*
X117530000Y-78150000D03*
X120070000Y-79102500D03*
D24*
X148806000Y-94895000D03*
X148806000Y-96165000D03*
X148806000Y-97435000D03*
X148806000Y-98705000D03*
X154394000Y-98705000D03*
X154394000Y-97435000D03*
X154394000Y-96165000D03*
X154394000Y-94895000D03*
D25*
X151555000Y-76606000D03*
X150285000Y-76606000D03*
X149015000Y-76606000D03*
X147745000Y-76606000D03*
X147745000Y-82194000D03*
X149015000Y-82194000D03*
X150285000Y-82194000D03*
X151555000Y-82194000D03*
D24*
X129756000Y-76745000D03*
X129756000Y-78015000D03*
X129756000Y-79285000D03*
X129756000Y-80555000D03*
X135344000Y-80555000D03*
X135344000Y-79285000D03*
X135344000Y-78015000D03*
X135344000Y-76745000D03*
D26*
X148999740Y-56300000D03*
X143000260Y-56300000D03*
X148999740Y-60700000D03*
X143000260Y-60700000D03*
D27*
X146600000Y-96949000D03*
X146600000Y-100251000D03*
D28*
X128599000Y-61350000D03*
X131901000Y-61350000D03*
D27*
X104050000Y-76751000D03*
X104050000Y-73449000D03*
D29*
X162247500Y-71550000D03*
X164152500Y-71550000D03*
X152097500Y-62900000D03*
X154002500Y-62900000D03*
X123847500Y-47650000D03*
X125752500Y-47650000D03*
X152097500Y-64650000D03*
X154002500Y-64650000D03*
X152097500Y-68400000D03*
X154002500Y-68400000D03*
X152097500Y-66650000D03*
X154002500Y-66650000D03*
D30*
X143300000Y-71352500D03*
X143300000Y-69447500D03*
X159700000Y-67452500D03*
X159700000Y-65547500D03*
X116900000Y-64647500D03*
X116900000Y-66552500D03*
D29*
X146947500Y-84150000D03*
X148852500Y-84150000D03*
X160347500Y-94900000D03*
X162252500Y-94900000D03*
D30*
X114800000Y-64647500D03*
X114800000Y-66552500D03*
X157600000Y-96847500D03*
X157600000Y-98752500D03*
X119000000Y-64647500D03*
X119000000Y-66552500D03*
D29*
X133597500Y-56000000D03*
X135502500Y-56000000D03*
D30*
X131550000Y-54077500D03*
X131550000Y-52172500D03*
D29*
X133547500Y-54200000D03*
X135452500Y-54200000D03*
D30*
X131900000Y-65952500D03*
X131900000Y-64047500D03*
D29*
X135552500Y-58250000D03*
X133647500Y-58250000D03*
D30*
X129475000Y-54077500D03*
X129475000Y-52172500D03*
X128600000Y-65852500D03*
X128600000Y-63947500D03*
D29*
X128597500Y-56900000D03*
X130502500Y-56900000D03*
X128597500Y-58900000D03*
X130502500Y-58900000D03*
X126252500Y-60900000D03*
X124347500Y-60900000D03*
X126252500Y-58900000D03*
X124347500Y-58900000D03*
X123847500Y-49650000D03*
X125752500Y-49650000D03*
D30*
X137450000Y-69547500D03*
X137450000Y-71452500D03*
D29*
X135352500Y-51700000D03*
X133447500Y-51700000D03*
D30*
X139450000Y-69547500D03*
X139450000Y-71452500D03*
X137660000Y-62352500D03*
X137660000Y-60447500D03*
X140200000Y-62352500D03*
X140200000Y-60447500D03*
X150800000Y-70447500D03*
X150800000Y-72352500D03*
X149050000Y-70447500D03*
X149050000Y-72352500D03*
D29*
X129847500Y-74900000D03*
X131752500Y-74900000D03*
D30*
X127800000Y-78197500D03*
X127800000Y-80102500D03*
X113150000Y-76752500D03*
X113150000Y-74847500D03*
X115150000Y-76752500D03*
X115150000Y-74847500D03*
D29*
X100252500Y-76900000D03*
X98347500Y-76900000D03*
D30*
X98300000Y-86852500D03*
X98300000Y-84947500D03*
D29*
X152947500Y-86200000D03*
X154852500Y-86200000D03*
X94097500Y-91400000D03*
X96002500Y-91400000D03*
X94097500Y-88900000D03*
X96002500Y-88900000D03*
X120752500Y-80900000D03*
X118847500Y-80900000D03*
D30*
X123800000Y-77352500D03*
X123800000Y-75447500D03*
D29*
X139597500Y-91400000D03*
X141502500Y-91400000D03*
D30*
X154400000Y-93352500D03*
X154400000Y-91447500D03*
X153800000Y-107197500D03*
X153800000Y-109102500D03*
X151800000Y-112602500D03*
X151800000Y-110697500D03*
X155800000Y-112602500D03*
X155800000Y-110697500D03*
X153800000Y-112602500D03*
X153800000Y-110697500D03*
D29*
X148347500Y-111150000D03*
X150252500Y-111150000D03*
D30*
X151550000Y-105852500D03*
X151550000Y-103947500D03*
D29*
X143097500Y-106900000D03*
X145002500Y-106900000D03*
X146252500Y-110900000D03*
X144347500Y-110900000D03*
X139847500Y-106900000D03*
X141752500Y-106900000D03*
X143097500Y-108900000D03*
X145002500Y-108900000D03*
D30*
X133200000Y-94947500D03*
X133200000Y-96852500D03*
D29*
X133097500Y-98450000D03*
X135002500Y-98450000D03*
D30*
X141550000Y-95352500D03*
X141550000Y-93447500D03*
X142050000Y-97197500D03*
X142050000Y-99102500D03*
X144050000Y-97197500D03*
X144050000Y-99102500D03*
X139100000Y-104802500D03*
X139100000Y-102897500D03*
D29*
X132597500Y-102650000D03*
X134502500Y-102650000D03*
X132597500Y-100650000D03*
X134502500Y-100650000D03*
X138847500Y-108900000D03*
X140752500Y-108900000D03*
D31*
X94070000Y-109340000D03*
D32*
X91530000Y-109340000D03*
X94070000Y-106800000D03*
X91530000Y-106800000D03*
X94070000Y-104260000D03*
X91530000Y-104260000D03*
D31*
X92020000Y-119970000D03*
D32*
X92020000Y-117430000D03*
X104720000Y-119970000D03*
X94560000Y-117430000D03*
X107260000Y-119970000D03*
X97100000Y-117430000D03*
X109800000Y-119970000D03*
X99640000Y-117430000D03*
X112340000Y-119970000D03*
X102180000Y-117430000D03*
X114880000Y-119970000D03*
X104720000Y-117430000D03*
X117420000Y-119970000D03*
X107260000Y-117430000D03*
X119960000Y-119970000D03*
X109800000Y-117430000D03*
X122500000Y-119970000D03*
X112340000Y-117430000D03*
X125040000Y-119970000D03*
X114880000Y-117430000D03*
X127580000Y-119970000D03*
X117420000Y-117430000D03*
X130120000Y-119970000D03*
X119960000Y-117430000D03*
X122500000Y-117430000D03*
X132660000Y-119970000D03*
X125040000Y-117430000D03*
X130120000Y-117430000D03*
X132660000Y-117430000D03*
X135200000Y-117430000D03*
X137740000Y-117430000D03*
X135200000Y-119970000D03*
X137740000Y-119970000D03*
X94560000Y-119970000D03*
X97100000Y-119970000D03*
X99640000Y-119970000D03*
X102180000Y-119970000D03*
X140280000Y-119970000D03*
X140280000Y-117430000D03*
X127580000Y-117430000D03*
D33*
X112200000Y-48051140D03*
X112200000Y-57748860D03*
D31*
X89160000Y-59070000D03*
D32*
X89160000Y-56530000D03*
X91700000Y-59070000D03*
X91700000Y-56530000D03*
X94240000Y-59070000D03*
X94240000Y-56530000D03*
D31*
X163000000Y-86000000D03*
X163100000Y-83100000D03*
X163100000Y-78700000D03*
X163000000Y-92600000D03*
X163125000Y-73950000D03*
D10*
G36*
X112106717Y-108807486D02*
X113328032Y-110028801D01*
X113040663Y-110316170D01*
X111819348Y-109094855D01*
X112106717Y-108807486D01*
X112106717Y-108807486D01*
G37*
G36*
X121816170Y-97959337D02*
X120594855Y-99180652D01*
X120307486Y-98893283D01*
X121528801Y-97671968D01*
X121816170Y-97959337D01*
X121816170Y-97959337D01*
G37*
G36*
X110393283Y-90692514D02*
X109171968Y-89471199D01*
X109459337Y-89183830D01*
X110680652Y-90405145D01*
X110393283Y-90692514D01*
X110393283Y-90692514D01*
G37*
G36*
X102192514Y-100606717D02*
X100971199Y-101828032D01*
X100683830Y-101540663D01*
X101905145Y-100319348D01*
X102192514Y-100606717D01*
X102192514Y-100606717D01*
G37*
G36*
X112672473Y-108241730D02*
X113893788Y-109463045D01*
X113606419Y-109750414D01*
X112385104Y-108529099D01*
X112672473Y-108241730D01*
X112672473Y-108241730D01*
G37*
G36*
X121250414Y-97393581D02*
X120029099Y-98614896D01*
X119741730Y-98327527D01*
X120963045Y-97106212D01*
X121250414Y-97393581D01*
X121250414Y-97393581D01*
G37*
G36*
X109827527Y-91258270D02*
X108606212Y-90036955D01*
X108893581Y-89749586D01*
X110114896Y-90970901D01*
X109827527Y-91258270D01*
X109827527Y-91258270D01*
G37*
G36*
X102758270Y-101172473D02*
X101536955Y-102393788D01*
X101249586Y-102106419D01*
X102470901Y-100885104D01*
X102758270Y-101172473D01*
X102758270Y-101172473D01*
G37*
G36*
X113238229Y-107675974D02*
X114459544Y-108897289D01*
X114172175Y-109184658D01*
X112950860Y-107963343D01*
X113238229Y-107675974D01*
X113238229Y-107675974D01*
G37*
G36*
X120684658Y-96827825D02*
X119463343Y-98049140D01*
X119175974Y-97761771D01*
X120397289Y-96540456D01*
X120684658Y-96827825D01*
X120684658Y-96827825D01*
G37*
G36*
X109261771Y-91824026D02*
X108040456Y-90602711D01*
X108327825Y-90315342D01*
X109549140Y-91536657D01*
X109261771Y-91824026D01*
X109261771Y-91824026D01*
G37*
G36*
X103324026Y-101738229D02*
X102102711Y-102959544D01*
X101815342Y-102672175D01*
X103036657Y-101450860D01*
X103324026Y-101738229D01*
X103324026Y-101738229D01*
G37*
G36*
X113803985Y-107110217D02*
X115025300Y-108331532D01*
X114737931Y-108618901D01*
X113516616Y-107397586D01*
X113803985Y-107110217D01*
X113803985Y-107110217D01*
G37*
G36*
X120118901Y-96262069D02*
X118897586Y-97483384D01*
X118610217Y-97196015D01*
X119831532Y-95974700D01*
X120118901Y-96262069D01*
X120118901Y-96262069D01*
G37*
G36*
X108696015Y-92389783D02*
X107474700Y-91168468D01*
X107762069Y-90881099D01*
X108983384Y-92102414D01*
X108696015Y-92389783D01*
X108696015Y-92389783D01*
G37*
G36*
X103889783Y-102303985D02*
X102668468Y-103525300D01*
X102381099Y-103237931D01*
X103602414Y-102016616D01*
X103889783Y-102303985D01*
X103889783Y-102303985D01*
G37*
G36*
X114369741Y-106544461D02*
X115591056Y-107765776D01*
X115303687Y-108053145D01*
X114082372Y-106831830D01*
X114369741Y-106544461D01*
X114369741Y-106544461D01*
G37*
G36*
X119553145Y-95696313D02*
X118331830Y-96917628D01*
X118044461Y-96630259D01*
X119265776Y-95408944D01*
X119553145Y-95696313D01*
X119553145Y-95696313D01*
G37*
G36*
X108130259Y-92955539D02*
X106908944Y-91734224D01*
X107196313Y-91446855D01*
X108417628Y-92668170D01*
X108130259Y-92955539D01*
X108130259Y-92955539D01*
G37*
G36*
X104455539Y-102869741D02*
X103234224Y-104091056D01*
X102946855Y-103803687D01*
X104168170Y-102582372D01*
X104455539Y-102869741D01*
X104455539Y-102869741D01*
G37*
G36*
X114935497Y-105978705D02*
X116156812Y-107200020D01*
X115869443Y-107487389D01*
X114648128Y-106266074D01*
X114935497Y-105978705D01*
X114935497Y-105978705D01*
G37*
G36*
X118987389Y-95130557D02*
X117766074Y-96351872D01*
X117478705Y-96064503D01*
X118700020Y-94843188D01*
X118987389Y-95130557D01*
X118987389Y-95130557D01*
G37*
G36*
X107564503Y-93521295D02*
X106343188Y-92299980D01*
X106630557Y-92012611D01*
X107851872Y-93233926D01*
X107564503Y-93521295D01*
X107564503Y-93521295D01*
G37*
G36*
X105021295Y-103435497D02*
X103799980Y-104656812D01*
X103512611Y-104369443D01*
X104733926Y-103148128D01*
X105021295Y-103435497D01*
X105021295Y-103435497D01*
G37*
G36*
X115501254Y-105412949D02*
X116722569Y-106634264D01*
X116435200Y-106921633D01*
X115213885Y-105700318D01*
X115501254Y-105412949D01*
X115501254Y-105412949D01*
G37*
G36*
X118421633Y-94564800D02*
X117200318Y-95786115D01*
X116912949Y-95498746D01*
X118134264Y-94277431D01*
X118421633Y-94564800D01*
X118421633Y-94564800D01*
G37*
G36*
X106998746Y-94087051D02*
X105777431Y-92865736D01*
X106064800Y-92578367D01*
X107286115Y-93799682D01*
X106998746Y-94087051D01*
X106998746Y-94087051D01*
G37*
G36*
X105587051Y-104001254D02*
X104365736Y-105222569D01*
X104078367Y-104935200D01*
X105299682Y-103713885D01*
X105587051Y-104001254D01*
X105587051Y-104001254D01*
G37*
G36*
X116067010Y-104847193D02*
X117288325Y-106068508D01*
X117000956Y-106355877D01*
X115779641Y-105134562D01*
X116067010Y-104847193D01*
X116067010Y-104847193D01*
G37*
G36*
X117855877Y-93999044D02*
X116634562Y-95220359D01*
X116347193Y-94932990D01*
X117568508Y-93711675D01*
X117855877Y-93999044D01*
X117855877Y-93999044D01*
G37*
G36*
X106432990Y-94652807D02*
X105211675Y-93431492D01*
X105499044Y-93144123D01*
X106720359Y-94365438D01*
X106432990Y-94652807D01*
X106432990Y-94652807D01*
G37*
G36*
X106152807Y-104567010D02*
X104931492Y-105788325D01*
X104644123Y-105500956D01*
X105865438Y-104279641D01*
X106152807Y-104567010D01*
X106152807Y-104567010D01*
G37*
G36*
X116632766Y-104281437D02*
X117854081Y-105502752D01*
X117566712Y-105790121D01*
X116345397Y-104568806D01*
X116632766Y-104281437D01*
X116632766Y-104281437D01*
G37*
G36*
X117290121Y-93433288D02*
X116068806Y-94654603D01*
X115781437Y-94367234D01*
X117002752Y-93145919D01*
X117290121Y-93433288D01*
X117290121Y-93433288D01*
G37*
G36*
X105867234Y-95218563D02*
X104645919Y-93997248D01*
X104933288Y-93709879D01*
X106154603Y-94931194D01*
X105867234Y-95218563D01*
X105867234Y-95218563D01*
G37*
G36*
X106718563Y-105132766D02*
X105497248Y-106354081D01*
X105209879Y-106066712D01*
X106431194Y-104845397D01*
X106718563Y-105132766D01*
X106718563Y-105132766D01*
G37*
G36*
X117198522Y-103715681D02*
X118419837Y-104936996D01*
X118132468Y-105224365D01*
X116911153Y-104003050D01*
X117198522Y-103715681D01*
X117198522Y-103715681D01*
G37*
G36*
X116724365Y-92867532D02*
X115503050Y-94088847D01*
X115215681Y-93801478D01*
X116436996Y-92580163D01*
X116724365Y-92867532D01*
X116724365Y-92867532D01*
G37*
G36*
X105301478Y-95784319D02*
X104080163Y-94563004D01*
X104367532Y-94275635D01*
X105588847Y-95496950D01*
X105301478Y-95784319D01*
X105301478Y-95784319D01*
G37*
G36*
X107284319Y-105698522D02*
X106063004Y-106919837D01*
X105775635Y-106632468D01*
X106996950Y-105411153D01*
X107284319Y-105698522D01*
X107284319Y-105698522D01*
G37*
G36*
X117764278Y-103149924D02*
X118985593Y-104371239D01*
X118698224Y-104658608D01*
X117476909Y-103437293D01*
X117764278Y-103149924D01*
X117764278Y-103149924D01*
G37*
G36*
X116158608Y-92301776D02*
X114937293Y-93523091D01*
X114649924Y-93235722D01*
X115871239Y-92014407D01*
X116158608Y-92301776D01*
X116158608Y-92301776D01*
G37*
G36*
X104735722Y-96350076D02*
X103514407Y-95128761D01*
X103801776Y-94841392D01*
X105023091Y-96062707D01*
X104735722Y-96350076D01*
X104735722Y-96350076D01*
G37*
G36*
X107850076Y-106264278D02*
X106628761Y-107485593D01*
X106341392Y-107198224D01*
X107562707Y-105976909D01*
X107850076Y-106264278D01*
X107850076Y-106264278D01*
G37*
G36*
X118330034Y-102584168D02*
X119551349Y-103805483D01*
X119263980Y-104092852D01*
X118042665Y-102871537D01*
X118330034Y-102584168D01*
X118330034Y-102584168D01*
G37*
G36*
X115592852Y-91736020D02*
X114371537Y-92957335D01*
X114084168Y-92669966D01*
X115305483Y-91448651D01*
X115592852Y-91736020D01*
X115592852Y-91736020D01*
G37*
G36*
X104169966Y-96915832D02*
X102948651Y-95694517D01*
X103236020Y-95407148D01*
X104457335Y-96628463D01*
X104169966Y-96915832D01*
X104169966Y-96915832D01*
G37*
G36*
X108415832Y-106830034D02*
X107194517Y-108051349D01*
X106907148Y-107763980D01*
X108128463Y-106542665D01*
X108415832Y-106830034D01*
X108415832Y-106830034D01*
G37*
G36*
X118895790Y-102018412D02*
X120117105Y-103239727D01*
X119829736Y-103527096D01*
X118608421Y-102305781D01*
X118895790Y-102018412D01*
X118895790Y-102018412D01*
G37*
G36*
X115027096Y-91170264D02*
X113805781Y-92391579D01*
X113518412Y-92104210D01*
X114739727Y-90882895D01*
X115027096Y-91170264D01*
X115027096Y-91170264D01*
G37*
G36*
X103604210Y-97481588D02*
X102382895Y-96260273D01*
X102670264Y-95972904D01*
X103891579Y-97194219D01*
X103604210Y-97481588D01*
X103604210Y-97481588D01*
G37*
G36*
X108981588Y-107395790D02*
X107760273Y-108617105D01*
X107472904Y-108329736D01*
X108694219Y-107108421D01*
X108981588Y-107395790D01*
X108981588Y-107395790D01*
G37*
G36*
X119461547Y-101452656D02*
X120682862Y-102673971D01*
X120395493Y-102961340D01*
X119174178Y-101740025D01*
X119461547Y-101452656D01*
X119461547Y-101452656D01*
G37*
G36*
X114461340Y-90604507D02*
X113240025Y-91825822D01*
X112952656Y-91538453D01*
X114173971Y-90317138D01*
X114461340Y-90604507D01*
X114461340Y-90604507D01*
G37*
G36*
X103038453Y-98047344D02*
X101817138Y-96826029D01*
X102104507Y-96538660D01*
X103325822Y-97759975D01*
X103038453Y-98047344D01*
X103038453Y-98047344D01*
G37*
G36*
X109547344Y-107961547D02*
X108326029Y-109182862D01*
X108038660Y-108895493D01*
X109259975Y-107674178D01*
X109547344Y-107961547D01*
X109547344Y-107961547D01*
G37*
G36*
X120027303Y-100886900D02*
X121248618Y-102108215D01*
X120961249Y-102395584D01*
X119739934Y-101174269D01*
X120027303Y-100886900D01*
X120027303Y-100886900D01*
G37*
G36*
X113895584Y-90038751D02*
X112674269Y-91260066D01*
X112386900Y-90972697D01*
X113608215Y-89751382D01*
X113895584Y-90038751D01*
X113895584Y-90038751D01*
G37*
G36*
X102472697Y-98613100D02*
X101251382Y-97391785D01*
X101538751Y-97104416D01*
X102760066Y-98325731D01*
X102472697Y-98613100D01*
X102472697Y-98613100D01*
G37*
G36*
X110113100Y-108527303D02*
X108891785Y-109748618D01*
X108604416Y-109461249D01*
X109825731Y-108239934D01*
X110113100Y-108527303D01*
X110113100Y-108527303D01*
G37*
G36*
X120593059Y-100321144D02*
X121814374Y-101542459D01*
X121527005Y-101829828D01*
X120305690Y-100608513D01*
X120593059Y-100321144D01*
X120593059Y-100321144D01*
G37*
G36*
X113329828Y-89472995D02*
X112108513Y-90694310D01*
X111821144Y-90406941D01*
X113042459Y-89185626D01*
X113329828Y-89472995D01*
X113329828Y-89472995D01*
G37*
G36*
X101906941Y-99178856D02*
X100685626Y-97957541D01*
X100972995Y-97670172D01*
X102194310Y-98891487D01*
X101906941Y-99178856D01*
X101906941Y-99178856D01*
G37*
G36*
X110678856Y-109093059D02*
X109457541Y-110314374D01*
X109170172Y-110027005D01*
X110391487Y-108805690D01*
X110678856Y-109093059D01*
X110678856Y-109093059D01*
G37*
D34*
X135600000Y-71900000D03*
X139200000Y-73400000D03*
X115800000Y-89500000D03*
X106400000Y-109150000D03*
X103250000Y-109050000D03*
X102300000Y-108200000D03*
X109350000Y-106750000D03*
X113200000Y-100900000D03*
X160800000Y-69700000D03*
X160800000Y-72100000D03*
X152500000Y-60100000D03*
X151300000Y-61200000D03*
X144900000Y-96000000D03*
X145200000Y-98200000D03*
X154400000Y-88800000D03*
X155700000Y-94000000D03*
X144500000Y-79700000D03*
X145700000Y-80800000D03*
X141800000Y-69600000D03*
X141800000Y-71300000D03*
X131200000Y-99600000D03*
X142600000Y-101700000D03*
X143600000Y-102700000D03*
X133600000Y-99700000D03*
X123900000Y-64000000D03*
X121000000Y-64100000D03*
X120300000Y-78200000D03*
X122900000Y-78600000D03*
X109100000Y-76900000D03*
X111200000Y-76900000D03*
X126900000Y-101900000D03*
X128800000Y-100200000D03*
X131750000Y-93150000D03*
X130650000Y-93200000D03*
X140700000Y-87700000D03*
X137850000Y-88950000D03*
X145491200Y-86817200D03*
X146786600Y-86664800D03*
X144500600Y-87299800D03*
X142494000Y-87439500D03*
X132250000Y-92700000D03*
X130100000Y-92850000D03*
X140850000Y-86800000D03*
X142500000Y-88200000D03*
X145999200Y-87299800D03*
X156565600Y-84353400D03*
X157835600Y-83007200D03*
X144526000Y-87960200D03*
X147300000Y-87100000D03*
X154500000Y-87300000D03*
X153009600Y-87325200D03*
X137350000Y-88500000D03*
X128150000Y-100200000D03*
X127100000Y-101250000D03*
X131750000Y-92250000D03*
X130650000Y-92250000D03*
X140150000Y-86850000D03*
X142494000Y-88874600D03*
X146600000Y-88400000D03*
X147800000Y-88600000D03*
X144526000Y-88747600D03*
X137850000Y-88050000D03*
X128150000Y-99550000D03*
X126150000Y-101300000D03*
X153225500Y-88506300D03*
X155752800Y-86842600D03*
X156311600Y-83693000D03*
X157353000Y-82499200D03*
X147650000Y-86525000D03*
X126450000Y-100600000D03*
X127500000Y-99550000D03*
X137350000Y-87600000D03*
X145211800Y-86207600D03*
X142494000Y-86766400D03*
X144500600Y-86664800D03*
X140150000Y-86200000D03*
X130100000Y-91800000D03*
X132150000Y-91750000D03*
X131700000Y-91250000D03*
X130650000Y-91300000D03*
X127450000Y-98700000D03*
X125550000Y-100550000D03*
X133883400Y-70891400D03*
X134035800Y-72100000D03*
X134035800Y-73500000D03*
X135458200Y-67437000D03*
X134600000Y-70100000D03*
X137033000Y-67056000D03*
X132100000Y-90750000D03*
X130100000Y-90800000D03*
X126800000Y-98850000D03*
X125800000Y-99950000D03*
X133350000Y-72085200D03*
X133375400Y-73558400D03*
X133400000Y-70400000D03*
X134200000Y-69600000D03*
X136550400Y-66624200D03*
X135458200Y-66751200D03*
X121900000Y-102750000D03*
X123350000Y-104900000D03*
X123900000Y-104400000D03*
X122400000Y-102250000D03*
X122900000Y-101750000D03*
X124600000Y-104400000D03*
X124600000Y-103650000D03*
X123350000Y-101250000D03*
X122150000Y-96050000D03*
X121750000Y-95100000D03*
X131300000Y-104000000D03*
X131300000Y-106400000D03*
X127750000Y-101950000D03*
X126300000Y-98250000D03*
X126350000Y-97550000D03*
X127750000Y-102600000D03*
X126350000Y-96850000D03*
X128450000Y-102600000D03*
X127800000Y-103900000D03*
X126350000Y-96150000D03*
X136537700Y-65976500D03*
X133100000Y-68500000D03*
X135400000Y-66100000D03*
X127600000Y-84300000D03*
X128600000Y-83325000D03*
X132700000Y-69800000D03*
X132689600Y-72212200D03*
X132700000Y-73500000D03*
X121925000Y-74825000D03*
X121925000Y-76050000D03*
X103300000Y-106850000D03*
X104700000Y-106450000D03*
X106250000Y-89750000D03*
X104300000Y-87550000D03*
X106250000Y-90400000D03*
X103850000Y-88050000D03*
X105600000Y-90400000D03*
X103300000Y-88550000D03*
X105050000Y-91050000D03*
X102800000Y-89000000D03*
X112750000Y-121950000D03*
X115350000Y-121200000D03*
X107700000Y-87650000D03*
X110800000Y-82300000D03*
X107250000Y-87150000D03*
X110350000Y-82800000D03*
X118800000Y-55000000D03*
X115700000Y-55700000D03*
X109500000Y-81450000D03*
X106800000Y-86650000D03*
X106700000Y-85850000D03*
X109450000Y-82200000D03*
X112650000Y-121250000D03*
X114825000Y-121650000D03*
X114375000Y-122125000D03*
X111950000Y-121300000D03*
X111300000Y-121200000D03*
X115900000Y-122450000D03*
X116225000Y-116725000D03*
X90250000Y-117675000D03*
X114925000Y-115825000D03*
X89750000Y-117200000D03*
X115425000Y-115375000D03*
X90175000Y-116675000D03*
X89775000Y-116125000D03*
X116125000Y-115425000D03*
X116725000Y-115175000D03*
X90250000Y-115675000D03*
X158600000Y-89000000D03*
X157100000Y-87400000D03*
X97550000Y-83050000D03*
X100100000Y-81200000D03*
X98700000Y-82200000D03*
X98675000Y-83200000D03*
X97675000Y-79950000D03*
X161290000Y-79629000D03*
X159105600Y-80543400D03*
X154762200Y-76657200D03*
X154762200Y-78257400D03*
X152755600Y-78206600D03*
X152730200Y-79679800D03*
X150571200Y-79984600D03*
X151511000Y-80899000D03*
X152704800Y-80949800D03*
X154787600Y-79679800D03*
X154500000Y-75200000D03*
X152900000Y-76700000D03*
X161467800Y-77825600D03*
X161544000Y-76454000D03*
X159893000Y-76479400D03*
X159943800Y-77901800D03*
X158089600Y-79451200D03*
X158140400Y-78028800D03*
X158165800Y-76606400D03*
X158115000Y-75590400D03*
X159461200Y-74676000D03*
X160959800Y-74599800D03*
X160832800Y-73126600D03*
X158699200Y-73126600D03*
X157353000Y-73228200D03*
X156667200Y-74980800D03*
X156641800Y-76657200D03*
X156616400Y-78206600D03*
X156667200Y-79629000D03*
X156200000Y-73700000D03*
X154500000Y-71900000D03*
X152700000Y-73800000D03*
X151300000Y-75100000D03*
X103875000Y-118600000D03*
X104025000Y-114475000D03*
X101425000Y-118675000D03*
X101400000Y-114225000D03*
X98725000Y-118725000D03*
X98950000Y-114225000D03*
X96350000Y-118700000D03*
X96375000Y-114225000D03*
X108025000Y-82025000D03*
X106050000Y-83850000D03*
X107100000Y-84900000D03*
X109000000Y-83000000D03*
X111700000Y-103100000D03*
X110300000Y-101900000D03*
X106700000Y-100700000D03*
X107900000Y-101900000D03*
X109100000Y-103100000D03*
X110200000Y-104200000D03*
X108800000Y-105400000D03*
X107500000Y-104200000D03*
X106300000Y-103000000D03*
X105200000Y-101900000D03*
X115900000Y-103000000D03*
X115400000Y-104400000D03*
X114200000Y-105700000D03*
X113000000Y-106800000D03*
X111800000Y-107900000D03*
X110800000Y-106800000D03*
X112000000Y-105600000D03*
X113100000Y-104500000D03*
X114100000Y-103500000D03*
X114100000Y-102000000D03*
X117000000Y-101800000D03*
X115300000Y-100400000D03*
X115300000Y-98700000D03*
X117000000Y-98700000D03*
X117000000Y-100400000D03*
X118600000Y-100400000D03*
X118600000Y-98700000D03*
X117100000Y-97300000D03*
X115200000Y-97300000D03*
X105400000Y-97300000D03*
X104200000Y-98500000D03*
X103100000Y-99600000D03*
X104100000Y-100800000D03*
X105300000Y-99500000D03*
X106500000Y-98300000D03*
X107700000Y-97100000D03*
X106700000Y-96000000D03*
X108100000Y-94500000D03*
X115200000Y-95600000D03*
X113500000Y-93600000D03*
X113500000Y-95600000D03*
X111500000Y-95600000D03*
X109400000Y-95700000D03*
X110700000Y-94100000D03*
X111200000Y-91500000D03*
X109500000Y-93100000D03*
X117800000Y-93000000D03*
X121200000Y-103000000D03*
X102500000Y-95300000D03*
X106800000Y-108600000D03*
X102300000Y-104000000D03*
X108600000Y-88900000D03*
X143484600Y-86258400D03*
X143510000Y-89509600D03*
X146900000Y-85500000D03*
X135500000Y-100500000D03*
X123800000Y-51000000D03*
X122400000Y-64700000D03*
X122400000Y-63200000D03*
X117000000Y-57600000D03*
X119800000Y-57800000D03*
X128600000Y-66900000D03*
X140300000Y-92700000D03*
X139000000Y-87150000D03*
X139000000Y-89400000D03*
X159800000Y-93600000D03*
X159000000Y-95700000D03*
X159000000Y-97100000D03*
X159000000Y-98700000D03*
X157800000Y-93300000D03*
X155600000Y-91300000D03*
X153100000Y-91700000D03*
X98200000Y-88100000D03*
X96002000Y-90100000D03*
X136100000Y-98000000D03*
X135500000Y-102900000D03*
X137600000Y-103500000D03*
X147200000Y-110500000D03*
X151800000Y-113700000D03*
X150200000Y-104100000D03*
X150200000Y-98700000D03*
X144900000Y-101200000D03*
X143900000Y-100200000D03*
X151900000Y-86300000D03*
X148600000Y-75100000D03*
X162100000Y-81300000D03*
X158700000Y-68400000D03*
X143200000Y-72400000D03*
X130800000Y-74900000D03*
X128100000Y-81200000D03*
X125100000Y-77300000D03*
X116400000Y-78100000D03*
X114200000Y-75800000D03*
X124348000Y-56852500D03*
X123900000Y-63000000D03*
X109500000Y-87300000D03*
X108500000Y-86300000D03*
X105100000Y-82900000D03*
X104100000Y-81900000D03*
X110100000Y-88900000D03*
X102350000Y-73550000D03*
X112900000Y-88600000D03*
X103200000Y-79200000D03*
X105200000Y-79200000D03*
X106200000Y-80200000D03*
X107100000Y-81100000D03*
X110400000Y-84400000D03*
X111800000Y-85800000D03*
X118800000Y-78900000D03*
X147600000Y-64300000D03*
X118700000Y-51200000D03*
X102900000Y-82300000D03*
X101400000Y-84300000D03*
X102800000Y-83600000D03*
X137275000Y-93375000D03*
X114700000Y-53400000D03*
X114664000Y-51864000D03*
X108800000Y-98000000D03*
X109600000Y-92250000D03*
X104109991Y-97700000D03*
X104600000Y-102300000D03*
X119700000Y-100600000D03*
X115200000Y-94500000D03*
X152500000Y-70800000D03*
X155300000Y-74400000D03*
M02*
