# Supplementary material for: DStat: A Versatile, Open-Source Potentiostat for Electroanalysis and Integration
Source: PLoS One. 2015 Oct 28;10(10):e0140349. doi: 10.1371/journal.pone.0140349 (PMC4624907; doi:10.1371/journal.pone.0140349)
Supplement: S1 File — Electronics manufacturing files, software and firmware source code, and documentation for DStat construction and operation. The most recent version can be retrieved from http://microfluidics.utoronto.ca/dstat. (ZIP) [file pone.0140349.s007.zip › DStat/dstat-hardware.git/gbr/dstat-mainboard-F_SilkS.gto]

%TF.FileFunction,Legend,Top*%
%FSLAX46Y46*%
G04 Gerber Fmt 4.6, Leading zero omitted, Abs format (unit mm)*
G04 Created by KiCad (PCBNEW (2014-09-26 BZR 5151)-product) date Thursday, November 20, 2014 'pmt' 07:02:35 pm*
%MOMM*%
G01*
G04 APERTURE LIST*
%ADD10C,0.150000*%
%ADD11C,0.500000*%
%ADD12C,0.250000*%
%ADD13C,0.300000*%
%ADD14C,0.175000*%
%ADD15C,0.125000*%
%ADD16C,0.127000*%
%ADD17C,0.381000*%
%ADD18C,0.152400*%
%ADD19C,0.149860*%
%ADD20C,0.099060*%
%ADD21C,0.203200*%
%ADD22C,0.304800*%
%ADD23C,0.120000*%
%ADD24C,0.088900*%
%ADD25C,0.119380*%
%ADD26C,0.076200*%
%ADD27C,0.109220*%
%ADD28C,0.140500*%
G04 APERTURE END LIST*
D10*
D11*
X147300000Y-121100000D02*
X148500000Y-117600000D01*
X146300000Y-117600000D02*
X147300000Y-121100000D01*
X145400000Y-121100000D02*
X146300000Y-117600000D01*
X144200000Y-117600000D02*
X145400000Y-121100000D01*
D12*
X144519027Y-46058581D02*
X144519027Y-45058581D01*
X144852361Y-45772867D01*
X145185694Y-45058581D01*
X145185694Y-46058581D01*
X145661884Y-46058581D02*
X145661884Y-45391914D01*
X145661884Y-45058581D02*
X145614265Y-45106200D01*
X145661884Y-45153819D01*
X145709503Y-45106200D01*
X145661884Y-45058581D01*
X145661884Y-45153819D01*
X146566646Y-46010962D02*
X146471408Y-46058581D01*
X146280931Y-46058581D01*
X146185693Y-46010962D01*
X146138074Y-45963343D01*
X146090455Y-45868105D01*
X146090455Y-45582390D01*
X146138074Y-45487152D01*
X146185693Y-45439533D01*
X146280931Y-45391914D01*
X146471408Y-45391914D01*
X146566646Y-45439533D01*
X146995217Y-46058581D02*
X146995217Y-45058581D01*
X147423789Y-46058581D02*
X147423789Y-45534771D01*
X147376170Y-45439533D01*
X147280932Y-45391914D01*
X147138074Y-45391914D01*
X147042836Y-45439533D01*
X146995217Y-45487152D01*
X148328551Y-46058581D02*
X148328551Y-45534771D01*
X148280932Y-45439533D01*
X148185694Y-45391914D01*
X147995217Y-45391914D01*
X147899979Y-45439533D01*
X148328551Y-46010962D02*
X148233313Y-46058581D01*
X147995217Y-46058581D01*
X147899979Y-46010962D01*
X147852360Y-45915724D01*
X147852360Y-45820486D01*
X147899979Y-45725248D01*
X147995217Y-45677629D01*
X148233313Y-45677629D01*
X148328551Y-45630010D01*
X149185694Y-46010962D02*
X149090456Y-46058581D01*
X148899979Y-46058581D01*
X148804741Y-46010962D01*
X148757122Y-45915724D01*
X148757122Y-45534771D01*
X148804741Y-45439533D01*
X148899979Y-45391914D01*
X149090456Y-45391914D01*
X149185694Y-45439533D01*
X149233313Y-45534771D01*
X149233313Y-45630010D01*
X148757122Y-45725248D01*
X149804741Y-46058581D02*
X149709503Y-46010962D01*
X149661884Y-45915724D01*
X149661884Y-45058581D01*
X150947599Y-46058581D02*
X150947599Y-45058581D01*
X151185694Y-45058581D01*
X151328552Y-45106200D01*
X151423790Y-45201438D01*
X151471409Y-45296676D01*
X151519028Y-45487152D01*
X151519028Y-45630010D01*
X151471409Y-45820486D01*
X151423790Y-45915724D01*
X151328552Y-46010962D01*
X151185694Y-46058581D01*
X150947599Y-46058581D01*
X151947599Y-45963343D02*
X151995218Y-46010962D01*
X151947599Y-46058581D01*
X151899980Y-46010962D01*
X151947599Y-45963343D01*
X151947599Y-46058581D01*
X153185694Y-46058581D02*
X153185694Y-45058581D01*
X153519028Y-45772867D01*
X153852361Y-45058581D01*
X153852361Y-46058581D01*
X154328551Y-45963343D02*
X154376170Y-46010962D01*
X154328551Y-46058581D01*
X154280932Y-46010962D01*
X154328551Y-45963343D01*
X154328551Y-46058581D01*
X155566646Y-46058581D02*
X155566646Y-45058581D01*
X155804741Y-45058581D01*
X155947599Y-45106200D01*
X156042837Y-45201438D01*
X156090456Y-45296676D01*
X156138075Y-45487152D01*
X156138075Y-45630010D01*
X156090456Y-45820486D01*
X156042837Y-45915724D01*
X155947599Y-46010962D01*
X155804741Y-46058581D01*
X155566646Y-46058581D01*
X156566646Y-46058581D02*
X156566646Y-45391914D01*
X156566646Y-45582390D02*
X156614265Y-45487152D01*
X156661884Y-45439533D01*
X156757122Y-45391914D01*
X156852361Y-45391914D01*
X157090456Y-45391914D02*
X157328551Y-46058581D01*
X157566647Y-45391914D02*
X157328551Y-46058581D01*
X157233313Y-46296676D01*
X157185694Y-46344295D01*
X157090456Y-46391914D01*
X158376171Y-46058581D02*
X158376171Y-45058581D01*
X158376171Y-46010962D02*
X158280933Y-46058581D01*
X158090456Y-46058581D01*
X157995218Y-46010962D01*
X157947599Y-45963343D01*
X157899980Y-45868105D01*
X157899980Y-45582390D01*
X157947599Y-45487152D01*
X157995218Y-45439533D01*
X158090456Y-45391914D01*
X158280933Y-45391914D01*
X158376171Y-45439533D01*
X159233314Y-46010962D02*
X159138076Y-46058581D01*
X158947599Y-46058581D01*
X158852361Y-46010962D01*
X158804742Y-45915724D01*
X158804742Y-45534771D01*
X158852361Y-45439533D01*
X158947599Y-45391914D01*
X159138076Y-45391914D01*
X159233314Y-45439533D01*
X159280933Y-45534771D01*
X159280933Y-45630010D01*
X158804742Y-45725248D01*
X159709504Y-45391914D02*
X159709504Y-46058581D01*
X159709504Y-45487152D02*
X159757123Y-45439533D01*
X159852361Y-45391914D01*
X159995219Y-45391914D01*
X160090457Y-45439533D01*
X160138076Y-45534771D01*
X160138076Y-46058581D01*
X161328552Y-45153819D02*
X161376171Y-45106200D01*
X161471409Y-45058581D01*
X161709505Y-45058581D01*
X161804743Y-45106200D01*
X161852362Y-45153819D01*
X161899981Y-45249057D01*
X161899981Y-45344295D01*
X161852362Y-45487152D01*
X161280933Y-46058581D01*
X161899981Y-46058581D01*
X162519028Y-45058581D02*
X162614267Y-45058581D01*
X162709505Y-45106200D01*
X162757124Y-45153819D01*
X162804743Y-45249057D01*
X162852362Y-45439533D01*
X162852362Y-45677629D01*
X162804743Y-45868105D01*
X162757124Y-45963343D01*
X162709505Y-46010962D01*
X162614267Y-46058581D01*
X162519028Y-46058581D01*
X162423790Y-46010962D01*
X162376171Y-45963343D01*
X162328552Y-45868105D01*
X162280933Y-45677629D01*
X162280933Y-45439533D01*
X162328552Y-45249057D01*
X162376171Y-45153819D01*
X162423790Y-45106200D01*
X162519028Y-45058581D01*
X163804743Y-46058581D02*
X163233314Y-46058581D01*
X163519028Y-46058581D02*
X163519028Y-45058581D01*
X163423790Y-45201438D01*
X163328552Y-45296676D01*
X163233314Y-45344295D01*
X164661886Y-45391914D02*
X164661886Y-46058581D01*
X164423790Y-45010962D02*
X164185695Y-45725248D01*
X164804743Y-45725248D01*
X141471408Y-47708581D02*
X140995217Y-47708581D01*
X140995217Y-46708581D01*
X141804741Y-47708581D02*
X141804741Y-47041914D01*
X141804741Y-46708581D02*
X141757122Y-46756200D01*
X141804741Y-46803819D01*
X141852360Y-46756200D01*
X141804741Y-46708581D01*
X141804741Y-46803819D01*
X142709503Y-47660962D02*
X142614265Y-47708581D01*
X142423788Y-47708581D01*
X142328550Y-47660962D01*
X142280931Y-47613343D01*
X142233312Y-47518105D01*
X142233312Y-47232390D01*
X142280931Y-47137152D01*
X142328550Y-47089533D01*
X142423788Y-47041914D01*
X142614265Y-47041914D01*
X142709503Y-47089533D01*
X143519027Y-47660962D02*
X143423789Y-47708581D01*
X143233312Y-47708581D01*
X143138074Y-47660962D01*
X143090455Y-47565724D01*
X143090455Y-47184771D01*
X143138074Y-47089533D01*
X143233312Y-47041914D01*
X143423789Y-47041914D01*
X143519027Y-47089533D01*
X143566646Y-47184771D01*
X143566646Y-47280010D01*
X143090455Y-47375248D01*
X143995217Y-47041914D02*
X143995217Y-47708581D01*
X143995217Y-47137152D02*
X144042836Y-47089533D01*
X144138074Y-47041914D01*
X144280932Y-47041914D01*
X144376170Y-47089533D01*
X144423789Y-47184771D01*
X144423789Y-47708581D01*
X144852360Y-47660962D02*
X144947598Y-47708581D01*
X145138074Y-47708581D01*
X145233313Y-47660962D01*
X145280932Y-47565724D01*
X145280932Y-47518105D01*
X145233313Y-47422867D01*
X145138074Y-47375248D01*
X144995217Y-47375248D01*
X144899979Y-47327629D01*
X144852360Y-47232390D01*
X144852360Y-47184771D01*
X144899979Y-47089533D01*
X144995217Y-47041914D01*
X145138074Y-47041914D01*
X145233313Y-47089533D01*
X146090456Y-47660962D02*
X145995218Y-47708581D01*
X145804741Y-47708581D01*
X145709503Y-47660962D01*
X145661884Y-47565724D01*
X145661884Y-47184771D01*
X145709503Y-47089533D01*
X145804741Y-47041914D01*
X145995218Y-47041914D01*
X146090456Y-47089533D01*
X146138075Y-47184771D01*
X146138075Y-47280010D01*
X145661884Y-47375248D01*
X146995218Y-47708581D02*
X146995218Y-46708581D01*
X146995218Y-47660962D02*
X146899980Y-47708581D01*
X146709503Y-47708581D01*
X146614265Y-47660962D01*
X146566646Y-47613343D01*
X146519027Y-47518105D01*
X146519027Y-47232390D01*
X146566646Y-47137152D01*
X146614265Y-47089533D01*
X146709503Y-47041914D01*
X146899980Y-47041914D01*
X146995218Y-47089533D01*
X148661885Y-47041914D02*
X148661885Y-47708581D01*
X148233313Y-47041914D02*
X148233313Y-47565724D01*
X148280932Y-47660962D01*
X148376170Y-47708581D01*
X148519028Y-47708581D01*
X148614266Y-47660962D01*
X148661885Y-47613343D01*
X149138075Y-47041914D02*
X149138075Y-47708581D01*
X149138075Y-47137152D02*
X149185694Y-47089533D01*
X149280932Y-47041914D01*
X149423790Y-47041914D01*
X149519028Y-47089533D01*
X149566647Y-47184771D01*
X149566647Y-47708581D01*
X150471409Y-47708581D02*
X150471409Y-46708581D01*
X150471409Y-47660962D02*
X150376171Y-47708581D01*
X150185694Y-47708581D01*
X150090456Y-47660962D01*
X150042837Y-47613343D01*
X149995218Y-47518105D01*
X149995218Y-47232390D01*
X150042837Y-47137152D01*
X150090456Y-47089533D01*
X150185694Y-47041914D01*
X150376171Y-47041914D01*
X150471409Y-47089533D01*
X151328552Y-47660962D02*
X151233314Y-47708581D01*
X151042837Y-47708581D01*
X150947599Y-47660962D01*
X150899980Y-47565724D01*
X150899980Y-47184771D01*
X150947599Y-47089533D01*
X151042837Y-47041914D01*
X151233314Y-47041914D01*
X151328552Y-47089533D01*
X151376171Y-47184771D01*
X151376171Y-47280010D01*
X150899980Y-47375248D01*
X151804742Y-47708581D02*
X151804742Y-47041914D01*
X151804742Y-47232390D02*
X151852361Y-47137152D01*
X151899980Y-47089533D01*
X151995218Y-47041914D01*
X152090457Y-47041914D01*
X153757124Y-47613343D02*
X153709505Y-47660962D01*
X153566648Y-47708581D01*
X153471410Y-47708581D01*
X153328552Y-47660962D01*
X153233314Y-47565724D01*
X153185695Y-47470486D01*
X153138076Y-47280010D01*
X153138076Y-47137152D01*
X153185695Y-46946676D01*
X153233314Y-46851438D01*
X153328552Y-46756200D01*
X153471410Y-46708581D01*
X153566648Y-46708581D01*
X153709505Y-46756200D01*
X153757124Y-46803819D01*
X154185695Y-47184771D02*
X154519029Y-47184771D01*
X154661886Y-47708581D02*
X154185695Y-47708581D01*
X154185695Y-46708581D01*
X154661886Y-46708581D01*
X155661886Y-47708581D02*
X155328552Y-47232390D01*
X155090457Y-47708581D02*
X155090457Y-46708581D01*
X155471410Y-46708581D01*
X155566648Y-46756200D01*
X155614267Y-46803819D01*
X155661886Y-46899057D01*
X155661886Y-47041914D01*
X155614267Y-47137152D01*
X155566648Y-47184771D01*
X155471410Y-47232390D01*
X155090457Y-47232390D01*
X156090457Y-47708581D02*
X156090457Y-46708581D01*
X156661886Y-47708581D01*
X156661886Y-46708581D01*
X158090457Y-46708581D02*
X158280934Y-46708581D01*
X158376172Y-46756200D01*
X158471410Y-46851438D01*
X158519029Y-47041914D01*
X158519029Y-47375248D01*
X158471410Y-47565724D01*
X158376172Y-47660962D01*
X158280934Y-47708581D01*
X158090457Y-47708581D01*
X157995219Y-47660962D01*
X157899981Y-47565724D01*
X157852362Y-47375248D01*
X157852362Y-47041914D01*
X157899981Y-46851438D01*
X157995219Y-46756200D01*
X158090457Y-46708581D01*
X158947600Y-47708581D02*
X158947600Y-46708581D01*
X158947600Y-47184771D02*
X159519029Y-47184771D01*
X159519029Y-47708581D02*
X159519029Y-46708581D01*
X160471410Y-47708581D02*
X159995219Y-47708581D01*
X159995219Y-46708581D01*
X161471410Y-47041914D02*
X161709505Y-47708581D01*
X161947601Y-47041914D01*
X162328553Y-47613343D02*
X162376172Y-47660962D01*
X162328553Y-47708581D01*
X162280934Y-47660962D01*
X162328553Y-47613343D01*
X162328553Y-47708581D01*
X163328553Y-47708581D02*
X162757124Y-47708581D01*
X163042838Y-47708581D02*
X163042838Y-46708581D01*
X162947600Y-46851438D01*
X162852362Y-46946676D01*
X162757124Y-46994295D01*
X163757124Y-47613343D02*
X163804743Y-47660962D01*
X163757124Y-47708581D01*
X163709505Y-47660962D01*
X163757124Y-47613343D01*
X163757124Y-47708581D01*
X164185695Y-46803819D02*
X164233314Y-46756200D01*
X164328552Y-46708581D01*
X164566648Y-46708581D01*
X164661886Y-46756200D01*
X164709505Y-46803819D01*
X164757124Y-46899057D01*
X164757124Y-46994295D01*
X164709505Y-47137152D01*
X164138076Y-47708581D01*
X164757124Y-47708581D01*
D13*
X151057143Y-117453571D02*
X151057143Y-115953571D01*
X151414286Y-115953571D01*
X151628571Y-116025000D01*
X151771429Y-116167857D01*
X151842857Y-116310714D01*
X151914286Y-116596429D01*
X151914286Y-116810714D01*
X151842857Y-117096429D01*
X151771429Y-117239286D01*
X151628571Y-117382143D01*
X151414286Y-117453571D01*
X151057143Y-117453571D01*
X152485714Y-117382143D02*
X152700000Y-117453571D01*
X153057143Y-117453571D01*
X153200000Y-117382143D01*
X153271429Y-117310714D01*
X153342857Y-117167857D01*
X153342857Y-117025000D01*
X153271429Y-116882143D01*
X153200000Y-116810714D01*
X153057143Y-116739286D01*
X152771429Y-116667857D01*
X152628571Y-116596429D01*
X152557143Y-116525000D01*
X152485714Y-116382143D01*
X152485714Y-116239286D01*
X152557143Y-116096429D01*
X152628571Y-116025000D01*
X152771429Y-115953571D01*
X153128571Y-115953571D01*
X153342857Y-116025000D01*
X153771428Y-116453571D02*
X154342857Y-116453571D01*
X153985714Y-115953571D02*
X153985714Y-117239286D01*
X154057142Y-117382143D01*
X154200000Y-117453571D01*
X154342857Y-117453571D01*
X155485714Y-117453571D02*
X155485714Y-116667857D01*
X155414285Y-116525000D01*
X155271428Y-116453571D01*
X154985714Y-116453571D01*
X154842857Y-116525000D01*
X155485714Y-117382143D02*
X155342857Y-117453571D01*
X154985714Y-117453571D01*
X154842857Y-117382143D01*
X154771428Y-117239286D01*
X154771428Y-117096429D01*
X154842857Y-116953571D01*
X154985714Y-116882143D01*
X155342857Y-116882143D01*
X155485714Y-116810714D01*
X155985714Y-116453571D02*
X156557143Y-116453571D01*
X156200000Y-115953571D02*
X156200000Y-117239286D01*
X156271428Y-117382143D01*
X156414286Y-117453571D01*
X156557143Y-117453571D01*
X158057143Y-116453571D02*
X158414286Y-117453571D01*
X158771428Y-116453571D01*
X159342857Y-117310714D02*
X159414285Y-117382143D01*
X159342857Y-117453571D01*
X159271428Y-117382143D01*
X159342857Y-117310714D01*
X159342857Y-117453571D01*
X160842857Y-117453571D02*
X159985714Y-117453571D01*
X160414286Y-117453571D02*
X160414286Y-115953571D01*
X160271429Y-116167857D01*
X160128571Y-116310714D01*
X159985714Y-116382143D01*
X161485714Y-117310714D02*
X161557142Y-117382143D01*
X161485714Y-117453571D01*
X161414285Y-117382143D01*
X161485714Y-117310714D01*
X161485714Y-117453571D01*
X162128571Y-116096429D02*
X162200000Y-116025000D01*
X162342857Y-115953571D01*
X162700000Y-115953571D01*
X162842857Y-116025000D01*
X162914286Y-116096429D01*
X162985714Y-116239286D01*
X162985714Y-116382143D01*
X162914286Y-116596429D01*
X162057143Y-117453571D01*
X162985714Y-117453571D01*
X150914286Y-118353571D02*
X151271429Y-119853571D01*
X151557143Y-118782143D01*
X151842857Y-119853571D01*
X152200000Y-118353571D01*
X152771429Y-119853571D02*
X152771429Y-118353571D01*
X153414286Y-119853571D02*
X153414286Y-119067857D01*
X153342857Y-118925000D01*
X153200000Y-118853571D01*
X152985715Y-118853571D01*
X152842857Y-118925000D01*
X152771429Y-118996429D01*
X154700000Y-119782143D02*
X154557143Y-119853571D01*
X154271429Y-119853571D01*
X154128572Y-119782143D01*
X154057143Y-119639286D01*
X154057143Y-119067857D01*
X154128572Y-118925000D01*
X154271429Y-118853571D01*
X154557143Y-118853571D01*
X154700000Y-118925000D01*
X154771429Y-119067857D01*
X154771429Y-119210714D01*
X154057143Y-119353571D01*
X155985714Y-119782143D02*
X155842857Y-119853571D01*
X155557143Y-119853571D01*
X155414286Y-119782143D01*
X155342857Y-119639286D01*
X155342857Y-119067857D01*
X155414286Y-118925000D01*
X155557143Y-118853571D01*
X155842857Y-118853571D01*
X155985714Y-118925000D01*
X156057143Y-119067857D01*
X156057143Y-119210714D01*
X155342857Y-119353571D01*
X156914286Y-119853571D02*
X156771428Y-119782143D01*
X156700000Y-119639286D01*
X156700000Y-118353571D01*
X158057142Y-119782143D02*
X157914285Y-119853571D01*
X157628571Y-119853571D01*
X157485714Y-119782143D01*
X157414285Y-119639286D01*
X157414285Y-119067857D01*
X157485714Y-118925000D01*
X157628571Y-118853571D01*
X157914285Y-118853571D01*
X158057142Y-118925000D01*
X158128571Y-119067857D01*
X158128571Y-119210714D01*
X157414285Y-119353571D01*
X158771428Y-119853571D02*
X158771428Y-118853571D01*
X158771428Y-119139286D02*
X158842856Y-118996429D01*
X158914285Y-118925000D01*
X159057142Y-118853571D01*
X159199999Y-118853571D01*
X161557142Y-119853571D02*
X160842856Y-119853571D01*
X160842856Y-118353571D01*
X162699999Y-119853571D02*
X162699999Y-119067857D01*
X162628570Y-118925000D01*
X162485713Y-118853571D01*
X162199999Y-118853571D01*
X162057142Y-118925000D01*
X162699999Y-119782143D02*
X162557142Y-119853571D01*
X162199999Y-119853571D01*
X162057142Y-119782143D01*
X161985713Y-119639286D01*
X161985713Y-119496429D01*
X162057142Y-119353571D01*
X162199999Y-119282143D01*
X162557142Y-119282143D01*
X162699999Y-119210714D01*
X163414285Y-119853571D02*
X163414285Y-118353571D01*
X163414285Y-118925000D02*
X163557142Y-118853571D01*
X163842856Y-118853571D01*
X163985713Y-118925000D01*
X164057142Y-118996429D01*
X164128571Y-119139286D01*
X164128571Y-119567857D01*
X164057142Y-119710714D01*
X163985713Y-119782143D01*
X163842856Y-119853571D01*
X163557142Y-119853571D01*
X163414285Y-119782143D01*
X89778572Y-121178571D02*
X88921429Y-121178571D01*
X89350001Y-121178571D02*
X89350001Y-119678571D01*
X89207144Y-119892857D01*
X89064286Y-120035714D01*
X88921429Y-120107143D01*
X92428572Y-113428571D02*
X91571429Y-113428571D01*
X92000001Y-113428571D02*
X92000001Y-111928571D01*
X91857144Y-112142857D01*
X91714286Y-112285714D01*
X91571429Y-112357143D01*
D14*
X96316667Y-56075000D02*
X96250001Y-56041667D01*
X96150001Y-56041667D01*
X96050001Y-56075000D01*
X95983334Y-56141667D01*
X95950001Y-56208333D01*
X95916667Y-56341667D01*
X95916667Y-56441667D01*
X95950001Y-56575000D01*
X95983334Y-56641667D01*
X96050001Y-56708333D01*
X96150001Y-56741667D01*
X96216667Y-56741667D01*
X96316667Y-56708333D01*
X96350001Y-56675000D01*
X96350001Y-56441667D01*
X96216667Y-56441667D01*
X96650001Y-56741667D02*
X96650001Y-56041667D01*
X97050001Y-56741667D01*
X97050001Y-56041667D01*
X97383334Y-56741667D02*
X97383334Y-56041667D01*
X97550000Y-56041667D01*
X97650000Y-56075000D01*
X97716667Y-56141667D01*
X97750000Y-56208333D01*
X97783334Y-56341667D01*
X97783334Y-56441667D01*
X97750000Y-56575000D01*
X97716667Y-56641667D01*
X97650000Y-56708333D01*
X97550000Y-56741667D01*
X97383334Y-56741667D01*
D15*
X88282144Y-61060714D02*
X88663096Y-61060714D01*
X88472620Y-61251190D02*
X88472620Y-60870238D01*
X89139287Y-60751190D02*
X88901192Y-60751190D01*
X88877382Y-60989286D01*
X88901192Y-60965476D01*
X88948811Y-60941667D01*
X89067858Y-60941667D01*
X89115477Y-60965476D01*
X89139287Y-60989286D01*
X89163096Y-61036905D01*
X89163096Y-61155952D01*
X89139287Y-61203571D01*
X89115477Y-61227381D01*
X89067858Y-61251190D01*
X88948811Y-61251190D01*
X88901192Y-61227381D01*
X88877382Y-61203571D01*
X89305953Y-60751190D02*
X89472620Y-61251190D01*
X89639286Y-60751190D01*
X87850001Y-54735714D02*
X88230953Y-54735714D01*
X88040477Y-54926190D02*
X88040477Y-54545238D01*
X88421430Y-54426190D02*
X88730953Y-54426190D01*
X88564287Y-54616667D01*
X88635715Y-54616667D01*
X88683334Y-54640476D01*
X88707144Y-54664286D01*
X88730953Y-54711905D01*
X88730953Y-54830952D01*
X88707144Y-54878571D01*
X88683334Y-54902381D01*
X88635715Y-54926190D01*
X88492858Y-54926190D01*
X88445239Y-54902381D01*
X88421430Y-54878571D01*
X88945239Y-54878571D02*
X88969048Y-54902381D01*
X88945239Y-54926190D01*
X88921429Y-54902381D01*
X88945239Y-54878571D01*
X88945239Y-54926190D01*
X89135715Y-54426190D02*
X89445238Y-54426190D01*
X89278572Y-54616667D01*
X89350000Y-54616667D01*
X89397619Y-54640476D01*
X89421429Y-54664286D01*
X89445238Y-54711905D01*
X89445238Y-54830952D01*
X89421429Y-54878571D01*
X89397619Y-54902381D01*
X89350000Y-54926190D01*
X89207143Y-54926190D01*
X89159524Y-54902381D01*
X89135715Y-54878571D01*
X89588095Y-54426190D02*
X89754762Y-54926190D01*
X89921428Y-54426190D01*
X163069047Y-63675000D02*
X163021428Y-63651190D01*
X162950000Y-63651190D01*
X162878571Y-63675000D01*
X162830952Y-63722619D01*
X162807143Y-63770238D01*
X162783333Y-63865476D01*
X162783333Y-63936905D01*
X162807143Y-64032143D01*
X162830952Y-64079762D01*
X162878571Y-64127381D01*
X162950000Y-64151190D01*
X162997619Y-64151190D01*
X163069047Y-64127381D01*
X163092857Y-64103571D01*
X163092857Y-63936905D01*
X162997619Y-63936905D01*
X163307143Y-64151190D02*
X163307143Y-63651190D01*
X163592857Y-64151190D01*
X163592857Y-63651190D01*
X163830953Y-64151190D02*
X163830953Y-63651190D01*
X163950000Y-63651190D01*
X164021429Y-63675000D01*
X164069048Y-63722619D01*
X164092857Y-63770238D01*
X164116667Y-63865476D01*
X164116667Y-63936905D01*
X164092857Y-64032143D01*
X164069048Y-64079762D01*
X164021429Y-64127381D01*
X163950000Y-64151190D01*
X163830953Y-64151190D01*
X162784525Y-61385714D02*
X163165477Y-61385714D01*
X162975001Y-61576190D02*
X162975001Y-61195238D01*
X163665477Y-61576190D02*
X163379763Y-61576190D01*
X163522620Y-61576190D02*
X163522620Y-61076190D01*
X163475001Y-61147619D01*
X163427382Y-61195238D01*
X163379763Y-61219048D01*
X163879763Y-61528571D02*
X163903572Y-61552381D01*
X163879763Y-61576190D01*
X163855953Y-61552381D01*
X163879763Y-61528571D01*
X163879763Y-61576190D01*
X164355953Y-61076190D02*
X164117858Y-61076190D01*
X164094048Y-61314286D01*
X164117858Y-61290476D01*
X164165477Y-61266667D01*
X164284524Y-61266667D01*
X164332143Y-61290476D01*
X164355953Y-61314286D01*
X164379762Y-61361905D01*
X164379762Y-61480952D01*
X164355953Y-61528571D01*
X164332143Y-61552381D01*
X164284524Y-61576190D01*
X164165477Y-61576190D01*
X164117858Y-61552381D01*
X164094048Y-61528571D01*
X164903571Y-61076190D02*
X165070238Y-61576190D01*
X165236904Y-61076190D01*
X165689285Y-61576190D02*
X165522618Y-61338095D01*
X165403571Y-61576190D02*
X165403571Y-61076190D01*
X165594047Y-61076190D01*
X165641666Y-61100000D01*
X165665475Y-61123810D01*
X165689285Y-61171429D01*
X165689285Y-61242857D01*
X165665475Y-61290476D01*
X165641666Y-61314286D01*
X165594047Y-61338095D01*
X165403571Y-61338095D01*
D16*
X150451500Y-91527500D02*
X149791100Y-91527500D01*
X150451500Y-89622500D02*
X149791100Y-89622500D01*
X151848500Y-90575000D02*
X152508900Y-90575000D01*
X151848500Y-89076400D02*
X151848500Y-92073600D01*
X151848500Y-92073600D02*
X150451500Y-92073600D01*
X150451500Y-92073600D02*
X150451500Y-89076400D01*
X150451500Y-89076400D02*
X151848500Y-89076400D01*
X136351500Y-93352500D02*
X135691100Y-93352500D01*
X136351500Y-91447500D02*
X135691100Y-91447500D01*
X137748500Y-92400000D02*
X138408900Y-92400000D01*
X137748500Y-90901400D02*
X137748500Y-93898600D01*
X137748500Y-93898600D02*
X136351500Y-93898600D01*
X136351500Y-93898600D02*
X136351500Y-90901400D01*
X136351500Y-90901400D02*
X137748500Y-90901400D01*
D10*
X123950000Y-57950000D02*
G75*
G03X123350000Y-57350000I-600000J0D01*
G74*
G01*
X123350000Y-57350000D02*
G75*
G03X122750000Y-57950000I0J-600000D01*
G74*
G01*
X121250000Y-57950000D02*
X122750000Y-57950000D01*
X121250000Y-50350000D02*
X125450000Y-50350000D01*
X125450000Y-50350000D02*
X125450000Y-57950000D01*
X125450000Y-57950000D02*
X123950000Y-57950000D01*
X121250000Y-57950000D02*
X121250000Y-50350000D01*
X125179210Y-57252000D02*
G75*
G03X125179210Y-57252000I-359210J0D01*
G74*
G01*
D17*
X87700820Y-77549360D02*
X87700820Y-85250640D01*
X86700060Y-77549360D02*
X86700060Y-85250640D01*
X86700060Y-85250640D02*
X95899940Y-85250640D01*
X95899940Y-85250640D02*
X95899940Y-77549360D01*
X95899940Y-77549360D02*
X86700060Y-77549360D01*
D16*
X147857981Y-67805000D02*
G75*
G03X147857981Y-67805000I-283981J0D01*
G74*
G01*
X143764000Y-63360000D02*
X143764000Y-68440000D01*
X143764000Y-68440000D02*
X148336000Y-68440000D01*
X148336000Y-68440000D02*
X148336000Y-63360000D01*
X148336000Y-63360000D02*
X143764000Y-63360000D01*
X159657981Y-84855000D02*
G75*
G03X159657981Y-84855000I-283981J0D01*
G74*
G01*
X155564000Y-80410000D02*
X155564000Y-85490000D01*
X155564000Y-85490000D02*
X160136000Y-85490000D01*
X160136000Y-85490000D02*
X160136000Y-80410000D01*
X160136000Y-80410000D02*
X155564000Y-80410000D01*
D18*
X148538000Y-107384000D02*
G75*
G03X148538000Y-107384000I-254000J0D01*
G74*
G01*
X147776000Y-109924000D02*
X147776000Y-106876000D01*
X147776000Y-106876000D02*
X150824000Y-106876000D01*
X150824000Y-106876000D02*
X150824000Y-109924000D01*
X150824000Y-109924000D02*
X147776000Y-109924000D01*
X134038000Y-104384000D02*
G75*
G03X134038000Y-104384000I-254000J0D01*
G74*
G01*
X133276000Y-106924000D02*
X133276000Y-103876000D01*
X133276000Y-103876000D02*
X136324000Y-103876000D01*
X136324000Y-103876000D02*
X136324000Y-106924000D01*
X136324000Y-106924000D02*
X133276000Y-106924000D01*
X136538000Y-95134000D02*
G75*
G03X136538000Y-95134000I-254000J0D01*
G74*
G01*
X135776000Y-97674000D02*
X135776000Y-94626000D01*
X135776000Y-94626000D02*
X138824000Y-94626000D01*
X138824000Y-94626000D02*
X138824000Y-97674000D01*
X138824000Y-97674000D02*
X135776000Y-97674000D01*
D16*
X101208000Y-80638000D02*
X101970000Y-81146000D01*
X99430000Y-80638000D02*
X102033500Y-80638000D01*
X102033500Y-80638000D02*
X102033500Y-82162000D01*
X102033500Y-82162000D02*
X99430000Y-82162000D01*
X99430000Y-82162000D02*
X99430000Y-80638000D01*
X156661000Y-92376000D02*
X158439000Y-92376000D01*
X158439000Y-92376000D02*
X158439000Y-95424000D01*
X158439000Y-95424000D02*
X156661000Y-95424000D01*
X156661000Y-95424000D02*
X156661000Y-92376000D01*
X157176000Y-71439000D02*
X157176000Y-69661000D01*
X157176000Y-69661000D02*
X160224000Y-69661000D01*
X160224000Y-69661000D02*
X160224000Y-71439000D01*
X160224000Y-71439000D02*
X157176000Y-71439000D01*
X119689000Y-79674000D02*
X117911000Y-79674000D01*
X117911000Y-79674000D02*
X117911000Y-76626000D01*
X117911000Y-76626000D02*
X119689000Y-76626000D01*
X119689000Y-76626000D02*
X119689000Y-79674000D01*
X153581200Y-94387000D02*
X149618800Y-94387000D01*
X149618800Y-94387000D02*
X149618800Y-99213000D01*
X149618800Y-99213000D02*
X153581200Y-99213000D01*
X153581200Y-99213000D02*
X153581200Y-94387000D01*
X153581200Y-94895000D02*
X154673400Y-94895000D01*
X153581200Y-96165000D02*
X154673400Y-96165000D01*
X153581200Y-97435000D02*
X154673400Y-97435000D01*
X154673400Y-98705000D02*
X153581200Y-98705000D01*
X149618800Y-98705000D02*
X148526600Y-98705000D01*
X148526600Y-97435000D02*
X149618800Y-97435000D01*
X148526600Y-96165000D02*
X149618800Y-96165000D01*
X148526600Y-94895000D02*
X149618800Y-94895000D01*
X150827867Y-95123600D02*
G75*
G03X150827867Y-95123600I-472467J0D01*
G74*
G01*
X152063000Y-81381200D02*
X152063000Y-77418800D01*
X152063000Y-77418800D02*
X147237000Y-77418800D01*
X147237000Y-77418800D02*
X147237000Y-81381200D01*
X147237000Y-81381200D02*
X152063000Y-81381200D01*
X151555000Y-81381200D02*
X151555000Y-82473400D01*
X150285000Y-81381200D02*
X150285000Y-82473400D01*
X149015000Y-81381200D02*
X149015000Y-82473400D01*
X147745000Y-82473400D02*
X147745000Y-81381200D01*
X147745000Y-77418800D02*
X147745000Y-76326600D01*
X149015000Y-76326600D02*
X149015000Y-77418800D01*
X150285000Y-76326600D02*
X150285000Y-77418800D01*
X151555000Y-76326600D02*
X151555000Y-77418800D01*
X151798867Y-78155400D02*
G75*
G03X151798867Y-78155400I-472467J0D01*
G74*
G01*
X134531200Y-76237000D02*
X130568800Y-76237000D01*
X130568800Y-76237000D02*
X130568800Y-81063000D01*
X130568800Y-81063000D02*
X134531200Y-81063000D01*
X134531200Y-81063000D02*
X134531200Y-76237000D01*
X134531200Y-76745000D02*
X135623400Y-76745000D01*
X134531200Y-78015000D02*
X135623400Y-78015000D01*
X134531200Y-79285000D02*
X135623400Y-79285000D01*
X135623400Y-80555000D02*
X134531200Y-80555000D01*
X130568800Y-80555000D02*
X129476600Y-80555000D01*
X129476600Y-79285000D02*
X130568800Y-79285000D01*
X129476600Y-78015000D02*
X130568800Y-78015000D01*
X129476600Y-76745000D02*
X130568800Y-76745000D01*
X131777867Y-76973600D02*
G75*
G03X131777867Y-76973600I-472467J0D01*
G74*
G01*
D19*
X149999560Y-58400580D02*
X149999560Y-54199420D01*
X150300220Y-58400580D02*
X150300220Y-54199420D01*
X141699780Y-58400580D02*
X141699780Y-54199420D01*
X144003560Y-54194340D02*
X141717560Y-54194340D01*
X141717560Y-58405660D02*
X144003560Y-58405660D01*
X147998980Y-58405660D02*
X150284980Y-58405660D01*
X150282440Y-54194340D02*
X147996440Y-54194340D01*
X149999560Y-62800580D02*
X149999560Y-58599420D01*
X150300220Y-62800580D02*
X150300220Y-58599420D01*
X141699780Y-62800580D02*
X141699780Y-58599420D01*
X144003560Y-58594340D02*
X141717560Y-58594340D01*
X141717560Y-62805660D02*
X144003560Y-62805660D01*
X147998980Y-62805660D02*
X150284980Y-62805660D01*
X150282440Y-58594340D02*
X147996440Y-58594340D01*
D16*
X147743000Y-96060000D02*
X145457000Y-96060000D01*
X145457000Y-96060000D02*
X145457000Y-97711000D01*
X147743000Y-99489000D02*
X147743000Y-101140000D01*
X147743000Y-101140000D02*
X145457000Y-101140000D01*
X145457000Y-101140000D02*
X145457000Y-99489000D01*
X147743000Y-97711000D02*
X147743000Y-96060000D01*
X127710000Y-60207000D02*
X127710000Y-62493000D01*
X127710000Y-62493000D02*
X129361000Y-62493000D01*
X131139000Y-60207000D02*
X132790000Y-60207000D01*
X132790000Y-60207000D02*
X132790000Y-62493000D01*
X132790000Y-62493000D02*
X131139000Y-62493000D01*
X129361000Y-60207000D02*
X127710000Y-60207000D01*
X102907000Y-77640000D02*
X105193000Y-77640000D01*
X105193000Y-77640000D02*
X105193000Y-75989000D01*
X102907000Y-74211000D02*
X102907000Y-72560000D01*
X102907000Y-72560000D02*
X105193000Y-72560000D01*
X105193000Y-72560000D02*
X105193000Y-74211000D01*
X102907000Y-75989000D02*
X102907000Y-77640000D01*
D20*
X161676000Y-72312000D02*
G75*
G03X161676000Y-72312000I-127000J0D01*
G74*
G01*
X162692000Y-72312000D02*
X161676000Y-72312000D01*
X161676000Y-72312000D02*
X161676000Y-70788000D01*
X161676000Y-70788000D02*
X162692000Y-70788000D01*
X163708000Y-70788000D02*
X164724000Y-70788000D01*
X164724000Y-70788000D02*
X164724000Y-72312000D01*
X164724000Y-72312000D02*
X163708000Y-72312000D01*
X151526000Y-63662000D02*
G75*
G03X151526000Y-63662000I-127000J0D01*
G74*
G01*
X152542000Y-63662000D02*
X151526000Y-63662000D01*
X151526000Y-63662000D02*
X151526000Y-62138000D01*
X151526000Y-62138000D02*
X152542000Y-62138000D01*
X153558000Y-62138000D02*
X154574000Y-62138000D01*
X154574000Y-62138000D02*
X154574000Y-63662000D01*
X154574000Y-63662000D02*
X153558000Y-63662000D01*
X123276000Y-48412000D02*
G75*
G03X123276000Y-48412000I-127000J0D01*
G74*
G01*
X124292000Y-48412000D02*
X123276000Y-48412000D01*
X123276000Y-48412000D02*
X123276000Y-46888000D01*
X123276000Y-46888000D02*
X124292000Y-46888000D01*
X125308000Y-46888000D02*
X126324000Y-46888000D01*
X126324000Y-46888000D02*
X126324000Y-48412000D01*
X126324000Y-48412000D02*
X125308000Y-48412000D01*
X151526000Y-65412000D02*
G75*
G03X151526000Y-65412000I-127000J0D01*
G74*
G01*
X152542000Y-65412000D02*
X151526000Y-65412000D01*
X151526000Y-65412000D02*
X151526000Y-63888000D01*
X151526000Y-63888000D02*
X152542000Y-63888000D01*
X153558000Y-63888000D02*
X154574000Y-63888000D01*
X154574000Y-63888000D02*
X154574000Y-65412000D01*
X154574000Y-65412000D02*
X153558000Y-65412000D01*
X151526000Y-69162000D02*
G75*
G03X151526000Y-69162000I-127000J0D01*
G74*
G01*
X152542000Y-69162000D02*
X151526000Y-69162000D01*
X151526000Y-69162000D02*
X151526000Y-67638000D01*
X151526000Y-67638000D02*
X152542000Y-67638000D01*
X153558000Y-67638000D02*
X154574000Y-67638000D01*
X154574000Y-67638000D02*
X154574000Y-69162000D01*
X154574000Y-69162000D02*
X153558000Y-69162000D01*
X151526000Y-67412000D02*
G75*
G03X151526000Y-67412000I-127000J0D01*
G74*
G01*
X152542000Y-67412000D02*
X151526000Y-67412000D01*
X151526000Y-67412000D02*
X151526000Y-65888000D01*
X151526000Y-65888000D02*
X152542000Y-65888000D01*
X153558000Y-65888000D02*
X154574000Y-65888000D01*
X154574000Y-65888000D02*
X154574000Y-67412000D01*
X154574000Y-67412000D02*
X153558000Y-67412000D01*
X144189000Y-72051000D02*
G75*
G03X144189000Y-72051000I-127000J0D01*
G74*
G01*
X144062000Y-70908000D02*
X144062000Y-71924000D01*
X144062000Y-71924000D02*
X142538000Y-71924000D01*
X142538000Y-71924000D02*
X142538000Y-70908000D01*
X142538000Y-69892000D02*
X142538000Y-68876000D01*
X142538000Y-68876000D02*
X144062000Y-68876000D01*
X144062000Y-68876000D02*
X144062000Y-69892000D01*
X160589000Y-68151000D02*
G75*
G03X160589000Y-68151000I-127000J0D01*
G74*
G01*
X160462000Y-67008000D02*
X160462000Y-68024000D01*
X160462000Y-68024000D02*
X158938000Y-68024000D01*
X158938000Y-68024000D02*
X158938000Y-67008000D01*
X158938000Y-65992000D02*
X158938000Y-64976000D01*
X158938000Y-64976000D02*
X160462000Y-64976000D01*
X160462000Y-64976000D02*
X160462000Y-65992000D01*
X116265000Y-63949000D02*
G75*
G03X116265000Y-63949000I-127000J0D01*
G74*
G01*
X116138000Y-65092000D02*
X116138000Y-64076000D01*
X116138000Y-64076000D02*
X117662000Y-64076000D01*
X117662000Y-64076000D02*
X117662000Y-65092000D01*
X117662000Y-66108000D02*
X117662000Y-67124000D01*
X117662000Y-67124000D02*
X116138000Y-67124000D01*
X116138000Y-67124000D02*
X116138000Y-66108000D01*
X146376000Y-84912000D02*
G75*
G03X146376000Y-84912000I-127000J0D01*
G74*
G01*
X147392000Y-84912000D02*
X146376000Y-84912000D01*
X146376000Y-84912000D02*
X146376000Y-83388000D01*
X146376000Y-83388000D02*
X147392000Y-83388000D01*
X148408000Y-83388000D02*
X149424000Y-83388000D01*
X149424000Y-83388000D02*
X149424000Y-84912000D01*
X149424000Y-84912000D02*
X148408000Y-84912000D01*
X159776000Y-95662000D02*
G75*
G03X159776000Y-95662000I-127000J0D01*
G74*
G01*
X160792000Y-95662000D02*
X159776000Y-95662000D01*
X159776000Y-95662000D02*
X159776000Y-94138000D01*
X159776000Y-94138000D02*
X160792000Y-94138000D01*
X161808000Y-94138000D02*
X162824000Y-94138000D01*
X162824000Y-94138000D02*
X162824000Y-95662000D01*
X162824000Y-95662000D02*
X161808000Y-95662000D01*
X114165000Y-63949000D02*
G75*
G03X114165000Y-63949000I-127000J0D01*
G74*
G01*
X114038000Y-65092000D02*
X114038000Y-64076000D01*
X114038000Y-64076000D02*
X115562000Y-64076000D01*
X115562000Y-64076000D02*
X115562000Y-65092000D01*
X115562000Y-66108000D02*
X115562000Y-67124000D01*
X115562000Y-67124000D02*
X114038000Y-67124000D01*
X114038000Y-67124000D02*
X114038000Y-66108000D01*
X156965000Y-96149000D02*
G75*
G03X156965000Y-96149000I-127000J0D01*
G74*
G01*
X156838000Y-97292000D02*
X156838000Y-96276000D01*
X156838000Y-96276000D02*
X158362000Y-96276000D01*
X158362000Y-96276000D02*
X158362000Y-97292000D01*
X158362000Y-98308000D02*
X158362000Y-99324000D01*
X158362000Y-99324000D02*
X156838000Y-99324000D01*
X156838000Y-99324000D02*
X156838000Y-98308000D01*
X118365000Y-63949000D02*
G75*
G03X118365000Y-63949000I-127000J0D01*
G74*
G01*
X118238000Y-65092000D02*
X118238000Y-64076000D01*
X118238000Y-64076000D02*
X119762000Y-64076000D01*
X119762000Y-64076000D02*
X119762000Y-65092000D01*
X119762000Y-66108000D02*
X119762000Y-67124000D01*
X119762000Y-67124000D02*
X118238000Y-67124000D01*
X118238000Y-67124000D02*
X118238000Y-66108000D01*
X133026000Y-56762000D02*
G75*
G03X133026000Y-56762000I-127000J0D01*
G74*
G01*
X134042000Y-56762000D02*
X133026000Y-56762000D01*
X133026000Y-56762000D02*
X133026000Y-55238000D01*
X133026000Y-55238000D02*
X134042000Y-55238000D01*
X135058000Y-55238000D02*
X136074000Y-55238000D01*
X136074000Y-55238000D02*
X136074000Y-56762000D01*
X136074000Y-56762000D02*
X135058000Y-56762000D01*
X132439000Y-54776000D02*
G75*
G03X132439000Y-54776000I-127000J0D01*
G74*
G01*
X132312000Y-53633000D02*
X132312000Y-54649000D01*
X132312000Y-54649000D02*
X130788000Y-54649000D01*
X130788000Y-54649000D02*
X130788000Y-53633000D01*
X130788000Y-52617000D02*
X130788000Y-51601000D01*
X130788000Y-51601000D02*
X132312000Y-51601000D01*
X132312000Y-51601000D02*
X132312000Y-52617000D01*
X132976000Y-54962000D02*
G75*
G03X132976000Y-54962000I-127000J0D01*
G74*
G01*
X133992000Y-54962000D02*
X132976000Y-54962000D01*
X132976000Y-54962000D02*
X132976000Y-53438000D01*
X132976000Y-53438000D02*
X133992000Y-53438000D01*
X135008000Y-53438000D02*
X136024000Y-53438000D01*
X136024000Y-53438000D02*
X136024000Y-54962000D01*
X136024000Y-54962000D02*
X135008000Y-54962000D01*
X132789000Y-66651000D02*
G75*
G03X132789000Y-66651000I-127000J0D01*
G74*
G01*
X132662000Y-65508000D02*
X132662000Y-66524000D01*
X132662000Y-66524000D02*
X131138000Y-66524000D01*
X131138000Y-66524000D02*
X131138000Y-65508000D01*
X131138000Y-64492000D02*
X131138000Y-63476000D01*
X131138000Y-63476000D02*
X132662000Y-63476000D01*
X132662000Y-63476000D02*
X132662000Y-64492000D01*
X136378000Y-57488000D02*
G75*
G03X136378000Y-57488000I-127000J0D01*
G74*
G01*
X135108000Y-57488000D02*
X136124000Y-57488000D01*
X136124000Y-57488000D02*
X136124000Y-59012000D01*
X136124000Y-59012000D02*
X135108000Y-59012000D01*
X134092000Y-59012000D02*
X133076000Y-59012000D01*
X133076000Y-59012000D02*
X133076000Y-57488000D01*
X133076000Y-57488000D02*
X134092000Y-57488000D01*
X130364000Y-54776000D02*
G75*
G03X130364000Y-54776000I-127000J0D01*
G74*
G01*
X130237000Y-53633000D02*
X130237000Y-54649000D01*
X130237000Y-54649000D02*
X128713000Y-54649000D01*
X128713000Y-54649000D02*
X128713000Y-53633000D01*
X128713000Y-52617000D02*
X128713000Y-51601000D01*
X128713000Y-51601000D02*
X130237000Y-51601000D01*
X130237000Y-51601000D02*
X130237000Y-52617000D01*
X129489000Y-66551000D02*
G75*
G03X129489000Y-66551000I-127000J0D01*
G74*
G01*
X129362000Y-65408000D02*
X129362000Y-66424000D01*
X129362000Y-66424000D02*
X127838000Y-66424000D01*
X127838000Y-66424000D02*
X127838000Y-65408000D01*
X127838000Y-64392000D02*
X127838000Y-63376000D01*
X127838000Y-63376000D02*
X129362000Y-63376000D01*
X129362000Y-63376000D02*
X129362000Y-64392000D01*
X128026000Y-57662000D02*
G75*
G03X128026000Y-57662000I-127000J0D01*
G74*
G01*
X129042000Y-57662000D02*
X128026000Y-57662000D01*
X128026000Y-57662000D02*
X128026000Y-56138000D01*
X128026000Y-56138000D02*
X129042000Y-56138000D01*
X130058000Y-56138000D02*
X131074000Y-56138000D01*
X131074000Y-56138000D02*
X131074000Y-57662000D01*
X131074000Y-57662000D02*
X130058000Y-57662000D01*
X128026000Y-59662000D02*
G75*
G03X128026000Y-59662000I-127000J0D01*
G74*
G01*
X129042000Y-59662000D02*
X128026000Y-59662000D01*
X128026000Y-59662000D02*
X128026000Y-58138000D01*
X128026000Y-58138000D02*
X129042000Y-58138000D01*
X130058000Y-58138000D02*
X131074000Y-58138000D01*
X131074000Y-58138000D02*
X131074000Y-59662000D01*
X131074000Y-59662000D02*
X130058000Y-59662000D01*
X127078000Y-60138000D02*
G75*
G03X127078000Y-60138000I-127000J0D01*
G74*
G01*
X125808000Y-60138000D02*
X126824000Y-60138000D01*
X126824000Y-60138000D02*
X126824000Y-61662000D01*
X126824000Y-61662000D02*
X125808000Y-61662000D01*
X124792000Y-61662000D02*
X123776000Y-61662000D01*
X123776000Y-61662000D02*
X123776000Y-60138000D01*
X123776000Y-60138000D02*
X124792000Y-60138000D01*
X127078000Y-58138000D02*
G75*
G03X127078000Y-58138000I-127000J0D01*
G74*
G01*
X125808000Y-58138000D02*
X126824000Y-58138000D01*
X126824000Y-58138000D02*
X126824000Y-59662000D01*
X126824000Y-59662000D02*
X125808000Y-59662000D01*
X124792000Y-59662000D02*
X123776000Y-59662000D01*
X123776000Y-59662000D02*
X123776000Y-58138000D01*
X123776000Y-58138000D02*
X124792000Y-58138000D01*
X123276000Y-50412000D02*
G75*
G03X123276000Y-50412000I-127000J0D01*
G74*
G01*
X124292000Y-50412000D02*
X123276000Y-50412000D01*
X123276000Y-50412000D02*
X123276000Y-48888000D01*
X123276000Y-48888000D02*
X124292000Y-48888000D01*
X125308000Y-48888000D02*
X126324000Y-48888000D01*
X126324000Y-48888000D02*
X126324000Y-50412000D01*
X126324000Y-50412000D02*
X125308000Y-50412000D01*
X136815000Y-68849000D02*
G75*
G03X136815000Y-68849000I-127000J0D01*
G74*
G01*
X136688000Y-69992000D02*
X136688000Y-68976000D01*
X136688000Y-68976000D02*
X138212000Y-68976000D01*
X138212000Y-68976000D02*
X138212000Y-69992000D01*
X138212000Y-71008000D02*
X138212000Y-72024000D01*
X138212000Y-72024000D02*
X136688000Y-72024000D01*
X136688000Y-72024000D02*
X136688000Y-71008000D01*
X136178000Y-50938000D02*
G75*
G03X136178000Y-50938000I-127000J0D01*
G74*
G01*
X134908000Y-50938000D02*
X135924000Y-50938000D01*
X135924000Y-50938000D02*
X135924000Y-52462000D01*
X135924000Y-52462000D02*
X134908000Y-52462000D01*
X133892000Y-52462000D02*
X132876000Y-52462000D01*
X132876000Y-52462000D02*
X132876000Y-50938000D01*
X132876000Y-50938000D02*
X133892000Y-50938000D01*
X138815000Y-68849000D02*
G75*
G03X138815000Y-68849000I-127000J0D01*
G74*
G01*
X138688000Y-69992000D02*
X138688000Y-68976000D01*
X138688000Y-68976000D02*
X140212000Y-68976000D01*
X140212000Y-68976000D02*
X140212000Y-69992000D01*
X140212000Y-71008000D02*
X140212000Y-72024000D01*
X140212000Y-72024000D02*
X138688000Y-72024000D01*
X138688000Y-72024000D02*
X138688000Y-71008000D01*
X138549000Y-63051000D02*
G75*
G03X138549000Y-63051000I-127000J0D01*
G74*
G01*
X138422000Y-61908000D02*
X138422000Y-62924000D01*
X138422000Y-62924000D02*
X136898000Y-62924000D01*
X136898000Y-62924000D02*
X136898000Y-61908000D01*
X136898000Y-60892000D02*
X136898000Y-59876000D01*
X136898000Y-59876000D02*
X138422000Y-59876000D01*
X138422000Y-59876000D02*
X138422000Y-60892000D01*
X141089000Y-63051000D02*
G75*
G03X141089000Y-63051000I-127000J0D01*
G74*
G01*
X140962000Y-61908000D02*
X140962000Y-62924000D01*
X140962000Y-62924000D02*
X139438000Y-62924000D01*
X139438000Y-62924000D02*
X139438000Y-61908000D01*
X139438000Y-60892000D02*
X139438000Y-59876000D01*
X139438000Y-59876000D02*
X140962000Y-59876000D01*
X140962000Y-59876000D02*
X140962000Y-60892000D01*
X150165000Y-69749000D02*
G75*
G03X150165000Y-69749000I-127000J0D01*
G74*
G01*
X150038000Y-70892000D02*
X150038000Y-69876000D01*
X150038000Y-69876000D02*
X151562000Y-69876000D01*
X151562000Y-69876000D02*
X151562000Y-70892000D01*
X151562000Y-71908000D02*
X151562000Y-72924000D01*
X151562000Y-72924000D02*
X150038000Y-72924000D01*
X150038000Y-72924000D02*
X150038000Y-71908000D01*
X148415000Y-69749000D02*
G75*
G03X148415000Y-69749000I-127000J0D01*
G74*
G01*
X148288000Y-70892000D02*
X148288000Y-69876000D01*
X148288000Y-69876000D02*
X149812000Y-69876000D01*
X149812000Y-69876000D02*
X149812000Y-70892000D01*
X149812000Y-71908000D02*
X149812000Y-72924000D01*
X149812000Y-72924000D02*
X148288000Y-72924000D01*
X148288000Y-72924000D02*
X148288000Y-71908000D01*
X129276000Y-75662000D02*
G75*
G03X129276000Y-75662000I-127000J0D01*
G74*
G01*
X130292000Y-75662000D02*
X129276000Y-75662000D01*
X129276000Y-75662000D02*
X129276000Y-74138000D01*
X129276000Y-74138000D02*
X130292000Y-74138000D01*
X131308000Y-74138000D02*
X132324000Y-74138000D01*
X132324000Y-74138000D02*
X132324000Y-75662000D01*
X132324000Y-75662000D02*
X131308000Y-75662000D01*
X127165000Y-77499000D02*
G75*
G03X127165000Y-77499000I-127000J0D01*
G74*
G01*
X127038000Y-78642000D02*
X127038000Y-77626000D01*
X127038000Y-77626000D02*
X128562000Y-77626000D01*
X128562000Y-77626000D02*
X128562000Y-78642000D01*
X128562000Y-79658000D02*
X128562000Y-80674000D01*
X128562000Y-80674000D02*
X127038000Y-80674000D01*
X127038000Y-80674000D02*
X127038000Y-79658000D01*
X114039000Y-77451000D02*
G75*
G03X114039000Y-77451000I-127000J0D01*
G74*
G01*
X113912000Y-76308000D02*
X113912000Y-77324000D01*
X113912000Y-77324000D02*
X112388000Y-77324000D01*
X112388000Y-77324000D02*
X112388000Y-76308000D01*
X112388000Y-75292000D02*
X112388000Y-74276000D01*
X112388000Y-74276000D02*
X113912000Y-74276000D01*
X113912000Y-74276000D02*
X113912000Y-75292000D01*
X116039000Y-77451000D02*
G75*
G03X116039000Y-77451000I-127000J0D01*
G74*
G01*
X115912000Y-76308000D02*
X115912000Y-77324000D01*
X115912000Y-77324000D02*
X114388000Y-77324000D01*
X114388000Y-77324000D02*
X114388000Y-76308000D01*
X114388000Y-75292000D02*
X114388000Y-74276000D01*
X114388000Y-74276000D02*
X115912000Y-74276000D01*
X115912000Y-74276000D02*
X115912000Y-75292000D01*
X101078000Y-76138000D02*
G75*
G03X101078000Y-76138000I-127000J0D01*
G74*
G01*
X99808000Y-76138000D02*
X100824000Y-76138000D01*
X100824000Y-76138000D02*
X100824000Y-77662000D01*
X100824000Y-77662000D02*
X99808000Y-77662000D01*
X98792000Y-77662000D02*
X97776000Y-77662000D01*
X97776000Y-77662000D02*
X97776000Y-76138000D01*
X97776000Y-76138000D02*
X98792000Y-76138000D01*
X99189000Y-87551000D02*
G75*
G03X99189000Y-87551000I-127000J0D01*
G74*
G01*
X99062000Y-86408000D02*
X99062000Y-87424000D01*
X99062000Y-87424000D02*
X97538000Y-87424000D01*
X97538000Y-87424000D02*
X97538000Y-86408000D01*
X97538000Y-85392000D02*
X97538000Y-84376000D01*
X97538000Y-84376000D02*
X99062000Y-84376000D01*
X99062000Y-84376000D02*
X99062000Y-85392000D01*
X152376000Y-86962000D02*
G75*
G03X152376000Y-86962000I-127000J0D01*
G74*
G01*
X153392000Y-86962000D02*
X152376000Y-86962000D01*
X152376000Y-86962000D02*
X152376000Y-85438000D01*
X152376000Y-85438000D02*
X153392000Y-85438000D01*
X154408000Y-85438000D02*
X155424000Y-85438000D01*
X155424000Y-85438000D02*
X155424000Y-86962000D01*
X155424000Y-86962000D02*
X154408000Y-86962000D01*
X93526000Y-92162000D02*
G75*
G03X93526000Y-92162000I-127000J0D01*
G74*
G01*
X94542000Y-92162000D02*
X93526000Y-92162000D01*
X93526000Y-92162000D02*
X93526000Y-90638000D01*
X93526000Y-90638000D02*
X94542000Y-90638000D01*
X95558000Y-90638000D02*
X96574000Y-90638000D01*
X96574000Y-90638000D02*
X96574000Y-92162000D01*
X96574000Y-92162000D02*
X95558000Y-92162000D01*
X93526000Y-89662000D02*
G75*
G03X93526000Y-89662000I-127000J0D01*
G74*
G01*
X94542000Y-89662000D02*
X93526000Y-89662000D01*
X93526000Y-89662000D02*
X93526000Y-88138000D01*
X93526000Y-88138000D02*
X94542000Y-88138000D01*
X95558000Y-88138000D02*
X96574000Y-88138000D01*
X96574000Y-88138000D02*
X96574000Y-89662000D01*
X96574000Y-89662000D02*
X95558000Y-89662000D01*
X121578000Y-80138000D02*
G75*
G03X121578000Y-80138000I-127000J0D01*
G74*
G01*
X120308000Y-80138000D02*
X121324000Y-80138000D01*
X121324000Y-80138000D02*
X121324000Y-81662000D01*
X121324000Y-81662000D02*
X120308000Y-81662000D01*
X119292000Y-81662000D02*
X118276000Y-81662000D01*
X118276000Y-81662000D02*
X118276000Y-80138000D01*
X118276000Y-80138000D02*
X119292000Y-80138000D01*
X124689000Y-78051000D02*
G75*
G03X124689000Y-78051000I-127000J0D01*
G74*
G01*
X124562000Y-76908000D02*
X124562000Y-77924000D01*
X124562000Y-77924000D02*
X123038000Y-77924000D01*
X123038000Y-77924000D02*
X123038000Y-76908000D01*
X123038000Y-75892000D02*
X123038000Y-74876000D01*
X123038000Y-74876000D02*
X124562000Y-74876000D01*
X124562000Y-74876000D02*
X124562000Y-75892000D01*
X139026000Y-92162000D02*
G75*
G03X139026000Y-92162000I-127000J0D01*
G74*
G01*
X140042000Y-92162000D02*
X139026000Y-92162000D01*
X139026000Y-92162000D02*
X139026000Y-90638000D01*
X139026000Y-90638000D02*
X140042000Y-90638000D01*
X141058000Y-90638000D02*
X142074000Y-90638000D01*
X142074000Y-90638000D02*
X142074000Y-92162000D01*
X142074000Y-92162000D02*
X141058000Y-92162000D01*
X155289000Y-94051000D02*
G75*
G03X155289000Y-94051000I-127000J0D01*
G74*
G01*
X155162000Y-92908000D02*
X155162000Y-93924000D01*
X155162000Y-93924000D02*
X153638000Y-93924000D01*
X153638000Y-93924000D02*
X153638000Y-92908000D01*
X153638000Y-91892000D02*
X153638000Y-90876000D01*
X153638000Y-90876000D02*
X155162000Y-90876000D01*
X155162000Y-90876000D02*
X155162000Y-91892000D01*
X153165000Y-106499000D02*
G75*
G03X153165000Y-106499000I-127000J0D01*
G74*
G01*
X153038000Y-107642000D02*
X153038000Y-106626000D01*
X153038000Y-106626000D02*
X154562000Y-106626000D01*
X154562000Y-106626000D02*
X154562000Y-107642000D01*
X154562000Y-108658000D02*
X154562000Y-109674000D01*
X154562000Y-109674000D02*
X153038000Y-109674000D01*
X153038000Y-109674000D02*
X153038000Y-108658000D01*
X152689000Y-113301000D02*
G75*
G03X152689000Y-113301000I-127000J0D01*
G74*
G01*
X152562000Y-112158000D02*
X152562000Y-113174000D01*
X152562000Y-113174000D02*
X151038000Y-113174000D01*
X151038000Y-113174000D02*
X151038000Y-112158000D01*
X151038000Y-111142000D02*
X151038000Y-110126000D01*
X151038000Y-110126000D02*
X152562000Y-110126000D01*
X152562000Y-110126000D02*
X152562000Y-111142000D01*
X156689000Y-113301000D02*
G75*
G03X156689000Y-113301000I-127000J0D01*
G74*
G01*
X156562000Y-112158000D02*
X156562000Y-113174000D01*
X156562000Y-113174000D02*
X155038000Y-113174000D01*
X155038000Y-113174000D02*
X155038000Y-112158000D01*
X155038000Y-111142000D02*
X155038000Y-110126000D01*
X155038000Y-110126000D02*
X156562000Y-110126000D01*
X156562000Y-110126000D02*
X156562000Y-111142000D01*
X154689000Y-113301000D02*
G75*
G03X154689000Y-113301000I-127000J0D01*
G74*
G01*
X154562000Y-112158000D02*
X154562000Y-113174000D01*
X154562000Y-113174000D02*
X153038000Y-113174000D01*
X153038000Y-113174000D02*
X153038000Y-112158000D01*
X153038000Y-111142000D02*
X153038000Y-110126000D01*
X153038000Y-110126000D02*
X154562000Y-110126000D01*
X154562000Y-110126000D02*
X154562000Y-111142000D01*
X147776000Y-111912000D02*
G75*
G03X147776000Y-111912000I-127000J0D01*
G74*
G01*
X148792000Y-111912000D02*
X147776000Y-111912000D01*
X147776000Y-111912000D02*
X147776000Y-110388000D01*
X147776000Y-110388000D02*
X148792000Y-110388000D01*
X149808000Y-110388000D02*
X150824000Y-110388000D01*
X150824000Y-110388000D02*
X150824000Y-111912000D01*
X150824000Y-111912000D02*
X149808000Y-111912000D01*
X152439000Y-106551000D02*
G75*
G03X152439000Y-106551000I-127000J0D01*
G74*
G01*
X152312000Y-105408000D02*
X152312000Y-106424000D01*
X152312000Y-106424000D02*
X150788000Y-106424000D01*
X150788000Y-106424000D02*
X150788000Y-105408000D01*
X150788000Y-104392000D02*
X150788000Y-103376000D01*
X150788000Y-103376000D02*
X152312000Y-103376000D01*
X152312000Y-103376000D02*
X152312000Y-104392000D01*
X142526000Y-107662000D02*
G75*
G03X142526000Y-107662000I-127000J0D01*
G74*
G01*
X143542000Y-107662000D02*
X142526000Y-107662000D01*
X142526000Y-107662000D02*
X142526000Y-106138000D01*
X142526000Y-106138000D02*
X143542000Y-106138000D01*
X144558000Y-106138000D02*
X145574000Y-106138000D01*
X145574000Y-106138000D02*
X145574000Y-107662000D01*
X145574000Y-107662000D02*
X144558000Y-107662000D01*
X147078000Y-110138000D02*
G75*
G03X147078000Y-110138000I-127000J0D01*
G74*
G01*
X145808000Y-110138000D02*
X146824000Y-110138000D01*
X146824000Y-110138000D02*
X146824000Y-111662000D01*
X146824000Y-111662000D02*
X145808000Y-111662000D01*
X144792000Y-111662000D02*
X143776000Y-111662000D01*
X143776000Y-111662000D02*
X143776000Y-110138000D01*
X143776000Y-110138000D02*
X144792000Y-110138000D01*
X139276000Y-107662000D02*
G75*
G03X139276000Y-107662000I-127000J0D01*
G74*
G01*
X140292000Y-107662000D02*
X139276000Y-107662000D01*
X139276000Y-107662000D02*
X139276000Y-106138000D01*
X139276000Y-106138000D02*
X140292000Y-106138000D01*
X141308000Y-106138000D02*
X142324000Y-106138000D01*
X142324000Y-106138000D02*
X142324000Y-107662000D01*
X142324000Y-107662000D02*
X141308000Y-107662000D01*
X142526000Y-109662000D02*
G75*
G03X142526000Y-109662000I-127000J0D01*
G74*
G01*
X143542000Y-109662000D02*
X142526000Y-109662000D01*
X142526000Y-109662000D02*
X142526000Y-108138000D01*
X142526000Y-108138000D02*
X143542000Y-108138000D01*
X144558000Y-108138000D02*
X145574000Y-108138000D01*
X145574000Y-108138000D02*
X145574000Y-109662000D01*
X145574000Y-109662000D02*
X144558000Y-109662000D01*
X132565000Y-94249000D02*
G75*
G03X132565000Y-94249000I-127000J0D01*
G74*
G01*
X132438000Y-95392000D02*
X132438000Y-94376000D01*
X132438000Y-94376000D02*
X133962000Y-94376000D01*
X133962000Y-94376000D02*
X133962000Y-95392000D01*
X133962000Y-96408000D02*
X133962000Y-97424000D01*
X133962000Y-97424000D02*
X132438000Y-97424000D01*
X132438000Y-97424000D02*
X132438000Y-96408000D01*
X132526000Y-99212000D02*
G75*
G03X132526000Y-99212000I-127000J0D01*
G74*
G01*
X133542000Y-99212000D02*
X132526000Y-99212000D01*
X132526000Y-99212000D02*
X132526000Y-97688000D01*
X132526000Y-97688000D02*
X133542000Y-97688000D01*
X134558000Y-97688000D02*
X135574000Y-97688000D01*
X135574000Y-97688000D02*
X135574000Y-99212000D01*
X135574000Y-99212000D02*
X134558000Y-99212000D01*
X142439000Y-96051000D02*
G75*
G03X142439000Y-96051000I-127000J0D01*
G74*
G01*
X142312000Y-94908000D02*
X142312000Y-95924000D01*
X142312000Y-95924000D02*
X140788000Y-95924000D01*
X140788000Y-95924000D02*
X140788000Y-94908000D01*
X140788000Y-93892000D02*
X140788000Y-92876000D01*
X140788000Y-92876000D02*
X142312000Y-92876000D01*
X142312000Y-92876000D02*
X142312000Y-93892000D01*
X141415000Y-96499000D02*
G75*
G03X141415000Y-96499000I-127000J0D01*
G74*
G01*
X141288000Y-97642000D02*
X141288000Y-96626000D01*
X141288000Y-96626000D02*
X142812000Y-96626000D01*
X142812000Y-96626000D02*
X142812000Y-97642000D01*
X142812000Y-98658000D02*
X142812000Y-99674000D01*
X142812000Y-99674000D02*
X141288000Y-99674000D01*
X141288000Y-99674000D02*
X141288000Y-98658000D01*
X143415000Y-96499000D02*
G75*
G03X143415000Y-96499000I-127000J0D01*
G74*
G01*
X143288000Y-97642000D02*
X143288000Y-96626000D01*
X143288000Y-96626000D02*
X144812000Y-96626000D01*
X144812000Y-96626000D02*
X144812000Y-97642000D01*
X144812000Y-98658000D02*
X144812000Y-99674000D01*
X144812000Y-99674000D02*
X143288000Y-99674000D01*
X143288000Y-99674000D02*
X143288000Y-98658000D01*
X139989000Y-105501000D02*
G75*
G03X139989000Y-105501000I-127000J0D01*
G74*
G01*
X139862000Y-104358000D02*
X139862000Y-105374000D01*
X139862000Y-105374000D02*
X138338000Y-105374000D01*
X138338000Y-105374000D02*
X138338000Y-104358000D01*
X138338000Y-103342000D02*
X138338000Y-102326000D01*
X138338000Y-102326000D02*
X139862000Y-102326000D01*
X139862000Y-102326000D02*
X139862000Y-103342000D01*
X132026000Y-103412000D02*
G75*
G03X132026000Y-103412000I-127000J0D01*
G74*
G01*
X133042000Y-103412000D02*
X132026000Y-103412000D01*
X132026000Y-103412000D02*
X132026000Y-101888000D01*
X132026000Y-101888000D02*
X133042000Y-101888000D01*
X134058000Y-101888000D02*
X135074000Y-101888000D01*
X135074000Y-101888000D02*
X135074000Y-103412000D01*
X135074000Y-103412000D02*
X134058000Y-103412000D01*
X132026000Y-101412000D02*
G75*
G03X132026000Y-101412000I-127000J0D01*
G74*
G01*
X133042000Y-101412000D02*
X132026000Y-101412000D01*
X132026000Y-101412000D02*
X132026000Y-99888000D01*
X132026000Y-99888000D02*
X133042000Y-99888000D01*
X134058000Y-99888000D02*
X135074000Y-99888000D01*
X135074000Y-99888000D02*
X135074000Y-101412000D01*
X135074000Y-101412000D02*
X134058000Y-101412000D01*
X138276000Y-109662000D02*
G75*
G03X138276000Y-109662000I-127000J0D01*
G74*
G01*
X139292000Y-109662000D02*
X138276000Y-109662000D01*
X138276000Y-109662000D02*
X138276000Y-108138000D01*
X138276000Y-108138000D02*
X139292000Y-108138000D01*
X140308000Y-108138000D02*
X141324000Y-108138000D01*
X141324000Y-108138000D02*
X141324000Y-109662000D01*
X141324000Y-109662000D02*
X140308000Y-109662000D01*
D21*
X95340000Y-102990000D02*
X95340000Y-110610000D01*
X90260000Y-110610000D02*
X90260000Y-102990000D01*
X90260000Y-102990000D02*
X95340000Y-102990000D01*
X95340000Y-110610000D02*
X90260000Y-110610000D01*
D22*
X141550000Y-121240000D02*
X90750000Y-121240000D01*
X141550000Y-116160000D02*
X90750000Y-116160000D01*
X141550000Y-116160000D02*
X141550000Y-121240000D01*
X90750000Y-116160000D02*
X90750000Y-121240000D01*
D17*
X109700640Y-47050380D02*
X109700640Y-58749620D01*
X114699360Y-58749620D02*
X114699360Y-47050380D01*
X109700640Y-58749620D02*
X110549000Y-58749620D01*
X114699360Y-58749620D02*
X113851000Y-58749620D01*
X109700640Y-47050380D02*
X110549000Y-47050380D01*
X114699360Y-47050380D02*
X113851000Y-47050380D01*
D21*
X95510000Y-60340000D02*
X87890000Y-60340000D01*
X87890000Y-55260000D02*
X95510000Y-55260000D01*
X95510000Y-55260000D02*
X95510000Y-60340000D01*
X87890000Y-60340000D02*
X87890000Y-55260000D01*
D18*
X161730000Y-84730000D02*
X164270000Y-84730000D01*
X164270000Y-87270000D02*
X161730000Y-87270000D01*
X164270000Y-84730000D02*
X164270000Y-87270000D01*
X161730000Y-87270000D02*
X161730000Y-84730000D01*
X164370000Y-84370000D02*
X161830000Y-84370000D01*
X161830000Y-81830000D02*
X164370000Y-81830000D01*
X161830000Y-84370000D02*
X161830000Y-81830000D01*
X164370000Y-81830000D02*
X164370000Y-84370000D01*
X164370000Y-77430000D02*
X164370000Y-79970000D01*
X161830000Y-79970000D02*
X161830000Y-77430000D01*
X164370000Y-79970000D02*
X161830000Y-79970000D01*
X161830000Y-77430000D02*
X164370000Y-77430000D01*
X164270000Y-93870000D02*
X161730000Y-93870000D01*
X161730000Y-91330000D02*
X164270000Y-91330000D01*
X161730000Y-93870000D02*
X161730000Y-91330000D01*
X164270000Y-91330000D02*
X164270000Y-93870000D01*
X164395000Y-72680000D02*
X164395000Y-75220000D01*
X161855000Y-75220000D02*
X161855000Y-72680000D01*
X164395000Y-75220000D02*
X161855000Y-75220000D01*
X161855000Y-72680000D02*
X164395000Y-72680000D01*
D21*
X111277218Y-110285636D02*
G75*
G03X111277218Y-110285636I-99060J0D01*
G74*
G01*
X111458342Y-110285636D02*
G75*
G03X111458342Y-110285636I-280184J0D01*
G74*
G01*
X111624577Y-110285636D02*
G75*
G03X111624577Y-110285636I-446419J0D01*
G74*
G01*
X111815756Y-109084078D02*
X110684244Y-109084078D01*
X111250000Y-89850166D02*
X101350166Y-99750000D01*
X121149834Y-99750000D02*
X111250000Y-89850166D01*
X111815756Y-109084078D02*
X121149834Y-99750000D01*
X101350166Y-99750000D02*
X110684244Y-109084078D01*
D20*
X152175982Y-92481432D02*
X152581052Y-92481432D01*
X152628707Y-92457604D01*
X152652535Y-92433777D01*
X152676362Y-92386121D01*
X152676362Y-92290811D01*
X152652535Y-92243156D01*
X152628707Y-92219328D01*
X152581052Y-92195500D01*
X152175982Y-92195500D01*
X152676362Y-91671292D02*
X152438086Y-91838086D01*
X152676362Y-91957224D02*
X152175982Y-91957224D01*
X152175982Y-91766603D01*
X152199810Y-91718948D01*
X152223638Y-91695120D01*
X152271293Y-91671292D01*
X152342776Y-91671292D01*
X152390431Y-91695120D01*
X152414259Y-91718948D01*
X152438086Y-91766603D01*
X152438086Y-91957224D01*
X152676362Y-91194740D02*
X152676362Y-91480672D01*
X152676362Y-91337706D02*
X152175982Y-91337706D01*
X152247465Y-91385361D01*
X152295120Y-91433016D01*
X152318948Y-91480672D01*
X149126362Y-92697622D02*
X148625982Y-92697622D01*
X148983397Y-92530829D01*
X148625982Y-92364035D01*
X149126362Y-92364035D01*
X148983397Y-92149587D02*
X148983397Y-91911310D01*
X149126362Y-92197242D02*
X148625982Y-92030448D01*
X149126362Y-91863655D01*
X148625982Y-91744517D02*
X149126362Y-91410930D01*
X148625982Y-91410930D02*
X149126362Y-91744517D01*
X148625982Y-90982034D02*
X148625982Y-91220310D01*
X148864259Y-91244138D01*
X148840431Y-91220310D01*
X148816603Y-91172655D01*
X148816603Y-91053517D01*
X148840431Y-91005861D01*
X148864259Y-90982034D01*
X148911914Y-90958206D01*
X149031052Y-90958206D01*
X149078707Y-90982034D01*
X149102535Y-91005861D01*
X149126362Y-91053517D01*
X149126362Y-91172655D01*
X149102535Y-91220310D01*
X149078707Y-91244138D01*
X148792776Y-90529309D02*
X149126362Y-90529309D01*
X148602155Y-90648447D02*
X148959569Y-90767586D01*
X148959569Y-90457826D01*
X149126362Y-90243378D02*
X149126362Y-90148068D01*
X149102535Y-90100413D01*
X149078707Y-90076585D01*
X149007224Y-90028930D01*
X148911914Y-90005102D01*
X148721293Y-90005102D01*
X148673638Y-90028930D01*
X148649810Y-90052757D01*
X148625982Y-90100413D01*
X148625982Y-90195723D01*
X148649810Y-90243378D01*
X148673638Y-90267206D01*
X148721293Y-90291034D01*
X148840431Y-90291034D01*
X148888086Y-90267206D01*
X148911914Y-90243378D01*
X148935741Y-90195723D01*
X148935741Y-90100413D01*
X148911914Y-90052757D01*
X148888086Y-90028930D01*
X148840431Y-90005102D01*
X149126362Y-89528550D02*
X149126362Y-89814482D01*
X149126362Y-89671516D02*
X148625982Y-89671516D01*
X148697465Y-89719171D01*
X148745120Y-89766826D01*
X148768948Y-89814482D01*
X136368568Y-89975982D02*
X136368568Y-90381052D01*
X136392396Y-90428707D01*
X136416223Y-90452535D01*
X136463879Y-90476362D01*
X136559189Y-90476362D01*
X136606844Y-90452535D01*
X136630672Y-90428707D01*
X136654500Y-90381052D01*
X136654500Y-89975982D01*
X137178708Y-90476362D02*
X137011914Y-90238086D01*
X136892776Y-90476362D02*
X136892776Y-89975982D01*
X137083397Y-89975982D01*
X137131052Y-89999810D01*
X137154880Y-90023638D01*
X137178708Y-90071293D01*
X137178708Y-90142776D01*
X137154880Y-90190431D01*
X137131052Y-90214259D01*
X137083397Y-90238086D01*
X136892776Y-90238086D01*
X137369328Y-90023638D02*
X137393156Y-89999810D01*
X137440811Y-89975982D01*
X137559949Y-89975982D01*
X137607605Y-89999810D01*
X137631432Y-90023638D01*
X137655260Y-90071293D01*
X137655260Y-90118948D01*
X137631432Y-90190431D01*
X137345501Y-90476362D01*
X137655260Y-90476362D01*
D23*
X119891667Y-49916666D02*
X120458333Y-49916666D01*
X120525000Y-49883333D01*
X120558333Y-49850000D01*
X120591667Y-49783333D01*
X120591667Y-49650000D01*
X120558333Y-49583333D01*
X120525000Y-49550000D01*
X120458333Y-49516666D01*
X119891667Y-49516666D01*
X120591667Y-48816667D02*
X120591667Y-49216667D01*
X120591667Y-49016667D02*
X119891667Y-49016667D01*
X119991667Y-49083333D01*
X120058333Y-49150000D01*
X120091667Y-49216667D01*
X119891667Y-48583333D02*
X119891667Y-48150000D01*
X120158333Y-48383333D01*
X120158333Y-48283333D01*
X120191667Y-48216666D01*
X120225000Y-48183333D01*
X120291667Y-48150000D01*
X120458333Y-48150000D01*
X120525000Y-48183333D01*
X120558333Y-48216666D01*
X120591667Y-48283333D01*
X120591667Y-48483333D01*
X120558333Y-48550000D01*
X120525000Y-48583333D01*
X121566667Y-49958334D02*
X121566667Y-49625000D01*
X121766667Y-50025000D02*
X121066667Y-49791667D01*
X121766667Y-49558334D01*
X121766667Y-49325000D02*
X121066667Y-49325000D01*
X121066667Y-49158334D01*
X121100000Y-49058334D01*
X121166667Y-48991667D01*
X121233333Y-48958334D01*
X121366667Y-48925000D01*
X121466667Y-48925000D01*
X121600000Y-48958334D01*
X121666667Y-48991667D01*
X121733333Y-49058334D01*
X121766667Y-49158334D01*
X121766667Y-49325000D01*
X121733333Y-48658334D02*
X121766667Y-48558334D01*
X121766667Y-48391667D01*
X121733333Y-48325000D01*
X121700000Y-48291667D01*
X121633333Y-48258334D01*
X121566667Y-48258334D01*
X121500000Y-48291667D01*
X121466667Y-48325000D01*
X121433333Y-48391667D01*
X121400000Y-48525000D01*
X121366667Y-48591667D01*
X121333333Y-48625000D01*
X121266667Y-48658334D01*
X121200000Y-48658334D01*
X121133333Y-48625000D01*
X121100000Y-48591667D01*
X121066667Y-48525000D01*
X121066667Y-48358334D01*
X121100000Y-48258334D01*
X121766667Y-47591667D02*
X121766667Y-47991667D01*
X121766667Y-47791667D02*
X121066667Y-47791667D01*
X121166667Y-47858333D01*
X121233333Y-47925000D01*
X121266667Y-47991667D01*
X121133333Y-47325000D02*
X121100000Y-47291666D01*
X121066667Y-47225000D01*
X121066667Y-47058333D01*
X121100000Y-46991666D01*
X121133333Y-46958333D01*
X121200000Y-46925000D01*
X121266667Y-46925000D01*
X121366667Y-46958333D01*
X121766667Y-47358333D01*
X121766667Y-46925000D01*
X121066667Y-46291666D02*
X121066667Y-46624999D01*
X121400000Y-46658333D01*
X121366667Y-46624999D01*
X121333333Y-46558333D01*
X121333333Y-46391666D01*
X121366667Y-46324999D01*
X121400000Y-46291666D01*
X121466667Y-46258333D01*
X121633333Y-46258333D01*
X121700000Y-46291666D01*
X121733333Y-46324999D01*
X121766667Y-46391666D01*
X121766667Y-46558333D01*
X121733333Y-46624999D01*
X121700000Y-46658333D01*
X121066667Y-45624999D02*
X121066667Y-45958332D01*
X121400000Y-45991666D01*
X121366667Y-45958332D01*
X121333333Y-45891666D01*
X121333333Y-45724999D01*
X121366667Y-45658332D01*
X121400000Y-45624999D01*
X121466667Y-45591666D01*
X121633333Y-45591666D01*
X121700000Y-45624999D01*
X121733333Y-45658332D01*
X121766667Y-45724999D01*
X121766667Y-45891666D01*
X121733333Y-45958332D01*
X121700000Y-45991666D01*
D24*
X158409619Y-63224904D02*
X157393619Y-63224904D01*
X157393619Y-62837857D01*
X157442000Y-62741095D01*
X157490381Y-62692714D01*
X157587143Y-62644333D01*
X157732286Y-62644333D01*
X157829048Y-62692714D01*
X157877429Y-62741095D01*
X157925810Y-62837857D01*
X157925810Y-63224904D01*
X157393619Y-62305666D02*
X157393619Y-61628333D01*
X158409619Y-62063761D01*
D21*
X89534096Y-87744799D02*
X89534096Y-88567275D01*
X89582477Y-88664037D01*
X89630858Y-88712418D01*
X89727620Y-88760799D01*
X89921143Y-88760799D01*
X90017905Y-88712418D01*
X90066286Y-88664037D01*
X90114667Y-88567275D01*
X90114667Y-87744799D01*
X90550096Y-88712418D02*
X90695239Y-88760799D01*
X90937143Y-88760799D01*
X91033905Y-88712418D01*
X91082286Y-88664037D01*
X91130667Y-88567275D01*
X91130667Y-88470513D01*
X91082286Y-88373751D01*
X91033905Y-88325370D01*
X90937143Y-88276990D01*
X90743620Y-88228609D01*
X90646858Y-88180228D01*
X90598477Y-88131847D01*
X90550096Y-88035085D01*
X90550096Y-87938323D01*
X90598477Y-87841561D01*
X90646858Y-87793180D01*
X90743620Y-87744799D01*
X90985524Y-87744799D01*
X91130667Y-87793180D01*
X91904762Y-88228609D02*
X92049905Y-88276990D01*
X92098286Y-88325370D01*
X92146667Y-88422132D01*
X92146667Y-88567275D01*
X92098286Y-88664037D01*
X92049905Y-88712418D01*
X91953143Y-88760799D01*
X91566096Y-88760799D01*
X91566096Y-87744799D01*
X91904762Y-87744799D01*
X92001524Y-87793180D01*
X92049905Y-87841561D01*
X92098286Y-87938323D01*
X92098286Y-88035085D01*
X92049905Y-88131847D01*
X92001524Y-88180228D01*
X91904762Y-88228609D01*
X91566096Y-88228609D01*
X93114286Y-88760799D02*
X92533715Y-88760799D01*
X92824001Y-88760799D02*
X92824001Y-87744799D01*
X92727239Y-87889942D01*
X92630477Y-87986704D01*
X92533715Y-88035085D01*
D25*
X146366097Y-70242163D02*
X146933606Y-70242163D01*
X147000371Y-70213618D01*
X147033754Y-70185074D01*
X147067137Y-70127984D01*
X147067137Y-70013805D01*
X147033754Y-69956716D01*
X147000371Y-69928171D01*
X146933606Y-69899626D01*
X146366097Y-69899626D01*
X147067137Y-69300186D02*
X147067137Y-69642723D01*
X147067137Y-69471454D02*
X146366097Y-69471454D01*
X146466246Y-69528544D01*
X146533011Y-69585633D01*
X146566394Y-69642723D01*
X146432863Y-69071828D02*
X146399480Y-69043283D01*
X146366097Y-68986194D01*
X146366097Y-68843470D01*
X146399480Y-68786380D01*
X146432863Y-68757836D01*
X146499629Y-68729291D01*
X146566394Y-68729291D01*
X146666543Y-68757836D01*
X147067137Y-69100373D01*
X147067137Y-68729291D01*
D19*
X145952725Y-75395246D02*
X144951965Y-75395246D01*
X145666793Y-75061659D01*
X144951965Y-74728072D01*
X145952725Y-74728072D01*
X145666793Y-74299175D02*
X145666793Y-73822623D01*
X145952725Y-74394486D02*
X144951965Y-74060899D01*
X145952725Y-73727312D01*
X144951965Y-73489036D02*
X145952725Y-72821863D01*
X144951965Y-72821863D02*
X145952725Y-73489036D01*
X145285551Y-72011724D02*
X145952725Y-72011724D01*
X144904310Y-72250000D02*
X145619138Y-72488276D01*
X145619138Y-71868758D01*
X144951965Y-71058619D02*
X144951965Y-71249240D01*
X144999620Y-71344550D01*
X145047275Y-71392205D01*
X145190241Y-71487516D01*
X145380862Y-71535171D01*
X145762104Y-71535171D01*
X145857414Y-71487516D01*
X145905070Y-71439861D01*
X145952725Y-71344550D01*
X145952725Y-71153929D01*
X145905070Y-71058619D01*
X145857414Y-71010963D01*
X145762104Y-70963308D01*
X145523828Y-70963308D01*
X145428517Y-71010963D01*
X145380862Y-71058619D01*
X145333207Y-71153929D01*
X145333207Y-71344550D01*
X145380862Y-71439861D01*
X145428517Y-71487516D01*
X145523828Y-71535171D01*
X145952725Y-70010203D02*
X145952725Y-70582066D01*
X145952725Y-70296135D02*
X144951965Y-70296135D01*
X145094930Y-70391445D01*
X145190241Y-70486756D01*
X145237896Y-70582066D01*
X144951965Y-69676616D02*
X144951965Y-69009443D01*
X145952725Y-69438340D01*
D25*
X153116097Y-84706716D02*
X153683606Y-84706716D01*
X153750371Y-84678171D01*
X153783754Y-84649627D01*
X153817137Y-84592537D01*
X153817137Y-84478358D01*
X153783754Y-84421269D01*
X153750371Y-84392724D01*
X153683606Y-84364179D01*
X153116097Y-84364179D01*
X153116097Y-84135821D02*
X153116097Y-83764739D01*
X153383160Y-83964552D01*
X153383160Y-83878918D01*
X153416543Y-83821828D01*
X153449926Y-83793284D01*
X153516691Y-83764739D01*
X153683606Y-83764739D01*
X153750371Y-83793284D01*
X153783754Y-83821828D01*
X153817137Y-83878918D01*
X153817137Y-84050186D01*
X153783754Y-84107276D01*
X153750371Y-84135821D01*
X156142856Y-86589286D02*
X156142856Y-85839286D01*
X156392856Y-86375000D01*
X156642856Y-85839286D01*
X156642856Y-86589286D01*
X156964285Y-86375000D02*
X157321428Y-86375000D01*
X156892857Y-86589286D02*
X157142857Y-85839286D01*
X157392857Y-86589286D01*
X157571428Y-85839286D02*
X158071428Y-86589286D01*
X158071428Y-85839286D02*
X157571428Y-86589286D01*
X158678571Y-86089286D02*
X158678571Y-86589286D01*
X158500000Y-85803571D02*
X158321428Y-86339286D01*
X158785714Y-86339286D01*
X159000000Y-85839286D02*
X159500000Y-85839286D01*
X159178571Y-86589286D01*
X159714286Y-85839286D02*
X160178572Y-85839286D01*
X159928572Y-86125000D01*
X160035714Y-86125000D01*
X160107143Y-86160714D01*
X160142857Y-86196429D01*
X160178572Y-86267857D01*
X160178572Y-86446429D01*
X160142857Y-86517857D01*
X160107143Y-86553571D01*
X160035714Y-86589286D01*
X159821429Y-86589286D01*
X159750000Y-86553571D01*
X159714286Y-86517857D01*
X160428572Y-85839286D02*
X160928572Y-85839286D01*
X160607143Y-86589286D01*
D18*
X147975905Y-105443619D02*
X147975905Y-106266095D01*
X148024286Y-106362857D01*
X148072667Y-106411238D01*
X148169429Y-106459619D01*
X148362952Y-106459619D01*
X148459714Y-106411238D01*
X148508095Y-106362857D01*
X148556476Y-106266095D01*
X148556476Y-105443619D01*
X148943524Y-105443619D02*
X149620857Y-105443619D01*
X149185429Y-106459619D01*
X133225905Y-107693619D02*
X133225905Y-108516095D01*
X133274286Y-108612857D01*
X133322667Y-108661238D01*
X133419429Y-108709619D01*
X133612952Y-108709619D01*
X133709714Y-108661238D01*
X133758095Y-108612857D01*
X133806476Y-108516095D01*
X133806476Y-107693619D01*
X134241905Y-107790381D02*
X134290286Y-107742000D01*
X134387048Y-107693619D01*
X134628952Y-107693619D01*
X134725714Y-107742000D01*
X134774095Y-107790381D01*
X134822476Y-107887143D01*
X134822476Y-107983905D01*
X134774095Y-108129048D01*
X134193524Y-108709619D01*
X134822476Y-108709619D01*
X136992096Y-98193619D02*
X136992096Y-99016095D01*
X137040477Y-99112857D01*
X137088858Y-99161238D01*
X137185620Y-99209619D01*
X137379143Y-99209619D01*
X137475905Y-99161238D01*
X137524286Y-99112857D01*
X137572667Y-99016095D01*
X137572667Y-98193619D01*
X138588667Y-99209619D02*
X138008096Y-99209619D01*
X138298382Y-99209619D02*
X138298382Y-98193619D01*
X138201620Y-98338762D01*
X138104858Y-98435524D01*
X138008096Y-98483905D01*
X139556286Y-99209619D02*
X138975715Y-99209619D01*
X139266001Y-99209619D02*
X139266001Y-98193619D01*
X139169239Y-98338762D01*
X139072477Y-98435524D01*
X138975715Y-98483905D01*
D26*
X98283734Y-81980571D02*
X98900591Y-81980571D01*
X98973163Y-81944286D01*
X99009449Y-81908000D01*
X99045734Y-81835429D01*
X99045734Y-81690286D01*
X99009449Y-81617714D01*
X98973163Y-81581429D01*
X98900591Y-81545143D01*
X98283734Y-81545143D01*
X98283734Y-80855714D02*
X98283734Y-81000857D01*
X98320020Y-81073428D01*
X98356306Y-81109714D01*
X98465163Y-81182285D01*
X98610306Y-81218571D01*
X98900591Y-81218571D01*
X98973163Y-81182285D01*
X99009449Y-81146000D01*
X99045734Y-81073428D01*
X99045734Y-80928285D01*
X99009449Y-80855714D01*
X98973163Y-80819428D01*
X98900591Y-80783143D01*
X98719163Y-80783143D01*
X98646591Y-80819428D01*
X98610306Y-80855714D01*
X98574020Y-80928285D01*
X98574020Y-81073428D01*
X98610306Y-81146000D01*
X98646591Y-81182285D01*
X98719163Y-81218571D01*
X98801774Y-81125982D02*
X99087706Y-81125982D01*
X98944740Y-81626362D02*
X98944740Y-81125982D01*
X99254499Y-81626362D02*
X99254499Y-81125982D01*
X99445120Y-81125982D01*
X99492775Y-81149810D01*
X99516603Y-81173638D01*
X99540431Y-81221293D01*
X99540431Y-81292776D01*
X99516603Y-81340431D01*
X99492775Y-81364259D01*
X99445120Y-81388086D01*
X99254499Y-81388086D01*
X99754879Y-81626362D02*
X99754879Y-81125982D01*
X99874017Y-81125982D01*
X99945500Y-81149810D01*
X99993155Y-81197465D01*
X100016983Y-81245120D01*
X100040811Y-81340431D01*
X100040811Y-81411914D01*
X100016983Y-81507224D01*
X99993155Y-81554880D01*
X99945500Y-81602535D01*
X99874017Y-81626362D01*
X99754879Y-81626362D01*
X100231431Y-81173638D02*
X100255259Y-81149810D01*
X100302914Y-81125982D01*
X100422052Y-81125982D01*
X100469708Y-81149810D01*
X100493535Y-81173638D01*
X100517363Y-81221293D01*
X100517363Y-81268948D01*
X100493535Y-81340431D01*
X100207604Y-81626362D01*
X100517363Y-81626362D01*
X100707983Y-81602535D02*
X100779466Y-81626362D01*
X100898604Y-81626362D01*
X100946260Y-81602535D01*
X100970087Y-81578707D01*
X100993915Y-81531052D01*
X100993915Y-81483397D01*
X100970087Y-81435741D01*
X100946260Y-81411914D01*
X100898604Y-81388086D01*
X100803294Y-81364259D01*
X100755639Y-81340431D01*
X100731811Y-81316603D01*
X100707983Y-81268948D01*
X100707983Y-81221293D01*
X100731811Y-81173638D01*
X100755639Y-81149810D01*
X100803294Y-81125982D01*
X100922432Y-81125982D01*
X100993915Y-81149810D01*
X101303674Y-81125982D02*
X101351329Y-81125982D01*
X101398984Y-81149810D01*
X101422812Y-81173638D01*
X101446639Y-81221293D01*
X101470467Y-81316603D01*
X101470467Y-81435741D01*
X101446639Y-81531052D01*
X101422812Y-81578707D01*
X101398984Y-81602535D01*
X101351329Y-81626362D01*
X101303674Y-81626362D01*
X101256018Y-81602535D01*
X101232191Y-81578707D01*
X101208363Y-81531052D01*
X101184535Y-81435741D01*
X101184535Y-81316603D01*
X101208363Y-81221293D01*
X101232191Y-81173638D01*
X101256018Y-81149810D01*
X101303674Y-81125982D01*
X101947019Y-81626362D02*
X101661087Y-81626362D01*
X101804053Y-81626362D02*
X101804053Y-81125982D01*
X101756398Y-81197465D01*
X101708743Y-81245120D01*
X101661087Y-81268948D01*
X102113812Y-81125982D02*
X102447399Y-81125982D01*
X102232950Y-81626362D01*
D16*
X156016190Y-91477262D02*
X156016190Y-91991310D01*
X156046429Y-92051786D01*
X156076667Y-92082024D01*
X156137143Y-92112262D01*
X156258095Y-92112262D01*
X156318571Y-92082024D01*
X156348810Y-92051786D01*
X156379048Y-91991310D01*
X156379048Y-91477262D01*
X156983809Y-91477262D02*
X156681428Y-91477262D01*
X156651190Y-91779643D01*
X156681428Y-91749405D01*
X156741905Y-91719167D01*
X156893095Y-91719167D01*
X156953571Y-91749405D01*
X156983809Y-91779643D01*
X157014048Y-91840119D01*
X157014048Y-91991310D01*
X156983809Y-92051786D01*
X156953571Y-92082024D01*
X156893095Y-92112262D01*
X156741905Y-92112262D01*
X156681428Y-92082024D01*
X156651190Y-92051786D01*
X160242024Y-93211667D02*
X160242024Y-93466429D01*
X159707024Y-93466429D01*
X160242024Y-93033334D02*
X159707024Y-93033334D01*
X160089167Y-92855001D01*
X159707024Y-92676667D01*
X160242024Y-92676667D01*
X160242024Y-92421905D02*
X159707024Y-92421905D01*
X159707024Y-92218096D01*
X159732500Y-92167143D01*
X159757976Y-92141667D01*
X159808929Y-92116191D01*
X159885357Y-92116191D01*
X159936310Y-92141667D01*
X159961786Y-92167143D01*
X159987262Y-92218096D01*
X159987262Y-92421905D01*
X159707024Y-91937857D02*
X159707024Y-91581191D01*
X160242024Y-91810476D01*
X159707024Y-91428333D02*
X159707024Y-91071667D01*
X160242024Y-91300952D01*
X160242024Y-90587619D02*
X160242024Y-90893333D01*
X160242024Y-90740476D02*
X159707024Y-90740476D01*
X159783452Y-90791428D01*
X159834405Y-90842381D01*
X159859881Y-90893333D01*
X159707024Y-90103571D02*
X159707024Y-90358333D01*
X159961786Y-90383809D01*
X159936310Y-90358333D01*
X159910833Y-90307381D01*
X159910833Y-90180000D01*
X159936310Y-90129047D01*
X159961786Y-90103571D01*
X160012738Y-90078095D01*
X160140119Y-90078095D01*
X160191071Y-90103571D01*
X160216548Y-90129047D01*
X160242024Y-90180000D01*
X160242024Y-90307381D01*
X160216548Y-90358333D01*
X160191071Y-90383809D01*
X160242024Y-89848809D02*
X159707024Y-89848809D01*
X160089167Y-89670476D01*
X159707024Y-89492142D01*
X160242024Y-89492142D01*
X159961786Y-89059047D02*
X159961786Y-89237380D01*
X160242024Y-89237380D02*
X159707024Y-89237380D01*
X159707024Y-88982618D01*
X156016190Y-68902262D02*
X156016190Y-69416310D01*
X156046429Y-69476786D01*
X156076667Y-69507024D01*
X156137143Y-69537262D01*
X156258095Y-69537262D01*
X156318571Y-69507024D01*
X156348810Y-69476786D01*
X156379048Y-69416310D01*
X156379048Y-68902262D01*
X156711667Y-69537262D02*
X156832619Y-69537262D01*
X156893095Y-69507024D01*
X156923333Y-69476786D01*
X156983809Y-69386071D01*
X157014048Y-69265119D01*
X157014048Y-69023214D01*
X156983809Y-68962738D01*
X156953571Y-68932500D01*
X156893095Y-68902262D01*
X156772143Y-68902262D01*
X156711667Y-68932500D01*
X156681428Y-68962738D01*
X156651190Y-69023214D01*
X156651190Y-69174405D01*
X156681428Y-69234881D01*
X156711667Y-69265119D01*
X156772143Y-69295357D01*
X156893095Y-69295357D01*
X156953571Y-69265119D01*
X156983809Y-69234881D01*
X157014048Y-69174405D01*
X160671666Y-69037262D02*
X160369285Y-69037262D01*
X160369285Y-68402262D01*
X160883333Y-69037262D02*
X160883333Y-68402262D01*
X161095000Y-68855833D01*
X161306667Y-68402262D01*
X161306667Y-69037262D01*
X161609047Y-69037262D02*
X161609047Y-68402262D01*
X161850952Y-68402262D01*
X161911428Y-68432500D01*
X161941667Y-68462738D01*
X161971905Y-68523214D01*
X161971905Y-68613929D01*
X161941667Y-68674405D01*
X161911428Y-68704643D01*
X161850952Y-68734881D01*
X161609047Y-68734881D01*
X162183571Y-68402262D02*
X162606905Y-68402262D01*
X162334762Y-69037262D01*
X162788333Y-68402262D02*
X163211667Y-68402262D01*
X162939524Y-69037262D01*
X163786191Y-69037262D02*
X163423333Y-69037262D01*
X163604762Y-69037262D02*
X163604762Y-68402262D01*
X163544286Y-68492976D01*
X163483810Y-68553452D01*
X163423333Y-68583690D01*
X164360714Y-68402262D02*
X164058333Y-68402262D01*
X164028095Y-68704643D01*
X164058333Y-68674405D01*
X164118810Y-68644167D01*
X164270000Y-68644167D01*
X164330476Y-68674405D01*
X164360714Y-68704643D01*
X164390953Y-68765119D01*
X164390953Y-68916310D01*
X164360714Y-68976786D01*
X164330476Y-69007024D01*
X164270000Y-69037262D01*
X164118810Y-69037262D01*
X164058333Y-69007024D01*
X164028095Y-68976786D01*
X164663095Y-69037262D02*
X164663095Y-68402262D01*
X164874762Y-68855833D01*
X165086429Y-68402262D01*
X165086429Y-69037262D01*
X165600476Y-68704643D02*
X165388809Y-68704643D01*
X165388809Y-69037262D02*
X165388809Y-68402262D01*
X165691190Y-68402262D01*
X117191190Y-75627262D02*
X117191190Y-76141310D01*
X117221429Y-76201786D01*
X117251667Y-76232024D01*
X117312143Y-76262262D01*
X117433095Y-76262262D01*
X117493571Y-76232024D01*
X117523810Y-76201786D01*
X117554048Y-76141310D01*
X117554048Y-75627262D01*
X118189048Y-76262262D02*
X117826190Y-76262262D01*
X118007619Y-76262262D02*
X118007619Y-75627262D01*
X117947143Y-75717976D01*
X117886667Y-75778452D01*
X117826190Y-75808690D01*
X118402262Y-79813215D02*
X118402262Y-79450358D01*
X119037262Y-79631786D02*
X118402262Y-79631786D01*
X119037262Y-79238691D02*
X118402262Y-79238691D01*
X118402262Y-78996786D01*
X118432500Y-78936310D01*
X118462738Y-78906071D01*
X118523214Y-78875833D01*
X118613929Y-78875833D01*
X118674405Y-78906071D01*
X118704643Y-78936310D01*
X118734881Y-78996786D01*
X118734881Y-79238691D01*
X119007024Y-78633929D02*
X119037262Y-78543214D01*
X119037262Y-78392024D01*
X119007024Y-78331548D01*
X118976786Y-78301310D01*
X118916310Y-78271071D01*
X118855833Y-78271071D01*
X118795357Y-78301310D01*
X118765119Y-78331548D01*
X118734881Y-78392024D01*
X118704643Y-78512976D01*
X118674405Y-78573452D01*
X118644167Y-78603691D01*
X118583690Y-78633929D01*
X118523214Y-78633929D01*
X118462738Y-78603691D01*
X118432500Y-78573452D01*
X118402262Y-78512976D01*
X118402262Y-78361786D01*
X118432500Y-78271071D01*
X118402262Y-78059405D02*
X118402262Y-77636071D01*
X119037262Y-77908214D01*
X119037262Y-77363928D02*
X119037262Y-77242976D01*
X119007024Y-77182500D01*
X118976786Y-77152262D01*
X118886071Y-77091786D01*
X118765119Y-77061547D01*
X118523214Y-77061547D01*
X118462738Y-77091786D01*
X118432500Y-77122024D01*
X118402262Y-77182500D01*
X118402262Y-77303452D01*
X118432500Y-77363928D01*
X118462738Y-77394167D01*
X118523214Y-77424405D01*
X118674405Y-77424405D01*
X118734881Y-77394167D01*
X118765119Y-77363928D01*
X118795357Y-77303452D01*
X118795357Y-77182500D01*
X118765119Y-77122024D01*
X118734881Y-77091786D01*
X118674405Y-77061547D01*
X119037262Y-76759166D02*
X119037262Y-76638214D01*
X119007024Y-76577738D01*
X118976786Y-76547500D01*
X118886071Y-76487024D01*
X118765119Y-76456785D01*
X118523214Y-76456785D01*
X118462738Y-76487024D01*
X118432500Y-76517262D01*
X118402262Y-76577738D01*
X118402262Y-76698690D01*
X118432500Y-76759166D01*
X118462738Y-76789405D01*
X118523214Y-76819643D01*
X118674405Y-76819643D01*
X118734881Y-76789405D01*
X118765119Y-76759166D01*
X118795357Y-76698690D01*
X118795357Y-76577738D01*
X118765119Y-76517262D01*
X118734881Y-76487024D01*
X118674405Y-76456785D01*
X118402262Y-76245119D02*
X118402262Y-75852023D01*
X118644167Y-76063690D01*
X118644167Y-75972976D01*
X118674405Y-75912500D01*
X118704643Y-75882262D01*
X118765119Y-75852023D01*
X118916310Y-75852023D01*
X118976786Y-75882262D01*
X119007024Y-75912500D01*
X119037262Y-75972976D01*
X119037262Y-76154404D01*
X119007024Y-76214881D01*
X118976786Y-76245119D01*
X118402262Y-75640357D02*
X118402262Y-75247261D01*
X118644167Y-75458928D01*
X118644167Y-75368214D01*
X118674405Y-75307738D01*
X118704643Y-75277500D01*
X118765119Y-75247261D01*
X118916310Y-75247261D01*
X118976786Y-75277500D01*
X119007024Y-75307738D01*
X119037262Y-75368214D01*
X119037262Y-75549642D01*
X119007024Y-75610119D01*
X118976786Y-75640357D01*
D19*
X149429105Y-93089669D02*
X149429105Y-93696245D01*
X149464786Y-93767607D01*
X149500467Y-93803288D01*
X149571829Y-93838969D01*
X149714552Y-93838969D01*
X149785914Y-93803288D01*
X149821595Y-93767607D01*
X149857276Y-93696245D01*
X149857276Y-93089669D01*
X150535214Y-93339436D02*
X150535214Y-93838969D01*
X150356810Y-93053988D02*
X150178405Y-93589202D01*
X150642257Y-93589202D01*
X149751867Y-100588969D02*
X149395058Y-100588969D01*
X149395058Y-99839669D01*
X150001634Y-100588969D02*
X150001634Y-99839669D01*
X150251400Y-100374883D01*
X150501167Y-99839669D01*
X150501167Y-100588969D01*
X150857977Y-100588969D02*
X150857977Y-99839669D01*
X151143424Y-99839669D01*
X151214786Y-99875350D01*
X151250467Y-99911031D01*
X151286148Y-99982393D01*
X151286148Y-100089436D01*
X151250467Y-100160798D01*
X151214786Y-100196479D01*
X151143424Y-100232160D01*
X150857977Y-100232160D01*
X151535915Y-99839669D02*
X152035448Y-99839669D01*
X151714320Y-100588969D01*
X152249534Y-99839669D02*
X152749067Y-99839669D01*
X152427939Y-100588969D01*
X153177239Y-99839669D02*
X153248600Y-99839669D01*
X153319962Y-99875350D01*
X153355643Y-99911031D01*
X153391324Y-99982393D01*
X153427005Y-100125117D01*
X153427005Y-100303521D01*
X153391324Y-100446245D01*
X153355643Y-100517607D01*
X153319962Y-100553288D01*
X153248600Y-100588969D01*
X153177239Y-100588969D01*
X153105877Y-100553288D01*
X153070196Y-100517607D01*
X153034515Y-100446245D01*
X152998834Y-100303521D01*
X152998834Y-100125117D01*
X153034515Y-99982393D01*
X153070196Y-99911031D01*
X153105877Y-99875350D01*
X153177239Y-99839669D01*
X153712453Y-99911031D02*
X153748134Y-99875350D01*
X153819496Y-99839669D01*
X153997900Y-99839669D01*
X154069262Y-99875350D01*
X154104943Y-99911031D01*
X154140624Y-99982393D01*
X154140624Y-100053755D01*
X154104943Y-100160798D01*
X153676772Y-100588969D01*
X154140624Y-100588969D01*
X144322296Y-76339669D02*
X144322296Y-76946245D01*
X144357977Y-77017607D01*
X144393658Y-77053288D01*
X144465020Y-77088969D01*
X144607743Y-77088969D01*
X144679105Y-77053288D01*
X144714786Y-77017607D01*
X144750467Y-76946245D01*
X144750467Y-76339669D01*
X145499767Y-77088969D02*
X145071596Y-77088969D01*
X145285682Y-77088969D02*
X145285682Y-76339669D01*
X145214320Y-76446712D01*
X145142958Y-76518074D01*
X145071596Y-76553755D01*
X145963620Y-76339669D02*
X146034981Y-76339669D01*
X146106343Y-76375350D01*
X146142024Y-76411031D01*
X146177705Y-76482393D01*
X146213386Y-76625117D01*
X146213386Y-76803521D01*
X146177705Y-76946245D01*
X146142024Y-77017607D01*
X146106343Y-77053288D01*
X146034981Y-77088969D01*
X145963620Y-77088969D01*
X145892258Y-77053288D01*
X145856577Y-77017607D01*
X145820896Y-76946245D01*
X145785215Y-76803521D01*
X145785215Y-76625117D01*
X145820896Y-76482393D01*
X145856577Y-76411031D01*
X145892258Y-76375350D01*
X145963620Y-76339669D01*
X142501867Y-78838969D02*
X142145058Y-78838969D01*
X142145058Y-78089669D01*
X142751634Y-78838969D02*
X142751634Y-78089669D01*
X143001400Y-78624883D01*
X143251167Y-78089669D01*
X143251167Y-78838969D01*
X143607977Y-78838969D02*
X143607977Y-78089669D01*
X143893424Y-78089669D01*
X143964786Y-78125350D01*
X144000467Y-78161031D01*
X144036148Y-78232393D01*
X144036148Y-78339436D01*
X144000467Y-78410798D01*
X143964786Y-78446479D01*
X143893424Y-78482160D01*
X143607977Y-78482160D01*
X144285915Y-78089669D02*
X144785448Y-78089669D01*
X144464320Y-78838969D01*
X144999534Y-78089669D02*
X145499067Y-78089669D01*
X145177939Y-78838969D01*
X145748834Y-78161031D02*
X145784515Y-78125350D01*
X145855877Y-78089669D01*
X146034281Y-78089669D01*
X146105643Y-78125350D01*
X146141324Y-78161031D01*
X146177005Y-78232393D01*
X146177005Y-78303755D01*
X146141324Y-78410798D01*
X145713153Y-78838969D01*
X146177005Y-78838969D01*
X146890624Y-78838969D02*
X146462453Y-78838969D01*
X146676539Y-78838969D02*
X146676539Y-78089669D01*
X146605177Y-78196712D01*
X146533815Y-78268074D01*
X146462453Y-78303755D01*
X133179105Y-75089669D02*
X133179105Y-75696245D01*
X133214786Y-75767607D01*
X133250467Y-75803288D01*
X133321829Y-75838969D01*
X133464552Y-75838969D01*
X133535914Y-75803288D01*
X133571595Y-75767607D01*
X133607276Y-75696245D01*
X133607276Y-75089669D01*
X134071129Y-75410798D02*
X133999767Y-75375117D01*
X133964086Y-75339436D01*
X133928405Y-75268074D01*
X133928405Y-75232393D01*
X133964086Y-75161031D01*
X133999767Y-75125350D01*
X134071129Y-75089669D01*
X134213852Y-75089669D01*
X134285214Y-75125350D01*
X134320895Y-75161031D01*
X134356576Y-75232393D01*
X134356576Y-75268074D01*
X134320895Y-75339436D01*
X134285214Y-75375117D01*
X134213852Y-75410798D01*
X134071129Y-75410798D01*
X133999767Y-75446479D01*
X133964086Y-75482160D01*
X133928405Y-75553521D01*
X133928405Y-75696245D01*
X133964086Y-75767607D01*
X133999767Y-75803288D01*
X134071129Y-75838969D01*
X134213852Y-75838969D01*
X134285214Y-75803288D01*
X134320895Y-75767607D01*
X134356576Y-75696245D01*
X134356576Y-75553521D01*
X134320895Y-75482160D01*
X134285214Y-75446479D01*
X134213852Y-75410798D01*
X130395058Y-82338969D02*
X130395058Y-81589669D01*
X130644824Y-82124883D01*
X130894591Y-81589669D01*
X130894591Y-82338969D01*
X131215720Y-82124883D02*
X131572529Y-82124883D01*
X131144358Y-82338969D02*
X131394125Y-81589669D01*
X131643891Y-82338969D01*
X131822296Y-81589669D02*
X132321829Y-82338969D01*
X132321829Y-81589669D02*
X131822296Y-82338969D01*
X132928405Y-81589669D02*
X132785682Y-81589669D01*
X132714320Y-81625350D01*
X132678639Y-81661031D01*
X132607277Y-81768074D01*
X132571596Y-81910798D01*
X132571596Y-82196245D01*
X132607277Y-82267607D01*
X132642958Y-82303288D01*
X132714320Y-82338969D01*
X132857043Y-82338969D01*
X132928405Y-82303288D01*
X132964086Y-82267607D01*
X132999767Y-82196245D01*
X132999767Y-82017840D01*
X132964086Y-81946479D01*
X132928405Y-81910798D01*
X132857043Y-81875117D01*
X132714320Y-81875117D01*
X132642958Y-81910798D01*
X132607277Y-81946479D01*
X132571596Y-82017840D01*
X133713386Y-82338969D02*
X133285215Y-82338969D01*
X133499301Y-82338969D02*
X133499301Y-81589669D01*
X133427939Y-81696712D01*
X133356577Y-81768074D01*
X133285215Y-81803755D01*
X133998834Y-81661031D02*
X134034515Y-81625350D01*
X134105877Y-81589669D01*
X134284281Y-81589669D01*
X134355643Y-81625350D01*
X134391324Y-81661031D01*
X134427005Y-81732393D01*
X134427005Y-81803755D01*
X134391324Y-81910798D01*
X133963153Y-82338969D01*
X134427005Y-82338969D01*
X135069262Y-81589669D02*
X134926539Y-81589669D01*
X134855177Y-81625350D01*
X134819496Y-81661031D01*
X134748134Y-81768074D01*
X134712453Y-81910798D01*
X134712453Y-82196245D01*
X134748134Y-82267607D01*
X134783815Y-82303288D01*
X134855177Y-82338969D01*
X134997900Y-82338969D01*
X135069262Y-82303288D01*
X135104943Y-82267607D01*
X135140624Y-82196245D01*
X135140624Y-82017840D01*
X135104943Y-81946479D01*
X135069262Y-81910798D01*
X134997900Y-81875117D01*
X134855177Y-81875117D01*
X134783815Y-81910798D01*
X134748134Y-81946479D01*
X134712453Y-82017840D01*
D16*
X141152167Y-56489857D02*
X140728833Y-56743857D01*
X141152167Y-56925285D02*
X140263167Y-56925285D01*
X140263167Y-56635000D01*
X140305500Y-56562428D01*
X140347833Y-56526143D01*
X140432500Y-56489857D01*
X140559500Y-56489857D01*
X140644167Y-56526143D01*
X140686500Y-56562428D01*
X140728833Y-56635000D01*
X140728833Y-56925285D01*
X141152167Y-55764143D02*
X141152167Y-56199571D01*
X141152167Y-55981857D02*
X140263167Y-55981857D01*
X140390167Y-56054428D01*
X140474833Y-56127000D01*
X140517167Y-56199571D01*
X140644167Y-55328714D02*
X140601833Y-55401286D01*
X140559500Y-55437571D01*
X140474833Y-55473857D01*
X140432500Y-55473857D01*
X140347833Y-55437571D01*
X140305500Y-55401286D01*
X140263167Y-55328714D01*
X140263167Y-55183571D01*
X140305500Y-55111000D01*
X140347833Y-55074714D01*
X140432500Y-55038429D01*
X140474833Y-55038429D01*
X140559500Y-55074714D01*
X140601833Y-55111000D01*
X140644167Y-55183571D01*
X140644167Y-55328714D01*
X140686500Y-55401286D01*
X140728833Y-55437571D01*
X140813500Y-55473857D01*
X140982833Y-55473857D01*
X141067500Y-55437571D01*
X141109833Y-55401286D01*
X141152167Y-55328714D01*
X141152167Y-55183571D01*
X141109833Y-55111000D01*
X141067500Y-55074714D01*
X140982833Y-55038429D01*
X140813500Y-55038429D01*
X140728833Y-55074714D01*
X140686500Y-55111000D01*
X140644167Y-55183571D01*
X151902167Y-56943428D02*
X151902167Y-57378856D01*
X151902167Y-57161142D02*
X151013167Y-57161142D01*
X151140167Y-57233713D01*
X151224833Y-57306285D01*
X151267167Y-57378856D01*
X151013167Y-56471714D02*
X151013167Y-56399142D01*
X151055500Y-56326571D01*
X151097833Y-56290285D01*
X151182500Y-56253999D01*
X151351833Y-56217714D01*
X151563500Y-56217714D01*
X151732833Y-56253999D01*
X151817500Y-56290285D01*
X151859833Y-56326571D01*
X151902167Y-56399142D01*
X151902167Y-56471714D01*
X151859833Y-56544285D01*
X151817500Y-56580571D01*
X151732833Y-56616856D01*
X151563500Y-56653142D01*
X151351833Y-56653142D01*
X151182500Y-56616856D01*
X151097833Y-56580571D01*
X151055500Y-56544285D01*
X151013167Y-56471714D01*
X151013167Y-55746000D02*
X151013167Y-55673428D01*
X151055500Y-55600857D01*
X151097833Y-55564571D01*
X151182500Y-55528285D01*
X151351833Y-55492000D01*
X151563500Y-55492000D01*
X151732833Y-55528285D01*
X151817500Y-55564571D01*
X151859833Y-55600857D01*
X151902167Y-55673428D01*
X151902167Y-55746000D01*
X151859833Y-55818571D01*
X151817500Y-55854857D01*
X151732833Y-55891142D01*
X151563500Y-55927428D01*
X151351833Y-55927428D01*
X151182500Y-55891142D01*
X151097833Y-55854857D01*
X151055500Y-55818571D01*
X151013167Y-55746000D01*
X151902167Y-55165428D02*
X151013167Y-55165428D01*
X151648167Y-54911428D01*
X151013167Y-54657428D01*
X151902167Y-54657428D01*
D10*
X150333274Y-54048760D02*
X150866607Y-54048760D01*
X150599940Y-54315427D02*
X150599940Y-53782093D01*
D16*
X151902167Y-59989857D02*
X151478833Y-60243857D01*
X151902167Y-60425285D02*
X151013167Y-60425285D01*
X151013167Y-60135000D01*
X151055500Y-60062428D01*
X151097833Y-60026143D01*
X151182500Y-59989857D01*
X151309500Y-59989857D01*
X151394167Y-60026143D01*
X151436500Y-60062428D01*
X151478833Y-60135000D01*
X151478833Y-60425285D01*
X151097833Y-59699571D02*
X151055500Y-59663285D01*
X151013167Y-59590714D01*
X151013167Y-59409285D01*
X151055500Y-59336714D01*
X151097833Y-59300428D01*
X151182500Y-59264143D01*
X151267167Y-59264143D01*
X151394167Y-59300428D01*
X151902167Y-59735857D01*
X151902167Y-59264143D01*
X151902167Y-58538429D02*
X151902167Y-58973857D01*
X151902167Y-58756143D02*
X151013167Y-58756143D01*
X151140167Y-58828714D01*
X151224833Y-58901286D01*
X151267167Y-58973857D01*
X153263167Y-60802285D02*
X153263167Y-60330571D01*
X153601833Y-60584571D01*
X153601833Y-60475713D01*
X153644167Y-60403142D01*
X153686500Y-60366856D01*
X153771167Y-60330571D01*
X153982833Y-60330571D01*
X154067500Y-60366856D01*
X154109833Y-60403142D01*
X154152167Y-60475713D01*
X154152167Y-60693428D01*
X154109833Y-60765999D01*
X154067500Y-60802285D01*
X153263167Y-59858857D02*
X153263167Y-59786285D01*
X153305500Y-59713714D01*
X153347833Y-59677428D01*
X153432500Y-59641142D01*
X153601833Y-59604857D01*
X153813500Y-59604857D01*
X153982833Y-59641142D01*
X154067500Y-59677428D01*
X154109833Y-59713714D01*
X154152167Y-59786285D01*
X154152167Y-59858857D01*
X154109833Y-59931428D01*
X154067500Y-59967714D01*
X153982833Y-60003999D01*
X153813500Y-60040285D01*
X153601833Y-60040285D01*
X153432500Y-60003999D01*
X153347833Y-59967714D01*
X153305500Y-59931428D01*
X153263167Y-59858857D01*
X154152167Y-59278285D02*
X153263167Y-59278285D01*
X153898167Y-59024285D01*
X153263167Y-58770285D01*
X154152167Y-58770285D01*
D10*
X150333274Y-58448760D02*
X150866607Y-58448760D01*
X150599940Y-58715427D02*
X150599940Y-58182093D01*
D16*
X146260143Y-102272143D02*
X146223857Y-102308429D01*
X146115000Y-102344714D01*
X146042429Y-102344714D01*
X145933572Y-102308429D01*
X145861000Y-102235857D01*
X145824715Y-102163286D01*
X145788429Y-102018143D01*
X145788429Y-101909286D01*
X145824715Y-101764143D01*
X145861000Y-101691571D01*
X145933572Y-101619000D01*
X146042429Y-101582714D01*
X146115000Y-101582714D01*
X146223857Y-101619000D01*
X146260143Y-101655286D01*
X146514143Y-101582714D02*
X146985857Y-101582714D01*
X146731857Y-101873000D01*
X146840715Y-101873000D01*
X146913286Y-101909286D01*
X146949572Y-101945571D01*
X146985857Y-102018143D01*
X146985857Y-102199571D01*
X146949572Y-102272143D01*
X146913286Y-102308429D01*
X146840715Y-102344714D01*
X146623000Y-102344714D01*
X146550429Y-102308429D01*
X146514143Y-102272143D01*
X147639000Y-101836714D02*
X147639000Y-102344714D01*
X147457571Y-101546429D02*
X147276143Y-102090714D01*
X147747857Y-102090714D01*
X134022143Y-61989857D02*
X134058429Y-62026143D01*
X134094714Y-62135000D01*
X134094714Y-62207571D01*
X134058429Y-62316428D01*
X133985857Y-62389000D01*
X133913286Y-62425285D01*
X133768143Y-62461571D01*
X133659286Y-62461571D01*
X133514143Y-62425285D01*
X133441571Y-62389000D01*
X133369000Y-62316428D01*
X133332714Y-62207571D01*
X133332714Y-62135000D01*
X133369000Y-62026143D01*
X133405286Y-61989857D01*
X133405286Y-61699571D02*
X133369000Y-61663285D01*
X133332714Y-61590714D01*
X133332714Y-61409285D01*
X133369000Y-61336714D01*
X133405286Y-61300428D01*
X133477857Y-61264143D01*
X133550429Y-61264143D01*
X133659286Y-61300428D01*
X134094714Y-61735857D01*
X134094714Y-61264143D01*
X133332714Y-60611000D02*
X133332714Y-60756143D01*
X133369000Y-60828714D01*
X133405286Y-60865000D01*
X133514143Y-60937571D01*
X133659286Y-60973857D01*
X133949571Y-60973857D01*
X134022143Y-60937571D01*
X134058429Y-60901286D01*
X134094714Y-60828714D01*
X134094714Y-60683571D01*
X134058429Y-60611000D01*
X134022143Y-60574714D01*
X133949571Y-60538429D01*
X133768143Y-60538429D01*
X133695571Y-60574714D01*
X133659286Y-60611000D01*
X133623000Y-60683571D01*
X133623000Y-60828714D01*
X133659286Y-60901286D01*
X133695571Y-60937571D01*
X133768143Y-60973857D01*
X103319943Y-72179543D02*
X103283657Y-72215829D01*
X103174800Y-72252114D01*
X103102229Y-72252114D01*
X102993372Y-72215829D01*
X102920800Y-72143257D01*
X102884515Y-72070686D01*
X102848229Y-71925543D01*
X102848229Y-71816686D01*
X102884515Y-71671543D01*
X102920800Y-71598971D01*
X102993372Y-71526400D01*
X103102229Y-71490114D01*
X103174800Y-71490114D01*
X103283657Y-71526400D01*
X103319943Y-71562686D01*
X104009372Y-71490114D02*
X103646515Y-71490114D01*
X103610229Y-71852971D01*
X103646515Y-71816686D01*
X103719086Y-71780400D01*
X103900515Y-71780400D01*
X103973086Y-71816686D01*
X104009372Y-71852971D01*
X104045657Y-71925543D01*
X104045657Y-72106971D01*
X104009372Y-72179543D01*
X103973086Y-72215829D01*
X103900515Y-72252114D01*
X103719086Y-72252114D01*
X103646515Y-72215829D01*
X103610229Y-72179543D01*
X104698800Y-71744114D02*
X104698800Y-72252114D01*
X104517371Y-71453829D02*
X104335943Y-71998114D01*
X104807657Y-71998114D01*
D27*
X162166604Y-69976362D02*
X161999810Y-69738086D01*
X161880672Y-69976362D02*
X161880672Y-69475982D01*
X162071293Y-69475982D01*
X162118948Y-69499810D01*
X162142776Y-69523638D01*
X162166604Y-69571293D01*
X162166604Y-69642776D01*
X162142776Y-69690431D01*
X162118948Y-69714259D01*
X162071293Y-69738086D01*
X161880672Y-69738086D01*
X162404880Y-69976362D02*
X162500190Y-69976362D01*
X162547845Y-69952535D01*
X162571673Y-69928707D01*
X162619328Y-69857224D01*
X162643156Y-69761914D01*
X162643156Y-69571293D01*
X162619328Y-69523638D01*
X162595501Y-69499810D01*
X162547845Y-69475982D01*
X162452535Y-69475982D01*
X162404880Y-69499810D01*
X162381052Y-69523638D01*
X162357224Y-69571293D01*
X162357224Y-69690431D01*
X162381052Y-69738086D01*
X162404880Y-69761914D01*
X162452535Y-69785741D01*
X162547845Y-69785741D01*
X162595501Y-69761914D01*
X162619328Y-69738086D01*
X162643156Y-69690431D01*
X163666414Y-69976362D02*
X163380482Y-69976362D01*
X163523448Y-69976362D02*
X163523448Y-69475982D01*
X163475793Y-69547465D01*
X163428138Y-69595120D01*
X163380482Y-69618948D01*
X163976173Y-69475982D02*
X164023828Y-69475982D01*
X164071483Y-69499810D01*
X164095311Y-69523638D01*
X164119138Y-69571293D01*
X164142966Y-69666603D01*
X164142966Y-69785741D01*
X164119138Y-69881052D01*
X164095311Y-69928707D01*
X164071483Y-69952535D01*
X164023828Y-69976362D01*
X163976173Y-69976362D01*
X163928517Y-69952535D01*
X163904690Y-69928707D01*
X163880862Y-69881052D01*
X163857034Y-69785741D01*
X163857034Y-69666603D01*
X163880862Y-69571293D01*
X163904690Y-69523638D01*
X163928517Y-69499810D01*
X163976173Y-69475982D01*
X164452725Y-69475982D02*
X164500380Y-69475982D01*
X164548035Y-69499810D01*
X164571863Y-69523638D01*
X164595690Y-69571293D01*
X164619518Y-69666603D01*
X164619518Y-69785741D01*
X164595690Y-69881052D01*
X164571863Y-69928707D01*
X164548035Y-69952535D01*
X164500380Y-69976362D01*
X164452725Y-69976362D01*
X164405069Y-69952535D01*
X164381242Y-69928707D01*
X164357414Y-69881052D01*
X164333586Y-69785741D01*
X164333586Y-69666603D01*
X164357414Y-69571293D01*
X164381242Y-69523638D01*
X164405069Y-69499810D01*
X164452725Y-69475982D01*
X151178707Y-63071672D02*
X151202535Y-63095500D01*
X151226362Y-63166983D01*
X151226362Y-63214638D01*
X151202535Y-63286121D01*
X151154880Y-63333776D01*
X151107224Y-63357604D01*
X151011914Y-63381432D01*
X150940431Y-63381432D01*
X150845120Y-63357604D01*
X150797465Y-63333776D01*
X150749810Y-63286121D01*
X150725982Y-63214638D01*
X150725982Y-63166983D01*
X150749810Y-63095500D01*
X150773638Y-63071672D01*
X150892776Y-62642775D02*
X151226362Y-62642775D01*
X150702155Y-62761913D02*
X151059569Y-62881052D01*
X151059569Y-62571292D01*
X150725982Y-62285361D02*
X150725982Y-62237706D01*
X150749810Y-62190051D01*
X150773638Y-62166223D01*
X150821293Y-62142396D01*
X150916603Y-62118568D01*
X151035741Y-62118568D01*
X151131052Y-62142396D01*
X151178707Y-62166223D01*
X151202535Y-62190051D01*
X151226362Y-62237706D01*
X151226362Y-62285361D01*
X151202535Y-62333017D01*
X151178707Y-62356844D01*
X151131052Y-62380672D01*
X151035741Y-62404500D01*
X150916603Y-62404500D01*
X150821293Y-62380672D01*
X150773638Y-62356844D01*
X150749810Y-62333017D01*
X150725982Y-62285361D01*
X155023638Y-63369328D02*
X154999810Y-63345500D01*
X154975982Y-63297845D01*
X154975982Y-63178707D01*
X154999810Y-63131051D01*
X155023638Y-63107224D01*
X155071293Y-63083396D01*
X155118948Y-63083396D01*
X155190431Y-63107224D01*
X155476362Y-63393155D01*
X155476362Y-63083396D01*
X155142776Y-62868948D02*
X155476362Y-62868948D01*
X155190431Y-62868948D02*
X155166603Y-62845120D01*
X155142776Y-62797465D01*
X155142776Y-62725982D01*
X155166603Y-62678327D01*
X155214259Y-62654499D01*
X155476362Y-62654499D01*
X123178328Y-46428707D02*
X123154500Y-46452535D01*
X123083017Y-46476362D01*
X123035362Y-46476362D01*
X122963879Y-46452535D01*
X122916224Y-46404880D01*
X122892396Y-46357224D01*
X122868568Y-46261914D01*
X122868568Y-46190431D01*
X122892396Y-46095120D01*
X122916224Y-46047465D01*
X122963879Y-45999810D01*
X123035362Y-45975982D01*
X123083017Y-45975982D01*
X123154500Y-45999810D01*
X123178328Y-46023638D01*
X123345121Y-45975982D02*
X123654880Y-45975982D01*
X123488087Y-46166603D01*
X123559569Y-46166603D01*
X123607225Y-46190431D01*
X123631052Y-46214259D01*
X123654880Y-46261914D01*
X123654880Y-46381052D01*
X123631052Y-46428707D01*
X123607225Y-46452535D01*
X123559569Y-46476362D01*
X123416604Y-46476362D01*
X123368948Y-46452535D01*
X123345121Y-46428707D01*
X123845500Y-46023638D02*
X123869328Y-45999810D01*
X123916983Y-45975982D01*
X124036121Y-45975982D01*
X124083777Y-45999810D01*
X124107604Y-46023638D01*
X124131432Y-46071293D01*
X124131432Y-46118948D01*
X124107604Y-46190431D01*
X123821673Y-46476362D01*
X124131432Y-46476362D01*
X125428328Y-46476362D02*
X125142396Y-46476362D01*
X125285362Y-46476362D02*
X125285362Y-45975982D01*
X125237707Y-46047465D01*
X125190052Y-46095120D01*
X125142396Y-46118948D01*
X125738087Y-45975982D02*
X125785742Y-45975982D01*
X125833397Y-45999810D01*
X125857225Y-46023638D01*
X125881052Y-46071293D01*
X125904880Y-46166603D01*
X125904880Y-46285741D01*
X125881052Y-46381052D01*
X125857225Y-46428707D01*
X125833397Y-46452535D01*
X125785742Y-46476362D01*
X125738087Y-46476362D01*
X125690431Y-46452535D01*
X125666604Y-46428707D01*
X125642776Y-46381052D01*
X125618948Y-46285741D01*
X125618948Y-46166603D01*
X125642776Y-46071293D01*
X125666604Y-46023638D01*
X125690431Y-45999810D01*
X125738087Y-45975982D01*
X126333777Y-46142776D02*
X126333777Y-46476362D01*
X126119328Y-46142776D02*
X126119328Y-46404880D01*
X126143156Y-46452535D01*
X126190811Y-46476362D01*
X126262294Y-46476362D01*
X126309949Y-46452535D01*
X126333777Y-46428707D01*
X151226362Y-65071672D02*
X150988086Y-65238466D01*
X151226362Y-65357604D02*
X150725982Y-65357604D01*
X150725982Y-65166983D01*
X150749810Y-65119328D01*
X150773638Y-65095500D01*
X150821293Y-65071672D01*
X150892776Y-65071672D01*
X150940431Y-65095500D01*
X150964259Y-65119328D01*
X150988086Y-65166983D01*
X150988086Y-65357604D01*
X151226362Y-64595120D02*
X151226362Y-64881052D01*
X151226362Y-64738086D02*
X150725982Y-64738086D01*
X150797465Y-64785741D01*
X150845120Y-64833396D01*
X150868948Y-64881052D01*
X151226362Y-64356844D02*
X151226362Y-64261534D01*
X151202535Y-64213879D01*
X151178707Y-64190051D01*
X151107224Y-64142396D01*
X151011914Y-64118568D01*
X150821293Y-64118568D01*
X150773638Y-64142396D01*
X150749810Y-64166223D01*
X150725982Y-64213879D01*
X150725982Y-64309189D01*
X150749810Y-64356844D01*
X150773638Y-64380672D01*
X150821293Y-64404500D01*
X150940431Y-64404500D01*
X150988086Y-64380672D01*
X151011914Y-64356844D01*
X151035741Y-64309189D01*
X151035741Y-64213879D01*
X151011914Y-64166223D01*
X150988086Y-64142396D01*
X150940431Y-64118568D01*
X154975982Y-64869328D02*
X154975982Y-64559569D01*
X155166603Y-64726362D01*
X155166603Y-64654880D01*
X155190431Y-64607224D01*
X155214259Y-64583397D01*
X155261914Y-64559569D01*
X155381052Y-64559569D01*
X155428707Y-64583397D01*
X155452535Y-64607224D01*
X155476362Y-64654880D01*
X155476362Y-64797845D01*
X155452535Y-64845501D01*
X155428707Y-64869328D01*
X155476362Y-64345121D02*
X154975982Y-64345121D01*
X155285741Y-64297466D02*
X155476362Y-64154500D01*
X155142776Y-64154500D02*
X155333397Y-64345121D01*
X151178707Y-68571672D02*
X151202535Y-68595500D01*
X151226362Y-68666983D01*
X151226362Y-68714638D01*
X151202535Y-68786121D01*
X151154880Y-68833776D01*
X151107224Y-68857604D01*
X151011914Y-68881432D01*
X150940431Y-68881432D01*
X150845120Y-68857604D01*
X150797465Y-68833776D01*
X150749810Y-68786121D01*
X150725982Y-68714638D01*
X150725982Y-68666983D01*
X150749810Y-68595500D01*
X150773638Y-68571672D01*
X150725982Y-68404879D02*
X150725982Y-68095120D01*
X150916603Y-68261913D01*
X150916603Y-68190431D01*
X150940431Y-68142775D01*
X150964259Y-68118948D01*
X151011914Y-68095120D01*
X151131052Y-68095120D01*
X151178707Y-68118948D01*
X151202535Y-68142775D01*
X151226362Y-68190431D01*
X151226362Y-68333396D01*
X151202535Y-68381052D01*
X151178707Y-68404879D01*
X150725982Y-67928327D02*
X150725982Y-67594740D01*
X151226362Y-67809189D01*
X154975982Y-68869327D02*
X154975982Y-68964638D01*
X154999810Y-69012293D01*
X155023638Y-69036121D01*
X155095120Y-69083776D01*
X155190431Y-69107604D01*
X155381052Y-69107604D01*
X155428707Y-69083776D01*
X155452535Y-69059948D01*
X155476362Y-69012293D01*
X155476362Y-68916983D01*
X155452535Y-68869327D01*
X155428707Y-68845500D01*
X155381052Y-68821672D01*
X155261914Y-68821672D01*
X155214259Y-68845500D01*
X155190431Y-68869327D01*
X155166603Y-68916983D01*
X155166603Y-69012293D01*
X155190431Y-69059948D01*
X155214259Y-69083776D01*
X155261914Y-69107604D01*
X154975982Y-68511913D02*
X154975982Y-68464258D01*
X154999810Y-68416603D01*
X155023638Y-68392775D01*
X155071293Y-68368948D01*
X155166603Y-68345120D01*
X155285741Y-68345120D01*
X155381052Y-68368948D01*
X155428707Y-68392775D01*
X155452535Y-68416603D01*
X155476362Y-68464258D01*
X155476362Y-68511913D01*
X155452535Y-68559569D01*
X155428707Y-68583396D01*
X155381052Y-68607224D01*
X155285741Y-68631052D01*
X155166603Y-68631052D01*
X155071293Y-68607224D01*
X155023638Y-68583396D01*
X154999810Y-68559569D01*
X154975982Y-68511913D01*
X155142776Y-68130672D02*
X155476362Y-68130672D01*
X155190431Y-68130672D02*
X155166603Y-68106844D01*
X155142776Y-68059189D01*
X155142776Y-67987706D01*
X155166603Y-67940051D01*
X155214259Y-67916223D01*
X155476362Y-67916223D01*
X151226362Y-66821672D02*
X150988086Y-66988466D01*
X151226362Y-67107604D02*
X150725982Y-67107604D01*
X150725982Y-66916983D01*
X150749810Y-66869328D01*
X150773638Y-66845500D01*
X150821293Y-66821672D01*
X150892776Y-66821672D01*
X150940431Y-66845500D01*
X150964259Y-66869328D01*
X150988086Y-66916983D01*
X150988086Y-67107604D01*
X151226362Y-66345120D02*
X151226362Y-66631052D01*
X151226362Y-66488086D02*
X150725982Y-66488086D01*
X150797465Y-66535741D01*
X150845120Y-66583396D01*
X150868948Y-66631052D01*
X150725982Y-65892396D02*
X150725982Y-66130672D01*
X150964259Y-66154500D01*
X150940431Y-66130672D01*
X150916603Y-66083017D01*
X150916603Y-65963879D01*
X150940431Y-65916223D01*
X150964259Y-65892396D01*
X151011914Y-65868568D01*
X151131052Y-65868568D01*
X151178707Y-65892396D01*
X151202535Y-65916223D01*
X151226362Y-65963879D01*
X151226362Y-66083017D01*
X151202535Y-66130672D01*
X151178707Y-66154500D01*
X155476362Y-66833586D02*
X155476362Y-67119518D01*
X155476362Y-66976552D02*
X154975982Y-66976552D01*
X155047465Y-67024207D01*
X155095120Y-67071862D01*
X155118948Y-67119518D01*
X154975982Y-66523827D02*
X154975982Y-66476172D01*
X154999810Y-66428517D01*
X155023638Y-66404689D01*
X155071293Y-66380862D01*
X155166603Y-66357034D01*
X155285741Y-66357034D01*
X155381052Y-66380862D01*
X155428707Y-66404689D01*
X155452535Y-66428517D01*
X155476362Y-66476172D01*
X155476362Y-66523827D01*
X155452535Y-66571483D01*
X155428707Y-66595310D01*
X155381052Y-66619138D01*
X155285741Y-66642966D01*
X155166603Y-66642966D01*
X155071293Y-66619138D01*
X155023638Y-66595310D01*
X154999810Y-66571483D01*
X154975982Y-66523827D01*
X154975982Y-66047275D02*
X154975982Y-65999620D01*
X154999810Y-65951965D01*
X155023638Y-65928137D01*
X155071293Y-65904310D01*
X155166603Y-65880482D01*
X155285741Y-65880482D01*
X155381052Y-65904310D01*
X155428707Y-65928137D01*
X155452535Y-65951965D01*
X155476362Y-65999620D01*
X155476362Y-66047275D01*
X155452535Y-66094931D01*
X155428707Y-66118758D01*
X155381052Y-66142586D01*
X155285741Y-66166414D01*
X155166603Y-66166414D01*
X155071293Y-66142586D01*
X155023638Y-66118758D01*
X154999810Y-66094931D01*
X154975982Y-66047275D01*
X142678707Y-73321672D02*
X142702535Y-73345500D01*
X142726362Y-73416983D01*
X142726362Y-73464638D01*
X142702535Y-73536121D01*
X142654880Y-73583776D01*
X142607224Y-73607604D01*
X142511914Y-73631432D01*
X142440431Y-73631432D01*
X142345120Y-73607604D01*
X142297465Y-73583776D01*
X142249810Y-73536121D01*
X142225982Y-73464638D01*
X142225982Y-73416983D01*
X142249810Y-73345500D01*
X142273638Y-73321672D01*
X142273638Y-73131052D02*
X142249810Y-73107224D01*
X142225982Y-73059569D01*
X142225982Y-72940431D01*
X142249810Y-72892775D01*
X142273638Y-72868948D01*
X142321293Y-72845120D01*
X142368948Y-72845120D01*
X142440431Y-72868948D01*
X142726362Y-73154879D01*
X142726362Y-72845120D01*
X142440431Y-72559189D02*
X142416603Y-72606844D01*
X142392776Y-72630672D01*
X142345120Y-72654500D01*
X142321293Y-72654500D01*
X142273638Y-72630672D01*
X142249810Y-72606844D01*
X142225982Y-72559189D01*
X142225982Y-72463879D01*
X142249810Y-72416223D01*
X142273638Y-72392396D01*
X142321293Y-72368568D01*
X142345120Y-72368568D01*
X142392776Y-72392396D01*
X142416603Y-72416223D01*
X142440431Y-72463879D01*
X142440431Y-72559189D01*
X142464259Y-72606844D01*
X142488086Y-72630672D01*
X142535741Y-72654500D01*
X142631052Y-72654500D01*
X142678707Y-72630672D01*
X142702535Y-72606844D01*
X142726362Y-72559189D01*
X142726362Y-72463879D01*
X142702535Y-72416223D01*
X142678707Y-72392396D01*
X142631052Y-72368568D01*
X142535741Y-72368568D01*
X142488086Y-72392396D01*
X142464259Y-72416223D01*
X142440431Y-72463879D01*
X143976362Y-73559948D02*
X143976362Y-73845880D01*
X143976362Y-73702914D02*
X143475982Y-73702914D01*
X143547465Y-73750569D01*
X143595120Y-73798224D01*
X143618948Y-73845880D01*
X143475982Y-73250189D02*
X143475982Y-73202534D01*
X143499810Y-73154879D01*
X143523638Y-73131051D01*
X143571293Y-73107224D01*
X143666603Y-73083396D01*
X143785741Y-73083396D01*
X143881052Y-73107224D01*
X143928707Y-73131051D01*
X143952535Y-73154879D01*
X143976362Y-73202534D01*
X143976362Y-73250189D01*
X143952535Y-73297845D01*
X143928707Y-73321672D01*
X143881052Y-73345500D01*
X143785741Y-73369328D01*
X143666603Y-73369328D01*
X143571293Y-73345500D01*
X143523638Y-73321672D01*
X143499810Y-73297845D01*
X143475982Y-73250189D01*
X143475982Y-72773637D02*
X143475982Y-72725982D01*
X143499810Y-72678327D01*
X143523638Y-72654499D01*
X143571293Y-72630672D01*
X143666603Y-72606844D01*
X143785741Y-72606844D01*
X143881052Y-72630672D01*
X143928707Y-72654499D01*
X143952535Y-72678327D01*
X143976362Y-72725982D01*
X143976362Y-72773637D01*
X143952535Y-72821293D01*
X143928707Y-72845120D01*
X143881052Y-72868948D01*
X143785741Y-72892776D01*
X143666603Y-72892776D01*
X143571293Y-72868948D01*
X143523638Y-72845120D01*
X143499810Y-72821293D01*
X143475982Y-72773637D01*
X143642776Y-72392396D02*
X143976362Y-72392396D01*
X143690431Y-72392396D02*
X143666603Y-72368568D01*
X143642776Y-72320913D01*
X143642776Y-72249430D01*
X143666603Y-72201775D01*
X143714259Y-72177947D01*
X143976362Y-72177947D01*
X158428707Y-67321672D02*
X158452535Y-67345500D01*
X158476362Y-67416983D01*
X158476362Y-67464638D01*
X158452535Y-67536121D01*
X158404880Y-67583776D01*
X158357224Y-67607604D01*
X158261914Y-67631432D01*
X158190431Y-67631432D01*
X158095120Y-67607604D01*
X158047465Y-67583776D01*
X157999810Y-67536121D01*
X157975982Y-67464638D01*
X157975982Y-67416983D01*
X157999810Y-67345500D01*
X158023638Y-67321672D01*
X158476362Y-66845120D02*
X158476362Y-67131052D01*
X158476362Y-66988086D02*
X157975982Y-66988086D01*
X158047465Y-67035741D01*
X158095120Y-67083396D01*
X158118948Y-67131052D01*
X158190431Y-66559189D02*
X158166603Y-66606844D01*
X158142776Y-66630672D01*
X158095120Y-66654500D01*
X158071293Y-66654500D01*
X158023638Y-66630672D01*
X157999810Y-66606844D01*
X157975982Y-66559189D01*
X157975982Y-66463879D01*
X157999810Y-66416223D01*
X158023638Y-66392396D01*
X158071293Y-66368568D01*
X158095120Y-66368568D01*
X158142776Y-66392396D01*
X158166603Y-66416223D01*
X158190431Y-66463879D01*
X158190431Y-66559189D01*
X158214259Y-66606844D01*
X158238086Y-66630672D01*
X158285741Y-66654500D01*
X158381052Y-66654500D01*
X158428707Y-66630672D01*
X158452535Y-66606844D01*
X158476362Y-66559189D01*
X158476362Y-66463879D01*
X158452535Y-66416223D01*
X158428707Y-66392396D01*
X158381052Y-66368568D01*
X158285741Y-66368568D01*
X158238086Y-66392396D01*
X158214259Y-66416223D01*
X158190431Y-66463879D01*
X161226362Y-67059948D02*
X161226362Y-67345880D01*
X161226362Y-67202914D02*
X160725982Y-67202914D01*
X160797465Y-67250569D01*
X160845120Y-67298224D01*
X160868948Y-67345880D01*
X160725982Y-66750189D02*
X160725982Y-66702534D01*
X160749810Y-66654879D01*
X160773638Y-66631051D01*
X160821293Y-66607224D01*
X160916603Y-66583396D01*
X161035741Y-66583396D01*
X161131052Y-66607224D01*
X161178707Y-66631051D01*
X161202535Y-66654879D01*
X161226362Y-66702534D01*
X161226362Y-66750189D01*
X161202535Y-66797845D01*
X161178707Y-66821672D01*
X161131052Y-66845500D01*
X161035741Y-66869328D01*
X160916603Y-66869328D01*
X160821293Y-66845500D01*
X160773638Y-66821672D01*
X160749810Y-66797845D01*
X160725982Y-66750189D01*
X160725982Y-66273637D02*
X160725982Y-66225982D01*
X160749810Y-66178327D01*
X160773638Y-66154499D01*
X160821293Y-66130672D01*
X160916603Y-66106844D01*
X161035741Y-66106844D01*
X161131052Y-66130672D01*
X161178707Y-66154499D01*
X161202535Y-66178327D01*
X161226362Y-66225982D01*
X161226362Y-66273637D01*
X161202535Y-66321293D01*
X161178707Y-66345120D01*
X161131052Y-66368948D01*
X161035741Y-66392776D01*
X160916603Y-66392776D01*
X160821293Y-66368948D01*
X160773638Y-66345120D01*
X160749810Y-66321293D01*
X160725982Y-66273637D01*
X160892776Y-65892396D02*
X161226362Y-65892396D01*
X160940431Y-65892396D02*
X160916603Y-65868568D01*
X160892776Y-65820913D01*
X160892776Y-65749430D01*
X160916603Y-65701775D01*
X160964259Y-65677947D01*
X161226362Y-65677947D01*
X116678328Y-63726362D02*
X116511534Y-63488086D01*
X116392396Y-63726362D02*
X116392396Y-63225982D01*
X116583017Y-63225982D01*
X116630672Y-63249810D01*
X116654500Y-63273638D01*
X116678328Y-63321293D01*
X116678328Y-63392776D01*
X116654500Y-63440431D01*
X116630672Y-63464259D01*
X116583017Y-63488086D01*
X116392396Y-63488086D01*
X116868948Y-63273638D02*
X116892776Y-63249810D01*
X116940431Y-63225982D01*
X117059569Y-63225982D01*
X117107225Y-63249810D01*
X117131052Y-63273638D01*
X117154880Y-63321293D01*
X117154880Y-63368948D01*
X117131052Y-63440431D01*
X116845121Y-63726362D01*
X117154880Y-63726362D01*
X117345500Y-63273638D02*
X117369328Y-63249810D01*
X117416983Y-63225982D01*
X117536121Y-63225982D01*
X117583777Y-63249810D01*
X117607604Y-63273638D01*
X117631432Y-63321293D01*
X117631432Y-63368948D01*
X117607604Y-63440431D01*
X117321673Y-63726362D01*
X117631432Y-63726362D01*
X116416414Y-67976362D02*
X116130482Y-67976362D01*
X116273448Y-67976362D02*
X116273448Y-67475982D01*
X116225793Y-67547465D01*
X116178138Y-67595120D01*
X116130482Y-67618948D01*
X116726173Y-67475982D02*
X116773828Y-67475982D01*
X116821483Y-67499810D01*
X116845311Y-67523638D01*
X116869138Y-67571293D01*
X116892966Y-67666603D01*
X116892966Y-67785741D01*
X116869138Y-67881052D01*
X116845311Y-67928707D01*
X116821483Y-67952535D01*
X116773828Y-67976362D01*
X116726173Y-67976362D01*
X116678517Y-67952535D01*
X116654690Y-67928707D01*
X116630862Y-67881052D01*
X116607034Y-67785741D01*
X116607034Y-67666603D01*
X116630862Y-67571293D01*
X116654690Y-67523638D01*
X116678517Y-67499810D01*
X116726173Y-67475982D01*
X117202725Y-67475982D02*
X117250380Y-67475982D01*
X117298035Y-67499810D01*
X117321863Y-67523638D01*
X117345690Y-67571293D01*
X117369518Y-67666603D01*
X117369518Y-67785741D01*
X117345690Y-67881052D01*
X117321863Y-67928707D01*
X117298035Y-67952535D01*
X117250380Y-67976362D01*
X117202725Y-67976362D01*
X117155069Y-67952535D01*
X117131242Y-67928707D01*
X117107414Y-67881052D01*
X117083586Y-67785741D01*
X117083586Y-67666603D01*
X117107414Y-67571293D01*
X117131242Y-67523638D01*
X117155069Y-67499810D01*
X117202725Y-67475982D01*
X144928328Y-83928707D02*
X144904500Y-83952535D01*
X144833017Y-83976362D01*
X144785362Y-83976362D01*
X144713879Y-83952535D01*
X144666224Y-83904880D01*
X144642396Y-83857224D01*
X144618568Y-83761914D01*
X144618568Y-83690431D01*
X144642396Y-83595120D01*
X144666224Y-83547465D01*
X144713879Y-83499810D01*
X144785362Y-83475982D01*
X144833017Y-83475982D01*
X144904500Y-83499810D01*
X144928328Y-83523638D01*
X145404880Y-83976362D02*
X145118948Y-83976362D01*
X145261914Y-83976362D02*
X145261914Y-83475982D01*
X145214259Y-83547465D01*
X145166604Y-83595120D01*
X145118948Y-83618948D01*
X145571673Y-83475982D02*
X145905260Y-83475982D01*
X145690811Y-83976362D01*
X144440052Y-84976362D02*
X144154120Y-84976362D01*
X144297086Y-84976362D02*
X144297086Y-84475982D01*
X144249431Y-84547465D01*
X144201776Y-84595120D01*
X144154120Y-84618948D01*
X144749811Y-84475982D02*
X144797466Y-84475982D01*
X144845121Y-84499810D01*
X144868949Y-84523638D01*
X144892776Y-84571293D01*
X144916604Y-84666603D01*
X144916604Y-84785741D01*
X144892776Y-84881052D01*
X144868949Y-84928707D01*
X144845121Y-84952535D01*
X144797466Y-84976362D01*
X144749811Y-84976362D01*
X144702155Y-84952535D01*
X144678328Y-84928707D01*
X144654500Y-84881052D01*
X144630672Y-84785741D01*
X144630672Y-84666603D01*
X144654500Y-84571293D01*
X144678328Y-84523638D01*
X144702155Y-84499810D01*
X144749811Y-84475982D01*
X145226363Y-84475982D02*
X145274018Y-84475982D01*
X145321673Y-84499810D01*
X145345501Y-84523638D01*
X145369328Y-84571293D01*
X145393156Y-84666603D01*
X145393156Y-84785741D01*
X145369328Y-84881052D01*
X145345501Y-84928707D01*
X145321673Y-84952535D01*
X145274018Y-84976362D01*
X145226363Y-84976362D01*
X145178707Y-84952535D01*
X145154880Y-84928707D01*
X145131052Y-84881052D01*
X145107224Y-84785741D01*
X145107224Y-84666603D01*
X145131052Y-84571293D01*
X145154880Y-84523638D01*
X145178707Y-84499810D01*
X145226363Y-84475982D01*
X145607604Y-84642776D02*
X145607604Y-84976362D01*
X145607604Y-84690431D02*
X145631432Y-84666603D01*
X145679087Y-84642776D01*
X145750570Y-84642776D01*
X145798225Y-84666603D01*
X145822053Y-84714259D01*
X145822053Y-84976362D01*
X163416604Y-94726362D02*
X163249810Y-94488086D01*
X163130672Y-94726362D02*
X163130672Y-94225982D01*
X163321293Y-94225982D01*
X163368948Y-94249810D01*
X163392776Y-94273638D01*
X163416604Y-94321293D01*
X163416604Y-94392776D01*
X163392776Y-94440431D01*
X163368948Y-94464259D01*
X163321293Y-94488086D01*
X163130672Y-94488086D01*
X163583397Y-94225982D02*
X163893156Y-94225982D01*
X163726363Y-94416603D01*
X163797845Y-94416603D01*
X163845501Y-94440431D01*
X163869328Y-94464259D01*
X163893156Y-94511914D01*
X163893156Y-94631052D01*
X163869328Y-94678707D01*
X163845501Y-94702535D01*
X163797845Y-94726362D01*
X163654880Y-94726362D01*
X163607224Y-94702535D01*
X163583397Y-94678707D01*
X163416414Y-95726362D02*
X163130482Y-95726362D01*
X163273448Y-95726362D02*
X163273448Y-95225982D01*
X163225793Y-95297465D01*
X163178138Y-95345120D01*
X163130482Y-95368948D01*
X163726173Y-95225982D02*
X163773828Y-95225982D01*
X163821483Y-95249810D01*
X163845311Y-95273638D01*
X163869138Y-95321293D01*
X163892966Y-95416603D01*
X163892966Y-95535741D01*
X163869138Y-95631052D01*
X163845311Y-95678707D01*
X163821483Y-95702535D01*
X163773828Y-95726362D01*
X163726173Y-95726362D01*
X163678517Y-95702535D01*
X163654690Y-95678707D01*
X163630862Y-95631052D01*
X163607034Y-95535741D01*
X163607034Y-95416603D01*
X163630862Y-95321293D01*
X163654690Y-95273638D01*
X163678517Y-95249810D01*
X163726173Y-95225982D01*
X164202725Y-95225982D02*
X164250380Y-95225982D01*
X164298035Y-95249810D01*
X164321863Y-95273638D01*
X164345690Y-95321293D01*
X164369518Y-95416603D01*
X164369518Y-95535741D01*
X164345690Y-95631052D01*
X164321863Y-95678707D01*
X164298035Y-95702535D01*
X164250380Y-95726362D01*
X164202725Y-95726362D01*
X164155069Y-95702535D01*
X164131242Y-95678707D01*
X164107414Y-95631052D01*
X164083586Y-95535741D01*
X164083586Y-95416603D01*
X164107414Y-95321293D01*
X164131242Y-95273638D01*
X164155069Y-95249810D01*
X164202725Y-95225982D01*
X114428328Y-63726362D02*
X114261534Y-63488086D01*
X114142396Y-63726362D02*
X114142396Y-63225982D01*
X114333017Y-63225982D01*
X114380672Y-63249810D01*
X114404500Y-63273638D01*
X114428328Y-63321293D01*
X114428328Y-63392776D01*
X114404500Y-63440431D01*
X114380672Y-63464259D01*
X114333017Y-63488086D01*
X114142396Y-63488086D01*
X114618948Y-63273638D02*
X114642776Y-63249810D01*
X114690431Y-63225982D01*
X114809569Y-63225982D01*
X114857225Y-63249810D01*
X114881052Y-63273638D01*
X114904880Y-63321293D01*
X114904880Y-63368948D01*
X114881052Y-63440431D01*
X114595121Y-63726362D01*
X114904880Y-63726362D01*
X115333777Y-63392776D02*
X115333777Y-63726362D01*
X115214639Y-63202155D02*
X115095500Y-63559569D01*
X115405260Y-63559569D01*
X114416414Y-67976362D02*
X114130482Y-67976362D01*
X114273448Y-67976362D02*
X114273448Y-67475982D01*
X114225793Y-67547465D01*
X114178138Y-67595120D01*
X114130482Y-67618948D01*
X114726173Y-67475982D02*
X114773828Y-67475982D01*
X114821483Y-67499810D01*
X114845311Y-67523638D01*
X114869138Y-67571293D01*
X114892966Y-67666603D01*
X114892966Y-67785741D01*
X114869138Y-67881052D01*
X114845311Y-67928707D01*
X114821483Y-67952535D01*
X114773828Y-67976362D01*
X114726173Y-67976362D01*
X114678517Y-67952535D01*
X114654690Y-67928707D01*
X114630862Y-67881052D01*
X114607034Y-67785741D01*
X114607034Y-67666603D01*
X114630862Y-67571293D01*
X114654690Y-67523638D01*
X114678517Y-67499810D01*
X114726173Y-67475982D01*
X115202725Y-67475982D02*
X115250380Y-67475982D01*
X115298035Y-67499810D01*
X115321863Y-67523638D01*
X115345690Y-67571293D01*
X115369518Y-67666603D01*
X115369518Y-67785741D01*
X115345690Y-67881052D01*
X115321863Y-67928707D01*
X115298035Y-67952535D01*
X115250380Y-67976362D01*
X115202725Y-67976362D01*
X115155069Y-67952535D01*
X115131242Y-67928707D01*
X115107414Y-67881052D01*
X115083586Y-67785741D01*
X115083586Y-67666603D01*
X115107414Y-67571293D01*
X115131242Y-67523638D01*
X115155069Y-67499810D01*
X115202725Y-67475982D01*
X156428707Y-99083396D02*
X156452535Y-99107224D01*
X156476362Y-99178707D01*
X156476362Y-99226362D01*
X156452535Y-99297845D01*
X156404880Y-99345500D01*
X156357224Y-99369328D01*
X156261914Y-99393156D01*
X156190431Y-99393156D01*
X156095120Y-99369328D01*
X156047465Y-99345500D01*
X155999810Y-99297845D01*
X155975982Y-99226362D01*
X155975982Y-99178707D01*
X155999810Y-99107224D01*
X156023638Y-99083396D01*
X155975982Y-98654499D02*
X155975982Y-98749810D01*
X155999810Y-98797465D01*
X156023638Y-98821293D01*
X156095120Y-98868948D01*
X156190431Y-98892776D01*
X156381052Y-98892776D01*
X156428707Y-98868948D01*
X156452535Y-98845120D01*
X156476362Y-98797465D01*
X156476362Y-98702155D01*
X156452535Y-98654499D01*
X156428707Y-98630672D01*
X156381052Y-98606844D01*
X156261914Y-98606844D01*
X156214259Y-98630672D01*
X156190431Y-98654499D01*
X156166603Y-98702155D01*
X156166603Y-98797465D01*
X156190431Y-98845120D01*
X156214259Y-98868948D01*
X156261914Y-98892776D01*
X156476362Y-97809948D02*
X156476362Y-98095880D01*
X156476362Y-97952914D02*
X155975982Y-97952914D01*
X156047465Y-98000569D01*
X156095120Y-98048224D01*
X156118948Y-98095880D01*
X155975982Y-97500189D02*
X155975982Y-97452534D01*
X155999810Y-97404879D01*
X156023638Y-97381051D01*
X156071293Y-97357224D01*
X156166603Y-97333396D01*
X156285741Y-97333396D01*
X156381052Y-97357224D01*
X156428707Y-97381051D01*
X156452535Y-97404879D01*
X156476362Y-97452534D01*
X156476362Y-97500189D01*
X156452535Y-97547845D01*
X156428707Y-97571672D01*
X156381052Y-97595500D01*
X156285741Y-97619328D01*
X156166603Y-97619328D01*
X156071293Y-97595500D01*
X156023638Y-97571672D01*
X155999810Y-97547845D01*
X155975982Y-97500189D01*
X155975982Y-97023637D02*
X155975982Y-96975982D01*
X155999810Y-96928327D01*
X156023638Y-96904499D01*
X156071293Y-96880672D01*
X156166603Y-96856844D01*
X156285741Y-96856844D01*
X156381052Y-96880672D01*
X156428707Y-96904499D01*
X156452535Y-96928327D01*
X156476362Y-96975982D01*
X156476362Y-97023637D01*
X156452535Y-97071293D01*
X156428707Y-97095120D01*
X156381052Y-97118948D01*
X156285741Y-97142776D01*
X156166603Y-97142776D01*
X156071293Y-97118948D01*
X156023638Y-97095120D01*
X155999810Y-97071293D01*
X155975982Y-97023637D01*
X156142776Y-96642396D02*
X156476362Y-96642396D01*
X156190431Y-96642396D02*
X156166603Y-96618568D01*
X156142776Y-96570913D01*
X156142776Y-96499430D01*
X156166603Y-96451775D01*
X156214259Y-96427947D01*
X156476362Y-96427947D01*
X118678328Y-63726362D02*
X118511534Y-63488086D01*
X118392396Y-63726362D02*
X118392396Y-63225982D01*
X118583017Y-63225982D01*
X118630672Y-63249810D01*
X118654500Y-63273638D01*
X118678328Y-63321293D01*
X118678328Y-63392776D01*
X118654500Y-63440431D01*
X118630672Y-63464259D01*
X118583017Y-63488086D01*
X118392396Y-63488086D01*
X118868948Y-63273638D02*
X118892776Y-63249810D01*
X118940431Y-63225982D01*
X119059569Y-63225982D01*
X119107225Y-63249810D01*
X119131052Y-63273638D01*
X119154880Y-63321293D01*
X119154880Y-63368948D01*
X119131052Y-63440431D01*
X118845121Y-63726362D01*
X119154880Y-63726362D01*
X119321673Y-63225982D02*
X119631432Y-63225982D01*
X119464639Y-63416603D01*
X119536121Y-63416603D01*
X119583777Y-63440431D01*
X119607604Y-63464259D01*
X119631432Y-63511914D01*
X119631432Y-63631052D01*
X119607604Y-63678707D01*
X119583777Y-63702535D01*
X119536121Y-63726362D01*
X119393156Y-63726362D01*
X119345500Y-63702535D01*
X119321673Y-63678707D01*
X118666414Y-67976362D02*
X118380482Y-67976362D01*
X118523448Y-67976362D02*
X118523448Y-67475982D01*
X118475793Y-67547465D01*
X118428138Y-67595120D01*
X118380482Y-67618948D01*
X118976173Y-67475982D02*
X119023828Y-67475982D01*
X119071483Y-67499810D01*
X119095311Y-67523638D01*
X119119138Y-67571293D01*
X119142966Y-67666603D01*
X119142966Y-67785741D01*
X119119138Y-67881052D01*
X119095311Y-67928707D01*
X119071483Y-67952535D01*
X119023828Y-67976362D01*
X118976173Y-67976362D01*
X118928517Y-67952535D01*
X118904690Y-67928707D01*
X118880862Y-67881052D01*
X118857034Y-67785741D01*
X118857034Y-67666603D01*
X118880862Y-67571293D01*
X118904690Y-67523638D01*
X118928517Y-67499810D01*
X118976173Y-67475982D01*
X119452725Y-67475982D02*
X119500380Y-67475982D01*
X119548035Y-67499810D01*
X119571863Y-67523638D01*
X119595690Y-67571293D01*
X119619518Y-67666603D01*
X119619518Y-67785741D01*
X119595690Y-67881052D01*
X119571863Y-67928707D01*
X119548035Y-67952535D01*
X119500380Y-67976362D01*
X119452725Y-67976362D01*
X119405069Y-67952535D01*
X119381242Y-67928707D01*
X119357414Y-67881052D01*
X119333586Y-67785741D01*
X119333586Y-67666603D01*
X119357414Y-67571293D01*
X119381242Y-67523638D01*
X119405069Y-67499810D01*
X119452725Y-67475982D01*
X136678328Y-55678707D02*
X136654500Y-55702535D01*
X136583017Y-55726362D01*
X136535362Y-55726362D01*
X136463879Y-55702535D01*
X136416224Y-55654880D01*
X136392396Y-55607224D01*
X136368568Y-55511914D01*
X136368568Y-55440431D01*
X136392396Y-55345120D01*
X136416224Y-55297465D01*
X136463879Y-55249810D01*
X136535362Y-55225982D01*
X136583017Y-55225982D01*
X136654500Y-55249810D01*
X136678328Y-55273638D01*
X136868948Y-55273638D02*
X136892776Y-55249810D01*
X136940431Y-55225982D01*
X137059569Y-55225982D01*
X137107225Y-55249810D01*
X137131052Y-55273638D01*
X137154880Y-55321293D01*
X137154880Y-55368948D01*
X137131052Y-55440431D01*
X136845121Y-55726362D01*
X137154880Y-55726362D01*
X137321673Y-55225982D02*
X137631432Y-55225982D01*
X137464639Y-55416603D01*
X137536121Y-55416603D01*
X137583777Y-55440431D01*
X137607604Y-55464259D01*
X137631432Y-55511914D01*
X137631432Y-55631052D01*
X137607604Y-55678707D01*
X137583777Y-55702535D01*
X137536121Y-55726362D01*
X137393156Y-55726362D01*
X137345500Y-55702535D01*
X137321673Y-55678707D01*
X136690052Y-56476362D02*
X136404120Y-56476362D01*
X136547086Y-56476362D02*
X136547086Y-55975982D01*
X136499431Y-56047465D01*
X136451776Y-56095120D01*
X136404120Y-56118948D01*
X136999811Y-55975982D02*
X137047466Y-55975982D01*
X137095121Y-55999810D01*
X137118949Y-56023638D01*
X137142776Y-56071293D01*
X137166604Y-56166603D01*
X137166604Y-56285741D01*
X137142776Y-56381052D01*
X137118949Y-56428707D01*
X137095121Y-56452535D01*
X137047466Y-56476362D01*
X136999811Y-56476362D01*
X136952155Y-56452535D01*
X136928328Y-56428707D01*
X136904500Y-56381052D01*
X136880672Y-56285741D01*
X136880672Y-56166603D01*
X136904500Y-56071293D01*
X136928328Y-56023638D01*
X136952155Y-55999810D01*
X136999811Y-55975982D01*
X137476363Y-55975982D02*
X137524018Y-55975982D01*
X137571673Y-55999810D01*
X137595501Y-56023638D01*
X137619328Y-56071293D01*
X137643156Y-56166603D01*
X137643156Y-56285741D01*
X137619328Y-56381052D01*
X137595501Y-56428707D01*
X137571673Y-56452535D01*
X137524018Y-56476362D01*
X137476363Y-56476362D01*
X137428707Y-56452535D01*
X137404880Y-56428707D01*
X137381052Y-56381052D01*
X137357224Y-56285741D01*
X137357224Y-56166603D01*
X137381052Y-56071293D01*
X137404880Y-56023638D01*
X137428707Y-55999810D01*
X137476363Y-55975982D01*
X137857604Y-56142776D02*
X137857604Y-56643156D01*
X137857604Y-56166603D02*
X137905259Y-56142776D01*
X138000570Y-56142776D01*
X138048225Y-56166603D01*
X138072053Y-56190431D01*
X138095880Y-56238086D01*
X138095880Y-56381052D01*
X138072053Y-56428707D01*
X138048225Y-56452535D01*
X138000570Y-56476362D01*
X137905259Y-56476362D01*
X137857604Y-56452535D01*
X131178328Y-50403707D02*
X131154500Y-50427535D01*
X131083017Y-50451362D01*
X131035362Y-50451362D01*
X130963879Y-50427535D01*
X130916224Y-50379880D01*
X130892396Y-50332224D01*
X130868568Y-50236914D01*
X130868568Y-50165431D01*
X130892396Y-50070120D01*
X130916224Y-50022465D01*
X130963879Y-49974810D01*
X131035362Y-49950982D01*
X131083017Y-49950982D01*
X131154500Y-49974810D01*
X131178328Y-49998638D01*
X131368948Y-49998638D02*
X131392776Y-49974810D01*
X131440431Y-49950982D01*
X131559569Y-49950982D01*
X131607225Y-49974810D01*
X131631052Y-49998638D01*
X131654880Y-50046293D01*
X131654880Y-50093948D01*
X131631052Y-50165431D01*
X131345121Y-50451362D01*
X131654880Y-50451362D01*
X132083777Y-50117776D02*
X132083777Y-50451362D01*
X131964639Y-49927155D02*
X131845500Y-50284569D01*
X132155260Y-50284569D01*
X131190052Y-51201362D02*
X130904120Y-51201362D01*
X131047086Y-51201362D02*
X131047086Y-50700982D01*
X130999431Y-50772465D01*
X130951776Y-50820120D01*
X130904120Y-50843948D01*
X131499811Y-50700982D02*
X131547466Y-50700982D01*
X131595121Y-50724810D01*
X131618949Y-50748638D01*
X131642776Y-50796293D01*
X131666604Y-50891603D01*
X131666604Y-51010741D01*
X131642776Y-51106052D01*
X131618949Y-51153707D01*
X131595121Y-51177535D01*
X131547466Y-51201362D01*
X131499811Y-51201362D01*
X131452155Y-51177535D01*
X131428328Y-51153707D01*
X131404500Y-51106052D01*
X131380672Y-51010741D01*
X131380672Y-50891603D01*
X131404500Y-50796293D01*
X131428328Y-50748638D01*
X131452155Y-50724810D01*
X131499811Y-50700982D01*
X131976363Y-50700982D02*
X132024018Y-50700982D01*
X132071673Y-50724810D01*
X132095501Y-50748638D01*
X132119328Y-50796293D01*
X132143156Y-50891603D01*
X132143156Y-51010741D01*
X132119328Y-51106052D01*
X132095501Y-51153707D01*
X132071673Y-51177535D01*
X132024018Y-51201362D01*
X131976363Y-51201362D01*
X131928707Y-51177535D01*
X131904880Y-51153707D01*
X131881052Y-51106052D01*
X131857224Y-51010741D01*
X131857224Y-50891603D01*
X131881052Y-50796293D01*
X131904880Y-50748638D01*
X131928707Y-50724810D01*
X131976363Y-50700982D01*
X132357604Y-50867776D02*
X132357604Y-51368156D01*
X132357604Y-50891603D02*
X132405259Y-50867776D01*
X132500570Y-50867776D01*
X132548225Y-50891603D01*
X132572053Y-50915431D01*
X132595880Y-50963086D01*
X132595880Y-51106052D01*
X132572053Y-51153707D01*
X132548225Y-51177535D01*
X132500570Y-51201362D01*
X132405259Y-51201362D01*
X132357604Y-51177535D01*
X136678328Y-53928707D02*
X136654500Y-53952535D01*
X136583017Y-53976362D01*
X136535362Y-53976362D01*
X136463879Y-53952535D01*
X136416224Y-53904880D01*
X136392396Y-53857224D01*
X136368568Y-53761914D01*
X136368568Y-53690431D01*
X136392396Y-53595120D01*
X136416224Y-53547465D01*
X136463879Y-53499810D01*
X136535362Y-53475982D01*
X136583017Y-53475982D01*
X136654500Y-53499810D01*
X136678328Y-53523638D01*
X136868948Y-53523638D02*
X136892776Y-53499810D01*
X136940431Y-53475982D01*
X137059569Y-53475982D01*
X137107225Y-53499810D01*
X137131052Y-53523638D01*
X137154880Y-53571293D01*
X137154880Y-53618948D01*
X137131052Y-53690431D01*
X136845121Y-53976362D01*
X137154880Y-53976362D01*
X137464639Y-53475982D02*
X137512294Y-53475982D01*
X137559949Y-53499810D01*
X137583777Y-53523638D01*
X137607604Y-53571293D01*
X137631432Y-53666603D01*
X137631432Y-53785741D01*
X137607604Y-53881052D01*
X137583777Y-53928707D01*
X137559949Y-53952535D01*
X137512294Y-53976362D01*
X137464639Y-53976362D01*
X137416983Y-53952535D01*
X137393156Y-53928707D01*
X137369328Y-53881052D01*
X137345500Y-53785741D01*
X137345500Y-53666603D01*
X137369328Y-53571293D01*
X137393156Y-53523638D01*
X137416983Y-53499810D01*
X137464639Y-53475982D01*
X136690052Y-54726362D02*
X136404120Y-54726362D01*
X136547086Y-54726362D02*
X136547086Y-54225982D01*
X136499431Y-54297465D01*
X136451776Y-54345120D01*
X136404120Y-54368948D01*
X136999811Y-54225982D02*
X137047466Y-54225982D01*
X137095121Y-54249810D01*
X137118949Y-54273638D01*
X137142776Y-54321293D01*
X137166604Y-54416603D01*
X137166604Y-54535741D01*
X137142776Y-54631052D01*
X137118949Y-54678707D01*
X137095121Y-54702535D01*
X137047466Y-54726362D01*
X136999811Y-54726362D01*
X136952155Y-54702535D01*
X136928328Y-54678707D01*
X136904500Y-54631052D01*
X136880672Y-54535741D01*
X136880672Y-54416603D01*
X136904500Y-54321293D01*
X136928328Y-54273638D01*
X136952155Y-54249810D01*
X136999811Y-54225982D01*
X137476363Y-54225982D02*
X137524018Y-54225982D01*
X137571673Y-54249810D01*
X137595501Y-54273638D01*
X137619328Y-54321293D01*
X137643156Y-54416603D01*
X137643156Y-54535741D01*
X137619328Y-54631052D01*
X137595501Y-54678707D01*
X137571673Y-54702535D01*
X137524018Y-54726362D01*
X137476363Y-54726362D01*
X137428707Y-54702535D01*
X137404880Y-54678707D01*
X137381052Y-54631052D01*
X137357224Y-54535741D01*
X137357224Y-54416603D01*
X137381052Y-54321293D01*
X137404880Y-54273638D01*
X137428707Y-54249810D01*
X137476363Y-54225982D01*
X137857604Y-54392776D02*
X137857604Y-54726362D01*
X137857604Y-54440431D02*
X137881432Y-54416603D01*
X137929087Y-54392776D01*
X138000570Y-54392776D01*
X138048225Y-54416603D01*
X138072053Y-54464259D01*
X138072053Y-54726362D01*
X130726362Y-66321672D02*
X130488086Y-66488466D01*
X130726362Y-66607604D02*
X130225982Y-66607604D01*
X130225982Y-66416983D01*
X130249810Y-66369328D01*
X130273638Y-66345500D01*
X130321293Y-66321672D01*
X130392776Y-66321672D01*
X130440431Y-66345500D01*
X130464259Y-66369328D01*
X130488086Y-66416983D01*
X130488086Y-66607604D01*
X130726362Y-65845120D02*
X130726362Y-66131052D01*
X130726362Y-65988086D02*
X130225982Y-65988086D01*
X130297465Y-66035741D01*
X130345120Y-66083396D01*
X130368948Y-66131052D01*
X130392776Y-65416223D02*
X130726362Y-65416223D01*
X130202155Y-65535361D02*
X130559569Y-65654500D01*
X130559569Y-65344740D01*
X130392776Y-64500379D02*
X130726362Y-64500379D01*
X130202155Y-64619517D02*
X130559569Y-64738656D01*
X130559569Y-64428896D01*
X130726362Y-64214448D02*
X130726362Y-64119138D01*
X130702535Y-64071483D01*
X130678707Y-64047655D01*
X130607224Y-64000000D01*
X130511914Y-63976172D01*
X130321293Y-63976172D01*
X130273638Y-64000000D01*
X130249810Y-64023827D01*
X130225982Y-64071483D01*
X130225982Y-64166793D01*
X130249810Y-64214448D01*
X130273638Y-64238276D01*
X130321293Y-64262104D01*
X130440431Y-64262104D01*
X130488086Y-64238276D01*
X130511914Y-64214448D01*
X130535741Y-64166793D01*
X130535741Y-64071483D01*
X130511914Y-64023827D01*
X130488086Y-64000000D01*
X130440431Y-63976172D01*
X130678707Y-63761724D02*
X130702535Y-63737896D01*
X130726362Y-63761724D01*
X130702535Y-63785552D01*
X130678707Y-63761724D01*
X130726362Y-63761724D01*
X130726362Y-63499620D02*
X130726362Y-63404310D01*
X130702535Y-63356655D01*
X130678707Y-63332827D01*
X130607224Y-63285172D01*
X130511914Y-63261344D01*
X130321293Y-63261344D01*
X130273638Y-63285172D01*
X130249810Y-63308999D01*
X130225982Y-63356655D01*
X130225982Y-63451965D01*
X130249810Y-63499620D01*
X130273638Y-63523448D01*
X130321293Y-63547276D01*
X130440431Y-63547276D01*
X130488086Y-63523448D01*
X130511914Y-63499620D01*
X130535741Y-63451965D01*
X130535741Y-63356655D01*
X130511914Y-63308999D01*
X130488086Y-63285172D01*
X130440431Y-63261344D01*
X136928328Y-57976362D02*
X136761534Y-57738086D01*
X136642396Y-57976362D02*
X136642396Y-57475982D01*
X136833017Y-57475982D01*
X136880672Y-57499810D01*
X136904500Y-57523638D01*
X136928328Y-57571293D01*
X136928328Y-57642776D01*
X136904500Y-57690431D01*
X136880672Y-57714259D01*
X136833017Y-57738086D01*
X136642396Y-57738086D01*
X137404880Y-57976362D02*
X137118948Y-57976362D01*
X137261914Y-57976362D02*
X137261914Y-57475982D01*
X137214259Y-57547465D01*
X137166604Y-57595120D01*
X137118948Y-57618948D01*
X137881432Y-57976362D02*
X137595500Y-57976362D01*
X137738466Y-57976362D02*
X137738466Y-57475982D01*
X137690811Y-57547465D01*
X137643156Y-57595120D01*
X137595500Y-57618948D01*
X136606655Y-58475982D02*
X136916414Y-58475982D01*
X136749621Y-58666603D01*
X136821103Y-58666603D01*
X136868759Y-58690431D01*
X136892586Y-58714259D01*
X136916414Y-58761914D01*
X136916414Y-58881052D01*
X136892586Y-58928707D01*
X136868759Y-58952535D01*
X136821103Y-58976362D01*
X136678138Y-58976362D01*
X136630482Y-58952535D01*
X136606655Y-58928707D01*
X137226173Y-58475982D02*
X137273828Y-58475982D01*
X137321483Y-58499810D01*
X137345311Y-58523638D01*
X137369138Y-58571293D01*
X137392966Y-58666603D01*
X137392966Y-58785741D01*
X137369138Y-58881052D01*
X137345311Y-58928707D01*
X137321483Y-58952535D01*
X137273828Y-58976362D01*
X137226173Y-58976362D01*
X137178517Y-58952535D01*
X137154690Y-58928707D01*
X137130862Y-58881052D01*
X137107034Y-58785741D01*
X137107034Y-58666603D01*
X137130862Y-58571293D01*
X137154690Y-58523638D01*
X137178517Y-58499810D01*
X137226173Y-58475982D01*
X137869518Y-58976362D02*
X137583586Y-58976362D01*
X137726552Y-58976362D02*
X137726552Y-58475982D01*
X137678897Y-58547465D01*
X137631242Y-58595120D01*
X137583586Y-58618948D01*
X129103328Y-50403707D02*
X129079500Y-50427535D01*
X129008017Y-50451362D01*
X128960362Y-50451362D01*
X128888879Y-50427535D01*
X128841224Y-50379880D01*
X128817396Y-50332224D01*
X128793568Y-50236914D01*
X128793568Y-50165431D01*
X128817396Y-50070120D01*
X128841224Y-50022465D01*
X128888879Y-49974810D01*
X128960362Y-49950982D01*
X129008017Y-49950982D01*
X129079500Y-49974810D01*
X129103328Y-49998638D01*
X129293948Y-49998638D02*
X129317776Y-49974810D01*
X129365431Y-49950982D01*
X129484569Y-49950982D01*
X129532225Y-49974810D01*
X129556052Y-49998638D01*
X129579880Y-50046293D01*
X129579880Y-50093948D01*
X129556052Y-50165431D01*
X129270121Y-50451362D01*
X129579880Y-50451362D01*
X130056432Y-50451362D02*
X129770500Y-50451362D01*
X129913466Y-50451362D02*
X129913466Y-49950982D01*
X129865811Y-50022465D01*
X129818156Y-50070120D01*
X129770500Y-50093948D01*
X128615052Y-51201362D02*
X128329120Y-51201362D01*
X128472086Y-51201362D02*
X128472086Y-50700982D01*
X128424431Y-50772465D01*
X128376776Y-50820120D01*
X128329120Y-50843948D01*
X128924811Y-50700982D02*
X128972466Y-50700982D01*
X129020121Y-50724810D01*
X129043949Y-50748638D01*
X129067776Y-50796293D01*
X129091604Y-50891603D01*
X129091604Y-51010741D01*
X129067776Y-51106052D01*
X129043949Y-51153707D01*
X129020121Y-51177535D01*
X128972466Y-51201362D01*
X128924811Y-51201362D01*
X128877155Y-51177535D01*
X128853328Y-51153707D01*
X128829500Y-51106052D01*
X128805672Y-51010741D01*
X128805672Y-50891603D01*
X128829500Y-50796293D01*
X128853328Y-50748638D01*
X128877155Y-50724810D01*
X128924811Y-50700982D01*
X129401363Y-50700982D02*
X129449018Y-50700982D01*
X129496673Y-50724810D01*
X129520501Y-50748638D01*
X129544328Y-50796293D01*
X129568156Y-50891603D01*
X129568156Y-51010741D01*
X129544328Y-51106052D01*
X129520501Y-51153707D01*
X129496673Y-51177535D01*
X129449018Y-51201362D01*
X129401363Y-51201362D01*
X129353707Y-51177535D01*
X129329880Y-51153707D01*
X129306052Y-51106052D01*
X129282224Y-51010741D01*
X129282224Y-50891603D01*
X129306052Y-50796293D01*
X129329880Y-50748638D01*
X129353707Y-50724810D01*
X129401363Y-50700982D01*
X129782604Y-50867776D02*
X129782604Y-51201362D01*
X129782604Y-50915431D02*
X129806432Y-50891603D01*
X129854087Y-50867776D01*
X129925570Y-50867776D01*
X129973225Y-50891603D01*
X129997053Y-50939259D01*
X129997053Y-51201362D01*
X127476362Y-65821672D02*
X127238086Y-65988466D01*
X127476362Y-66107604D02*
X126975982Y-66107604D01*
X126975982Y-65916983D01*
X126999810Y-65869328D01*
X127023638Y-65845500D01*
X127071293Y-65821672D01*
X127142776Y-65821672D01*
X127190431Y-65845500D01*
X127214259Y-65869328D01*
X127238086Y-65916983D01*
X127238086Y-66107604D01*
X127476362Y-65345120D02*
X127476362Y-65631052D01*
X127476362Y-65488086D02*
X126975982Y-65488086D01*
X127047465Y-65535741D01*
X127095120Y-65583396D01*
X127118948Y-65631052D01*
X126975982Y-65178327D02*
X126975982Y-64868568D01*
X127166603Y-65035361D01*
X127166603Y-64963879D01*
X127190431Y-64916223D01*
X127214259Y-64892396D01*
X127261914Y-64868568D01*
X127381052Y-64868568D01*
X127428707Y-64892396D01*
X127452535Y-64916223D01*
X127476362Y-64963879D01*
X127476362Y-65106844D01*
X127452535Y-65154500D01*
X127428707Y-65178327D01*
X127142776Y-64000379D02*
X127476362Y-64000379D01*
X126952155Y-64119517D02*
X127309569Y-64238656D01*
X127309569Y-63928896D01*
X127476362Y-63714448D02*
X127476362Y-63619138D01*
X127452535Y-63571483D01*
X127428707Y-63547655D01*
X127357224Y-63500000D01*
X127261914Y-63476172D01*
X127071293Y-63476172D01*
X127023638Y-63500000D01*
X126999810Y-63523827D01*
X126975982Y-63571483D01*
X126975982Y-63666793D01*
X126999810Y-63714448D01*
X127023638Y-63738276D01*
X127071293Y-63762104D01*
X127190431Y-63762104D01*
X127238086Y-63738276D01*
X127261914Y-63714448D01*
X127285741Y-63666793D01*
X127285741Y-63571483D01*
X127261914Y-63523827D01*
X127238086Y-63500000D01*
X127190431Y-63476172D01*
X127428707Y-63261724D02*
X127452535Y-63237896D01*
X127476362Y-63261724D01*
X127452535Y-63285552D01*
X127428707Y-63261724D01*
X127476362Y-63261724D01*
X127476362Y-62999620D02*
X127476362Y-62904310D01*
X127452535Y-62856655D01*
X127428707Y-62832827D01*
X127357224Y-62785172D01*
X127261914Y-62761344D01*
X127071293Y-62761344D01*
X127023638Y-62785172D01*
X126999810Y-62808999D01*
X126975982Y-62856655D01*
X126975982Y-62951965D01*
X126999810Y-62999620D01*
X127023638Y-63023448D01*
X127071293Y-63047276D01*
X127190431Y-63047276D01*
X127238086Y-63023448D01*
X127261914Y-62999620D01*
X127285741Y-62951965D01*
X127285741Y-62856655D01*
X127261914Y-62808999D01*
X127238086Y-62785172D01*
X127190431Y-62761344D01*
X127678707Y-57071672D02*
X127702535Y-57095500D01*
X127726362Y-57166983D01*
X127726362Y-57214638D01*
X127702535Y-57286121D01*
X127654880Y-57333776D01*
X127607224Y-57357604D01*
X127511914Y-57381432D01*
X127440431Y-57381432D01*
X127345120Y-57357604D01*
X127297465Y-57333776D01*
X127249810Y-57286121D01*
X127225982Y-57214638D01*
X127225982Y-57166983D01*
X127249810Y-57095500D01*
X127273638Y-57071672D01*
X127225982Y-56904879D02*
X127225982Y-56595120D01*
X127416603Y-56761913D01*
X127416603Y-56690431D01*
X127440431Y-56642775D01*
X127464259Y-56618948D01*
X127511914Y-56595120D01*
X127631052Y-56595120D01*
X127678707Y-56618948D01*
X127702535Y-56642775D01*
X127726362Y-56690431D01*
X127726362Y-56833396D01*
X127702535Y-56881052D01*
X127678707Y-56904879D01*
X127225982Y-56285361D02*
X127225982Y-56237706D01*
X127249810Y-56190051D01*
X127273638Y-56166223D01*
X127321293Y-56142396D01*
X127416603Y-56118568D01*
X127535741Y-56118568D01*
X127631052Y-56142396D01*
X127678707Y-56166223D01*
X127702535Y-56190051D01*
X127726362Y-56237706D01*
X127726362Y-56285361D01*
X127702535Y-56333017D01*
X127678707Y-56356844D01*
X127631052Y-56380672D01*
X127535741Y-56404500D01*
X127416603Y-56404500D01*
X127321293Y-56380672D01*
X127273638Y-56356844D01*
X127249810Y-56333017D01*
X127225982Y-56285361D01*
X131976362Y-57309948D02*
X131976362Y-57595880D01*
X131976362Y-57452914D02*
X131475982Y-57452914D01*
X131547465Y-57500569D01*
X131595120Y-57548224D01*
X131618948Y-57595880D01*
X131475982Y-57000189D02*
X131475982Y-56952534D01*
X131499810Y-56904879D01*
X131523638Y-56881051D01*
X131571293Y-56857224D01*
X131666603Y-56833396D01*
X131785741Y-56833396D01*
X131881052Y-56857224D01*
X131928707Y-56881051D01*
X131952535Y-56904879D01*
X131976362Y-56952534D01*
X131976362Y-57000189D01*
X131952535Y-57047845D01*
X131928707Y-57071672D01*
X131881052Y-57095500D01*
X131785741Y-57119328D01*
X131666603Y-57119328D01*
X131571293Y-57095500D01*
X131523638Y-57071672D01*
X131499810Y-57047845D01*
X131475982Y-57000189D01*
X131475982Y-56523637D02*
X131475982Y-56475982D01*
X131499810Y-56428327D01*
X131523638Y-56404499D01*
X131571293Y-56380672D01*
X131666603Y-56356844D01*
X131785741Y-56356844D01*
X131881052Y-56380672D01*
X131928707Y-56404499D01*
X131952535Y-56428327D01*
X131976362Y-56475982D01*
X131976362Y-56523637D01*
X131952535Y-56571293D01*
X131928707Y-56595120D01*
X131881052Y-56618948D01*
X131785741Y-56642776D01*
X131666603Y-56642776D01*
X131571293Y-56618948D01*
X131523638Y-56595120D01*
X131499810Y-56571293D01*
X131475982Y-56523637D01*
X131642776Y-56142396D02*
X132143156Y-56142396D01*
X131666603Y-56142396D02*
X131642776Y-56094741D01*
X131642776Y-55999430D01*
X131666603Y-55951775D01*
X131690431Y-55927947D01*
X131738086Y-55904120D01*
X131881052Y-55904120D01*
X131928707Y-55927947D01*
X131952535Y-55951775D01*
X131976362Y-55999430D01*
X131976362Y-56094741D01*
X131952535Y-56142396D01*
X127678707Y-59071672D02*
X127702535Y-59095500D01*
X127726362Y-59166983D01*
X127726362Y-59214638D01*
X127702535Y-59286121D01*
X127654880Y-59333776D01*
X127607224Y-59357604D01*
X127511914Y-59381432D01*
X127440431Y-59381432D01*
X127345120Y-59357604D01*
X127297465Y-59333776D01*
X127249810Y-59286121D01*
X127225982Y-59214638D01*
X127225982Y-59166983D01*
X127249810Y-59095500D01*
X127273638Y-59071672D01*
X127273638Y-58881052D02*
X127249810Y-58857224D01*
X127225982Y-58809569D01*
X127225982Y-58690431D01*
X127249810Y-58642775D01*
X127273638Y-58618948D01*
X127321293Y-58595120D01*
X127368948Y-58595120D01*
X127440431Y-58618948D01*
X127726362Y-58904879D01*
X127726362Y-58595120D01*
X127225982Y-58428327D02*
X127225982Y-58094740D01*
X127726362Y-58309189D01*
X131976362Y-59309948D02*
X131976362Y-59595880D01*
X131976362Y-59452914D02*
X131475982Y-59452914D01*
X131547465Y-59500569D01*
X131595120Y-59548224D01*
X131618948Y-59595880D01*
X131475982Y-59000189D02*
X131475982Y-58952534D01*
X131499810Y-58904879D01*
X131523638Y-58881051D01*
X131571293Y-58857224D01*
X131666603Y-58833396D01*
X131785741Y-58833396D01*
X131881052Y-58857224D01*
X131928707Y-58881051D01*
X131952535Y-58904879D01*
X131976362Y-58952534D01*
X131976362Y-59000189D01*
X131952535Y-59047845D01*
X131928707Y-59071672D01*
X131881052Y-59095500D01*
X131785741Y-59119328D01*
X131666603Y-59119328D01*
X131571293Y-59095500D01*
X131523638Y-59071672D01*
X131499810Y-59047845D01*
X131475982Y-59000189D01*
X131475982Y-58523637D02*
X131475982Y-58475982D01*
X131499810Y-58428327D01*
X131523638Y-58404499D01*
X131571293Y-58380672D01*
X131666603Y-58356844D01*
X131785741Y-58356844D01*
X131881052Y-58380672D01*
X131928707Y-58404499D01*
X131952535Y-58428327D01*
X131976362Y-58475982D01*
X131976362Y-58523637D01*
X131952535Y-58571293D01*
X131928707Y-58595120D01*
X131881052Y-58618948D01*
X131785741Y-58642776D01*
X131666603Y-58642776D01*
X131571293Y-58618948D01*
X131523638Y-58595120D01*
X131499810Y-58571293D01*
X131475982Y-58523637D01*
X131642776Y-58142396D02*
X131976362Y-58142396D01*
X131690431Y-58142396D02*
X131666603Y-58118568D01*
X131642776Y-58070913D01*
X131642776Y-57999430D01*
X131666603Y-57951775D01*
X131714259Y-57927947D01*
X131976362Y-57927947D01*
X122428328Y-60428707D02*
X122404500Y-60452535D01*
X122333017Y-60476362D01*
X122285362Y-60476362D01*
X122213879Y-60452535D01*
X122166224Y-60404880D01*
X122142396Y-60357224D01*
X122118568Y-60261914D01*
X122118568Y-60190431D01*
X122142396Y-60095120D01*
X122166224Y-60047465D01*
X122213879Y-59999810D01*
X122285362Y-59975982D01*
X122333017Y-59975982D01*
X122404500Y-59999810D01*
X122428328Y-60023638D01*
X122595121Y-59975982D02*
X122904880Y-59975982D01*
X122738087Y-60166603D01*
X122809569Y-60166603D01*
X122857225Y-60190431D01*
X122881052Y-60214259D01*
X122904880Y-60261914D01*
X122904880Y-60381052D01*
X122881052Y-60428707D01*
X122857225Y-60452535D01*
X122809569Y-60476362D01*
X122666604Y-60476362D01*
X122618948Y-60452535D01*
X122595121Y-60428707D01*
X123333777Y-59975982D02*
X123238466Y-59975982D01*
X123190811Y-59999810D01*
X123166983Y-60023638D01*
X123119328Y-60095120D01*
X123095500Y-60190431D01*
X123095500Y-60381052D01*
X123119328Y-60428707D01*
X123143156Y-60452535D01*
X123190811Y-60476362D01*
X123286121Y-60476362D01*
X123333777Y-60452535D01*
X123357604Y-60428707D01*
X123381432Y-60381052D01*
X123381432Y-60261914D01*
X123357604Y-60214259D01*
X123333777Y-60190431D01*
X123286121Y-60166603D01*
X123190811Y-60166603D01*
X123143156Y-60190431D01*
X123119328Y-60214259D01*
X123095500Y-60261914D01*
X122428328Y-61476362D02*
X122142396Y-61476362D01*
X122285362Y-61476362D02*
X122285362Y-60975982D01*
X122237707Y-61047465D01*
X122190052Y-61095120D01*
X122142396Y-61118948D01*
X122738087Y-60975982D02*
X122785742Y-60975982D01*
X122833397Y-60999810D01*
X122857225Y-61023638D01*
X122881052Y-61071293D01*
X122904880Y-61166603D01*
X122904880Y-61285741D01*
X122881052Y-61381052D01*
X122857225Y-61428707D01*
X122833397Y-61452535D01*
X122785742Y-61476362D01*
X122738087Y-61476362D01*
X122690431Y-61452535D01*
X122666604Y-61428707D01*
X122642776Y-61381052D01*
X122618948Y-61285741D01*
X122618948Y-61166603D01*
X122642776Y-61071293D01*
X122666604Y-61023638D01*
X122690431Y-60999810D01*
X122738087Y-60975982D01*
X123333777Y-61142776D02*
X123333777Y-61476362D01*
X123119328Y-61142776D02*
X123119328Y-61404880D01*
X123143156Y-61452535D01*
X123190811Y-61476362D01*
X123262294Y-61476362D01*
X123309949Y-61452535D01*
X123333777Y-61428707D01*
X122428328Y-58678707D02*
X122404500Y-58702535D01*
X122333017Y-58726362D01*
X122285362Y-58726362D01*
X122213879Y-58702535D01*
X122166224Y-58654880D01*
X122142396Y-58607224D01*
X122118568Y-58511914D01*
X122118568Y-58440431D01*
X122142396Y-58345120D01*
X122166224Y-58297465D01*
X122213879Y-58249810D01*
X122285362Y-58225982D01*
X122333017Y-58225982D01*
X122404500Y-58249810D01*
X122428328Y-58273638D01*
X122595121Y-58225982D02*
X122904880Y-58225982D01*
X122738087Y-58416603D01*
X122809569Y-58416603D01*
X122857225Y-58440431D01*
X122881052Y-58464259D01*
X122904880Y-58511914D01*
X122904880Y-58631052D01*
X122881052Y-58678707D01*
X122857225Y-58702535D01*
X122809569Y-58726362D01*
X122666604Y-58726362D01*
X122618948Y-58702535D01*
X122595121Y-58678707D01*
X123357604Y-58225982D02*
X123119328Y-58225982D01*
X123095500Y-58464259D01*
X123119328Y-58440431D01*
X123166983Y-58416603D01*
X123286121Y-58416603D01*
X123333777Y-58440431D01*
X123357604Y-58464259D01*
X123381432Y-58511914D01*
X123381432Y-58631052D01*
X123357604Y-58678707D01*
X123333777Y-58702535D01*
X123286121Y-58726362D01*
X123166983Y-58726362D01*
X123119328Y-58702535D01*
X123095500Y-58678707D01*
X122190052Y-59476362D02*
X121904120Y-59476362D01*
X122047086Y-59476362D02*
X122047086Y-58975982D01*
X121999431Y-59047465D01*
X121951776Y-59095120D01*
X121904120Y-59118948D01*
X122499811Y-58975982D02*
X122547466Y-58975982D01*
X122595121Y-58999810D01*
X122618949Y-59023638D01*
X122642776Y-59071293D01*
X122666604Y-59166603D01*
X122666604Y-59285741D01*
X122642776Y-59381052D01*
X122618949Y-59428707D01*
X122595121Y-59452535D01*
X122547466Y-59476362D01*
X122499811Y-59476362D01*
X122452155Y-59452535D01*
X122428328Y-59428707D01*
X122404500Y-59381052D01*
X122380672Y-59285741D01*
X122380672Y-59166603D01*
X122404500Y-59071293D01*
X122428328Y-59023638D01*
X122452155Y-58999810D01*
X122499811Y-58975982D01*
X122976363Y-58975982D02*
X123024018Y-58975982D01*
X123071673Y-58999810D01*
X123095501Y-59023638D01*
X123119328Y-59071293D01*
X123143156Y-59166603D01*
X123143156Y-59285741D01*
X123119328Y-59381052D01*
X123095501Y-59428707D01*
X123071673Y-59452535D01*
X123024018Y-59476362D01*
X122976363Y-59476362D01*
X122928707Y-59452535D01*
X122904880Y-59428707D01*
X122881052Y-59381052D01*
X122857224Y-59285741D01*
X122857224Y-59166603D01*
X122881052Y-59071293D01*
X122904880Y-59023638D01*
X122928707Y-58999810D01*
X122976363Y-58975982D01*
X123357604Y-59142776D02*
X123357604Y-59476362D01*
X123357604Y-59190431D02*
X123381432Y-59166603D01*
X123429087Y-59142776D01*
X123500570Y-59142776D01*
X123548225Y-59166603D01*
X123572053Y-59214259D01*
X123572053Y-59476362D01*
X122178328Y-49178707D02*
X122154500Y-49202535D01*
X122083017Y-49226362D01*
X122035362Y-49226362D01*
X121963879Y-49202535D01*
X121916224Y-49154880D01*
X121892396Y-49107224D01*
X121868568Y-49011914D01*
X121868568Y-48940431D01*
X121892396Y-48845120D01*
X121916224Y-48797465D01*
X121963879Y-48749810D01*
X122035362Y-48725982D01*
X122083017Y-48725982D01*
X122154500Y-48749810D01*
X122178328Y-48773638D01*
X122345121Y-48725982D02*
X122654880Y-48725982D01*
X122488087Y-48916603D01*
X122559569Y-48916603D01*
X122607225Y-48940431D01*
X122631052Y-48964259D01*
X122654880Y-49011914D01*
X122654880Y-49131052D01*
X122631052Y-49178707D01*
X122607225Y-49202535D01*
X122559569Y-49226362D01*
X122416604Y-49226362D01*
X122368948Y-49202535D01*
X122345121Y-49178707D01*
X122821673Y-48725982D02*
X123131432Y-48725982D01*
X122964639Y-48916603D01*
X123036121Y-48916603D01*
X123083777Y-48940431D01*
X123107604Y-48964259D01*
X123131432Y-49011914D01*
X123131432Y-49131052D01*
X123107604Y-49178707D01*
X123083777Y-49202535D01*
X123036121Y-49226362D01*
X122893156Y-49226362D01*
X122845500Y-49202535D01*
X122821673Y-49178707D01*
X124240052Y-50257362D02*
X123954120Y-50257362D01*
X124097086Y-50257362D02*
X124097086Y-49756982D01*
X124049431Y-49828465D01*
X124001776Y-49876120D01*
X123954120Y-49899948D01*
X124549811Y-49756982D02*
X124597466Y-49756982D01*
X124645121Y-49780810D01*
X124668949Y-49804638D01*
X124692776Y-49852293D01*
X124716604Y-49947603D01*
X124716604Y-50066741D01*
X124692776Y-50162052D01*
X124668949Y-50209707D01*
X124645121Y-50233535D01*
X124597466Y-50257362D01*
X124549811Y-50257362D01*
X124502155Y-50233535D01*
X124478328Y-50209707D01*
X124454500Y-50162052D01*
X124430672Y-50066741D01*
X124430672Y-49947603D01*
X124454500Y-49852293D01*
X124478328Y-49804638D01*
X124502155Y-49780810D01*
X124549811Y-49756982D01*
X125026363Y-49756982D02*
X125074018Y-49756982D01*
X125121673Y-49780810D01*
X125145501Y-49804638D01*
X125169328Y-49852293D01*
X125193156Y-49947603D01*
X125193156Y-50066741D01*
X125169328Y-50162052D01*
X125145501Y-50209707D01*
X125121673Y-50233535D01*
X125074018Y-50257362D01*
X125026363Y-50257362D01*
X124978707Y-50233535D01*
X124954880Y-50209707D01*
X124931052Y-50162052D01*
X124907224Y-50066741D01*
X124907224Y-49947603D01*
X124931052Y-49852293D01*
X124954880Y-49804638D01*
X124978707Y-49780810D01*
X125026363Y-49756982D01*
X125407604Y-49923776D02*
X125407604Y-50257362D01*
X125407604Y-49971431D02*
X125431432Y-49947603D01*
X125479087Y-49923776D01*
X125550570Y-49923776D01*
X125598225Y-49947603D01*
X125622053Y-49995259D01*
X125622053Y-50257362D01*
X137178328Y-68428707D02*
X137154500Y-68452535D01*
X137083017Y-68476362D01*
X137035362Y-68476362D01*
X136963879Y-68452535D01*
X136916224Y-68404880D01*
X136892396Y-68357224D01*
X136868568Y-68261914D01*
X136868568Y-68190431D01*
X136892396Y-68095120D01*
X136916224Y-68047465D01*
X136963879Y-67999810D01*
X137035362Y-67975982D01*
X137083017Y-67975982D01*
X137154500Y-67999810D01*
X137178328Y-68023638D01*
X137345121Y-67975982D02*
X137654880Y-67975982D01*
X137488087Y-68166603D01*
X137559569Y-68166603D01*
X137607225Y-68190431D01*
X137631052Y-68214259D01*
X137654880Y-68261914D01*
X137654880Y-68381052D01*
X137631052Y-68428707D01*
X137607225Y-68452535D01*
X137559569Y-68476362D01*
X137416604Y-68476362D01*
X137368948Y-68452535D01*
X137345121Y-68428707D01*
X137893156Y-68476362D02*
X137988466Y-68476362D01*
X138036121Y-68452535D01*
X138059949Y-68428707D01*
X138107604Y-68357224D01*
X138131432Y-68261914D01*
X138131432Y-68071293D01*
X138107604Y-68023638D01*
X138083777Y-67999810D01*
X138036121Y-67975982D01*
X137940811Y-67975982D01*
X137893156Y-67999810D01*
X137869328Y-68023638D01*
X137845500Y-68071293D01*
X137845500Y-68190431D01*
X137869328Y-68238086D01*
X137893156Y-68261914D01*
X137940811Y-68285741D01*
X138036121Y-68285741D01*
X138083777Y-68261914D01*
X138107604Y-68238086D01*
X138131432Y-68190431D01*
X137380672Y-72273638D02*
X137404500Y-72249810D01*
X137452155Y-72225982D01*
X137571293Y-72225982D01*
X137618949Y-72249810D01*
X137642776Y-72273638D01*
X137666604Y-72321293D01*
X137666604Y-72368948D01*
X137642776Y-72440431D01*
X137356845Y-72726362D01*
X137666604Y-72726362D01*
X137881052Y-72392776D02*
X137881052Y-72893156D01*
X137881052Y-72416603D02*
X137928707Y-72392776D01*
X138024018Y-72392776D01*
X138071673Y-72416603D01*
X138095501Y-72440431D01*
X138119328Y-72488086D01*
X138119328Y-72631052D01*
X138095501Y-72678707D01*
X138071673Y-72702535D01*
X138024018Y-72726362D01*
X137928707Y-72726362D01*
X137881052Y-72702535D01*
X132928328Y-50726362D02*
X132761534Y-50488086D01*
X132642396Y-50726362D02*
X132642396Y-50225982D01*
X132833017Y-50225982D01*
X132880672Y-50249810D01*
X132904500Y-50273638D01*
X132928328Y-50321293D01*
X132928328Y-50392776D01*
X132904500Y-50440431D01*
X132880672Y-50464259D01*
X132833017Y-50488086D01*
X132642396Y-50488086D01*
X133404880Y-50726362D02*
X133118948Y-50726362D01*
X133261914Y-50726362D02*
X133261914Y-50225982D01*
X133214259Y-50297465D01*
X133166604Y-50345120D01*
X133118948Y-50368948D01*
X133595500Y-50273638D02*
X133619328Y-50249810D01*
X133666983Y-50225982D01*
X133786121Y-50225982D01*
X133833777Y-50249810D01*
X133857604Y-50273638D01*
X133881432Y-50321293D01*
X133881432Y-50368948D01*
X133857604Y-50440431D01*
X133571673Y-50726362D01*
X133881432Y-50726362D01*
X134856655Y-50225982D02*
X135166414Y-50225982D01*
X134999621Y-50416603D01*
X135071103Y-50416603D01*
X135118759Y-50440431D01*
X135142586Y-50464259D01*
X135166414Y-50511914D01*
X135166414Y-50631052D01*
X135142586Y-50678707D01*
X135118759Y-50702535D01*
X135071103Y-50726362D01*
X134928138Y-50726362D01*
X134880482Y-50702535D01*
X134856655Y-50678707D01*
X135476173Y-50225982D02*
X135523828Y-50225982D01*
X135571483Y-50249810D01*
X135595311Y-50273638D01*
X135619138Y-50321293D01*
X135642966Y-50416603D01*
X135642966Y-50535741D01*
X135619138Y-50631052D01*
X135595311Y-50678707D01*
X135571483Y-50702535D01*
X135523828Y-50726362D01*
X135476173Y-50726362D01*
X135428517Y-50702535D01*
X135404690Y-50678707D01*
X135380862Y-50631052D01*
X135357034Y-50535741D01*
X135357034Y-50416603D01*
X135380862Y-50321293D01*
X135404690Y-50273638D01*
X135428517Y-50249810D01*
X135476173Y-50225982D01*
X136119518Y-50726362D02*
X135833586Y-50726362D01*
X135976552Y-50726362D02*
X135976552Y-50225982D01*
X135928897Y-50297465D01*
X135881242Y-50345120D01*
X135833586Y-50368948D01*
X139178328Y-68476362D02*
X139011534Y-68238086D01*
X138892396Y-68476362D02*
X138892396Y-67975982D01*
X139083017Y-67975982D01*
X139130672Y-67999810D01*
X139154500Y-68023638D01*
X139178328Y-68071293D01*
X139178328Y-68142776D01*
X139154500Y-68190431D01*
X139130672Y-68214259D01*
X139083017Y-68238086D01*
X138892396Y-68238086D01*
X139654880Y-68476362D02*
X139368948Y-68476362D01*
X139511914Y-68476362D02*
X139511914Y-67975982D01*
X139464259Y-68047465D01*
X139416604Y-68095120D01*
X139368948Y-68118948D01*
X139821673Y-67975982D02*
X140155260Y-67975982D01*
X139940811Y-68476362D01*
X139297276Y-72225982D02*
X139607035Y-72225982D01*
X139440242Y-72416603D01*
X139511724Y-72416603D01*
X139559380Y-72440431D01*
X139583207Y-72464259D01*
X139607035Y-72511914D01*
X139607035Y-72631052D01*
X139583207Y-72678707D01*
X139559380Y-72702535D01*
X139511724Y-72726362D01*
X139368759Y-72726362D01*
X139321103Y-72702535D01*
X139297276Y-72678707D01*
X139821483Y-72726362D02*
X139821483Y-72225982D01*
X139988276Y-72583397D01*
X140155070Y-72225982D01*
X140155070Y-72726362D01*
X137178328Y-63678707D02*
X137154500Y-63702535D01*
X137083017Y-63726362D01*
X137035362Y-63726362D01*
X136963879Y-63702535D01*
X136916224Y-63654880D01*
X136892396Y-63607224D01*
X136868568Y-63511914D01*
X136868568Y-63440431D01*
X136892396Y-63345120D01*
X136916224Y-63297465D01*
X136963879Y-63249810D01*
X137035362Y-63225982D01*
X137083017Y-63225982D01*
X137154500Y-63249810D01*
X137178328Y-63273638D01*
X137607225Y-63392776D02*
X137607225Y-63726362D01*
X137488087Y-63202155D02*
X137368948Y-63559569D01*
X137678708Y-63559569D01*
X138131432Y-63726362D02*
X137845500Y-63726362D01*
X137988466Y-63726362D02*
X137988466Y-63225982D01*
X137940811Y-63297465D01*
X137893156Y-63345120D01*
X137845500Y-63368948D01*
X136892396Y-64273638D02*
X136916224Y-64249810D01*
X136963879Y-64225982D01*
X137083017Y-64225982D01*
X137130673Y-64249810D01*
X137154500Y-64273638D01*
X137178328Y-64321293D01*
X137178328Y-64368948D01*
X137154500Y-64440431D01*
X136868569Y-64726362D01*
X137178328Y-64726362D01*
X137488087Y-64225982D02*
X137535742Y-64225982D01*
X137583397Y-64249810D01*
X137607225Y-64273638D01*
X137631052Y-64321293D01*
X137654880Y-64416603D01*
X137654880Y-64535741D01*
X137631052Y-64631052D01*
X137607225Y-64678707D01*
X137583397Y-64702535D01*
X137535742Y-64726362D01*
X137488087Y-64726362D01*
X137440431Y-64702535D01*
X137416604Y-64678707D01*
X137392776Y-64631052D01*
X137368948Y-64535741D01*
X137368948Y-64416603D01*
X137392776Y-64321293D01*
X137416604Y-64273638D01*
X137440431Y-64249810D01*
X137488087Y-64225982D01*
X137869328Y-64392776D02*
X137869328Y-64893156D01*
X137869328Y-64416603D02*
X137916983Y-64392776D01*
X138012294Y-64392776D01*
X138059949Y-64416603D01*
X138083777Y-64440431D01*
X138107604Y-64488086D01*
X138107604Y-64631052D01*
X138083777Y-64678707D01*
X138059949Y-64702535D01*
X138012294Y-64726362D01*
X137916983Y-64726362D01*
X137869328Y-64702535D01*
X139678328Y-63726362D02*
X139511534Y-63488086D01*
X139392396Y-63726362D02*
X139392396Y-63225982D01*
X139583017Y-63225982D01*
X139630672Y-63249810D01*
X139654500Y-63273638D01*
X139678328Y-63321293D01*
X139678328Y-63392776D01*
X139654500Y-63440431D01*
X139630672Y-63464259D01*
X139583017Y-63488086D01*
X139392396Y-63488086D01*
X139868948Y-63273638D02*
X139892776Y-63249810D01*
X139940431Y-63225982D01*
X140059569Y-63225982D01*
X140107225Y-63249810D01*
X140131052Y-63273638D01*
X140154880Y-63321293D01*
X140154880Y-63368948D01*
X140131052Y-63440431D01*
X139845121Y-63726362D01*
X140154880Y-63726362D01*
X140464639Y-63225982D02*
X140512294Y-63225982D01*
X140559949Y-63249810D01*
X140583777Y-63273638D01*
X140607604Y-63321293D01*
X140631432Y-63416603D01*
X140631432Y-63535741D01*
X140607604Y-63631052D01*
X140583777Y-63678707D01*
X140559949Y-63702535D01*
X140512294Y-63726362D01*
X140464639Y-63726362D01*
X140416983Y-63702535D01*
X140393156Y-63678707D01*
X140369328Y-63631052D01*
X140345500Y-63535741D01*
X140345500Y-63416603D01*
X140369328Y-63321293D01*
X140393156Y-63273638D01*
X140416983Y-63249810D01*
X140464639Y-63225982D01*
X139404120Y-64225982D02*
X139713879Y-64225982D01*
X139547086Y-64416603D01*
X139618568Y-64416603D01*
X139666224Y-64440431D01*
X139690051Y-64464259D01*
X139713879Y-64511914D01*
X139713879Y-64631052D01*
X139690051Y-64678707D01*
X139666224Y-64702535D01*
X139618568Y-64726362D01*
X139475603Y-64726362D01*
X139427947Y-64702535D01*
X139404120Y-64678707D01*
X140023638Y-64225982D02*
X140071293Y-64225982D01*
X140118948Y-64249810D01*
X140142776Y-64273638D01*
X140166603Y-64321293D01*
X140190431Y-64416603D01*
X140190431Y-64535741D01*
X140166603Y-64631052D01*
X140142776Y-64678707D01*
X140118948Y-64702535D01*
X140071293Y-64726362D01*
X140023638Y-64726362D01*
X139975982Y-64702535D01*
X139952155Y-64678707D01*
X139928327Y-64631052D01*
X139904499Y-64535741D01*
X139904499Y-64416603D01*
X139928327Y-64321293D01*
X139952155Y-64273638D01*
X139975982Y-64249810D01*
X140023638Y-64225982D01*
X140500190Y-64225982D02*
X140547845Y-64225982D01*
X140595500Y-64249810D01*
X140619328Y-64273638D01*
X140643155Y-64321293D01*
X140666983Y-64416603D01*
X140666983Y-64535741D01*
X140643155Y-64631052D01*
X140619328Y-64678707D01*
X140595500Y-64702535D01*
X140547845Y-64726362D01*
X140500190Y-64726362D01*
X140452534Y-64702535D01*
X140428707Y-64678707D01*
X140404879Y-64631052D01*
X140381051Y-64535741D01*
X140381051Y-64416603D01*
X140404879Y-64321293D01*
X140428707Y-64273638D01*
X140452534Y-64249810D01*
X140500190Y-64225982D01*
X140881431Y-64726362D02*
X140881431Y-64225982D01*
X140929086Y-64535741D02*
X141072052Y-64726362D01*
X141072052Y-64392776D02*
X140881431Y-64583397D01*
X150428328Y-73678707D02*
X150404500Y-73702535D01*
X150333017Y-73726362D01*
X150285362Y-73726362D01*
X150213879Y-73702535D01*
X150166224Y-73654880D01*
X150142396Y-73607224D01*
X150118568Y-73511914D01*
X150118568Y-73440431D01*
X150142396Y-73345120D01*
X150166224Y-73297465D01*
X150213879Y-73249810D01*
X150285362Y-73225982D01*
X150333017Y-73225982D01*
X150404500Y-73249810D01*
X150428328Y-73273638D01*
X150595121Y-73225982D02*
X150904880Y-73225982D01*
X150738087Y-73416603D01*
X150809569Y-73416603D01*
X150857225Y-73440431D01*
X150881052Y-73464259D01*
X150904880Y-73511914D01*
X150904880Y-73631052D01*
X150881052Y-73678707D01*
X150857225Y-73702535D01*
X150809569Y-73726362D01*
X150666604Y-73726362D01*
X150618948Y-73702535D01*
X150595121Y-73678707D01*
X151190811Y-73440431D02*
X151143156Y-73416603D01*
X151119328Y-73392776D01*
X151095500Y-73345120D01*
X151095500Y-73321293D01*
X151119328Y-73273638D01*
X151143156Y-73249810D01*
X151190811Y-73225982D01*
X151286121Y-73225982D01*
X151333777Y-73249810D01*
X151357604Y-73273638D01*
X151381432Y-73321293D01*
X151381432Y-73345120D01*
X151357604Y-73392776D01*
X151333777Y-73416603D01*
X151286121Y-73440431D01*
X151190811Y-73440431D01*
X151143156Y-73464259D01*
X151119328Y-73488086D01*
X151095500Y-73535741D01*
X151095500Y-73631052D01*
X151119328Y-73678707D01*
X151143156Y-73702535D01*
X151190811Y-73726362D01*
X151286121Y-73726362D01*
X151333777Y-73702535D01*
X151357604Y-73678707D01*
X151381432Y-73631052D01*
X151381432Y-73535741D01*
X151357604Y-73488086D01*
X151333777Y-73464259D01*
X151286121Y-73440431D01*
X151904120Y-69773638D02*
X151927948Y-69749810D01*
X151975603Y-69725982D01*
X152094741Y-69725982D01*
X152142397Y-69749810D01*
X152166224Y-69773638D01*
X152190052Y-69821293D01*
X152190052Y-69868948D01*
X152166224Y-69940431D01*
X151880293Y-70226362D01*
X152190052Y-70226362D01*
X152499811Y-69725982D02*
X152547466Y-69725982D01*
X152595121Y-69749810D01*
X152618949Y-69773638D01*
X152642776Y-69821293D01*
X152666604Y-69916603D01*
X152666604Y-70035741D01*
X152642776Y-70131052D01*
X152618949Y-70178707D01*
X152595121Y-70202535D01*
X152547466Y-70226362D01*
X152499811Y-70226362D01*
X152452155Y-70202535D01*
X152428328Y-70178707D01*
X152404500Y-70131052D01*
X152380672Y-70035741D01*
X152380672Y-69916603D01*
X152404500Y-69821293D01*
X152428328Y-69773638D01*
X152452155Y-69749810D01*
X152499811Y-69725982D01*
X152976363Y-69725982D02*
X153024018Y-69725982D01*
X153071673Y-69749810D01*
X153095501Y-69773638D01*
X153119328Y-69821293D01*
X153143156Y-69916603D01*
X153143156Y-70035741D01*
X153119328Y-70131052D01*
X153095501Y-70178707D01*
X153071673Y-70202535D01*
X153024018Y-70226362D01*
X152976363Y-70226362D01*
X152928707Y-70202535D01*
X152904880Y-70178707D01*
X152881052Y-70131052D01*
X152857224Y-70035741D01*
X152857224Y-69916603D01*
X152881052Y-69821293D01*
X152904880Y-69773638D01*
X152928707Y-69749810D01*
X152976363Y-69725982D01*
X153357604Y-69892776D02*
X153357604Y-70393156D01*
X153357604Y-69916603D02*
X153405259Y-69892776D01*
X153500570Y-69892776D01*
X153548225Y-69916603D01*
X153572053Y-69940431D01*
X153595880Y-69988086D01*
X153595880Y-70131052D01*
X153572053Y-70178707D01*
X153548225Y-70202535D01*
X153500570Y-70226362D01*
X153405259Y-70226362D01*
X153357604Y-70202535D01*
X147976362Y-72571672D02*
X147738086Y-72738466D01*
X147976362Y-72857604D02*
X147475982Y-72857604D01*
X147475982Y-72666983D01*
X147499810Y-72619328D01*
X147523638Y-72595500D01*
X147571293Y-72571672D01*
X147642776Y-72571672D01*
X147690431Y-72595500D01*
X147714259Y-72619328D01*
X147738086Y-72666983D01*
X147738086Y-72857604D01*
X147976362Y-72095120D02*
X147976362Y-72381052D01*
X147976362Y-72238086D02*
X147475982Y-72238086D01*
X147547465Y-72285741D01*
X147595120Y-72333396D01*
X147618948Y-72381052D01*
X147475982Y-71666223D02*
X147475982Y-71761534D01*
X147499810Y-71809189D01*
X147523638Y-71833017D01*
X147595120Y-71880672D01*
X147690431Y-71904500D01*
X147881052Y-71904500D01*
X147928707Y-71880672D01*
X147952535Y-71856844D01*
X147976362Y-71809189D01*
X147976362Y-71713879D01*
X147952535Y-71666223D01*
X147928707Y-71642396D01*
X147881052Y-71618568D01*
X147761914Y-71618568D01*
X147714259Y-71642396D01*
X147690431Y-71666223D01*
X147666603Y-71713879D01*
X147666603Y-71809189D01*
X147690431Y-71856844D01*
X147714259Y-71880672D01*
X147761914Y-71904500D01*
X147475982Y-71107604D02*
X147475982Y-70797845D01*
X147666603Y-70964638D01*
X147666603Y-70893156D01*
X147690431Y-70845500D01*
X147714259Y-70821673D01*
X147761914Y-70797845D01*
X147881052Y-70797845D01*
X147928707Y-70821673D01*
X147952535Y-70845500D01*
X147976362Y-70893156D01*
X147976362Y-71036121D01*
X147952535Y-71083777D01*
X147928707Y-71107604D01*
X147475982Y-70488086D02*
X147475982Y-70440431D01*
X147499810Y-70392776D01*
X147523638Y-70368948D01*
X147571293Y-70345121D01*
X147666603Y-70321293D01*
X147785741Y-70321293D01*
X147881052Y-70345121D01*
X147928707Y-70368948D01*
X147952535Y-70392776D01*
X147976362Y-70440431D01*
X147976362Y-70488086D01*
X147952535Y-70535742D01*
X147928707Y-70559569D01*
X147881052Y-70583397D01*
X147785741Y-70607225D01*
X147666603Y-70607225D01*
X147571293Y-70583397D01*
X147523638Y-70559569D01*
X147499810Y-70535742D01*
X147475982Y-70488086D01*
X147976362Y-70106845D02*
X147475982Y-70106845D01*
X147785741Y-70059190D02*
X147976362Y-69916224D01*
X147642776Y-69916224D02*
X147833397Y-70106845D01*
X127928328Y-74428707D02*
X127904500Y-74452535D01*
X127833017Y-74476362D01*
X127785362Y-74476362D01*
X127713879Y-74452535D01*
X127666224Y-74404880D01*
X127642396Y-74357224D01*
X127618568Y-74261914D01*
X127618568Y-74190431D01*
X127642396Y-74095120D01*
X127666224Y-74047465D01*
X127713879Y-73999810D01*
X127785362Y-73975982D01*
X127833017Y-73975982D01*
X127904500Y-73999810D01*
X127928328Y-74023638D01*
X128404880Y-74476362D02*
X128118948Y-74476362D01*
X128261914Y-74476362D02*
X128261914Y-73975982D01*
X128214259Y-74047465D01*
X128166604Y-74095120D01*
X128118948Y-74118948D01*
X128833777Y-73975982D02*
X128738466Y-73975982D01*
X128690811Y-73999810D01*
X128666983Y-74023638D01*
X128619328Y-74095120D01*
X128595500Y-74190431D01*
X128595500Y-74381052D01*
X128619328Y-74428707D01*
X128643156Y-74452535D01*
X128690811Y-74476362D01*
X128786121Y-74476362D01*
X128833777Y-74452535D01*
X128857604Y-74428707D01*
X128881432Y-74381052D01*
X128881432Y-74261914D01*
X128857604Y-74214259D01*
X128833777Y-74190431D01*
X128786121Y-74166603D01*
X128690811Y-74166603D01*
X128643156Y-74190431D01*
X128619328Y-74214259D01*
X128595500Y-74261914D01*
X127440052Y-75476362D02*
X127154120Y-75476362D01*
X127297086Y-75476362D02*
X127297086Y-74975982D01*
X127249431Y-75047465D01*
X127201776Y-75095120D01*
X127154120Y-75118948D01*
X127749811Y-74975982D02*
X127797466Y-74975982D01*
X127845121Y-74999810D01*
X127868949Y-75023638D01*
X127892776Y-75071293D01*
X127916604Y-75166603D01*
X127916604Y-75285741D01*
X127892776Y-75381052D01*
X127868949Y-75428707D01*
X127845121Y-75452535D01*
X127797466Y-75476362D01*
X127749811Y-75476362D01*
X127702155Y-75452535D01*
X127678328Y-75428707D01*
X127654500Y-75381052D01*
X127630672Y-75285741D01*
X127630672Y-75166603D01*
X127654500Y-75071293D01*
X127678328Y-75023638D01*
X127702155Y-74999810D01*
X127749811Y-74975982D01*
X128226363Y-74975982D02*
X128274018Y-74975982D01*
X128321673Y-74999810D01*
X128345501Y-75023638D01*
X128369328Y-75071293D01*
X128393156Y-75166603D01*
X128393156Y-75285741D01*
X128369328Y-75381052D01*
X128345501Y-75428707D01*
X128321673Y-75452535D01*
X128274018Y-75476362D01*
X128226363Y-75476362D01*
X128178707Y-75452535D01*
X128154880Y-75428707D01*
X128131052Y-75381052D01*
X128107224Y-75285741D01*
X128107224Y-75166603D01*
X128131052Y-75071293D01*
X128154880Y-75023638D01*
X128178707Y-74999810D01*
X128226363Y-74975982D01*
X128607604Y-75142776D02*
X128607604Y-75476362D01*
X128607604Y-75190431D02*
X128631432Y-75166603D01*
X128679087Y-75142776D01*
X128750570Y-75142776D01*
X128798225Y-75166603D01*
X128822053Y-75214259D01*
X128822053Y-75476362D01*
X127428328Y-77178707D02*
X127404500Y-77202535D01*
X127333017Y-77226362D01*
X127285362Y-77226362D01*
X127213879Y-77202535D01*
X127166224Y-77154880D01*
X127142396Y-77107224D01*
X127118568Y-77011914D01*
X127118568Y-76940431D01*
X127142396Y-76845120D01*
X127166224Y-76797465D01*
X127213879Y-76749810D01*
X127285362Y-76725982D01*
X127333017Y-76725982D01*
X127404500Y-76749810D01*
X127428328Y-76773638D01*
X127904880Y-77226362D02*
X127618948Y-77226362D01*
X127761914Y-77226362D02*
X127761914Y-76725982D01*
X127714259Y-76797465D01*
X127666604Y-76845120D01*
X127618948Y-76868948D01*
X128357604Y-76725982D02*
X128119328Y-76725982D01*
X128095500Y-76964259D01*
X128119328Y-76940431D01*
X128166983Y-76916603D01*
X128286121Y-76916603D01*
X128333777Y-76940431D01*
X128357604Y-76964259D01*
X128381432Y-77011914D01*
X128381432Y-77131052D01*
X128357604Y-77178707D01*
X128333777Y-77202535D01*
X128286121Y-77226362D01*
X128166983Y-77226362D01*
X128119328Y-77202535D01*
X128095500Y-77178707D01*
X126511535Y-81142776D02*
X126511535Y-81476362D01*
X126392397Y-80952155D02*
X126273258Y-81309569D01*
X126583018Y-81309569D01*
X126773638Y-81428707D02*
X126797466Y-81452535D01*
X126773638Y-81476362D01*
X126749810Y-81452535D01*
X126773638Y-81428707D01*
X126773638Y-81476362D01*
X126964259Y-80975982D02*
X127297846Y-80975982D01*
X127083397Y-81476362D01*
X127488466Y-81142776D02*
X127488466Y-81476362D01*
X127488466Y-81190431D02*
X127512294Y-81166603D01*
X127559949Y-81142776D01*
X127631432Y-81142776D01*
X127679087Y-81166603D01*
X127702915Y-81214259D01*
X127702915Y-81476362D01*
X112708328Y-73965707D02*
X112684500Y-73989535D01*
X112613017Y-74013362D01*
X112565362Y-74013362D01*
X112493879Y-73989535D01*
X112446224Y-73941880D01*
X112422396Y-73894224D01*
X112398568Y-73798914D01*
X112398568Y-73727431D01*
X112422396Y-73632120D01*
X112446224Y-73584465D01*
X112493879Y-73536810D01*
X112565362Y-73512982D01*
X112613017Y-73512982D01*
X112684500Y-73536810D01*
X112708328Y-73560638D01*
X113161052Y-73512982D02*
X112922776Y-73512982D01*
X112898948Y-73751259D01*
X112922776Y-73727431D01*
X112970431Y-73703603D01*
X113089569Y-73703603D01*
X113137225Y-73727431D01*
X113161052Y-73751259D01*
X113184880Y-73798914D01*
X113184880Y-73918052D01*
X113161052Y-73965707D01*
X113137225Y-73989535D01*
X113089569Y-74013362D01*
X112970431Y-74013362D01*
X112922776Y-73989535D01*
X112898948Y-73965707D01*
X113351673Y-73512982D02*
X113661432Y-73512982D01*
X113494639Y-73703603D01*
X113566121Y-73703603D01*
X113613777Y-73727431D01*
X113637604Y-73751259D01*
X113661432Y-73798914D01*
X113661432Y-73918052D01*
X113637604Y-73965707D01*
X113613777Y-73989535D01*
X113566121Y-74013362D01*
X113423156Y-74013362D01*
X113375500Y-73989535D01*
X113351673Y-73965707D01*
X113022804Y-78153562D02*
X112736872Y-78153562D01*
X112879838Y-78153562D02*
X112879838Y-77653182D01*
X112832183Y-77724665D01*
X112784528Y-77772320D01*
X112736872Y-77796148D01*
X113451701Y-77819976D02*
X113451701Y-78153562D01*
X113237252Y-77819976D02*
X113237252Y-78082080D01*
X113261080Y-78129735D01*
X113308735Y-78153562D01*
X113380218Y-78153562D01*
X113427873Y-78129735D01*
X113451701Y-78105907D01*
X114791128Y-73889507D02*
X114767300Y-73913335D01*
X114695817Y-73937162D01*
X114648162Y-73937162D01*
X114576679Y-73913335D01*
X114529024Y-73865680D01*
X114505196Y-73818024D01*
X114481368Y-73722714D01*
X114481368Y-73651231D01*
X114505196Y-73555920D01*
X114529024Y-73508265D01*
X114576679Y-73460610D01*
X114648162Y-73436782D01*
X114695817Y-73436782D01*
X114767300Y-73460610D01*
X114791128Y-73484438D01*
X115243852Y-73436782D02*
X115005576Y-73436782D01*
X114981748Y-73675059D01*
X115005576Y-73651231D01*
X115053231Y-73627403D01*
X115172369Y-73627403D01*
X115220025Y-73651231D01*
X115243852Y-73675059D01*
X115267680Y-73722714D01*
X115267680Y-73841852D01*
X115243852Y-73889507D01*
X115220025Y-73913335D01*
X115172369Y-73937162D01*
X115053231Y-73937162D01*
X115005576Y-73913335D01*
X114981748Y-73889507D01*
X115458300Y-73484438D02*
X115482128Y-73460610D01*
X115529783Y-73436782D01*
X115648921Y-73436782D01*
X115696577Y-73460610D01*
X115720404Y-73484438D01*
X115744232Y-73532093D01*
X115744232Y-73579748D01*
X115720404Y-73651231D01*
X115434473Y-73937162D01*
X115744232Y-73937162D01*
X114690052Y-78226362D02*
X114404120Y-78226362D01*
X114547086Y-78226362D02*
X114547086Y-77725982D01*
X114499431Y-77797465D01*
X114451776Y-77845120D01*
X114404120Y-77868948D01*
X114999811Y-77725982D02*
X115047466Y-77725982D01*
X115095121Y-77749810D01*
X115118949Y-77773638D01*
X115142776Y-77821293D01*
X115166604Y-77916603D01*
X115166604Y-78035741D01*
X115142776Y-78131052D01*
X115118949Y-78178707D01*
X115095121Y-78202535D01*
X115047466Y-78226362D01*
X114999811Y-78226362D01*
X114952155Y-78202535D01*
X114928328Y-78178707D01*
X114904500Y-78131052D01*
X114880672Y-78035741D01*
X114880672Y-77916603D01*
X114904500Y-77821293D01*
X114928328Y-77773638D01*
X114952155Y-77749810D01*
X114999811Y-77725982D01*
X115476363Y-77725982D02*
X115524018Y-77725982D01*
X115571673Y-77749810D01*
X115595501Y-77773638D01*
X115619328Y-77821293D01*
X115643156Y-77916603D01*
X115643156Y-78035741D01*
X115619328Y-78131052D01*
X115595501Y-78178707D01*
X115571673Y-78202535D01*
X115524018Y-78226362D01*
X115476363Y-78226362D01*
X115428707Y-78202535D01*
X115404880Y-78178707D01*
X115381052Y-78131052D01*
X115357224Y-78035741D01*
X115357224Y-77916603D01*
X115381052Y-77821293D01*
X115404880Y-77773638D01*
X115428707Y-77749810D01*
X115476363Y-77725982D01*
X115857604Y-77892776D02*
X115857604Y-78226362D01*
X115857604Y-77940431D02*
X115881432Y-77916603D01*
X115929087Y-77892776D01*
X116000570Y-77892776D01*
X116048225Y-77916603D01*
X116072053Y-77964259D01*
X116072053Y-78226362D01*
X98922417Y-78170859D02*
X98755624Y-78170859D01*
X98755624Y-78432962D02*
X98755624Y-77932582D01*
X98993900Y-77932582D01*
X99351314Y-78170859D02*
X99422797Y-78194686D01*
X99446625Y-78218514D01*
X99470453Y-78266169D01*
X99470453Y-78337652D01*
X99446625Y-78385307D01*
X99422797Y-78409135D01*
X99375142Y-78432962D01*
X99184521Y-78432962D01*
X99184521Y-77932582D01*
X99351314Y-77932582D01*
X99398970Y-77956410D01*
X99422797Y-77980238D01*
X99446625Y-78027893D01*
X99446625Y-78075548D01*
X99422797Y-78123203D01*
X99398970Y-78147031D01*
X99351314Y-78170859D01*
X99184521Y-78170859D01*
X99947005Y-78432962D02*
X99661073Y-78432962D01*
X99804039Y-78432962D02*
X99804039Y-77932582D01*
X99756384Y-78004065D01*
X99708729Y-78051720D01*
X99661073Y-78075548D01*
X98244236Y-75605459D02*
X98077443Y-75605459D01*
X98077443Y-75867562D02*
X98077443Y-75367182D01*
X98315719Y-75367182D01*
X98506340Y-75867562D02*
X98506340Y-75367182D01*
X98982892Y-75867562D02*
X98744616Y-75867562D01*
X98744616Y-75367182D01*
X99078203Y-75367182D02*
X99364135Y-75367182D01*
X99221169Y-75867562D02*
X99221169Y-75367182D01*
X99530928Y-75605459D02*
X99697721Y-75605459D01*
X99769204Y-75867562D02*
X99530928Y-75867562D01*
X99530928Y-75367182D01*
X99769204Y-75367182D01*
X100269585Y-75867562D02*
X100102791Y-75629286D01*
X99983653Y-75867562D02*
X99983653Y-75367182D01*
X100174274Y-75367182D01*
X100221929Y-75391010D01*
X100245757Y-75414838D01*
X100269585Y-75462493D01*
X100269585Y-75533976D01*
X100245757Y-75581631D01*
X100221929Y-75605459D01*
X100174274Y-75629286D01*
X99983653Y-75629286D01*
X97043059Y-86218183D02*
X97043059Y-86384976D01*
X97305162Y-86384976D02*
X96804782Y-86384976D01*
X96804782Y-86146700D01*
X97043059Y-85789286D02*
X97066886Y-85717803D01*
X97090714Y-85693975D01*
X97138369Y-85670147D01*
X97209852Y-85670147D01*
X97257507Y-85693975D01*
X97281335Y-85717803D01*
X97305162Y-85765458D01*
X97305162Y-85956079D01*
X96804782Y-85956079D01*
X96804782Y-85789286D01*
X96828610Y-85741630D01*
X96852438Y-85717803D01*
X96900093Y-85693975D01*
X96947748Y-85693975D01*
X96995403Y-85717803D01*
X97019231Y-85741630D01*
X97043059Y-85789286D01*
X97043059Y-85956079D01*
X96852438Y-85479527D02*
X96828610Y-85455699D01*
X96804782Y-85408044D01*
X96804782Y-85288906D01*
X96828610Y-85241250D01*
X96852438Y-85217423D01*
X96900093Y-85193595D01*
X96947748Y-85193595D01*
X97019231Y-85217423D01*
X97305162Y-85503354D01*
X97305162Y-85193595D01*
X99608459Y-86972564D02*
X99608459Y-87139357D01*
X99870562Y-87139357D02*
X99370182Y-87139357D01*
X99370182Y-86901081D01*
X99870562Y-86710460D02*
X99370182Y-86710460D01*
X99870562Y-86233908D02*
X99870562Y-86472184D01*
X99370182Y-86472184D01*
X99370182Y-86138597D02*
X99370182Y-85852665D01*
X99870562Y-85995631D02*
X99370182Y-85995631D01*
X99608459Y-85685872D02*
X99608459Y-85519079D01*
X99870562Y-85447596D02*
X99870562Y-85685872D01*
X99370182Y-85685872D01*
X99370182Y-85447596D01*
X99870562Y-84947215D02*
X99632286Y-85114009D01*
X99870562Y-85233147D02*
X99370182Y-85233147D01*
X99370182Y-85042526D01*
X99394010Y-84994871D01*
X99417838Y-84971043D01*
X99465493Y-84947215D01*
X99536976Y-84947215D01*
X99584631Y-84971043D01*
X99608459Y-84994871D01*
X99632286Y-85042526D01*
X99632286Y-85233147D01*
X151416604Y-85678707D02*
X151392776Y-85702535D01*
X151321293Y-85726362D01*
X151273638Y-85726362D01*
X151202155Y-85702535D01*
X151154500Y-85654880D01*
X151130672Y-85607224D01*
X151106844Y-85511914D01*
X151106844Y-85440431D01*
X151130672Y-85345120D01*
X151154500Y-85297465D01*
X151202155Y-85249810D01*
X151273638Y-85225982D01*
X151321293Y-85225982D01*
X151392776Y-85249810D01*
X151416604Y-85273638D01*
X151654880Y-85726362D02*
X151750190Y-85726362D01*
X151797845Y-85702535D01*
X151821673Y-85678707D01*
X151869328Y-85607224D01*
X151893156Y-85511914D01*
X151893156Y-85321293D01*
X151869328Y-85273638D01*
X151845501Y-85249810D01*
X151797845Y-85225982D01*
X151702535Y-85225982D01*
X151654880Y-85249810D01*
X151631052Y-85273638D01*
X151607224Y-85321293D01*
X151607224Y-85440431D01*
X151631052Y-85488086D01*
X151654880Y-85511914D01*
X151702535Y-85535741D01*
X151797845Y-85535741D01*
X151845501Y-85511914D01*
X151869328Y-85488086D01*
X151893156Y-85440431D01*
X150428328Y-86726362D02*
X150142396Y-86726362D01*
X150285362Y-86726362D02*
X150285362Y-86225982D01*
X150237707Y-86297465D01*
X150190052Y-86345120D01*
X150142396Y-86368948D01*
X150738087Y-86225982D02*
X150785742Y-86225982D01*
X150833397Y-86249810D01*
X150857225Y-86273638D01*
X150881052Y-86321293D01*
X150904880Y-86416603D01*
X150904880Y-86535741D01*
X150881052Y-86631052D01*
X150857225Y-86678707D01*
X150833397Y-86702535D01*
X150785742Y-86726362D01*
X150738087Y-86726362D01*
X150690431Y-86702535D01*
X150666604Y-86678707D01*
X150642776Y-86631052D01*
X150618948Y-86535741D01*
X150618948Y-86416603D01*
X150642776Y-86321293D01*
X150666604Y-86273638D01*
X150690431Y-86249810D01*
X150738087Y-86225982D01*
X151119328Y-86392776D02*
X151119328Y-86726362D01*
X151119328Y-86440431D02*
X151143156Y-86416603D01*
X151190811Y-86392776D01*
X151262294Y-86392776D01*
X151309949Y-86416603D01*
X151333777Y-86464259D01*
X151333777Y-86726362D01*
X94966604Y-91308862D02*
X94799810Y-91070586D01*
X94680672Y-91308862D02*
X94680672Y-90808482D01*
X94871293Y-90808482D01*
X94918948Y-90832310D01*
X94942776Y-90856138D01*
X94966604Y-90903793D01*
X94966604Y-90975276D01*
X94942776Y-91022931D01*
X94918948Y-91046759D01*
X94871293Y-91070586D01*
X94680672Y-91070586D01*
X95133397Y-90808482D02*
X95466984Y-90808482D01*
X95252535Y-91308862D01*
X94907035Y-92007362D02*
X94621103Y-92007362D01*
X94764069Y-92007362D02*
X94764069Y-91506982D01*
X94716414Y-91578465D01*
X94668759Y-91626120D01*
X94621103Y-91649948D01*
X95121483Y-92007362D02*
X95121483Y-91506982D01*
X95288276Y-91864397D01*
X95455070Y-91506982D01*
X95455070Y-92007362D01*
X93836128Y-87884907D02*
X93812300Y-87908735D01*
X93740817Y-87932562D01*
X93693162Y-87932562D01*
X93621679Y-87908735D01*
X93574024Y-87861080D01*
X93550196Y-87813424D01*
X93526368Y-87718114D01*
X93526368Y-87646631D01*
X93550196Y-87551320D01*
X93574024Y-87503665D01*
X93621679Y-87456010D01*
X93693162Y-87432182D01*
X93740817Y-87432182D01*
X93812300Y-87456010D01*
X93836128Y-87479838D01*
X94312680Y-87932562D02*
X94026748Y-87932562D01*
X94169714Y-87932562D02*
X94169714Y-87432182D01*
X94122059Y-87503665D01*
X94074404Y-87551320D01*
X94026748Y-87575148D01*
X94741577Y-87598976D02*
X94741577Y-87932562D01*
X94622439Y-87408355D02*
X94503300Y-87765769D01*
X94813060Y-87765769D01*
X95599735Y-87522776D02*
X95599735Y-87856362D01*
X95480597Y-87332155D02*
X95361458Y-87689569D01*
X95671218Y-87689569D01*
X95861838Y-87808707D02*
X95885666Y-87832535D01*
X95861838Y-87856362D01*
X95838010Y-87832535D01*
X95861838Y-87808707D01*
X95861838Y-87856362D01*
X96052459Y-87355982D02*
X96386046Y-87355982D01*
X96171597Y-87856362D01*
X96576666Y-87522776D02*
X96576666Y-87856362D01*
X96576666Y-87570431D02*
X96600494Y-87546603D01*
X96648149Y-87522776D01*
X96719632Y-87522776D01*
X96767287Y-87546603D01*
X96791115Y-87594259D01*
X96791115Y-87856362D01*
X117928707Y-81083396D02*
X117952535Y-81107224D01*
X117976362Y-81178707D01*
X117976362Y-81226362D01*
X117952535Y-81297845D01*
X117904880Y-81345500D01*
X117857224Y-81369328D01*
X117761914Y-81393156D01*
X117690431Y-81393156D01*
X117595120Y-81369328D01*
X117547465Y-81345500D01*
X117499810Y-81297845D01*
X117475982Y-81226362D01*
X117475982Y-81178707D01*
X117499810Y-81107224D01*
X117523638Y-81083396D01*
X117642776Y-80654499D02*
X117976362Y-80654499D01*
X117452155Y-80773637D02*
X117809569Y-80892776D01*
X117809569Y-80583016D01*
X122226362Y-81321672D02*
X122226362Y-81607604D01*
X122226362Y-81464638D02*
X121725982Y-81464638D01*
X121797465Y-81512293D01*
X121845120Y-81559948D01*
X121868948Y-81607604D01*
X121725982Y-81011913D02*
X121725982Y-80964258D01*
X121749810Y-80916603D01*
X121773638Y-80892775D01*
X121821293Y-80868948D01*
X121916603Y-80845120D01*
X122035741Y-80845120D01*
X122131052Y-80868948D01*
X122178707Y-80892775D01*
X122202535Y-80916603D01*
X122226362Y-80964258D01*
X122226362Y-81011913D01*
X122202535Y-81059569D01*
X122178707Y-81083396D01*
X122131052Y-81107224D01*
X122035741Y-81131052D01*
X121916603Y-81131052D01*
X121821293Y-81107224D01*
X121773638Y-81083396D01*
X121749810Y-81059569D01*
X121725982Y-81011913D01*
X121892776Y-80630672D02*
X122226362Y-80630672D01*
X121940431Y-80630672D02*
X121916603Y-80606844D01*
X121892776Y-80559189D01*
X121892776Y-80487706D01*
X121916603Y-80440051D01*
X121964259Y-80416223D01*
X122226362Y-80416223D01*
X123666604Y-74428707D02*
X123642776Y-74452535D01*
X123571293Y-74476362D01*
X123523638Y-74476362D01*
X123452155Y-74452535D01*
X123404500Y-74404880D01*
X123380672Y-74357224D01*
X123356844Y-74261914D01*
X123356844Y-74190431D01*
X123380672Y-74095120D01*
X123404500Y-74047465D01*
X123452155Y-73999810D01*
X123523638Y-73975982D01*
X123571293Y-73975982D01*
X123642776Y-73999810D01*
X123666604Y-74023638D01*
X124119328Y-73975982D02*
X123881052Y-73975982D01*
X123857224Y-74214259D01*
X123881052Y-74190431D01*
X123928707Y-74166603D01*
X124047845Y-74166603D01*
X124095501Y-74190431D01*
X124119328Y-74214259D01*
X124143156Y-74261914D01*
X124143156Y-74381052D01*
X124119328Y-74428707D01*
X124095501Y-74452535D01*
X124047845Y-74476362D01*
X123928707Y-74476362D01*
X123881052Y-74452535D01*
X123857224Y-74428707D01*
X123928328Y-78726362D02*
X123642396Y-78726362D01*
X123785362Y-78726362D02*
X123785362Y-78225982D01*
X123737707Y-78297465D01*
X123690052Y-78345120D01*
X123642396Y-78368948D01*
X124238087Y-78225982D02*
X124285742Y-78225982D01*
X124333397Y-78249810D01*
X124357225Y-78273638D01*
X124381052Y-78321293D01*
X124404880Y-78416603D01*
X124404880Y-78535741D01*
X124381052Y-78631052D01*
X124357225Y-78678707D01*
X124333397Y-78702535D01*
X124285742Y-78726362D01*
X124238087Y-78726362D01*
X124190431Y-78702535D01*
X124166604Y-78678707D01*
X124142776Y-78631052D01*
X124118948Y-78535741D01*
X124118948Y-78416603D01*
X124142776Y-78321293D01*
X124166604Y-78273638D01*
X124190431Y-78249810D01*
X124238087Y-78225982D01*
X124833777Y-78392776D02*
X124833777Y-78726362D01*
X124619328Y-78392776D02*
X124619328Y-78654880D01*
X124643156Y-78702535D01*
X124690811Y-78726362D01*
X124762294Y-78726362D01*
X124809949Y-78702535D01*
X124833777Y-78678707D01*
X139178328Y-90428707D02*
X139154500Y-90452535D01*
X139083017Y-90476362D01*
X139035362Y-90476362D01*
X138963879Y-90452535D01*
X138916224Y-90404880D01*
X138892396Y-90357224D01*
X138868568Y-90261914D01*
X138868568Y-90190431D01*
X138892396Y-90095120D01*
X138916224Y-90047465D01*
X138963879Y-89999810D01*
X139035362Y-89975982D01*
X139083017Y-89975982D01*
X139154500Y-89999810D01*
X139178328Y-90023638D01*
X139368948Y-90023638D02*
X139392776Y-89999810D01*
X139440431Y-89975982D01*
X139559569Y-89975982D01*
X139607225Y-89999810D01*
X139631052Y-90023638D01*
X139654880Y-90071293D01*
X139654880Y-90118948D01*
X139631052Y-90190431D01*
X139345121Y-90476362D01*
X139654880Y-90476362D01*
X140107604Y-89975982D02*
X139869328Y-89975982D01*
X139845500Y-90214259D01*
X139869328Y-90190431D01*
X139916983Y-90166603D01*
X140036121Y-90166603D01*
X140083777Y-90190431D01*
X140107604Y-90214259D01*
X140131432Y-90261914D01*
X140131432Y-90381052D01*
X140107604Y-90428707D01*
X140083777Y-90452535D01*
X140036121Y-90476362D01*
X139916983Y-90476362D01*
X139869328Y-90452535D01*
X139845500Y-90428707D01*
X141416604Y-90476362D02*
X141130672Y-90476362D01*
X141273638Y-90476362D02*
X141273638Y-89975982D01*
X141225983Y-90047465D01*
X141178328Y-90095120D01*
X141130672Y-90118948D01*
X141845501Y-90142776D02*
X141845501Y-90476362D01*
X141631052Y-90142776D02*
X141631052Y-90404880D01*
X141654880Y-90452535D01*
X141702535Y-90476362D01*
X141774018Y-90476362D01*
X141821673Y-90452535D01*
X141845501Y-90428707D01*
X153178707Y-93583396D02*
X153202535Y-93607224D01*
X153226362Y-93678707D01*
X153226362Y-93726362D01*
X153202535Y-93797845D01*
X153154880Y-93845500D01*
X153107224Y-93869328D01*
X153011914Y-93893156D01*
X152940431Y-93893156D01*
X152845120Y-93869328D01*
X152797465Y-93845500D01*
X152749810Y-93797845D01*
X152725982Y-93726362D01*
X152725982Y-93678707D01*
X152749810Y-93607224D01*
X152773638Y-93583396D01*
X152940431Y-93297465D02*
X152916603Y-93345120D01*
X152892776Y-93368948D01*
X152845120Y-93392776D01*
X152821293Y-93392776D01*
X152773638Y-93368948D01*
X152749810Y-93345120D01*
X152725982Y-93297465D01*
X152725982Y-93202155D01*
X152749810Y-93154499D01*
X152773638Y-93130672D01*
X152821293Y-93106844D01*
X152845120Y-93106844D01*
X152892776Y-93130672D01*
X152916603Y-93154499D01*
X152940431Y-93202155D01*
X152940431Y-93297465D01*
X152964259Y-93345120D01*
X152988086Y-93368948D01*
X153035741Y-93392776D01*
X153131052Y-93392776D01*
X153178707Y-93368948D01*
X153202535Y-93345120D01*
X153226362Y-93297465D01*
X153226362Y-93202155D01*
X153202535Y-93154499D01*
X153178707Y-93130672D01*
X153131052Y-93106844D01*
X153035741Y-93106844D01*
X152988086Y-93130672D01*
X152964259Y-93154499D01*
X152940431Y-93202155D01*
X153690052Y-90476362D02*
X153404120Y-90476362D01*
X153547086Y-90476362D02*
X153547086Y-89975982D01*
X153499431Y-90047465D01*
X153451776Y-90095120D01*
X153404120Y-90118948D01*
X153999811Y-89975982D02*
X154047466Y-89975982D01*
X154095121Y-89999810D01*
X154118949Y-90023638D01*
X154142776Y-90071293D01*
X154166604Y-90166603D01*
X154166604Y-90285741D01*
X154142776Y-90381052D01*
X154118949Y-90428707D01*
X154095121Y-90452535D01*
X154047466Y-90476362D01*
X153999811Y-90476362D01*
X153952155Y-90452535D01*
X153928328Y-90428707D01*
X153904500Y-90381052D01*
X153880672Y-90285741D01*
X153880672Y-90166603D01*
X153904500Y-90071293D01*
X153928328Y-90023638D01*
X153952155Y-89999810D01*
X153999811Y-89975982D01*
X154476363Y-89975982D02*
X154524018Y-89975982D01*
X154571673Y-89999810D01*
X154595501Y-90023638D01*
X154619328Y-90071293D01*
X154643156Y-90166603D01*
X154643156Y-90285741D01*
X154619328Y-90381052D01*
X154595501Y-90428707D01*
X154571673Y-90452535D01*
X154524018Y-90476362D01*
X154476363Y-90476362D01*
X154428707Y-90452535D01*
X154404880Y-90428707D01*
X154381052Y-90381052D01*
X154357224Y-90285741D01*
X154357224Y-90166603D01*
X154381052Y-90071293D01*
X154404880Y-90023638D01*
X154428707Y-89999810D01*
X154476363Y-89975982D01*
X154857604Y-90142776D02*
X154857604Y-90476362D01*
X154857604Y-90190431D02*
X154881432Y-90166603D01*
X154929087Y-90142776D01*
X155000570Y-90142776D01*
X155048225Y-90166603D01*
X155072053Y-90214259D01*
X155072053Y-90476362D01*
X155476362Y-109333396D02*
X155238086Y-109500190D01*
X155476362Y-109619328D02*
X154975982Y-109619328D01*
X154975982Y-109428707D01*
X154999810Y-109381052D01*
X155023638Y-109357224D01*
X155071293Y-109333396D01*
X155142776Y-109333396D01*
X155190431Y-109357224D01*
X155214259Y-109381052D01*
X155238086Y-109428707D01*
X155238086Y-109619328D01*
X155190431Y-109047465D02*
X155166603Y-109095120D01*
X155142776Y-109118948D01*
X155095120Y-109142776D01*
X155071293Y-109142776D01*
X155023638Y-109118948D01*
X154999810Y-109095120D01*
X154975982Y-109047465D01*
X154975982Y-108952155D01*
X154999810Y-108904499D01*
X155023638Y-108880672D01*
X155071293Y-108856844D01*
X155095120Y-108856844D01*
X155142776Y-108880672D01*
X155166603Y-108904499D01*
X155190431Y-108952155D01*
X155190431Y-109047465D01*
X155214259Y-109095120D01*
X155238086Y-109118948D01*
X155285741Y-109142776D01*
X155381052Y-109142776D01*
X155428707Y-109118948D01*
X155452535Y-109095120D01*
X155476362Y-109047465D01*
X155476362Y-108952155D01*
X155452535Y-108904499D01*
X155428707Y-108880672D01*
X155381052Y-108856844D01*
X155285741Y-108856844D01*
X155238086Y-108880672D01*
X155214259Y-108904499D01*
X155190431Y-108952155D01*
X155476362Y-107309569D02*
X155476362Y-107595501D01*
X155476362Y-107452535D02*
X154975982Y-107452535D01*
X155047465Y-107500190D01*
X155095120Y-107547845D01*
X155118948Y-107595501D01*
X155476362Y-107095121D02*
X154975982Y-107095121D01*
X155285741Y-107047466D02*
X155476362Y-106904500D01*
X155142776Y-106904500D02*
X155333397Y-107095121D01*
X150178328Y-113928707D02*
X150154500Y-113952535D01*
X150083017Y-113976362D01*
X150035362Y-113976362D01*
X149963879Y-113952535D01*
X149916224Y-113904880D01*
X149892396Y-113857224D01*
X149868568Y-113761914D01*
X149868568Y-113690431D01*
X149892396Y-113595120D01*
X149916224Y-113547465D01*
X149963879Y-113499810D01*
X150035362Y-113475982D01*
X150083017Y-113475982D01*
X150154500Y-113499810D01*
X150178328Y-113523638D01*
X150654880Y-113976362D02*
X150368948Y-113976362D01*
X150511914Y-113976362D02*
X150511914Y-113475982D01*
X150464259Y-113547465D01*
X150416604Y-113595120D01*
X150368948Y-113618948D01*
X150821673Y-113475982D02*
X151131432Y-113475982D01*
X150964639Y-113666603D01*
X151036121Y-113666603D01*
X151083777Y-113690431D01*
X151107604Y-113714259D01*
X151131432Y-113761914D01*
X151131432Y-113881052D01*
X151107604Y-113928707D01*
X151083777Y-113952535D01*
X151036121Y-113976362D01*
X150893156Y-113976362D01*
X150845500Y-113952535D01*
X150821673Y-113928707D01*
X151130673Y-114475982D02*
X151035362Y-114475982D01*
X150987707Y-114499810D01*
X150963879Y-114523638D01*
X150916224Y-114595120D01*
X150892396Y-114690431D01*
X150892396Y-114881052D01*
X150916224Y-114928707D01*
X150940052Y-114952535D01*
X150987707Y-114976362D01*
X151083017Y-114976362D01*
X151130673Y-114952535D01*
X151154500Y-114928707D01*
X151178328Y-114881052D01*
X151178328Y-114761914D01*
X151154500Y-114714259D01*
X151130673Y-114690431D01*
X151083017Y-114666603D01*
X150987707Y-114666603D01*
X150940052Y-114690431D01*
X150916224Y-114714259D01*
X150892396Y-114761914D01*
X151464259Y-114690431D02*
X151416604Y-114666603D01*
X151392776Y-114642776D01*
X151368948Y-114595120D01*
X151368948Y-114571293D01*
X151392776Y-114523638D01*
X151416604Y-114499810D01*
X151464259Y-114475982D01*
X151559569Y-114475982D01*
X151607225Y-114499810D01*
X151631052Y-114523638D01*
X151654880Y-114571293D01*
X151654880Y-114595120D01*
X151631052Y-114642776D01*
X151607225Y-114666603D01*
X151559569Y-114690431D01*
X151464259Y-114690431D01*
X151416604Y-114714259D01*
X151392776Y-114738086D01*
X151368948Y-114785741D01*
X151368948Y-114881052D01*
X151392776Y-114928707D01*
X151416604Y-114952535D01*
X151464259Y-114976362D01*
X151559569Y-114976362D01*
X151607225Y-114952535D01*
X151631052Y-114928707D01*
X151654880Y-114881052D01*
X151654880Y-114785741D01*
X151631052Y-114738086D01*
X151607225Y-114714259D01*
X151559569Y-114690431D01*
X151869328Y-114642776D02*
X151869328Y-115143156D01*
X151869328Y-114666603D02*
X151916983Y-114642776D01*
X152012294Y-114642776D01*
X152059949Y-114666603D01*
X152083777Y-114690431D01*
X152107604Y-114738086D01*
X152107604Y-114881052D01*
X152083777Y-114928707D01*
X152059949Y-114952535D01*
X152012294Y-114976362D01*
X151916983Y-114976362D01*
X151869328Y-114952535D01*
X157428707Y-113321672D02*
X157452535Y-113345500D01*
X157476362Y-113416983D01*
X157476362Y-113464638D01*
X157452535Y-113536121D01*
X157404880Y-113583776D01*
X157357224Y-113607604D01*
X157261914Y-113631432D01*
X157190431Y-113631432D01*
X157095120Y-113607604D01*
X157047465Y-113583776D01*
X156999810Y-113536121D01*
X156975982Y-113464638D01*
X156975982Y-113416983D01*
X156999810Y-113345500D01*
X157023638Y-113321672D01*
X157476362Y-112845120D02*
X157476362Y-113131052D01*
X157476362Y-112988086D02*
X156975982Y-112988086D01*
X157047465Y-113035741D01*
X157095120Y-113083396D01*
X157118948Y-113131052D01*
X157023638Y-112654500D02*
X156999810Y-112630672D01*
X156975982Y-112583017D01*
X156975982Y-112463879D01*
X156999810Y-112416223D01*
X157023638Y-112392396D01*
X157071293Y-112368568D01*
X157118948Y-112368568D01*
X157190431Y-112392396D01*
X157476362Y-112678327D01*
X157476362Y-112368568D01*
X157476362Y-111309948D02*
X157476362Y-111595880D01*
X157476362Y-111452914D02*
X156975982Y-111452914D01*
X157047465Y-111500569D01*
X157095120Y-111548224D01*
X157118948Y-111595880D01*
X157190431Y-111024017D02*
X157166603Y-111071672D01*
X157142776Y-111095500D01*
X157095120Y-111119328D01*
X157071293Y-111119328D01*
X157023638Y-111095500D01*
X156999810Y-111071672D01*
X156975982Y-111024017D01*
X156975982Y-110928707D01*
X156999810Y-110881051D01*
X157023638Y-110857224D01*
X157071293Y-110833396D01*
X157095120Y-110833396D01*
X157142776Y-110857224D01*
X157166603Y-110881051D01*
X157190431Y-110928707D01*
X157190431Y-111024017D01*
X157214259Y-111071672D01*
X157238086Y-111095500D01*
X157285741Y-111119328D01*
X157381052Y-111119328D01*
X157428707Y-111095500D01*
X157452535Y-111071672D01*
X157476362Y-111024017D01*
X157476362Y-110928707D01*
X157452535Y-110881051D01*
X157428707Y-110857224D01*
X157381052Y-110833396D01*
X157285741Y-110833396D01*
X157238086Y-110857224D01*
X157214259Y-110881051D01*
X157190431Y-110928707D01*
X156975982Y-110523637D02*
X156975982Y-110475982D01*
X156999810Y-110428327D01*
X157023638Y-110404499D01*
X157071293Y-110380672D01*
X157166603Y-110356844D01*
X157285741Y-110356844D01*
X157381052Y-110380672D01*
X157428707Y-110404499D01*
X157452535Y-110428327D01*
X157476362Y-110475982D01*
X157476362Y-110523637D01*
X157452535Y-110571293D01*
X157428707Y-110595120D01*
X157381052Y-110618948D01*
X157285741Y-110642776D01*
X157166603Y-110642776D01*
X157071293Y-110618948D01*
X157023638Y-110595120D01*
X156999810Y-110571293D01*
X156975982Y-110523637D01*
X157142776Y-110142396D02*
X157643156Y-110142396D01*
X157166603Y-110142396D02*
X157142776Y-110094741D01*
X157142776Y-109999430D01*
X157166603Y-109951775D01*
X157190431Y-109927947D01*
X157238086Y-109904120D01*
X157381052Y-109904120D01*
X157428707Y-109927947D01*
X157452535Y-109951775D01*
X157476362Y-109999430D01*
X157476362Y-110094741D01*
X157452535Y-110142396D01*
X153666604Y-113976362D02*
X153499810Y-113738086D01*
X153380672Y-113976362D02*
X153380672Y-113475982D01*
X153571293Y-113475982D01*
X153618948Y-113499810D01*
X153642776Y-113523638D01*
X153666604Y-113571293D01*
X153666604Y-113642776D01*
X153642776Y-113690431D01*
X153618948Y-113714259D01*
X153571293Y-113738086D01*
X153380672Y-113738086D01*
X154095501Y-113475982D02*
X154000190Y-113475982D01*
X153952535Y-113499810D01*
X153928707Y-113523638D01*
X153881052Y-113595120D01*
X153857224Y-113690431D01*
X153857224Y-113881052D01*
X153881052Y-113928707D01*
X153904880Y-113952535D01*
X153952535Y-113976362D01*
X154047845Y-113976362D01*
X154095501Y-113952535D01*
X154119328Y-113928707D01*
X154143156Y-113881052D01*
X154143156Y-113761914D01*
X154119328Y-113714259D01*
X154095501Y-113690431D01*
X154047845Y-113666603D01*
X153952535Y-113666603D01*
X153904880Y-113690431D01*
X153881052Y-113714259D01*
X153857224Y-113761914D01*
X152808809Y-114523638D02*
X152832637Y-114499810D01*
X152880292Y-114475982D01*
X152999430Y-114475982D01*
X153047086Y-114499810D01*
X153070913Y-114523638D01*
X153094741Y-114571293D01*
X153094741Y-114618948D01*
X153070913Y-114690431D01*
X152784982Y-114976362D01*
X153094741Y-114976362D01*
X153547465Y-114475982D02*
X153309189Y-114475982D01*
X153285361Y-114714259D01*
X153309189Y-114690431D01*
X153356844Y-114666603D01*
X153475982Y-114666603D01*
X153523638Y-114690431D01*
X153547465Y-114714259D01*
X153571293Y-114761914D01*
X153571293Y-114881052D01*
X153547465Y-114928707D01*
X153523638Y-114952535D01*
X153475982Y-114976362D01*
X153356844Y-114976362D01*
X153309189Y-114952535D01*
X153285361Y-114928707D01*
X153785741Y-114928707D02*
X153809569Y-114952535D01*
X153785741Y-114976362D01*
X153761913Y-114952535D01*
X153785741Y-114928707D01*
X153785741Y-114976362D01*
X154262293Y-114475982D02*
X154024017Y-114475982D01*
X154000189Y-114714259D01*
X154024017Y-114690431D01*
X154071672Y-114666603D01*
X154190810Y-114666603D01*
X154238466Y-114690431D01*
X154262293Y-114714259D01*
X154286121Y-114761914D01*
X154286121Y-114881052D01*
X154262293Y-114928707D01*
X154238466Y-114952535D01*
X154190810Y-114976362D01*
X154071672Y-114976362D01*
X154024017Y-114952535D01*
X154000189Y-114928707D01*
X154500569Y-114976362D02*
X154500569Y-114475982D01*
X154548224Y-114785741D02*
X154691190Y-114976362D01*
X154691190Y-114642776D02*
X154500569Y-114833397D01*
X147666604Y-112726362D02*
X147499810Y-112488086D01*
X147380672Y-112726362D02*
X147380672Y-112225982D01*
X147571293Y-112225982D01*
X147618948Y-112249810D01*
X147642776Y-112273638D01*
X147666604Y-112321293D01*
X147666604Y-112392776D01*
X147642776Y-112440431D01*
X147618948Y-112464259D01*
X147571293Y-112488086D01*
X147380672Y-112488086D01*
X148119328Y-112225982D02*
X147881052Y-112225982D01*
X147857224Y-112464259D01*
X147881052Y-112440431D01*
X147928707Y-112416603D01*
X148047845Y-112416603D01*
X148095501Y-112440431D01*
X148119328Y-112464259D01*
X148143156Y-112511914D01*
X148143156Y-112631052D01*
X148119328Y-112678707D01*
X148095501Y-112702535D01*
X148047845Y-112726362D01*
X147928707Y-112726362D01*
X147881052Y-112702535D01*
X147857224Y-112678707D01*
X148808809Y-112273638D02*
X148832637Y-112249810D01*
X148880292Y-112225982D01*
X148999430Y-112225982D01*
X149047086Y-112249810D01*
X149070913Y-112273638D01*
X149094741Y-112321293D01*
X149094741Y-112368948D01*
X149070913Y-112440431D01*
X148784982Y-112726362D01*
X149094741Y-112726362D01*
X149547465Y-112225982D02*
X149309189Y-112225982D01*
X149285361Y-112464259D01*
X149309189Y-112440431D01*
X149356844Y-112416603D01*
X149475982Y-112416603D01*
X149523638Y-112440431D01*
X149547465Y-112464259D01*
X149571293Y-112511914D01*
X149571293Y-112631052D01*
X149547465Y-112678707D01*
X149523638Y-112702535D01*
X149475982Y-112726362D01*
X149356844Y-112726362D01*
X149309189Y-112702535D01*
X149285361Y-112678707D01*
X149785741Y-112678707D02*
X149809569Y-112702535D01*
X149785741Y-112726362D01*
X149761913Y-112702535D01*
X149785741Y-112678707D01*
X149785741Y-112726362D01*
X150262293Y-112225982D02*
X150024017Y-112225982D01*
X150000189Y-112464259D01*
X150024017Y-112440431D01*
X150071672Y-112416603D01*
X150190810Y-112416603D01*
X150238466Y-112440431D01*
X150262293Y-112464259D01*
X150286121Y-112511914D01*
X150286121Y-112631052D01*
X150262293Y-112678707D01*
X150238466Y-112702535D01*
X150190810Y-112726362D01*
X150071672Y-112726362D01*
X150024017Y-112702535D01*
X150000189Y-112678707D01*
X150500569Y-112726362D02*
X150500569Y-112225982D01*
X150548224Y-112535741D02*
X150691190Y-112726362D01*
X150691190Y-112392776D02*
X150500569Y-112583397D01*
X151178328Y-102928707D02*
X151154500Y-102952535D01*
X151083017Y-102976362D01*
X151035362Y-102976362D01*
X150963879Y-102952535D01*
X150916224Y-102904880D01*
X150892396Y-102857224D01*
X150868568Y-102761914D01*
X150868568Y-102690431D01*
X150892396Y-102595120D01*
X150916224Y-102547465D01*
X150963879Y-102499810D01*
X151035362Y-102475982D01*
X151083017Y-102475982D01*
X151154500Y-102499810D01*
X151178328Y-102523638D01*
X151654880Y-102976362D02*
X151368948Y-102976362D01*
X151511914Y-102976362D02*
X151511914Y-102475982D01*
X151464259Y-102547465D01*
X151416604Y-102595120D01*
X151368948Y-102618948D01*
X152131432Y-102976362D02*
X151845500Y-102976362D01*
X151988466Y-102976362D02*
X151988466Y-102475982D01*
X151940811Y-102547465D01*
X151893156Y-102595120D01*
X151845500Y-102618948D01*
X153226362Y-104809948D02*
X153226362Y-105095880D01*
X153226362Y-104952914D02*
X152725982Y-104952914D01*
X152797465Y-105000569D01*
X152845120Y-105048224D01*
X152868948Y-105095880D01*
X152725982Y-104500189D02*
X152725982Y-104452534D01*
X152749810Y-104404879D01*
X152773638Y-104381051D01*
X152821293Y-104357224D01*
X152916603Y-104333396D01*
X153035741Y-104333396D01*
X153131052Y-104357224D01*
X153178707Y-104381051D01*
X153202535Y-104404879D01*
X153226362Y-104452534D01*
X153226362Y-104500189D01*
X153202535Y-104547845D01*
X153178707Y-104571672D01*
X153131052Y-104595500D01*
X153035741Y-104619328D01*
X152916603Y-104619328D01*
X152821293Y-104595500D01*
X152773638Y-104571672D01*
X152749810Y-104547845D01*
X152725982Y-104500189D01*
X152725982Y-104023637D02*
X152725982Y-103975982D01*
X152749810Y-103928327D01*
X152773638Y-103904499D01*
X152821293Y-103880672D01*
X152916603Y-103856844D01*
X153035741Y-103856844D01*
X153131052Y-103880672D01*
X153178707Y-103904499D01*
X153202535Y-103928327D01*
X153226362Y-103975982D01*
X153226362Y-104023637D01*
X153202535Y-104071293D01*
X153178707Y-104095120D01*
X153131052Y-104118948D01*
X153035741Y-104142776D01*
X152916603Y-104142776D01*
X152821293Y-104118948D01*
X152773638Y-104095120D01*
X152749810Y-104071293D01*
X152725982Y-104023637D01*
X152892776Y-103642396D02*
X153226362Y-103642396D01*
X152940431Y-103642396D02*
X152916603Y-103618568D01*
X152892776Y-103570913D01*
X152892776Y-103499430D01*
X152916603Y-103451775D01*
X152964259Y-103427947D01*
X153226362Y-103427947D01*
X142916604Y-105726362D02*
X142749810Y-105488086D01*
X142630672Y-105726362D02*
X142630672Y-105225982D01*
X142821293Y-105225982D01*
X142868948Y-105249810D01*
X142892776Y-105273638D01*
X142916604Y-105321293D01*
X142916604Y-105392776D01*
X142892776Y-105440431D01*
X142868948Y-105464259D01*
X142821293Y-105488086D01*
X142630672Y-105488086D01*
X143345501Y-105392776D02*
X143345501Y-105726362D01*
X143226363Y-105202155D02*
X143107224Y-105559569D01*
X143416984Y-105559569D01*
X144940431Y-105726362D02*
X144654499Y-105726362D01*
X144797465Y-105726362D02*
X144797465Y-105225982D01*
X144749810Y-105297465D01*
X144702155Y-105345120D01*
X144654499Y-105368948D01*
X145154879Y-105726362D02*
X145154879Y-105225982D01*
X145202534Y-105535741D02*
X145345500Y-105726362D01*
X145345500Y-105392776D02*
X145154879Y-105583397D01*
X143678328Y-112428707D02*
X143654500Y-112452535D01*
X143583017Y-112476362D01*
X143535362Y-112476362D01*
X143463879Y-112452535D01*
X143416224Y-112404880D01*
X143392396Y-112357224D01*
X143368568Y-112261914D01*
X143368568Y-112190431D01*
X143392396Y-112095120D01*
X143416224Y-112047465D01*
X143463879Y-111999810D01*
X143535362Y-111975982D01*
X143583017Y-111975982D01*
X143654500Y-111999810D01*
X143678328Y-112023638D01*
X144154880Y-112476362D02*
X143868948Y-112476362D01*
X144011914Y-112476362D02*
X144011914Y-111975982D01*
X143964259Y-112047465D01*
X143916604Y-112095120D01*
X143868948Y-112118948D01*
X144464639Y-111975982D02*
X144512294Y-111975982D01*
X144559949Y-111999810D01*
X144583777Y-112023638D01*
X144607604Y-112071293D01*
X144631432Y-112166603D01*
X144631432Y-112285741D01*
X144607604Y-112381052D01*
X144583777Y-112428707D01*
X144559949Y-112452535D01*
X144512294Y-112476362D01*
X144464639Y-112476362D01*
X144416983Y-112452535D01*
X144393156Y-112428707D01*
X144369328Y-112381052D01*
X144345500Y-112285741D01*
X144345500Y-112166603D01*
X144369328Y-112071293D01*
X144393156Y-112023638D01*
X144416983Y-111999810D01*
X144464639Y-111975982D01*
X145440052Y-112476362D02*
X145154120Y-112476362D01*
X145297086Y-112476362D02*
X145297086Y-111975982D01*
X145249431Y-112047465D01*
X145201776Y-112095120D01*
X145154120Y-112118948D01*
X145868949Y-111975982D02*
X145773638Y-111975982D01*
X145725983Y-111999810D01*
X145702155Y-112023638D01*
X145654500Y-112095120D01*
X145630672Y-112190431D01*
X145630672Y-112381052D01*
X145654500Y-112428707D01*
X145678328Y-112452535D01*
X145725983Y-112476362D01*
X145821293Y-112476362D01*
X145868949Y-112452535D01*
X145892776Y-112428707D01*
X145916604Y-112381052D01*
X145916604Y-112261914D01*
X145892776Y-112214259D01*
X145868949Y-112190431D01*
X145821293Y-112166603D01*
X145725983Y-112166603D01*
X145678328Y-112190431D01*
X145654500Y-112214259D01*
X145630672Y-112261914D01*
X146226363Y-111975982D02*
X146274018Y-111975982D01*
X146321673Y-111999810D01*
X146345501Y-112023638D01*
X146369328Y-112071293D01*
X146393156Y-112166603D01*
X146393156Y-112285741D01*
X146369328Y-112381052D01*
X146345501Y-112428707D01*
X146321673Y-112452535D01*
X146274018Y-112476362D01*
X146226363Y-112476362D01*
X146178707Y-112452535D01*
X146154880Y-112428707D01*
X146131052Y-112381052D01*
X146107224Y-112285741D01*
X146107224Y-112166603D01*
X146131052Y-112071293D01*
X146154880Y-112023638D01*
X146178707Y-111999810D01*
X146226363Y-111975982D01*
X146607604Y-112142776D02*
X146607604Y-112643156D01*
X146607604Y-112166603D02*
X146655259Y-112142776D01*
X146750570Y-112142776D01*
X146798225Y-112166603D01*
X146822053Y-112190431D01*
X146845880Y-112238086D01*
X146845880Y-112381052D01*
X146822053Y-112428707D01*
X146798225Y-112452535D01*
X146750570Y-112476362D01*
X146655259Y-112476362D01*
X146607604Y-112452535D01*
X140916604Y-104928707D02*
X140892776Y-104952535D01*
X140821293Y-104976362D01*
X140773638Y-104976362D01*
X140702155Y-104952535D01*
X140654500Y-104904880D01*
X140630672Y-104857224D01*
X140606844Y-104761914D01*
X140606844Y-104690431D01*
X140630672Y-104595120D01*
X140654500Y-104547465D01*
X140702155Y-104499810D01*
X140773638Y-104475982D01*
X140821293Y-104475982D01*
X140892776Y-104499810D01*
X140916604Y-104523638D01*
X141083397Y-104475982D02*
X141416984Y-104475982D01*
X141202535Y-104976362D01*
X140440052Y-105726362D02*
X140154120Y-105726362D01*
X140297086Y-105726362D02*
X140297086Y-105225982D01*
X140249431Y-105297465D01*
X140201776Y-105345120D01*
X140154120Y-105368948D01*
X140725983Y-105440431D02*
X140678328Y-105416603D01*
X140654500Y-105392776D01*
X140630672Y-105345120D01*
X140630672Y-105321293D01*
X140654500Y-105273638D01*
X140678328Y-105249810D01*
X140725983Y-105225982D01*
X140821293Y-105225982D01*
X140868949Y-105249810D01*
X140892776Y-105273638D01*
X140916604Y-105321293D01*
X140916604Y-105345120D01*
X140892776Y-105392776D01*
X140868949Y-105416603D01*
X140821293Y-105440431D01*
X140725983Y-105440431D01*
X140678328Y-105464259D01*
X140654500Y-105488086D01*
X140630672Y-105535741D01*
X140630672Y-105631052D01*
X140654500Y-105678707D01*
X140678328Y-105702535D01*
X140725983Y-105726362D01*
X140821293Y-105726362D01*
X140868949Y-105702535D01*
X140892776Y-105678707D01*
X140916604Y-105631052D01*
X140916604Y-105535741D01*
X140892776Y-105488086D01*
X140868949Y-105464259D01*
X140821293Y-105440431D01*
X141226363Y-105225982D02*
X141274018Y-105225982D01*
X141321673Y-105249810D01*
X141345501Y-105273638D01*
X141369328Y-105321293D01*
X141393156Y-105416603D01*
X141393156Y-105535741D01*
X141369328Y-105631052D01*
X141345501Y-105678707D01*
X141321673Y-105702535D01*
X141274018Y-105726362D01*
X141226363Y-105726362D01*
X141178707Y-105702535D01*
X141154880Y-105678707D01*
X141131052Y-105631052D01*
X141107224Y-105535741D01*
X141107224Y-105416603D01*
X141131052Y-105321293D01*
X141154880Y-105273638D01*
X141178707Y-105249810D01*
X141226363Y-105225982D01*
X141607604Y-105392776D02*
X141607604Y-105893156D01*
X141607604Y-105416603D02*
X141655259Y-105392776D01*
X141750570Y-105392776D01*
X141798225Y-105416603D01*
X141822053Y-105440431D01*
X141845880Y-105488086D01*
X141845880Y-105631052D01*
X141822053Y-105678707D01*
X141798225Y-105702535D01*
X141750570Y-105726362D01*
X141655259Y-105726362D01*
X141607604Y-105702535D01*
X142666604Y-110476362D02*
X142499810Y-110238086D01*
X142380672Y-110476362D02*
X142380672Y-109975982D01*
X142571293Y-109975982D01*
X142618948Y-109999810D01*
X142642776Y-110023638D01*
X142666604Y-110071293D01*
X142666604Y-110142776D01*
X142642776Y-110190431D01*
X142618948Y-110214259D01*
X142571293Y-110238086D01*
X142380672Y-110238086D01*
X142857224Y-110023638D02*
X142881052Y-109999810D01*
X142928707Y-109975982D01*
X143047845Y-109975982D01*
X143095501Y-109999810D01*
X143119328Y-110023638D01*
X143143156Y-110071293D01*
X143143156Y-110118948D01*
X143119328Y-110190431D01*
X142833397Y-110476362D01*
X143143156Y-110476362D01*
X141594741Y-111226362D02*
X141308809Y-111226362D01*
X141451775Y-111226362D02*
X141451775Y-110725982D01*
X141404120Y-110797465D01*
X141356465Y-110845120D01*
X141308809Y-110868948D01*
X141880672Y-110940431D02*
X141833017Y-110916603D01*
X141809189Y-110892776D01*
X141785361Y-110845120D01*
X141785361Y-110821293D01*
X141809189Y-110773638D01*
X141833017Y-110749810D01*
X141880672Y-110725982D01*
X141975982Y-110725982D01*
X142023638Y-110749810D01*
X142047465Y-110773638D01*
X142071293Y-110821293D01*
X142071293Y-110845120D01*
X142047465Y-110892776D01*
X142023638Y-110916603D01*
X141975982Y-110940431D01*
X141880672Y-110940431D01*
X141833017Y-110964259D01*
X141809189Y-110988086D01*
X141785361Y-111035741D01*
X141785361Y-111131052D01*
X141809189Y-111178707D01*
X141833017Y-111202535D01*
X141880672Y-111226362D01*
X141975982Y-111226362D01*
X142023638Y-111202535D01*
X142047465Y-111178707D01*
X142071293Y-111131052D01*
X142071293Y-111035741D01*
X142047465Y-110988086D01*
X142023638Y-110964259D01*
X141975982Y-110940431D01*
X142285741Y-111178707D02*
X142309569Y-111202535D01*
X142285741Y-111226362D01*
X142261913Y-111202535D01*
X142285741Y-111178707D01*
X142285741Y-111226362D01*
X142476362Y-110725982D02*
X142809949Y-110725982D01*
X142595500Y-111226362D01*
X143000569Y-111226362D02*
X143000569Y-110725982D01*
X143048224Y-111035741D02*
X143191190Y-111226362D01*
X143191190Y-110892776D02*
X143000569Y-111083397D01*
X132678328Y-93976362D02*
X132511534Y-93738086D01*
X132392396Y-93976362D02*
X132392396Y-93475982D01*
X132583017Y-93475982D01*
X132630672Y-93499810D01*
X132654500Y-93523638D01*
X132678328Y-93571293D01*
X132678328Y-93642776D01*
X132654500Y-93690431D01*
X132630672Y-93714259D01*
X132583017Y-93738086D01*
X132392396Y-93738086D01*
X133154880Y-93976362D02*
X132868948Y-93976362D01*
X133011914Y-93976362D02*
X133011914Y-93475982D01*
X132964259Y-93547465D01*
X132916604Y-93595120D01*
X132868948Y-93618948D01*
X133464639Y-93475982D02*
X133512294Y-93475982D01*
X133559949Y-93499810D01*
X133583777Y-93523638D01*
X133607604Y-93571293D01*
X133631432Y-93666603D01*
X133631432Y-93785741D01*
X133607604Y-93881052D01*
X133583777Y-93928707D01*
X133559949Y-93952535D01*
X133512294Y-93976362D01*
X133464639Y-93976362D01*
X133416983Y-93952535D01*
X133393156Y-93928707D01*
X133369328Y-93881052D01*
X133345500Y-93785741D01*
X133345500Y-93666603D01*
X133369328Y-93571293D01*
X133393156Y-93523638D01*
X133416983Y-93499810D01*
X133464639Y-93475982D01*
X131976362Y-95297845D02*
X131976362Y-95583777D01*
X131976362Y-95440811D02*
X131475982Y-95440811D01*
X131547465Y-95488466D01*
X131595120Y-95536121D01*
X131618948Y-95583777D01*
X131475982Y-94988086D02*
X131475982Y-94940431D01*
X131499810Y-94892776D01*
X131523638Y-94868948D01*
X131571293Y-94845121D01*
X131666603Y-94821293D01*
X131785741Y-94821293D01*
X131881052Y-94845121D01*
X131928707Y-94868948D01*
X131952535Y-94892776D01*
X131976362Y-94940431D01*
X131976362Y-94988086D01*
X131952535Y-95035742D01*
X131928707Y-95059569D01*
X131881052Y-95083397D01*
X131785741Y-95107225D01*
X131666603Y-95107225D01*
X131571293Y-95083397D01*
X131523638Y-95059569D01*
X131499810Y-95035742D01*
X131475982Y-94988086D01*
X131976362Y-94606845D02*
X131475982Y-94606845D01*
X131785741Y-94559190D02*
X131976362Y-94416224D01*
X131642776Y-94416224D02*
X131833397Y-94606845D01*
X130928328Y-97928707D02*
X130904500Y-97952535D01*
X130833017Y-97976362D01*
X130785362Y-97976362D01*
X130713879Y-97952535D01*
X130666224Y-97904880D01*
X130642396Y-97857224D01*
X130618568Y-97761914D01*
X130618568Y-97690431D01*
X130642396Y-97595120D01*
X130666224Y-97547465D01*
X130713879Y-97499810D01*
X130785362Y-97475982D01*
X130833017Y-97475982D01*
X130904500Y-97499810D01*
X130928328Y-97523638D01*
X131404880Y-97976362D02*
X131118948Y-97976362D01*
X131261914Y-97976362D02*
X131261914Y-97475982D01*
X131214259Y-97547465D01*
X131166604Y-97595120D01*
X131118948Y-97618948D01*
X131643156Y-97976362D02*
X131738466Y-97976362D01*
X131786121Y-97952535D01*
X131809949Y-97928707D01*
X131857604Y-97857224D01*
X131881432Y-97761914D01*
X131881432Y-97571293D01*
X131857604Y-97523638D01*
X131833777Y-97499810D01*
X131786121Y-97475982D01*
X131690811Y-97475982D01*
X131643156Y-97499810D01*
X131619328Y-97523638D01*
X131595500Y-97571293D01*
X131595500Y-97690431D01*
X131619328Y-97738086D01*
X131643156Y-97761914D01*
X131690811Y-97785741D01*
X131786121Y-97785741D01*
X131833777Y-97761914D01*
X131857604Y-97738086D01*
X131881432Y-97690431D01*
X131666604Y-98976362D02*
X131380672Y-98976362D01*
X131523638Y-98976362D02*
X131523638Y-98475982D01*
X131475983Y-98547465D01*
X131428328Y-98595120D01*
X131380672Y-98618948D01*
X132095501Y-98642776D02*
X132095501Y-98976362D01*
X131881052Y-98642776D02*
X131881052Y-98904880D01*
X131904880Y-98952535D01*
X131952535Y-98976362D01*
X132024018Y-98976362D01*
X132071673Y-98952535D01*
X132095501Y-98928707D01*
X143178707Y-95571672D02*
X143202535Y-95595500D01*
X143226362Y-95666983D01*
X143226362Y-95714638D01*
X143202535Y-95786121D01*
X143154880Y-95833776D01*
X143107224Y-95857604D01*
X143011914Y-95881432D01*
X142940431Y-95881432D01*
X142845120Y-95857604D01*
X142797465Y-95833776D01*
X142749810Y-95786121D01*
X142725982Y-95714638D01*
X142725982Y-95666983D01*
X142749810Y-95595500D01*
X142773638Y-95571672D01*
X142773638Y-95381052D02*
X142749810Y-95357224D01*
X142725982Y-95309569D01*
X142725982Y-95190431D01*
X142749810Y-95142775D01*
X142773638Y-95118948D01*
X142821293Y-95095120D01*
X142868948Y-95095120D01*
X142940431Y-95118948D01*
X143226362Y-95404879D01*
X143226362Y-95095120D01*
X142773638Y-94904500D02*
X142749810Y-94880672D01*
X142725982Y-94833017D01*
X142725982Y-94713879D01*
X142749810Y-94666223D01*
X142773638Y-94642396D01*
X142821293Y-94618568D01*
X142868948Y-94618568D01*
X142940431Y-94642396D01*
X143226362Y-94928327D01*
X143226362Y-94618568D01*
X143226362Y-93559948D02*
X143226362Y-93845880D01*
X143226362Y-93702914D02*
X142725982Y-93702914D01*
X142797465Y-93750569D01*
X142845120Y-93798224D01*
X142868948Y-93845880D01*
X142725982Y-93250189D02*
X142725982Y-93202534D01*
X142749810Y-93154879D01*
X142773638Y-93131051D01*
X142821293Y-93107224D01*
X142916603Y-93083396D01*
X143035741Y-93083396D01*
X143131052Y-93107224D01*
X143178707Y-93131051D01*
X143202535Y-93154879D01*
X143226362Y-93202534D01*
X143226362Y-93250189D01*
X143202535Y-93297845D01*
X143178707Y-93321672D01*
X143131052Y-93345500D01*
X143035741Y-93369328D01*
X142916603Y-93369328D01*
X142821293Y-93345500D01*
X142773638Y-93321672D01*
X142749810Y-93297845D01*
X142725982Y-93250189D01*
X142725982Y-92773637D02*
X142725982Y-92725982D01*
X142749810Y-92678327D01*
X142773638Y-92654499D01*
X142821293Y-92630672D01*
X142916603Y-92606844D01*
X143035741Y-92606844D01*
X143131052Y-92630672D01*
X143178707Y-92654499D01*
X143202535Y-92678327D01*
X143226362Y-92725982D01*
X143226362Y-92773637D01*
X143202535Y-92821293D01*
X143178707Y-92845120D01*
X143131052Y-92868948D01*
X143035741Y-92892776D01*
X142916603Y-92892776D01*
X142821293Y-92868948D01*
X142773638Y-92845120D01*
X142749810Y-92821293D01*
X142725982Y-92773637D01*
X142892776Y-92392396D02*
X143226362Y-92392396D01*
X142940431Y-92392396D02*
X142916603Y-92368568D01*
X142892776Y-92320913D01*
X142892776Y-92249430D01*
X142916603Y-92201775D01*
X142964259Y-92177947D01*
X143226362Y-92177947D01*
X140928707Y-99321672D02*
X140952535Y-99345500D01*
X140976362Y-99416983D01*
X140976362Y-99464638D01*
X140952535Y-99536121D01*
X140904880Y-99583776D01*
X140857224Y-99607604D01*
X140761914Y-99631432D01*
X140690431Y-99631432D01*
X140595120Y-99607604D01*
X140547465Y-99583776D01*
X140499810Y-99536121D01*
X140475982Y-99464638D01*
X140475982Y-99416983D01*
X140499810Y-99345500D01*
X140523638Y-99321672D01*
X140523638Y-99131052D02*
X140499810Y-99107224D01*
X140475982Y-99059569D01*
X140475982Y-98940431D01*
X140499810Y-98892775D01*
X140523638Y-98868948D01*
X140571293Y-98845120D01*
X140618948Y-98845120D01*
X140690431Y-98868948D01*
X140976362Y-99154879D01*
X140976362Y-98845120D01*
X140976362Y-98606844D02*
X140976362Y-98511534D01*
X140952535Y-98463879D01*
X140928707Y-98440051D01*
X140857224Y-98392396D01*
X140761914Y-98368568D01*
X140571293Y-98368568D01*
X140523638Y-98392396D01*
X140499810Y-98416223D01*
X140475982Y-98463879D01*
X140475982Y-98559189D01*
X140499810Y-98606844D01*
X140523638Y-98630672D01*
X140571293Y-98654500D01*
X140690431Y-98654500D01*
X140738086Y-98630672D01*
X140761914Y-98606844D01*
X140785741Y-98559189D01*
X140785741Y-98463879D01*
X140761914Y-98416223D01*
X140738086Y-98392396D01*
X140690431Y-98368568D01*
X141440052Y-100476362D02*
X141154120Y-100476362D01*
X141297086Y-100476362D02*
X141297086Y-99975982D01*
X141249431Y-100047465D01*
X141201776Y-100095120D01*
X141154120Y-100118948D01*
X141749811Y-99975982D02*
X141797466Y-99975982D01*
X141845121Y-99999810D01*
X141868949Y-100023638D01*
X141892776Y-100071293D01*
X141916604Y-100166603D01*
X141916604Y-100285741D01*
X141892776Y-100381052D01*
X141868949Y-100428707D01*
X141845121Y-100452535D01*
X141797466Y-100476362D01*
X141749811Y-100476362D01*
X141702155Y-100452535D01*
X141678328Y-100428707D01*
X141654500Y-100381052D01*
X141630672Y-100285741D01*
X141630672Y-100166603D01*
X141654500Y-100071293D01*
X141678328Y-100023638D01*
X141702155Y-99999810D01*
X141749811Y-99975982D01*
X142226363Y-99975982D02*
X142274018Y-99975982D01*
X142321673Y-99999810D01*
X142345501Y-100023638D01*
X142369328Y-100071293D01*
X142393156Y-100166603D01*
X142393156Y-100285741D01*
X142369328Y-100381052D01*
X142345501Y-100428707D01*
X142321673Y-100452535D01*
X142274018Y-100476362D01*
X142226363Y-100476362D01*
X142178707Y-100452535D01*
X142154880Y-100428707D01*
X142131052Y-100381052D01*
X142107224Y-100285741D01*
X142107224Y-100166603D01*
X142131052Y-100071293D01*
X142154880Y-100023638D01*
X142178707Y-99999810D01*
X142226363Y-99975982D01*
X142607604Y-100142776D02*
X142607604Y-100476362D01*
X142607604Y-100190431D02*
X142631432Y-100166603D01*
X142679087Y-100142776D01*
X142750570Y-100142776D01*
X142798225Y-100166603D01*
X142822053Y-100214259D01*
X142822053Y-100476362D01*
X143678328Y-96178707D02*
X143654500Y-96202535D01*
X143583017Y-96226362D01*
X143535362Y-96226362D01*
X143463879Y-96202535D01*
X143416224Y-96154880D01*
X143392396Y-96107224D01*
X143368568Y-96011914D01*
X143368568Y-95940431D01*
X143392396Y-95845120D01*
X143416224Y-95797465D01*
X143463879Y-95749810D01*
X143535362Y-95725982D01*
X143583017Y-95725982D01*
X143654500Y-95749810D01*
X143678328Y-95773638D01*
X143845121Y-95725982D02*
X144154880Y-95725982D01*
X143988087Y-95916603D01*
X144059569Y-95916603D01*
X144107225Y-95940431D01*
X144131052Y-95964259D01*
X144154880Y-96011914D01*
X144154880Y-96131052D01*
X144131052Y-96178707D01*
X144107225Y-96202535D01*
X144059569Y-96226362D01*
X143916604Y-96226362D01*
X143868948Y-96202535D01*
X143845121Y-96178707D01*
X144631432Y-96226362D02*
X144345500Y-96226362D01*
X144488466Y-96226362D02*
X144488466Y-95725982D01*
X144440811Y-95797465D01*
X144393156Y-95845120D01*
X144345500Y-95868948D01*
X144666604Y-100476362D02*
X144380672Y-100476362D01*
X144523638Y-100476362D02*
X144523638Y-99975982D01*
X144475983Y-100047465D01*
X144428328Y-100095120D01*
X144380672Y-100118948D01*
X145095501Y-100142776D02*
X145095501Y-100476362D01*
X144881052Y-100142776D02*
X144881052Y-100404880D01*
X144904880Y-100452535D01*
X144952535Y-100476362D01*
X145024018Y-100476362D01*
X145071673Y-100452535D01*
X145095501Y-100428707D01*
X138678707Y-101583396D02*
X138702535Y-101607224D01*
X138726362Y-101678707D01*
X138726362Y-101726362D01*
X138702535Y-101797845D01*
X138654880Y-101845500D01*
X138607224Y-101869328D01*
X138511914Y-101893156D01*
X138440431Y-101893156D01*
X138345120Y-101869328D01*
X138297465Y-101845500D01*
X138249810Y-101797845D01*
X138225982Y-101726362D01*
X138225982Y-101678707D01*
X138249810Y-101607224D01*
X138273638Y-101583396D01*
X138726362Y-101106844D02*
X138726362Y-101392776D01*
X138726362Y-101249810D02*
X138225982Y-101249810D01*
X138297465Y-101297465D01*
X138345120Y-101345120D01*
X138368948Y-101392776D01*
X139726362Y-101809948D02*
X139726362Y-102095880D01*
X139726362Y-101952914D02*
X139225982Y-101952914D01*
X139297465Y-102000569D01*
X139345120Y-102048224D01*
X139368948Y-102095880D01*
X139225982Y-101500189D02*
X139225982Y-101452534D01*
X139249810Y-101404879D01*
X139273638Y-101381051D01*
X139321293Y-101357224D01*
X139416603Y-101333396D01*
X139535741Y-101333396D01*
X139631052Y-101357224D01*
X139678707Y-101381051D01*
X139702535Y-101404879D01*
X139726362Y-101452534D01*
X139726362Y-101500189D01*
X139702535Y-101547845D01*
X139678707Y-101571672D01*
X139631052Y-101595500D01*
X139535741Y-101619328D01*
X139416603Y-101619328D01*
X139321293Y-101595500D01*
X139273638Y-101571672D01*
X139249810Y-101547845D01*
X139225982Y-101500189D01*
X139225982Y-101023637D02*
X139225982Y-100975982D01*
X139249810Y-100928327D01*
X139273638Y-100904499D01*
X139321293Y-100880672D01*
X139416603Y-100856844D01*
X139535741Y-100856844D01*
X139631052Y-100880672D01*
X139678707Y-100904499D01*
X139702535Y-100928327D01*
X139726362Y-100975982D01*
X139726362Y-101023637D01*
X139702535Y-101071293D01*
X139678707Y-101095120D01*
X139631052Y-101118948D01*
X139535741Y-101142776D01*
X139416603Y-101142776D01*
X139321293Y-101118948D01*
X139273638Y-101095120D01*
X139249810Y-101071293D01*
X139225982Y-101023637D01*
X139392776Y-100642396D02*
X139726362Y-100642396D01*
X139440431Y-100642396D02*
X139416603Y-100618568D01*
X139392776Y-100570913D01*
X139392776Y-100499430D01*
X139416603Y-100451775D01*
X139464259Y-100427947D01*
X139726362Y-100427947D01*
X131166604Y-102428707D02*
X131142776Y-102452535D01*
X131071293Y-102476362D01*
X131023638Y-102476362D01*
X130952155Y-102452535D01*
X130904500Y-102404880D01*
X130880672Y-102357224D01*
X130856844Y-102261914D01*
X130856844Y-102190431D01*
X130880672Y-102095120D01*
X130904500Y-102047465D01*
X130952155Y-101999810D01*
X131023638Y-101975982D01*
X131071293Y-101975982D01*
X131142776Y-101999810D01*
X131166604Y-102023638D01*
X131357224Y-102023638D02*
X131381052Y-101999810D01*
X131428707Y-101975982D01*
X131547845Y-101975982D01*
X131595501Y-101999810D01*
X131619328Y-102023638D01*
X131643156Y-102071293D01*
X131643156Y-102118948D01*
X131619328Y-102190431D01*
X131333397Y-102476362D01*
X131643156Y-102476362D01*
X130190052Y-103226362D02*
X129904120Y-103226362D01*
X130047086Y-103226362D02*
X130047086Y-102725982D01*
X129999431Y-102797465D01*
X129951776Y-102845120D01*
X129904120Y-102868948D01*
X130499811Y-102725982D02*
X130547466Y-102725982D01*
X130595121Y-102749810D01*
X130618949Y-102773638D01*
X130642776Y-102821293D01*
X130666604Y-102916603D01*
X130666604Y-103035741D01*
X130642776Y-103131052D01*
X130618949Y-103178707D01*
X130595121Y-103202535D01*
X130547466Y-103226362D01*
X130499811Y-103226362D01*
X130452155Y-103202535D01*
X130428328Y-103178707D01*
X130404500Y-103131052D01*
X130380672Y-103035741D01*
X130380672Y-102916603D01*
X130404500Y-102821293D01*
X130428328Y-102773638D01*
X130452155Y-102749810D01*
X130499811Y-102725982D01*
X130976363Y-102725982D02*
X131024018Y-102725982D01*
X131071673Y-102749810D01*
X131095501Y-102773638D01*
X131119328Y-102821293D01*
X131143156Y-102916603D01*
X131143156Y-103035741D01*
X131119328Y-103131052D01*
X131095501Y-103178707D01*
X131071673Y-103202535D01*
X131024018Y-103226362D01*
X130976363Y-103226362D01*
X130928707Y-103202535D01*
X130904880Y-103178707D01*
X130881052Y-103131052D01*
X130857224Y-103035741D01*
X130857224Y-102916603D01*
X130881052Y-102821293D01*
X130904880Y-102773638D01*
X130928707Y-102749810D01*
X130976363Y-102725982D01*
X131357604Y-102892776D02*
X131357604Y-103226362D01*
X131357604Y-102940431D02*
X131381432Y-102916603D01*
X131429087Y-102892776D01*
X131500570Y-102892776D01*
X131548225Y-102916603D01*
X131572053Y-102964259D01*
X131572053Y-103226362D01*
X131166604Y-100678707D02*
X131142776Y-100702535D01*
X131071293Y-100726362D01*
X131023638Y-100726362D01*
X130952155Y-100702535D01*
X130904500Y-100654880D01*
X130880672Y-100607224D01*
X130856844Y-100511914D01*
X130856844Y-100440431D01*
X130880672Y-100345120D01*
X130904500Y-100297465D01*
X130952155Y-100249810D01*
X131023638Y-100225982D01*
X131071293Y-100225982D01*
X131142776Y-100249810D01*
X131166604Y-100273638D01*
X131333397Y-100225982D02*
X131643156Y-100225982D01*
X131476363Y-100416603D01*
X131547845Y-100416603D01*
X131595501Y-100440431D01*
X131619328Y-100464259D01*
X131643156Y-100511914D01*
X131643156Y-100631052D01*
X131619328Y-100678707D01*
X131595501Y-100702535D01*
X131547845Y-100726362D01*
X131404880Y-100726362D01*
X131357224Y-100702535D01*
X131333397Y-100678707D01*
X131166604Y-101476362D02*
X130880672Y-101476362D01*
X131023638Y-101476362D02*
X131023638Y-100975982D01*
X130975983Y-101047465D01*
X130928328Y-101095120D01*
X130880672Y-101118948D01*
X131595501Y-101142776D02*
X131595501Y-101476362D01*
X131381052Y-101142776D02*
X131381052Y-101404880D01*
X131404880Y-101452535D01*
X131452535Y-101476362D01*
X131524018Y-101476362D01*
X131571673Y-101452535D01*
X131595501Y-101428707D01*
X137416604Y-108726362D02*
X137249810Y-108488086D01*
X137130672Y-108726362D02*
X137130672Y-108225982D01*
X137321293Y-108225982D01*
X137368948Y-108249810D01*
X137392776Y-108273638D01*
X137416604Y-108321293D01*
X137416604Y-108392776D01*
X137392776Y-108440431D01*
X137368948Y-108464259D01*
X137321293Y-108488086D01*
X137130672Y-108488086D01*
X137893156Y-108726362D02*
X137607224Y-108726362D01*
X137750190Y-108726362D02*
X137750190Y-108225982D01*
X137702535Y-108297465D01*
X137654880Y-108345120D01*
X137607224Y-108368948D01*
X136344741Y-109726362D02*
X136058809Y-109726362D01*
X136201775Y-109726362D02*
X136201775Y-109225982D01*
X136154120Y-109297465D01*
X136106465Y-109345120D01*
X136058809Y-109368948D01*
X136630672Y-109440431D02*
X136583017Y-109416603D01*
X136559189Y-109392776D01*
X136535361Y-109345120D01*
X136535361Y-109321293D01*
X136559189Y-109273638D01*
X136583017Y-109249810D01*
X136630672Y-109225982D01*
X136725982Y-109225982D01*
X136773638Y-109249810D01*
X136797465Y-109273638D01*
X136821293Y-109321293D01*
X136821293Y-109345120D01*
X136797465Y-109392776D01*
X136773638Y-109416603D01*
X136725982Y-109440431D01*
X136630672Y-109440431D01*
X136583017Y-109464259D01*
X136559189Y-109488086D01*
X136535361Y-109535741D01*
X136535361Y-109631052D01*
X136559189Y-109678707D01*
X136583017Y-109702535D01*
X136630672Y-109726362D01*
X136725982Y-109726362D01*
X136773638Y-109702535D01*
X136797465Y-109678707D01*
X136821293Y-109631052D01*
X136821293Y-109535741D01*
X136797465Y-109488086D01*
X136773638Y-109464259D01*
X136725982Y-109440431D01*
X137035741Y-109678707D02*
X137059569Y-109702535D01*
X137035741Y-109726362D01*
X137011913Y-109702535D01*
X137035741Y-109678707D01*
X137035741Y-109726362D01*
X137226362Y-109225982D02*
X137559949Y-109225982D01*
X137345500Y-109726362D01*
X137750569Y-109726362D02*
X137750569Y-109225982D01*
X137798224Y-109535741D02*
X137941190Y-109726362D01*
X137941190Y-109392776D02*
X137750569Y-109583397D01*
D21*
X96779333Y-109872190D02*
X96779333Y-109388381D01*
X97069619Y-109968952D02*
X96053619Y-109630285D01*
X97069619Y-109291619D01*
X96053619Y-109098095D02*
X97069619Y-108759428D01*
X96053619Y-108420762D01*
X97069619Y-107501524D02*
X96585810Y-107840190D01*
X97069619Y-108082095D02*
X96053619Y-108082095D01*
X96053619Y-107695048D01*
X96102000Y-107598286D01*
X96150381Y-107549905D01*
X96247143Y-107501524D01*
X96392286Y-107501524D01*
X96489048Y-107549905D01*
X96537429Y-107598286D01*
X96585810Y-107695048D01*
X96585810Y-108082095D01*
X96682571Y-107066095D02*
X96682571Y-106292000D01*
X97069619Y-105808190D02*
X96053619Y-105808190D01*
X96053619Y-105421143D01*
X96102000Y-105324381D01*
X96150381Y-105276000D01*
X96247143Y-105227619D01*
X96392286Y-105227619D01*
X96489048Y-105276000D01*
X96537429Y-105324381D01*
X96585810Y-105421143D01*
X96585810Y-105808190D01*
X97069619Y-104792190D02*
X96053619Y-104792190D01*
X96053619Y-104550285D01*
X96102000Y-104405143D01*
X96198762Y-104308381D01*
X96295524Y-104260000D01*
X96489048Y-104211619D01*
X96634190Y-104211619D01*
X96827714Y-104260000D01*
X96924476Y-104308381D01*
X97021238Y-104405143D01*
X97069619Y-104550285D01*
X97069619Y-104792190D01*
X97069619Y-103776190D02*
X96053619Y-103776190D01*
D22*
X106340429Y-49083715D02*
X107864429Y-48067715D01*
X106340429Y-48067715D02*
X107864429Y-49083715D01*
X107864429Y-46688857D02*
X107864429Y-47559714D01*
X107864429Y-47124286D02*
X106340429Y-47124286D01*
X106558143Y-47269429D01*
X106703286Y-47414571D01*
X106775857Y-47559714D01*
X106285429Y-58633143D02*
X106285429Y-57617143D01*
X107809429Y-58270286D01*
X107664286Y-57036571D02*
X107736857Y-56963999D01*
X107809429Y-57036571D01*
X107736857Y-57109142D01*
X107664286Y-57036571D01*
X107809429Y-57036571D01*
X106285429Y-55657714D02*
X106285429Y-55948000D01*
X106358000Y-56093143D01*
X106430571Y-56165714D01*
X106648286Y-56310857D01*
X106938571Y-56383428D01*
X107519143Y-56383428D01*
X107664286Y-56310857D01*
X107736857Y-56238285D01*
X107809429Y-56093143D01*
X107809429Y-55802857D01*
X107736857Y-55657714D01*
X107664286Y-55585143D01*
X107519143Y-55512571D01*
X107156286Y-55512571D01*
X107011143Y-55585143D01*
X106938571Y-55657714D01*
X106866000Y-55802857D01*
X106866000Y-56093143D01*
X106938571Y-56238285D01*
X107011143Y-56310857D01*
X107156286Y-56383428D01*
X106938571Y-54641714D02*
X106866000Y-54786856D01*
X106793429Y-54859428D01*
X106648286Y-54931999D01*
X106575714Y-54931999D01*
X106430571Y-54859428D01*
X106358000Y-54786856D01*
X106285429Y-54641714D01*
X106285429Y-54351428D01*
X106358000Y-54206285D01*
X106430571Y-54133714D01*
X106575714Y-54061142D01*
X106648286Y-54061142D01*
X106793429Y-54133714D01*
X106866000Y-54206285D01*
X106938571Y-54351428D01*
X106938571Y-54641714D01*
X107011143Y-54786856D01*
X107083714Y-54859428D01*
X107228857Y-54931999D01*
X107519143Y-54931999D01*
X107664286Y-54859428D01*
X107736857Y-54786856D01*
X107809429Y-54641714D01*
X107809429Y-54351428D01*
X107736857Y-54206285D01*
X107664286Y-54133714D01*
X107519143Y-54061142D01*
X107228857Y-54061142D01*
X107083714Y-54133714D01*
X107011143Y-54206285D01*
X106938571Y-54351428D01*
X107809429Y-53407999D02*
X106285429Y-53407999D01*
X107374000Y-52899999D01*
X106285429Y-52391999D01*
X107809429Y-52391999D01*
D21*
X90345334Y-54449619D02*
X90345334Y-53433619D01*
X90732381Y-53433619D01*
X90829143Y-53482000D01*
X90877524Y-53530381D01*
X90925905Y-53627143D01*
X90925905Y-53772286D01*
X90877524Y-53869048D01*
X90829143Y-53917429D01*
X90732381Y-53965810D01*
X90345334Y-53965810D01*
X91264572Y-53433619D02*
X91506477Y-54449619D01*
X91700000Y-53723905D01*
X91893524Y-54449619D01*
X92135429Y-53433619D01*
X93103048Y-54449619D02*
X92764382Y-53965810D01*
X92522477Y-54449619D02*
X92522477Y-53433619D01*
X92909524Y-53433619D01*
X93006286Y-53482000D01*
X93054667Y-53530381D01*
X93103048Y-53627143D01*
X93103048Y-53772286D01*
X93054667Y-53869048D01*
X93006286Y-53917429D01*
X92909524Y-53965810D01*
X92522477Y-53965810D01*
D28*
X165475714Y-87808524D02*
X165502476Y-87835286D01*
X165529238Y-87915571D01*
X165529238Y-87969095D01*
X165502476Y-88049381D01*
X165448952Y-88102905D01*
X165395429Y-88129666D01*
X165288381Y-88156428D01*
X165208095Y-88156428D01*
X165101048Y-88129666D01*
X165047524Y-88102905D01*
X164994000Y-88049381D01*
X164967238Y-87969095D01*
X164967238Y-87915571D01*
X164994000Y-87835286D01*
X165020762Y-87808524D01*
X164967238Y-87460619D02*
X164967238Y-87353571D01*
X164994000Y-87300047D01*
X165047524Y-87246524D01*
X165154571Y-87219762D01*
X165341905Y-87219762D01*
X165448952Y-87246524D01*
X165502476Y-87300047D01*
X165529238Y-87353571D01*
X165529238Y-87460619D01*
X165502476Y-87514143D01*
X165448952Y-87567666D01*
X165341905Y-87594428D01*
X165154571Y-87594428D01*
X165047524Y-87567666D01*
X164994000Y-87514143D01*
X164967238Y-87460619D01*
X164967238Y-86978904D02*
X165422190Y-86978904D01*
X165475714Y-86952143D01*
X165502476Y-86925381D01*
X165529238Y-86871857D01*
X165529238Y-86764809D01*
X165502476Y-86711285D01*
X165475714Y-86684524D01*
X165422190Y-86657762D01*
X164967238Y-86657762D01*
X165529238Y-86390142D02*
X164967238Y-86390142D01*
X165529238Y-86069000D01*
X164967238Y-86069000D01*
X164967238Y-85881666D02*
X164967238Y-85560523D01*
X165529238Y-85721095D02*
X164967238Y-85721095D01*
X165234857Y-85373190D02*
X165234857Y-85185857D01*
X165529238Y-85105571D02*
X165529238Y-85373190D01*
X164967238Y-85373190D01*
X164967238Y-85105571D01*
X165529238Y-84543572D02*
X165261619Y-84730905D01*
X165529238Y-84864714D02*
X164967238Y-84864714D01*
X164967238Y-84650619D01*
X164994000Y-84597095D01*
X165020762Y-84570334D01*
X165074286Y-84543572D01*
X165154571Y-84543572D01*
X165208095Y-84570334D01*
X165234857Y-84597095D01*
X165261619Y-84650619D01*
X165261619Y-84864714D01*
X165554238Y-83321143D02*
X165286619Y-83508476D01*
X165554238Y-83642285D02*
X164992238Y-83642285D01*
X164992238Y-83428190D01*
X165019000Y-83374666D01*
X165045762Y-83347905D01*
X165099286Y-83321143D01*
X165179571Y-83321143D01*
X165233095Y-83347905D01*
X165259857Y-83374666D01*
X165286619Y-83428190D01*
X165286619Y-83642285D01*
X165259857Y-83080285D02*
X165259857Y-82892952D01*
X165554238Y-82812666D02*
X165554238Y-83080285D01*
X164992238Y-83080285D01*
X164992238Y-82812666D01*
X165259857Y-82384476D02*
X165259857Y-82571809D01*
X165554238Y-82571809D02*
X164992238Y-82571809D01*
X164992238Y-82304190D01*
X165192238Y-79806428D02*
X165754238Y-79672619D01*
X165352810Y-79565571D01*
X165754238Y-79458524D01*
X165192238Y-79324714D01*
X165192238Y-79003571D02*
X165192238Y-78896523D01*
X165219000Y-78842999D01*
X165272524Y-78789476D01*
X165379571Y-78762714D01*
X165566905Y-78762714D01*
X165673952Y-78789476D01*
X165727476Y-78842999D01*
X165754238Y-78896523D01*
X165754238Y-79003571D01*
X165727476Y-79057095D01*
X165673952Y-79110618D01*
X165566905Y-79137380D01*
X165379571Y-79137380D01*
X165272524Y-79110618D01*
X165219000Y-79057095D01*
X165192238Y-79003571D01*
X165754238Y-78200714D02*
X165486619Y-78388047D01*
X165754238Y-78521856D02*
X165192238Y-78521856D01*
X165192238Y-78307761D01*
X165219000Y-78254237D01*
X165245762Y-78227476D01*
X165299286Y-78200714D01*
X165379571Y-78200714D01*
X165433095Y-78227476D01*
X165459857Y-78254237D01*
X165486619Y-78307761D01*
X165486619Y-78521856D01*
X165754238Y-77959856D02*
X165192238Y-77959856D01*
X165754238Y-77638714D02*
X165433095Y-77879571D01*
X165192238Y-77638714D02*
X165513381Y-77959856D01*
X165754238Y-77397856D02*
X165192238Y-77397856D01*
X165754238Y-77130237D02*
X165192238Y-77130237D01*
X165754238Y-76809095D01*
X165192238Y-76809095D01*
X165219000Y-76247095D02*
X165192238Y-76300618D01*
X165192238Y-76380904D01*
X165219000Y-76461190D01*
X165272524Y-76514714D01*
X165326048Y-76541475D01*
X165433095Y-76568237D01*
X165513381Y-76568237D01*
X165620429Y-76541475D01*
X165673952Y-76514714D01*
X165727476Y-76461190D01*
X165754238Y-76380904D01*
X165754238Y-76327380D01*
X165727476Y-76247095D01*
X165700714Y-76220333D01*
X165513381Y-76220333D01*
X165513381Y-76327380D01*
X165229238Y-93859571D02*
X164961619Y-94046904D01*
X165229238Y-94180713D02*
X164667238Y-94180713D01*
X164667238Y-93966618D01*
X164694000Y-93913094D01*
X164720762Y-93886333D01*
X164774286Y-93859571D01*
X164854571Y-93859571D01*
X164908095Y-93886333D01*
X164934857Y-93913094D01*
X164961619Y-93966618D01*
X164961619Y-94180713D01*
X165202476Y-93645475D02*
X165229238Y-93565190D01*
X165229238Y-93431380D01*
X165202476Y-93377856D01*
X165175714Y-93351094D01*
X165122190Y-93324333D01*
X165068667Y-93324333D01*
X165015143Y-93351094D01*
X164988381Y-93377856D01*
X164961619Y-93431380D01*
X164934857Y-93538428D01*
X164908095Y-93591952D01*
X164881333Y-93618713D01*
X164827810Y-93645475D01*
X164774286Y-93645475D01*
X164720762Y-93618713D01*
X164694000Y-93591952D01*
X164667238Y-93538428D01*
X164667238Y-93404618D01*
X164694000Y-93324333D01*
X165229238Y-93083475D02*
X164667238Y-93083475D01*
X164934857Y-93083475D02*
X164934857Y-92762333D01*
X165229238Y-92762333D02*
X164667238Y-92762333D01*
X165229238Y-92494713D02*
X164667238Y-92494713D01*
X164934857Y-92227094D02*
X164934857Y-92039761D01*
X165229238Y-91959475D02*
X165229238Y-92227094D01*
X164667238Y-92227094D01*
X164667238Y-91959475D01*
X165229238Y-91450999D02*
X165229238Y-91718618D01*
X164667238Y-91718618D01*
X165229238Y-91263666D02*
X164667238Y-91263666D01*
X164667238Y-91129857D01*
X164694000Y-91049571D01*
X164747524Y-90996047D01*
X164801048Y-90969286D01*
X164908095Y-90942524D01*
X164988381Y-90942524D01*
X165095429Y-90969286D01*
X165148952Y-90996047D01*
X165202476Y-91049571D01*
X165229238Y-91129857D01*
X165229238Y-91263666D01*
X165192238Y-75449380D02*
X165754238Y-75315571D01*
X165352810Y-75208523D01*
X165754238Y-75101476D01*
X165192238Y-74967666D01*
X165727476Y-74780332D02*
X165754238Y-74700047D01*
X165754238Y-74566237D01*
X165727476Y-74512713D01*
X165700714Y-74485951D01*
X165647190Y-74459190D01*
X165593667Y-74459190D01*
X165540143Y-74485951D01*
X165513381Y-74512713D01*
X165486619Y-74566237D01*
X165459857Y-74673285D01*
X165433095Y-74726809D01*
X165406333Y-74753570D01*
X165352810Y-74780332D01*
X165299286Y-74780332D01*
X165245762Y-74753570D01*
X165219000Y-74726809D01*
X165192238Y-74673285D01*
X165192238Y-74539475D01*
X165219000Y-74459190D01*
X165754238Y-74218332D02*
X165192238Y-74218332D01*
X165459857Y-74218332D02*
X165459857Y-73897190D01*
X165754238Y-73897190D02*
X165192238Y-73897190D01*
X165754238Y-73629570D02*
X165192238Y-73629570D01*
X165459857Y-73361951D02*
X165459857Y-73174618D01*
X165754238Y-73094332D02*
X165754238Y-73361951D01*
X165192238Y-73361951D01*
X165192238Y-73094332D01*
X165754238Y-72585856D02*
X165754238Y-72853475D01*
X165192238Y-72853475D01*
X165754238Y-72398523D02*
X165192238Y-72398523D01*
X165192238Y-72264714D01*
X165219000Y-72184428D01*
X165272524Y-72130904D01*
X165326048Y-72104143D01*
X165433095Y-72077381D01*
X165513381Y-72077381D01*
X165620429Y-72104143D01*
X165673952Y-72130904D01*
X165727476Y-72184428D01*
X165754238Y-72264714D01*
X165754238Y-72398523D01*
D21*
X109767831Y-100110066D02*
X110414409Y-99463487D01*
X110431515Y-100650592D02*
X110373357Y-100654013D01*
X110260462Y-100602697D01*
X110205725Y-100547960D01*
X110154409Y-100435066D01*
X110161251Y-100318751D01*
X110195462Y-100229803D01*
X110291252Y-100079276D01*
X110383619Y-99986908D01*
X110534146Y-99891119D01*
X110623093Y-99856909D01*
X110739409Y-99850066D01*
X110852303Y-99901382D01*
X110907040Y-99956119D01*
X110958356Y-100069013D01*
X110954935Y-100127172D01*
X110917303Y-101259539D02*
X110588883Y-100931118D01*
X110753093Y-101095329D02*
X111399672Y-100448750D01*
X111252566Y-100486382D01*
X111136251Y-100493224D01*
X111050725Y-100469276D01*
X108377174Y-95835464D02*
X108650858Y-96109148D01*
X108137701Y-95965464D02*
X108975858Y-95510464D01*
X108520858Y-96348621D01*
X109276911Y-95811517D02*
X109605331Y-96139938D01*
X108794542Y-96622305D02*
X109441121Y-95975727D01*
X109742173Y-96276779D02*
X109478752Y-97306515D01*
X110125330Y-96659937D02*
X109095594Y-96923358D01*
X109697699Y-97525463D02*
X110344278Y-96878884D01*
X110074014Y-97532304D01*
X110727435Y-97262041D01*
X110080856Y-97908620D01*
X110693224Y-97843620D02*
X110884803Y-98035199D01*
X110628224Y-98455987D02*
X110354541Y-98182304D01*
X111001119Y-97535725D01*
X111274803Y-97809409D01*
X111791381Y-98387566D02*
X111767434Y-98302040D01*
X111685328Y-98219935D01*
X111572434Y-98168619D01*
X111456118Y-98175462D01*
X111367171Y-98209672D01*
X111216644Y-98305461D01*
X111124276Y-98397829D01*
X111028487Y-98548356D01*
X110994276Y-98637304D01*
X110987434Y-98753619D01*
X111038750Y-98866513D01*
X111093487Y-98921250D01*
X111206381Y-98972566D01*
X111264540Y-98969145D01*
X111480066Y-98753619D01*
X111370592Y-98644145D01*
X111606644Y-99064934D02*
X111880328Y-99338619D01*
X111367171Y-99194935D02*
X112205328Y-98739935D01*
X111750328Y-99578092D01*
X112499538Y-99157303D02*
X112557696Y-99153882D01*
X112643222Y-99177829D01*
X112780065Y-99314671D01*
X112804012Y-99400198D01*
X112800590Y-99458355D01*
X112766380Y-99547303D01*
X112704802Y-99608881D01*
X112585064Y-99673881D01*
X111887170Y-99714934D01*
X112242960Y-100070723D01*
X113409537Y-99944144D02*
X113135854Y-99670460D01*
X112800590Y-99950987D01*
X112858749Y-99947566D01*
X112944275Y-99971512D01*
X113081117Y-100108355D01*
X113105064Y-100193881D01*
X113101643Y-100252039D01*
X113067433Y-100340986D01*
X112913485Y-100494933D01*
X112824538Y-100529143D01*
X112766381Y-100532565D01*
X112680854Y-100508617D01*
X112544012Y-100371775D01*
X112520065Y-100286249D01*
X112523486Y-100228091D01*
X113929537Y-100464144D02*
X113820064Y-100354670D01*
X113734537Y-100330723D01*
X113676379Y-100334144D01*
X113529275Y-100371775D01*
X113378748Y-100467565D01*
X113132432Y-100713881D01*
X113098222Y-100802827D01*
X113094801Y-100860986D01*
X113118748Y-100946512D01*
X113228222Y-101055985D01*
X113313748Y-101079933D01*
X113371906Y-101076511D01*
X113460853Y-101042301D01*
X113614801Y-100888353D01*
X113649010Y-100799406D01*
X113652432Y-100741249D01*
X113628485Y-100655722D01*
X113519011Y-100546249D01*
X113433485Y-100522302D01*
X113375327Y-100525723D01*
X113286380Y-100559933D01*
X113741379Y-101199669D02*
X114015063Y-101473354D01*
X113501906Y-101329669D02*
X114340063Y-100874670D01*
X113885063Y-101712827D01*
X114668484Y-101203090D02*
X115024273Y-101558879D01*
X114586379Y-101613617D01*
X114668484Y-101695722D01*
X114692431Y-101781248D01*
X114689010Y-101839406D01*
X114654800Y-101928353D01*
X114500852Y-102082300D01*
X114411905Y-102116510D01*
X114353748Y-102119932D01*
X114268221Y-102095984D01*
X114104011Y-101931774D01*
X114080063Y-101846248D01*
X114083484Y-101788090D01*
X115270589Y-101805195D02*
X114747168Y-102328616D01*
X114712958Y-102417563D01*
X114709536Y-102475721D01*
X114733484Y-102561247D01*
X114842957Y-102670721D01*
X114928483Y-102694668D01*
X114986642Y-102691247D01*
X115075588Y-102657037D01*
X115599009Y-102133616D01*
M02*
