# Supplementary material for: DStat: A Versatile, Open-Source Potentiostat for Electroanalysis and Integration
Source: PLoS One. 2015 Oct 28;10(10):e0140349. doi: 10.1371/journal.pone.0140349 (PMC4624907; doi:10.1371/journal.pone.0140349)
Supplement: S1 File — Electronics manufacturing files, software and firmware source code, and documentation for DStat construction and operation. The most recent version can be retrieved from http://microfluidics.utoronto.ca/dstat. (ZIP) [file pone.0140349.s007.zip › DStat/dstat-hardware.git/gbr/dstat-mainboard-NPTH.drl]

M48
;DRILL file {kicad (2014-09-26 BZR 5151)-product} date Thursday, November 20, 2014 'pmt' 07:02:39 pm
;FORMAT={-:-/ absolute / metric / decimal}
FMAT,2
METRIC,TZ
T1C0.899
%
G90
G05
M71
T1
X92.151Y-79.2
X92.151Y-83.6
T0
M30
