# Supplementary material for: DStat: A Versatile, Open-Source Potentiostat for Electroanalysis and Integration
Source: PLoS One. 2015 Oct 28;10(10):e0140349. doi: 10.1371/journal.pone.0140349 (PMC4624907; doi:10.1371/journal.pone.0140349)
Supplement: S1 File — Electronics manufacturing files, software and firmware source code, and documentation for DStat construction and operation. The most recent version can be retrieved from http://microfluidics.utoronto.ca/dstat. (ZIP) [file pone.0140349.s007.zip › DStat/dstat-hardware.git/gbr/dstat-mainboard.drl]

M48
;DRILL file {kicad (2014-09-26 BZR 5151)-product} date Thursday, November 20, 2014 'pmt' 07:02:39 pm
;FORMAT={-:-/ absolute / metric / decimal}
FMAT,2
METRIC,TZ
T1C0.203
T2C0.998
T3C1.016
%
G90
G05
M71
T1
X89.75Y-117.2
X89.775Y-116.125
X90.175Y-116.675
X90.25Y-115.675
X90.25Y-117.675
X96.002Y-90.1
X96.35Y-118.7
X96.375Y-114.225
X97.55Y-83.05
X97.675Y-79.95
X98.2Y-88.1
X98.675Y-83.2
X98.7Y-82.2
X98.725Y-118.725
X98.95Y-114.225
X100.1Y-81.2
X101.4Y-84.3
X101.4Y-114.225
X101.425Y-118.675
X102.3Y-104.
X102.3Y-108.2
X102.35Y-73.55
X102.5Y-95.3
X102.8Y-83.6
X102.8Y-89.
X102.9Y-82.3
X103.1Y-99.6
X103.2Y-79.2
X103.25Y-109.05
X103.3Y-88.55
X103.3Y-106.85
X103.85Y-88.05
X103.875Y-118.6
X104.025Y-114.475
X104.1Y-81.9
X104.1Y-100.8
X104.11Y-97.7
X104.2Y-98.5
X104.3Y-87.55
X104.6Y-102.3
X104.7Y-106.45
X105.05Y-91.05
X105.1Y-82.9
X105.2Y-79.2
X105.2Y-101.9
X105.3Y-99.5
X105.4Y-97.3
X105.6Y-90.4
X106.05Y-83.85
X106.2Y-80.2
X106.25Y-89.75
X106.25Y-90.4
X106.3Y-103.
X106.4Y-109.15
X106.5Y-98.3
X106.7Y-85.85
X106.7Y-96.
X106.7Y-100.7
X106.8Y-86.65
X106.8Y-108.6
X107.1Y-81.1
X107.1Y-84.9
X107.25Y-87.15
X107.5Y-104.2
X107.7Y-87.65
X107.7Y-97.1
X107.9Y-101.9
X108.025Y-82.025
X108.1Y-94.5
X108.5Y-86.3
X108.6Y-88.9
X108.8Y-98.
X108.8Y-105.4
X109.Y-83.
X109.1Y-76.9
X109.1Y-103.1
X109.35Y-106.75
X109.4Y-95.7
X109.45Y-82.2
X109.5Y-81.45
X109.5Y-87.3
X109.5Y-93.1
X109.6Y-92.25
X110.1Y-88.9
X110.2Y-104.2
X110.3Y-101.9
X110.35Y-82.8
X110.4Y-84.4
X110.7Y-94.1
X110.8Y-82.3
X110.8Y-106.8
X111.2Y-76.9
X111.2Y-91.5
X111.3Y-121.2
X111.5Y-95.6
X111.7Y-103.1
X111.8Y-85.8
X111.8Y-107.9
X111.95Y-121.3
X112.Y-105.6
X112.65Y-121.25
X112.75Y-121.95
X112.9Y-88.6
X113.Y-106.8
X113.1Y-104.5
X113.2Y-100.9
X113.5Y-93.6
X113.5Y-95.6
X114.1Y-102.
X114.1Y-103.5
X114.2Y-75.8
X114.2Y-105.7
X114.375Y-122.125
X114.664Y-51.864
X114.7Y-53.4
X114.825Y-121.65
X114.925Y-115.825
X115.2Y-94.5
X115.2Y-95.6
X115.2Y-97.3
X115.3Y-98.7
X115.3Y-100.4
X115.35Y-121.2
X115.4Y-104.4
X115.425Y-115.375
X115.7Y-55.7
X115.8Y-89.5
X115.9Y-103.
X115.9Y-122.45
X116.125Y-115.425
X116.225Y-116.725
X116.4Y-78.1
X116.725Y-115.175
X117.Y-57.6
X117.Y-98.7
X117.Y-100.4
X117.Y-101.8
X117.1Y-97.3
X117.8Y-93.
X118.6Y-98.7
X118.6Y-100.4
X118.7Y-51.2
X118.8Y-55.
X118.8Y-78.9
X119.7Y-100.6
X119.8Y-57.8
X120.3Y-78.2
X121.Y-64.1
X121.2Y-103.
X121.75Y-95.1
X121.9Y-102.75
X121.925Y-74.825
X121.925Y-76.05
X122.15Y-96.05
X122.4Y-63.2
X122.4Y-64.7
X122.4Y-102.25
X122.9Y-78.6
X122.9Y-101.75
X123.35Y-101.25
X123.35Y-104.9
X123.8Y-51.
X123.9Y-63.
X123.9Y-64.
X123.9Y-104.4
X124.348Y-56.852
X124.6Y-103.65
X124.6Y-104.4
X125.1Y-77.3
X125.55Y-100.55
X125.8Y-99.95
X126.15Y-101.3
X126.3Y-98.25
X126.35Y-96.15
X126.35Y-96.85
X126.35Y-97.55
X126.45Y-100.6
X126.8Y-98.85
X126.9Y-101.9
X127.1Y-101.25
X127.45Y-98.7
X127.5Y-99.55
X127.6Y-84.3
X127.75Y-101.95
X127.75Y-102.6
X127.8Y-103.9
X128.1Y-81.2
X128.15Y-99.55
X128.15Y-100.2
X128.45Y-102.6
X128.6Y-66.9
X128.6Y-83.325
X128.8Y-100.2
X130.1Y-90.8
X130.1Y-91.8
X130.1Y-92.85
X130.65Y-91.3
X130.65Y-92.25
X130.65Y-93.2
X130.8Y-74.9
X131.2Y-99.6
X131.3Y-104.
X131.3Y-106.4
X131.7Y-91.25
X131.75Y-92.25
X131.75Y-93.15
X132.1Y-90.75
X132.15Y-91.75
X132.25Y-92.7
X132.69Y-72.212
X132.7Y-69.8
X132.7Y-73.5
X133.1Y-68.5
X133.35Y-72.085
X133.375Y-73.558
X133.4Y-70.4
X133.6Y-99.7
X133.883Y-70.891
X134.036Y-72.1
X134.036Y-73.5
X134.2Y-69.6
X134.6Y-70.1
X135.4Y-66.1
X135.458Y-66.751
X135.458Y-67.437
X135.5Y-100.5
X135.5Y-102.9
X135.6Y-71.9
X136.1Y-98.
X136.538Y-65.977
X136.55Y-66.624
X137.033Y-67.056
X137.275Y-93.375
X137.35Y-87.6
X137.35Y-88.5
X137.6Y-103.5
X137.85Y-88.05
X137.85Y-88.95
X139.Y-87.15
X139.Y-89.4
X139.2Y-73.4
X140.15Y-86.2
X140.15Y-86.85
X140.3Y-92.7
X140.7Y-87.7
X140.85Y-86.8
X141.8Y-69.6
X141.8Y-71.3
X142.494Y-86.766
X142.494Y-87.439
X142.494Y-88.875
X142.5Y-88.2
X142.6Y-101.7
X143.2Y-72.4
X143.485Y-86.258
X143.51Y-89.51
X143.6Y-102.7
X143.9Y-100.2
X144.5Y-79.7
X144.501Y-86.665
X144.501Y-87.3
X144.526Y-87.96
X144.526Y-88.748
X144.9Y-96.
X144.9Y-101.2
X145.2Y-98.2
X145.212Y-86.208
X145.491Y-86.817
X145.7Y-80.8
X145.999Y-87.3
X146.6Y-88.4
X146.787Y-86.665
X146.9Y-85.5
X147.2Y-110.5
X147.3Y-87.1
X147.6Y-64.3
X147.65Y-86.525
X147.8Y-88.6
X148.6Y-75.1
X150.2Y-98.7
X150.2Y-104.1
X150.571Y-79.985
X151.3Y-61.2
X151.3Y-75.1
X151.511Y-80.899
X151.8Y-113.7
X151.9Y-86.3
X152.5Y-60.1
X152.5Y-70.8
X152.7Y-73.8
X152.705Y-80.95
X152.73Y-79.68
X152.756Y-78.207
X152.9Y-76.7
X153.01Y-87.325
X153.1Y-91.7
X153.225Y-88.506
X154.4Y-88.8
X154.5Y-71.9
X154.5Y-75.2
X154.5Y-87.3
X154.762Y-76.657
X154.762Y-78.257
X154.788Y-79.68
X155.3Y-74.4
X155.6Y-91.3
X155.7Y-94.
X155.753Y-86.843
X156.2Y-73.7
X156.312Y-83.693
X156.566Y-84.353
X156.616Y-78.207
X156.642Y-76.657
X156.667Y-74.981
X156.667Y-79.629
X157.1Y-87.4
X157.353Y-73.228
X157.353Y-82.499
X157.8Y-93.3
X157.836Y-83.007
X158.09Y-79.451
X158.115Y-75.59
X158.14Y-78.029
X158.166Y-76.606
X158.6Y-89.
X158.699Y-73.127
X158.7Y-68.4
X159.Y-95.7
X159.Y-97.1
X159.Y-98.7
X159.106Y-80.543
X159.461Y-74.676
X159.8Y-93.6
X159.893Y-76.479
X159.944Y-77.902
X160.8Y-69.7
X160.8Y-72.1
X160.833Y-73.127
X160.96Y-74.6
X161.29Y-79.629
X161.468Y-77.826
X161.544Y-76.454
X162.1Y-81.3
T2
X160.9Y-61.33
X160.9Y-63.87
T3
X89.16Y-56.53
X89.16Y-59.07
X91.53Y-104.26
X91.53Y-106.8
X91.53Y-109.34
X91.7Y-56.53
X91.7Y-59.07
X92.02Y-117.43
X92.02Y-119.97
X94.07Y-104.26
X94.07Y-106.8
X94.07Y-109.34
X94.24Y-56.53
X94.24Y-59.07
X94.56Y-117.43
X94.56Y-119.97
X97.1Y-117.43
X97.1Y-119.97
X99.64Y-117.43
X99.64Y-119.97
X102.18Y-117.43
X102.18Y-119.97
X104.72Y-117.43
X104.72Y-119.97
X107.26Y-117.43
X107.26Y-119.97
X109.8Y-117.43
X109.8Y-119.97
X112.34Y-117.43
X112.34Y-119.97
X114.88Y-117.43
X114.88Y-119.97
X117.42Y-117.43
X117.42Y-119.97
X119.96Y-117.43
X119.96Y-119.97
X122.5Y-117.43
X122.5Y-119.97
X125.04Y-117.43
X125.04Y-119.97
X127.58Y-117.43
X127.58Y-119.97
X130.12Y-117.43
X130.12Y-119.97
X132.66Y-117.43
X132.66Y-119.97
X135.2Y-117.43
X135.2Y-119.97
X137.74Y-117.43
X137.74Y-119.97
X140.28Y-117.43
X140.28Y-119.97
X163.Y-86.
X163.Y-92.6
X163.1Y-78.7
X163.1Y-83.1
X163.125Y-73.95
T0
M30
