# Supplementary material for: DStat: A Versatile, Open-Source Potentiostat for Electroanalysis and Integration
Source: PLoS One. 2015 Oct 28;10(10):e0140349. doi: 10.1371/journal.pone.0140349 (PMC4624907; doi:10.1371/journal.pone.0140349)
Supplement: S1 File — Electronics manufacturing files, software and firmware source code, and documentation for DStat construction and operation. The most recent version can be retrieved from http://microfluidics.utoronto.ca/dstat. (ZIP) [file pone.0140349.s007.zip › DStat/dstat-hardware.git/LICENSE/PRODUCT.TXT]

Please send information regarding the type, quantity and dates of production of 
products the Licensee has (had) manufactured to:

Michael D. M. Dryden <mk.dryden@utoronto.ca>
Room 630
80 St. George St.
Toronto ON M5S 3H6
Canada
