# Supplementary material for: DStat: A Versatile, Open-Source Potentiostat for Electroanalysis and Integration
Source: PLoS One. 2015 Oct 28;10(10):e0140349. doi: 10.1371/journal.pone.0140349 (PMC4624907; doi:10.1371/journal.pone.0140349)
Supplement: S1 File — Electronics manufacturing files, software and firmware source code, and documentation for DStat construction and operation. The most recent version can be retrieved from http://microfluidics.utoronto.ca/dstat. (ZIP) [file pone.0140349.s007.zip › DStat/dstat-interface.git/dstat-interface/drivers/VirtualSerial.inf]

;************************************************************
; Windows USB CDC ACM Setup File
; Copyright (c) 2000 Microsoft Corporation
;************************************************************

[DefaultInstall]
CopyINF="VirtualSerial.inf"

[Version]
Signature="$Windows NT$"
Class=Ports
ClassGuid={4D36E978-E325-11CE-BFC1-08002BE10318}
Provider=%MFGNAME%
DriverVer=7/1/2012,10.0.0.0

[Manufacturer]
%MFGNAME%=DeviceList, NTx86, NTamd64, NTia64

[SourceDisksNames]

[SourceDisksFiles]

[DestinationDirs]
DefaultDestDir=12

[DriverInstall]
Include=mdmcpq.inf
CopyFiles=FakeModemCopyFileSection
AddReg=DriverInstall.AddReg

[DriverInstall.Services]
Include=mdmcpq.inf
AddService=usbser, 0x00000002, LowerFilter_Service_Inst

[DriverInstall.AddReg]
HKR,,EnumPropPages32,,"msports.dll,SerialPortPropPageProvider"

;------------------------------------------------------------------------------
;  Vendor and Product ID Definitions
;------------------------------------------------------------------------------
; When developing your USB device, the VID and PID used in the PC side
; application program and the firmware on the microcontroller must match.
; Modify the below line to use your VID and PID.  Use the format as shown below.
; Note: One INF file can be used for multiple devices with different VID and PIDs.
; For each supported device, append ",USB\VID_xxxx&PID_yyyy" to the end of the line.
;------------------------------------------------------------------------------
[DeviceList]
%DESCRIPTION%=DriverInstall, USB\VID_03EB&PID_2018

[DeviceList.NTx86]
%DESCRIPTION%=DriverInstall, USB\VID_03EB&PID_2018

[DeviceList.NTamd64]
%DESCRIPTION%=DriverInstall, USB\VID_03EB&PID_2018

[DeviceList.NTia64]
%DESCRIPTION%=DriverInstall, USB\VID_03EB&PID_2018

;------------------------------------------------------------------------------
;  String Definitions
;------------------------------------------------------------------------------
;Modify these strings to customize your device
;------------------------------------------------------------------------------
[Strings]
MFGNAME="Wheeler Lab"
DESCRIPTION="Dstat 1.1 Virtual Serial Port"
