# Supplementary material for: DStat: A Versatile, Open-Source Potentiostat for Electroanalysis and Integration
Source: PLoS One. 2015 Oct 28;10(10):e0140349. doi: 10.1371/journal.pone.0140349 (PMC4624907; doi:10.1371/journal.pone.0140349)
Supplement: S1 File — Electronics manufacturing files, software and firmware source code, and documentation for DStat construction and operation. The most recent version can be retrieved from http://microfluidics.utoronto.ca/dstat. (ZIP) [file pone.0140349.s007.zip › DStat/dstat-interface.git/dstat-interface/dstat.spec]

# -*- mode: python -*-
a = Analysis(['./main.py'],
             pathex=['/Users/mdryden/src/dstat-interface2/dstatInterface'],
             hiddenimports=[],
             hookspath=None,
             runtime_hooks=None)
pyz = PYZ(a.pure)
exe = EXE(pyz,
          a.scripts,
          exclude_binaries=True,
          name='DStat',
          debug=False,
          strip=None,
          upx=True,
          console=False )
coll = COLLECT(exe,
               a.binaries,
               a.zipfiles,
               a.datas,
               strip=None,
               upx=True,
               name='DStat')
app = BUNDLE(coll,
             name='DStat.app',
             icon=None)
