# Supplementary material for: DStat: A Versatile, Open-Source Potentiostat for Electroanalysis and Integration
Source: PLoS One. 2015 Oct 28;10(10):e0140349. doi: 10.1371/journal.pone.0140349 (PMC4624907; doi:10.1371/journal.pone.0140349)
Supplement: S1 File — Electronics manufacturing files, software and firmware source code, and documentation for DStat construction and operation. The most recent version can be retrieved from http://microfluidics.utoronto.ca/dstat. (ZIP) [file pone.0140349.s007.zip › DStat/dstat-interface.git/dstat-interface/dstatInterface.xcodeproj/project.pbxproj]

// !$*UTF8*$!
{
	archiveVersion = 1;
	classes = {
	};
	objectVersion = 46;
	objects = {

/* Begin PBXFileReference section */
		5F05410F1994220800185C41 /* build_windows.py */ = {isa = PBXFileReference; fileEncoding = 4; lastKnownFileType = text.script.python; path = build_windows.py; sourceTree = "<group>"; };
		5F87883C19072E86007B53E0 /* mpltest.py */ = {isa = PBXFileReference; fileEncoding = 4; lastKnownFileType = text.script.python; path = mpltest.py; sourceTree = "<group>"; };
		5FB0B8E1198ACD4B00FA6CB7 /* microdrop.py */ = {isa = PBXFileReference; fileEncoding = 4; lastKnownFileType = text.script.python; path = microdrop.py; sourceTree = "<group>"; };
		5FCB541B190591CD00CEB148 /* interface */ = {isa = PBXFileReference; lastKnownFileType = folder; path = interface; sourceTree = "<group>"; };
		5FCB541D1905923800CEB148 /* interface_test.py */ = {isa = PBXFileReference; fileEncoding = 4; lastKnownFileType = text.script.python; path = interface_test.py; sourceTree = "<group>"; };
		5FCB54231905B6EE00CEB148 /* dstat_comm.py */ = {isa = PBXFileReference; fileEncoding = 4; lastKnownFileType = text.script.python; path = dstat_comm.py; sourceTree = "<group>"; };
		5FDC0DFD18FDAD79003F857A /* mpl.py */ = {isa = PBXFileReference; fileEncoding = 4; lastKnownFileType = text.script.python; path = mpl.py; sourceTree = "<group>"; };
		5FDC1E4218FF9572007AD04D /* glade1.py */ = {isa = PBXFileReference; fileEncoding = 4; lastKnownFileType = text.script.python; path = glade1.py; sourceTree = "<group>"; };
		5FF00FDC1942BD16004D38A8 /* setup.py */ = {isa = PBXFileReference; fileEncoding = 4; lastKnownFileType = text.script.python; path = setup.py; sourceTree = "<group>"; };
/* End PBXFileReference section */

/* Begin PBXGroup section */
		5FDC0DF218FDACDA003F857A = {
			isa = PBXGroup;
			children = (
				5FF00FDC1942BD16004D38A8 /* setup.py */,
				5F87883C19072E86007B53E0 /* mpltest.py */,
				5F05410F1994220800185C41 /* build_windows.py */,
				5FCB541D1905923800CEB148 /* interface_test.py */,
				5FB0B8E1198ACD4B00FA6CB7 /* microdrop.py */,
				5FCB54231905B6EE00CEB148 /* dstat_comm.py */,
				5FCB541B190591CD00CEB148 /* interface */,
				5FDC0DFD18FDAD79003F857A /* mpl.py */,
				5FDC1E4218FF9572007AD04D /* glade1.py */,
			);
			sourceTree = "<group>";
		};
/* End PBXGroup section */

/* Begin PBXLegacyTarget section */
		5FDC0DF718FDACDA003F857A /* dstatInterface */ = {
			isa = PBXLegacyTarget;
			buildArgumentsString = "setup.py build_ext --inplace";
			buildConfigurationList = 5FDC0DFA18FDACDA003F857A /* Build configuration list for PBXLegacyTarget "dstatInterface" */;
			buildPhases = (
			);
			buildToolPath = /usr/local/bin/python;
			buildWorkingDirectory = "/Users/mdryden/src/dstat-interface2/dstatInterface";
			dependencies = (
			);
			name = dstatInterface;
			passBuildSettingsInEnvironment = 1;
			productName = dstatInterface;
		};
/* End PBXLegacyTarget section */

/* Begin PBXProject section */
		5FDC0DF318FDACDA003F857A /* Project object */ = {
			isa = PBXProject;
			attributes = {
				LastUpgradeCheck = 0510;
				ORGANIZATIONNAME = "Wheeler Lab";
			};
			buildConfigurationList = 5FDC0DF618FDACDA003F857A /* Build configuration list for PBXProject "dstatInterface" */;
			compatibilityVersion = "Xcode 3.2";
			developmentRegion = English;
			hasScannedForEncodings = 0;
			knownRegions = (
				en,
			);
			mainGroup = 5FDC0DF218FDACDA003F857A;
			projectDirPath = "";
			projectRoot = "";
			targets = (
				5FDC0DF718FDACDA003F857A /* dstatInterface */,
			);
		};
/* End PBXProject section */

/* Begin XCBuildConfiguration section */
		5FDC0DF818FDACDA003F857A /* Debug */ = {
			isa = XCBuildConfiguration;
			buildSettings = {
				ALWAYS_SEARCH_USER_PATHS = NO;
				CLANG_CXX_LANGUAGE_STANDARD = "gnu++0x";
				CLANG_CXX_LIBRARY = "libc++";
				CLANG_ENABLE_MODULES = YES;
				CLANG_ENABLE_OBJC_ARC = YES;
				CLANG_WARN_BOOL_CONVERSION = YES;
				CLANG_WARN_CONSTANT_CONVERSION = YES;
				CLANG_WARN_DIRECT_OBJC_ISA_USAGE = YES_ERROR;
				CLANG_WARN_EMPTY_BODY = YES;
				CLANG_WARN_ENUM_CONVERSION = YES;
				CLANG_WARN_INT_CONVERSION = YES;
				CLANG_WARN_OBJC_ROOT_CLASS = YES_ERROR;
				CLANG_WARN__DUPLICATE_METHOD_MATCH = YES;
				COPY_PHASE_STRIP = NO;
				GCC_C_LANGUAGE_STANDARD = gnu99;
				GCC_DYNAMIC_NO_PIC = NO;
				GCC_ENABLE_OBJC_EXCEPTIONS = YES;
				GCC_OPTIMIZATION_LEVEL = 0;
				GCC_PREPROCESSOR_DEFINITIONS = (
					"DEBUG=1",
					"$(inherited)",
				);
				GCC_SYMBOLS_PRIVATE_EXTERN = NO;
				GCC_WARN_64_TO_32_BIT_CONVERSION = YES;
				GCC_WARN_ABOUT_RETURN_TYPE = YES_ERROR;
				GCC_WARN_UNDECLARED_SELECTOR = YES;
				GCC_WARN_UNINITIALIZED_AUTOS = YES_AGGRESSIVE;
				GCC_WARN_UNUSED_FUNCTION = YES;
				GCC_WARN_UNUSED_VARIABLE = YES;
				MACOSX_DEPLOYMENT_TARGET = 10.9;
				ONLY_ACTIVE_ARCH = YES;
				SDKROOT = macosx;
			};
			name = Debug;
		};
		5FDC0DF918FDACDA003F857A /* Release */ = {
			isa = XCBuildConfiguration;
			buildSettings = {
				ALWAYS_SEARCH_USER_PATHS = NO;
				CLANG_CXX_LANGUAGE_STANDARD = "gnu++0x";
				CLANG_CXX_LIBRARY = "libc++";
				CLANG_ENABLE_MODULES = YES;
				CLANG_ENABLE_OBJC_ARC = YES;
				CLANG_WARN_BOOL_CONVERSION = YES;
				CLANG_WARN_CONSTANT_CONVERSION = YES;
				CLANG_WARN_DIRECT_OBJC_ISA_USAGE = YES_ERROR;
				CLANG_WARN_EMPTY_BODY = YES;
				CLANG_WARN_ENUM_CONVERSION = YES;
				CLANG_WARN_INT_CONVERSION = YES;
				CLANG_WARN_OBJC_ROOT_CLASS = YES_ERROR;
				CLANG_WARN__DUPLICATE_METHOD_MATCH = YES;
				COPY_PHASE_STRIP = YES;
				DEBUG_INFORMATION_FORMAT = "dwarf-with-dsym";
				ENABLE_NS_ASSERTIONS = NO;
				GCC_C_LANGUAGE_STANDARD = gnu99;
				GCC_ENABLE_OBJC_EXCEPTIONS = YES;
				GCC_WARN_64_TO_32_BIT_CONVERSION = YES;
				GCC_WARN_ABOUT_RETURN_TYPE = YES_ERROR;
				GCC_WARN_UNDECLARED_SELECTOR = YES;
				GCC_WARN_UNINITIALIZED_AUTOS = YES_AGGRESSIVE;
				GCC_WARN_UNUSED_FUNCTION = YES;
				GCC_WARN_UNUSED_VARIABLE = YES;
				MACOSX_DEPLOYMENT_TARGET = 10.9;
				SDKROOT = macosx;
			};
			name = Release;
		};
		5FDC0DFB18FDACDA003F857A /* Debug */ = {
			isa = XCBuildConfiguration;
			buildSettings = {
				DEBUGGING_SYMBOLS = YES;
				GCC_GENERATE_DEBUGGING_SYMBOLS = YES;
				GCC_OPTIMIZATION_LEVEL = 0;
				OTHER_CFLAGS = "";
				OTHER_LDFLAGS = "";
				PRODUCT_NAME = "$(TARGET_NAME)";
			};
			name = Debug;
		};
		5FDC0DFC18FDACDA003F857A /* Release */ = {
			isa = XCBuildConfiguration;
			buildSettings = {
				OTHER_CFLAGS = "";
				OTHER_LDFLAGS = "";
				PRODUCT_NAME = "$(TARGET_NAME)";
			};
			name = Release;
		};
/* End XCBuildConfiguration section */

/* Begin XCConfigurationList section */
		5FDC0DF618FDACDA003F857A /* Build configuration list for PBXProject "dstatInterface" */ = {
			isa = XCConfigurationList;
			buildConfigurations = (
				5FDC0DF818FDACDA003F857A /* Debug */,
				5FDC0DF918FDACDA003F857A /* Release */,
			);
			defaultConfigurationIsVisible = 0;
			defaultConfigurationName = Release;
		};
		5FDC0DFA18FDACDA003F857A /* Build configuration list for PBXLegacyTarget "dstatInterface" */ = {
			isa = XCConfigurationList;
			buildConfigurations = (
				5FDC0DFB18FDACDA003F857A /* Debug */,
				5FDC0DFC18FDACDA003F857A /* Release */,
			);
			defaultConfigurationIsVisible = 0;
			defaultConfigurationName = Release;
		};
/* End XCConfigurationList section */
	};
	rootObject = 5FDC0DF318FDACDA003F857A /* Project object */;
}
