# Supplementary material for: DStat: A Versatile, Open-Source Potentiostat for Electroanalysis and Integration
Source: PLoS One. 2015 Oct 28;10(10):e0140349. doi: 10.1371/journal.pone.0140349 (PMC4624907; doi:10.1371/journal.pone.0140349)
Supplement: S1 File — Electronics manufacturing files, software and firmware source code, and documentation for DStat construction and operation. The most recent version can be retrieved from http://microfluidics.utoronto.ca/dstat. (ZIP) [file pone.0140349.s007.zip › DStat/dstat-interface.git/dstat-interface/dstatInterface.xcodeproj/project.xcworkspace/contents.xcworkspacedata]

<?xml version="1.0" encoding="UTF-8"?>
<Workspace
   version = "1.0">
   <FileRef
      location = "self:dstatInterface.xcodeproj">
   </FileRef>
</Workspace>
