# Supplementary material for: DStat: A Versatile, Open-Source Potentiostat for Electroanalysis and Integration
Source: PLoS One. 2015 Oct 28;10(10):e0140349. doi: 10.1371/journal.pone.0140349 (PMC4624907; doi:10.1371/journal.pone.0140349)
Supplement: S1 File — Electronics manufacturing files, software and firmware source code, and documentation for DStat construction and operation. The most recent version can be retrieved from http://microfluidics.utoronto.ca/dstat. (ZIP) [file pone.0140349.s007.zip › DStat/dstat-interface.git/dstat-interface/dstatInterface.xcodeproj/project.xcworkspace/xcshareddata/dstatInterface.xccheckout]

<?xml version="1.0" encoding="UTF-8"?>
<!DOCTYPE plist PUBLIC "-//Apple//DTD PLIST 1.0//EN" "http://www.apple.com/DTDs/PropertyList-1.0.dtd">
<plist version="1.0">
<dict>
	<key>IDESourceControlProjectFavoriteDictionaryKey</key>
	<false/>
	<key>IDESourceControlProjectIdentifier</key>
	<string>0F1B5EE2-7AAC-4E6A-B3E7-4BA34F7B9450</string>
	<key>IDESourceControlProjectName</key>
	<string>dstatInterface</string>
	<key>IDESourceControlProjectOriginsDictionary</key>
	<dict>
		<key>4464FFD1-344B-433F-9C56-38CC9C58511E</key>
		<string>ssh://bitbucket.org/mkdryden/dstat-interface-2.git</string>
	</dict>
	<key>IDESourceControlProjectPath</key>
	<string>dstatInterface/dstatInterface.xcodeproj/project.xcworkspace</string>
	<key>IDESourceControlProjectRelativeInstallPathDictionary</key>
	<dict>
		<key>4464FFD1-344B-433F-9C56-38CC9C58511E</key>
		<string>../../..</string>
	</dict>
	<key>IDESourceControlProjectURL</key>
	<string>ssh://bitbucket.org/mkdryden/dstat-interface-2.git</string>
	<key>IDESourceControlProjectVersion</key>
	<integer>110</integer>
	<key>IDESourceControlProjectWCCIdentifier</key>
	<string>4464FFD1-344B-433F-9C56-38CC9C58511E</string>
	<key>IDESourceControlProjectWCConfigurations</key>
	<array>
		<dict>
			<key>IDESourceControlRepositoryExtensionIdentifierKey</key>
			<string>public.vcs.git</string>
			<key>IDESourceControlWCCIdentifierKey</key>
			<string>4464FFD1-344B-433F-9C56-38CC9C58511E</string>
			<key>IDESourceControlWCCName</key>
			<string>dstat-interface2</string>
		</dict>
	</array>
</dict>
</plist>
