# Supplementary material for: DStat: A Versatile, Open-Source Potentiostat for Electroanalysis and Integration
Source: PLoS One. 2015 Oct 28;10(10):e0140349. doi: 10.1371/journal.pone.0140349 (PMC4624907; doi:10.1371/journal.pone.0140349)
Supplement: S1 File — Electronics manufacturing files, software and firmware source code, and documentation for DStat construction and operation. The most recent version can be retrieved from http://microfluidics.utoronto.ca/dstat. (ZIP) [file pone.0140349.s007.zip › DStat/dstat-interface.git/dstat-interface/dstatInterface.xcodeproj/xcuserdata/mdryden.xcuserdatad/xcschemes/dstatInterface.xcscheme]

<?xml version="1.0" encoding="UTF-8"?>
<Scheme
   LastUpgradeVersion = "0510"
   version = "1.3">
   <BuildAction
      parallelizeBuildables = "YES"
      buildImplicitDependencies = "YES">
      <BuildActionEntries>
         <BuildActionEntry
            buildForTesting = "YES"
            buildForRunning = "YES"
            buildForProfiling = "YES"
            buildForArchiving = "YES"
            buildForAnalyzing = "YES">
            <BuildableReference
               BuildableIdentifier = "primary"
               BlueprintIdentifier = "5FDC0DF718FDACDA003F857A"
               BuildableName = "dstatInterface"
               BlueprintName = "dstatInterface"
               ReferencedContainer = "container:dstatInterface.xcodeproj">
            </BuildableReference>
         </BuildActionEntry>
      </BuildActionEntries>
   </BuildAction>
   <TestAction
      selectedDebuggerIdentifier = "Xcode.DebuggerFoundation.Debugger.LLDB"
      selectedLauncherIdentifier = "Xcode.DebuggerFoundation.Launcher.LLDB"
      shouldUseLaunchSchemeArgsEnv = "YES"
      buildConfiguration = "Debug">
      <Testables>
      </Testables>
   </TestAction>
   <LaunchAction
      selectedDebuggerIdentifier = ""
      selectedLauncherIdentifier = "Xcode.IDEFoundation.Launcher.PosixSpawn"
      launchStyle = "0"
      useCustomWorkingDirectory = "YES"
      customWorkingDirectory = "/Users/mdryden/src/dstat-interface2/dstatInterface"
      buildConfiguration = "Debug"
      ignoresPersistentStateOnLaunch = "NO"
      debugDocumentVersioning = "YES"
      allowLocationSimulation = "YES">
      <PathRunnable
         FilePath = "/usr/local/Cellar/python/2.7.8/Frameworks/Python.framework/Versions/2.7/bin/python2.7">
      </PathRunnable>
      <MacroExpansion>
         <BuildableReference
            BuildableIdentifier = "primary"
            BlueprintIdentifier = "5FDC0DF718FDACDA003F857A"
            BuildableName = "dstatInterface"
            BlueprintName = "dstatInterface"
            ReferencedContainer = "container:dstatInterface.xcodeproj">
         </BuildableReference>
      </MacroExpansion>
      <CommandLineArguments>
         <CommandLineArgument
            argument = "interface_test.py"
            isEnabled = "YES">
         </CommandLineArgument>
      </CommandLineArguments>
      <AdditionalOptions>
      </AdditionalOptions>
   </LaunchAction>
   <ProfileAction
      shouldUseLaunchSchemeArgsEnv = "YES"
      savedToolIdentifier = ""
      useCustomWorkingDirectory = "NO"
      buildConfiguration = "Release"
      debugDocumentVersioning = "YES">
   </ProfileAction>
   <AnalyzeAction
      buildConfiguration = "Debug">
   </AnalyzeAction>
   <ArchiveAction
      buildConfiguration = "Release"
      revealArchiveInOrganizer = "YES">
   </ArchiveAction>
</Scheme>
