# Supplementary material for: DStat: A Versatile, Open-Source Potentiostat for Electroanalysis and Integration
Source: PLoS One. 2015 Oct 28;10(10):e0140349. doi: 10.1371/journal.pone.0140349 (PMC4624907; doi:10.1371/journal.pone.0140349)
Supplement: S1 File — Electronics manufacturing files, software and firmware source code, and documentation for DStat construction and operation. The most recent version can be retrieved from http://microfluidics.utoronto.ca/dstat. (ZIP) [file pone.0140349.s007.zip › DStat/dstat-interface.git/dstat-interface/dstatInterface.xcodeproj/xcuserdata/mdryden.xcuserdatad/xcschemes/xcschememanagement.plist]

<?xml version="1.0" encoding="UTF-8"?>
<!DOCTYPE plist PUBLIC "-//Apple//DTD PLIST 1.0//EN" "http://www.apple.com/DTDs/PropertyList-1.0.dtd">
<plist version="1.0">
<dict>
	<key>SchemeUserState</key>
	<dict>
		<key>dstatInterface.xcscheme</key>
		<dict>
			<key>orderHint</key>
			<integer>0</integer>
		</dict>
	</dict>
	<key>SuppressBuildableAutocreation</key>
	<dict>
		<key>5FDC0DF718FDACDA003F857A</key>
		<dict>
			<key>primary</key>
			<true/>
		</dict>
	</dict>
</dict>
</plist>
