# Supplementary material for: DStat: A Versatile, Open-Source Potentiostat for Electroanalysis and Integration
Source: PLoS One. 2015 Oct 28;10(10):e0140349. doi: 10.1371/journal.pone.0140349 (PMC4624907; doi:10.1371/journal.pone.0140349)
Supplement: S1 File — Electronics manufacturing files, software and firmware source code, and documentation for DStat construction and operation. The most recent version can be retrieved from http://microfluidics.utoronto.ca/dstat. (ZIP) [file pone.0140349.s007.zip › DStat/dstat-interface.git/dstat-interface/interface/adc_pot.glade]

<?xml version="1.0" encoding="UTF-8"?>
<interface>
  <requires lib="gtk+" version="2.24"/>
  <!-- interface-naming-policy project-wide -->
  <object class="GtkListStore" id="gain_liststore">
    <columns>
      <!-- column-name index -->
      <column type="guint"/>
      <!-- column-name label -->
      <column type="gchararray"/>
      <!-- column-name command -->
      <column type="gchararray"/>
    </columns>
    <data>
      <row>
        <col id="0">0</col>
        <col id="1" translatable="yes">100 Ω (15 mA FS)</col>
        <col id="2" translatable="yes">0</col>
      </row>
      <row>
        <col id="0">1</col>
        <col id="1" translatable="yes">300 Ω (5 mA FS)</col>
        <col id="2" translatable="yes">1</col>
      </row>
      <row>
        <col id="0">2</col>
        <col id="1" translatable="yes">3 kΩ (500 µA FS)</col>
        <col id="2" translatable="yes">2</col>
      </row>
      <row>
        <col id="0">3</col>
        <col id="1" translatable="yes">30 kΩ (50 µA FS)</col>
        <col id="2" translatable="yes">3</col>
      </row>
      <row>
        <col id="0">4</col>
        <col id="1" translatable="yes">300 kΩ (5 µA FS)</col>
        <col id="2" translatable="yes">4</col>
      </row>
      <row>
        <col id="0">5</col>
        <col id="1" translatable="yes">3 MΩ (500 nA FS)</col>
        <col id="2" translatable="yes">5</col>
      </row>
      <row>
        <col id="0">6</col>
        <col id="1" translatable="yes">30 MΩ (50 nA FS)</col>
        <col id="2" translatable="yes">6</col>
      </row>
      <row>
        <col id="0">7</col>
        <col id="1" translatable="yes">500 MΩ (3 nA FS)</col>
        <col id="2" translatable="yes">7</col>
      </row>
    </data>
  </object>
  <object class="GtkListStore" id="pga_liststore">
    <columns>
      <!-- column-name index -->
      <column type="guint"/>
      <!-- column-name label -->
      <column type="gchararray"/>
      <!-- column-name command -->
      <column type="gchararray"/>
    </columns>
    <data>
      <row>
        <col id="0">0</col>
        <col id="1" translatable="yes">1x</col>
        <col id="2" translatable="yes">0</col>
      </row>
      <row>
        <col id="0">1</col>
        <col id="1" translatable="yes">2x</col>
        <col id="2" translatable="yes">1</col>
      </row>
      <row>
        <col id="0">2</col>
        <col id="1" translatable="yes">4x</col>
        <col id="2" translatable="yes">2</col>
      </row>
      <row>
        <col id="0">3</col>
        <col id="1" translatable="yes">8x</col>
        <col id="2" translatable="yes">3</col>
      </row>
      <row>
        <col id="0">4</col>
        <col id="1" translatable="yes">16x</col>
        <col id="2" translatable="yes">4</col>
      </row>
      <row>
        <col id="0">5</col>
        <col id="1" translatable="yes">32x</col>
        <col id="2" translatable="yes">5</col>
      </row>
      <row>
        <col id="0">6</col>
        <col id="1" translatable="yes">64x</col>
        <col id="2" translatable="yes">6</col>
      </row>
    </data>
  </object>
  <object class="GtkListStore" id="srate_liststore">
    <columns>
      <!-- column-name index -->
      <column type="guint"/>
      <!-- column-name label -->
      <column type="gchararray"/>
      <!-- column-name command -->
      <column type="gchararray"/>
    </columns>
    <data>
      <row>
        <col id="0">0</col>
        <col id="1" translatable="yes">2.5 Hz</col>
        <col id="2" translatable="yes">03</col>
      </row>
      <row>
        <col id="0">1</col>
        <col id="1" translatable="yes">5 Hz</col>
        <col id="2" translatable="yes">13</col>
      </row>
      <row>
        <col id="0">2</col>
        <col id="1" translatable="yes">10 Hz</col>
        <col id="2" translatable="yes">23</col>
      </row>
      <row>
        <col id="0">3</col>
        <col id="1" translatable="yes">15 Hz</col>
        <col id="2" translatable="yes">33</col>
      </row>
      <row>
        <col id="0">4</col>
        <col id="1" translatable="yes">25 Hz</col>
        <col id="2" translatable="yes">43</col>
      </row>
      <row>
        <col id="0">5</col>
        <col id="1" translatable="yes">30 Hz</col>
        <col id="2" translatable="yes">53</col>
      </row>
      <row>
        <col id="0">6</col>
        <col id="1" translatable="yes">50 Hz</col>
        <col id="2" translatable="yes">63</col>
      </row>
      <row>
        <col id="0">7</col>
        <col id="1" translatable="yes">60 Hz</col>
        <col id="2" translatable="yes">72</col>
      </row>
      <row>
        <col id="0">8</col>
        <col id="1" translatable="yes">100 Hz</col>
        <col id="2" translatable="yes">82</col>
      </row>
      <row>
        <col id="0">9</col>
        <col id="1" translatable="yes">500 Hz</col>
        <col id="2" translatable="yes">92</col>
      </row>
      <row>
        <col id="0">10</col>
        <col id="1" translatable="yes">1 kHz</col>
        <col id="2" translatable="yes">A1</col>
      </row>
      <row>
        <col id="0">11</col>
        <col id="1" translatable="yes">2 kHz</col>
        <col id="2" translatable="yes">B0</col>
      </row>
      <row>
        <col id="0">12</col>
        <col id="1" translatable="yes">3.75 kHz</col>
        <col id="2" translatable="yes">C0</col>
      </row>
      <row>
        <col id="0">13</col>
        <col id="1" translatable="yes">7.5 kHz</col>
        <col id="2" translatable="yes">D0</col>
      </row>
      <row>
        <col id="0">14</col>
        <col id="1" translatable="yes">15 kHz</col>
        <col id="2" translatable="yes">E0</col>
      </row>
      <row>
        <col id="0">15</col>
        <col id="1" translatable="yes">30 kHz</col>
        <col id="2" translatable="yes">F0</col>
      </row>
    </data>
  </object>
  <object class="GtkWindow" id="window1">
    <property name="can_focus">False</property>
    <child>
      <object class="GtkVBox" id="vbox1">
        <property name="visible">True</property>
        <property name="can_focus">False</property>
        <child>
          <object class="GtkVBox" id="vbox2">
            <property name="visible">True</property>
            <property name="can_focus">False</property>
            <child>
              <object class="GtkFrame" id="adc_frame">
                <property name="visible">True</property>
                <property name="can_focus">False</property>
                <property name="label_xalign">0</property>
                <property name="shadow_type">out</property>
                <child>
                  <object class="GtkAlignment" id="alignment1">
                    <property name="visible">True</property>
                    <property name="can_focus">False</property>
                    <property name="bottom_padding">5</property>
                    <property name="left_padding">5</property>
                    <property name="right_padding">5</property>
                    <child>
                      <object class="GtkTable" id="table1">
                        <property name="visible">True</property>
                        <property name="can_focus">False</property>
                        <property name="n_rows">3</property>
                        <property name="n_columns">2</property>
                        <property name="row_spacing">2</property>
                        <child>
                          <object class="GtkLabel" id="label2">
                            <property name="visible">True</property>
                            <property name="can_focus">False</property>
                            <property name="tooltip_text" translatable="yes">Gain of the ADC's programmable gain amplifier. Default is 2 - gives full scale input.</property>
                            <property name="label" translatable="yes">PGA Setting</property>
                          </object>
                        </child>
                        <child>
                          <object class="GtkLabel" id="label3">
                            <property name="visible">True</property>
                            <property name="can_focus">False</property>
                            <property name="label" translatable="yes">Sample Rate</property>
                          </object>
                          <packing>
                            <property name="top_attach">1</property>
                            <property name="bottom_attach">2</property>
                          </packing>
                        </child>
                        <child>
                          <object class="GtkCheckButton" id="buffer_checkbutton">
                            <property name="visible">True</property>
                            <property name="can_focus">True</property>
                            <property name="receives_default">False</property>
                            <property name="active">True</property>
                            <property name="draw_indicator">True</property>
                          </object>
                          <packing>
                            <property name="left_attach">1</property>
                            <property name="right_attach">2</property>
                            <property name="top_attach">2</property>
                            <property name="bottom_attach">3</property>
                            <property name="x_options">GTK_EXPAND</property>
                          </packing>
                        </child>
                        <child>
                          <object class="GtkLabel" id="label4">
                            <property name="visible">True</property>
                            <property name="can_focus">False</property>
                            <property name="tooltip_text" translatable="yes">The ADC's input buffer greatly increases input impedance. Should generally be enabled.</property>
                            <property name="label" translatable="yes">Input Buffer</property>
                          </object>
                          <packing>
                            <property name="top_attach">2</property>
                            <property name="bottom_attach">3</property>
                          </packing>
                        </child>
                        <child>
                          <object class="GtkComboBox" id="pga_combobox">
                            <property name="visible">True</property>
                            <property name="can_focus">False</property>
                            <property name="model">pga_liststore</property>
                          </object>
                          <packing>
                            <property name="left_attach">1</property>
                            <property name="right_attach">2</property>
                          </packing>
                        </child>
                        <child>
                          <object class="GtkComboBox" id="srate_combobox">
                            <property name="visible">True</property>
                            <property name="can_focus">False</property>
                            <property name="model">srate_liststore</property>
                          </object>
                          <packing>
                            <property name="left_attach">1</property>
                            <property name="right_attach">2</property>
                            <property name="top_attach">1</property>
                            <property name="bottom_attach">2</property>
                          </packing>
                        </child>
                      </object>
                    </child>
                  </object>
                </child>
                <child type="label">
                  <object class="GtkLabel" id="label1">
                    <property name="visible">True</property>
                    <property name="can_focus">False</property>
                    <property name="label" translatable="yes">ADC Settings</property>
                    <property name="use_markup">True</property>
                  </object>
                </child>
              </object>
              <packing>
                <property name="expand">False</property>
                <property name="fill">False</property>
                <property name="padding">2</property>
                <property name="position">0</property>
              </packing>
            </child>
            <child>
              <object class="GtkFrame" id="pstat_frame">
                <property name="visible">True</property>
                <property name="can_focus">False</property>
                <property name="label_xalign">0</property>
                <property name="shadow_type">out</property>
                <child>
                  <object class="GtkAlignment" id="alignment2">
                    <property name="visible">True</property>
                    <property name="can_focus">False</property>
                    <property name="bottom_padding">5</property>
                    <property name="left_padding">5</property>
                    <property name="right_padding">5</property>
                    <child>
                      <object class="GtkHBox" id="hbox1">
                        <property name="visible">True</property>
                        <property name="can_focus">False</property>
                        <child>
                          <object class="GtkLabel" id="label6">
                            <property name="visible">True</property>
                            <property name="can_focus">False</property>
                            <property name="tooltip_text" translatable="yes">Gain of the I-V converter. Increasing this improves S/N, unlike the ADC's PGA.</property>
                            <property name="label" translatable="yes">Gain</property>
                          </object>
                          <packing>
                            <property name="expand">True</property>
                            <property name="fill">True</property>
                            <property name="position">0</property>
                          </packing>
                        </child>
                        <child>
                          <object class="GtkComboBox" id="gain_combobox">
                            <property name="visible">True</property>
                            <property name="can_focus">False</property>
                            <property name="model">gain_liststore</property>
                          </object>
                          <packing>
                            <property name="expand">True</property>
                            <property name="fill">True</property>
                            <property name="position">1</property>
                          </packing>
                        </child>
                      </object>
                    </child>
                  </object>
                </child>
                <child type="label">
                  <object class="GtkLabel" id="label5">
                    <property name="visible">True</property>
                    <property name="can_focus">False</property>
                    <property name="label" translatable="yes">Potentiostat Settings</property>
                    <property name="use_markup">True</property>
                  </object>
                </child>
              </object>
              <packing>
                <property name="expand">False</property>
                <property name="fill">False</property>
                <property name="padding">2</property>
                <property name="position">1</property>
              </packing>
            </child>
          </object>
          <packing>
            <property name="expand">True</property>
            <property name="fill">True</property>
            <property name="position">0</property>
          </packing>
        </child>
      </object>
    </child>
  </object>
</interface>
