# Supplementary material for: DStat: A Versatile, Open-Source Potentiostat for Electroanalysis and Integration
Source: PLoS One. 2015 Oct 28;10(10):e0140349. doi: 10.1371/journal.pone.0140349 (PMC4624907; doi:10.1371/journal.pone.0140349)
Supplement: S1 File — Electronics manufacturing files, software and firmware source code, and documentation for DStat construction and operation. The most recent version can be retrieved from http://microfluidics.utoronto.ca/dstat. (ZIP) [file pone.0140349.s007.zip › DStat/dstat-interface.git/dstat-interface/interface/chronoamp.glade]

<?xml version="1.0" encoding="UTF-8"?>
<interface>
  <requires lib="gtk+" version="2.24"/>
  <!-- interface-naming-policy project-wide -->
  <object class="GtkListStore" id="ca_list">
    <columns>
      <!-- column-name millivolts -->
      <column type="gint"/>
      <!-- column-name seconds -->
      <column type="guint"/>
    </columns>
  </object>
  <object class="GtkWindow" id="window1">
    <property name="can_focus">False</property>
    <property name="default_width">300</property>
    <property name="default_height">500</property>
    <child>
      <object class="GtkScrolledWindow" id="scrolledwindow1">
        <property name="visible">True</property>
        <property name="can_focus">True</property>
        <property name="hscrollbar_policy">automatic</property>
        <property name="vscrollbar_policy">automatic</property>
        <child>
          <object class="GtkViewport" id="viewport1">
            <property name="visible">True</property>
            <property name="can_focus">False</property>
            <property name="shadow_type">none</property>
            <child>
              <object class="GtkVBox" id="vbox1">
                <property name="visible">True</property>
                <property name="can_focus">False</property>
                <child>
                  <object class="GtkTable" id="table1">
                    <property name="visible">True</property>
                    <property name="can_focus">False</property>
                    <property name="n_rows">3</property>
                    <property name="n_columns">2</property>
                    <child>
                      <object class="GtkLabel" id="label1">
                        <property name="visible">True</property>
                        <property name="can_focus">False</property>
                        <property name="label" translatable="yes">Potential (mV)</property>
                      </object>
                    </child>
                    <child>
                      <object class="GtkEntry" id="potential_entry">
                        <property name="visible">True</property>
                        <property name="can_focus">True</property>
                        <property name="invisible_char">●</property>
                        <property name="width_chars">5</property>
                        <property name="text" translatable="yes">0</property>
                        <property name="xalign">1</property>
                        <property name="truncate_multiline">True</property>
                        <property name="invisible_char_set">True</property>
                        <property name="caps_lock_warning">False</property>
                        <property name="primary_icon_activatable">False</property>
                        <property name="secondary_icon_activatable">False</property>
                        <property name="primary_icon_sensitive">True</property>
                        <property name="secondary_icon_sensitive">True</property>
                      </object>
                      <packing>
                        <property name="left_attach">1</property>
                        <property name="right_attach">2</property>
                        <property name="x_options"/>
                        <property name="y_options">GTK_SHRINK</property>
                      </packing>
                    </child>
                    <child>
                      <object class="GtkLabel" id="label2">
                        <property name="visible">True</property>
                        <property name="can_focus">False</property>
                        <property name="label" translatable="yes">Time (s)</property>
                      </object>
                      <packing>
                        <property name="top_attach">1</property>
                        <property name="bottom_attach">2</property>
                      </packing>
                    </child>
                    <child>
                      <object class="GtkEntry" id="time_entry">
                        <property name="visible">True</property>
                        <property name="can_focus">True</property>
                        <property name="invisible_char">●</property>
                        <property name="width_chars">5</property>
                        <property name="text" translatable="yes">0</property>
                        <property name="xalign">1</property>
                        <property name="truncate_multiline">True</property>
                        <property name="invisible_char_set">True</property>
                        <property name="caps_lock_warning">False</property>
                        <property name="primary_icon_activatable">False</property>
                        <property name="secondary_icon_activatable">False</property>
                        <property name="primary_icon_sensitive">True</property>
                        <property name="secondary_icon_sensitive">True</property>
                      </object>
                      <packing>
                        <property name="left_attach">1</property>
                        <property name="right_attach">2</property>
                        <property name="top_attach">1</property>
                        <property name="bottom_attach">2</property>
                        <property name="x_options"/>
                        <property name="y_options">GTK_SHRINK</property>
                      </packing>
                    </child>
                    <child>
                      <object class="GtkButton" id="add_button">
                        <property name="label">gtk-add</property>
                        <property name="visible">True</property>
                        <property name="can_focus">True</property>
                        <property name="receives_default">True</property>
                        <property name="use_stock">True</property>
                        <signal name="clicked" handler="on_add_button_clicked" swapped="no"/>
                      </object>
                      <packing>
                        <property name="top_attach">2</property>
                        <property name="bottom_attach">3</property>
                      </packing>
                    </child>
                    <child>
                      <object class="GtkButton" id="remove_button">
                        <property name="label">gtk-remove</property>
                        <property name="visible">True</property>
                        <property name="can_focus">True</property>
                        <property name="receives_default">True</property>
                        <property name="use_stock">True</property>
                        <signal name="clicked" handler="on_remove_button_clicked" swapped="no"/>
                      </object>
                      <packing>
                        <property name="left_attach">1</property>
                        <property name="right_attach">2</property>
                        <property name="top_attach">2</property>
                        <property name="bottom_attach">3</property>
                      </packing>
                    </child>
                  </object>
                  <packing>
                    <property name="expand">False</property>
                    <property name="fill">True</property>
                    <property name="padding">5</property>
                    <property name="position">0</property>
                  </packing>
                </child>
                <child>
                  <object class="GtkVBox" id="vbox2">
                    <property name="visible">True</property>
                    <property name="can_focus">False</property>
                    <child>
                      <object class="GtkTreeView" id="treeview">
                        <property name="visible">True</property>
                        <property name="can_focus">True</property>
                        <property name="model">ca_list</property>
                        <property name="headers_clickable">False</property>
                        <property name="reorderable">True</property>
                        <property name="rules_hint">True</property>
                        <property name="enable_search">False</property>
                        <property name="search_column">0</property>
                        <property name="fixed_height_mode">True</property>
                        <property name="show_expanders">False</property>
                        <property name="rubber_banding">True</property>
                        <property name="enable_grid_lines">both</property>
                      </object>
                      <packing>
                        <property name="expand">True</property>
                        <property name="fill">True</property>
                        <property name="position">0</property>
                      </packing>
                    </child>
                    <child>
                      <object class="GtkStatusbar" id="statusbar">
                        <property name="visible">True</property>
                        <property name="can_focus">False</property>
                        <property name="spacing">2</property>
                        <property name="has_resize_grip">False</property>
                      </object>
                      <packing>
                        <property name="expand">False</property>
                        <property name="fill">True</property>
                        <property name="position">1</property>
                      </packing>
                    </child>
                  </object>
                  <packing>
                    <property name="expand">True</property>
                    <property name="fill">True</property>
                    <property name="position">1</property>
                  </packing>
                </child>
              </object>
            </child>
          </object>
        </child>
      </object>
    </child>
  </object>
</interface>
