# Supplementary material for: DStat: A Versatile, Open-Source Potentiostat for Electroanalysis and Integration
Source: PLoS One. 2015 Oct 28;10(10):e0140349. doi: 10.1371/journal.pone.0140349 (PMC4624907; doi:10.1371/journal.pone.0140349)
Supplement: S1 File — Electronics manufacturing files, software and firmware source code, and documentation for DStat construction and operation. The most recent version can be retrieved from http://microfluidics.utoronto.ca/dstat. (ZIP) [file pone.0140349.s007.zip › DStat/dstat-interface.git/dstat-interface/interface/pd.glade]

<?xml version="1.0" encoding="UTF-8"?>
<interface>
  <requires lib="gtk+" version="2.24"/>
  <!-- interface-naming-policy project-wide -->
  <object class="GtkAdjustment" id="voltage_adjustment">
    <property name="upper">3000</property>
    <property name="step_increment">1</property>
    <property name="page_increment">10</property>
  </object>
  <object class="GtkWindow" id="window1">
    <property name="can_focus">False</property>
    <child>
      <object class="GtkScrolledWindow" id="scrolledwindow1">
        <property name="visible">True</property>
        <property name="can_focus">True</property>
        <property name="hscrollbar_policy">automatic</property>
        <property name="vscrollbar_policy">automatic</property>
        <child>
          <object class="GtkViewport" id="viewport1">
            <property name="visible">True</property>
            <property name="can_focus">False</property>
            <property name="shadow_type">none</property>
            <child>
              <object class="GtkVBox" id="vbox1">
                <property name="visible">True</property>
                <property name="can_focus">False</property>
                <child>
                  <object class="GtkTable" id="table1">
                    <property name="visible">True</property>
                    <property name="can_focus">False</property>
                    <property name="n_rows">2</property>
                    <property name="n_columns">2</property>
                    <property name="homogeneous">True</property>
                    <child>
                      <object class="GtkEntry" id="time_entry">
                        <property name="visible">True</property>
                        <property name="can_focus">True</property>
                        <property name="invisible_char">●</property>
                        <property name="width_chars">8</property>
                        <property name="text" translatable="yes">0</property>
                        <property name="xalign">1</property>
                        <property name="invisible_char_set">True</property>
                        <property name="primary_icon_activatable">False</property>
                        <property name="secondary_icon_activatable">False</property>
                        <property name="primary_icon_sensitive">True</property>
                        <property name="secondary_icon_sensitive">True</property>
                      </object>
                      <packing>
                        <property name="left_attach">1</property>
                        <property name="right_attach">2</property>
                        <property name="top_attach">1</property>
                        <property name="bottom_attach">2</property>
                        <property name="x_options"/>
                        <property name="y_options">GTK_FILL</property>
                        <property name="y_padding">3</property>
                      </packing>
                    </child>
                    <child>
                      <object class="GtkLabel" id="label8">
                        <property name="visible">True</property>
                        <property name="can_focus">False</property>
                        <property name="label" translatable="yes">Bias Voltage (mV)</property>
                      </object>
                      <packing>
                        <property name="y_options">GTK_FILL</property>
                      </packing>
                    </child>
                    <child>
                      <object class="GtkLabel" id="label1">
                        <property name="visible">True</property>
                        <property name="can_focus">False</property>
                        <property name="label" translatable="yes">Measurement Time (s)</property>
                      </object>
                      <packing>
                        <property name="top_attach">1</property>
                        <property name="bottom_attach">2</property>
                        <property name="y_options">GTK_FILL</property>
                      </packing>
                    </child>
                    <child>
                      <object class="GtkHScale" id="voltage_scale">
                        <property name="visible">True</property>
                        <property name="can_focus">True</property>
                        <property name="adjustment">voltage_adjustment</property>
                        <property name="restrict_to_fill_level">False</property>
                        <property name="fill_level">100</property>
                        <property name="round_digits">1</property>
                        <property name="digits">0</property>
                      </object>
                      <packing>
                        <property name="left_attach">1</property>
                        <property name="right_attach">2</property>
                      </packing>
                    </child>
                  </object>
                  <packing>
                    <property name="expand">False</property>
                    <property name="fill">False</property>
                    <property name="position">0</property>
                  </packing>
                </child>
                <child>
                  <object class="GtkLabel" id="label13">
                    <property name="visible">True</property>
                    <property name="can_focus">False</property>
                    <property name="xpad">20</property>
                    <property name="ypad">20</property>
                    <attributes>
                      <attribute name="weight" value="bold"/>
                    </attributes>
                  </object>
                  <packing>
                    <property name="expand">False</property>
                    <property name="fill">False</property>
                    <property name="position">1</property>
                  </packing>
                </child>
                <child>
                  <placeholder/>
                </child>
              </object>
            </child>
          </object>
        </child>
      </object>
    </child>
  </object>
</interface>
