# Supplementary material for: DStat: A Versatile, Open-Source Potentiostat for Electroanalysis and Integration
Source: PLoS One. 2015 Oct 28;10(10):e0140349. doi: 10.1371/journal.pone.0140349 (PMC4624907; doi:10.1371/journal.pone.0140349)
Supplement: S1 File — Electronics manufacturing files, software and firmware source code, and documentation for DStat construction and operation. The most recent version can be retrieved from http://microfluidics.utoronto.ca/dstat. (ZIP) [file pone.0140349.s007.zip › DStat/dstat-interface.git/dstat-interface/interface/swv.glade]

<?xml version="1.0" encoding="UTF-8"?>
<interface>
  <requires lib="gtk+" version="2.24"/>
  <!-- interface-naming-policy project-wide -->
  <object class="GtkWindow" id="window1">
    <property name="can_focus">False</property>
    <child>
      <object class="GtkScrolledWindow" id="scrolledwindow1">
        <property name="visible">True</property>
        <property name="can_focus">True</property>
        <property name="hscrollbar_policy">automatic</property>
        <property name="vscrollbar_policy">automatic</property>
        <child>
          <object class="GtkViewport" id="viewport1">
            <property name="visible">True</property>
            <property name="can_focus">False</property>
            <property name="shadow_type">none</property>
            <child>
              <object class="GtkVBox" id="vbox1">
                <property name="visible">True</property>
                <property name="can_focus">False</property>
                <child>
                  <object class="GtkFrame" id="frame1">
                    <property name="visible">True</property>
                    <property name="can_focus">False</property>
                    <property name="label_xalign">0</property>
                    <property name="shadow_type">out</property>
                    <child>
                      <object class="GtkAlignment" id="alignment1">
                        <property name="visible">True</property>
                        <property name="can_focus">False</property>
                        <property name="bottom_padding">5</property>
                        <property name="left_padding">5</property>
                        <property name="right_padding">5</property>
                        <child>
                          <object class="GtkTable" id="table1">
                            <property name="visible">True</property>
                            <property name="can_focus">False</property>
                            <property name="n_rows">3</property>
                            <property name="n_columns">3</property>
                            <child>
                              <object class="GtkLabel" id="label3">
                                <property name="visible">True</property>
                                <property name="can_focus">False</property>
                                <property name="label" translatable="yes">Potential (mV)</property>
                              </object>
                              <packing>
                                <property name="left_attach">1</property>
                                <property name="right_attach">2</property>
                                <property name="y_options">GTK_FILL</property>
                              </packing>
                            </child>
                            <child>
                              <object class="GtkLabel" id="label4">
                                <property name="visible">True</property>
                                <property name="can_focus">False</property>
                                <property name="label" translatable="yes">Time (s)</property>
                              </object>
                              <packing>
                                <property name="left_attach">2</property>
                                <property name="right_attach">3</property>
                                <property name="y_options">GTK_FILL</property>
                              </packing>
                            </child>
                            <child>
                              <object class="GtkLabel" id="label5">
                                <property name="visible">True</property>
                                <property name="can_focus">False</property>
                              </object>
                              <packing>
                                <property name="y_options">GTK_FILL</property>
                              </packing>
                            </child>
                            <child>
                              <object class="GtkLabel" id="label6">
                                <property name="visible">True</property>
                                <property name="can_focus">False</property>
                                <property name="label" translatable="yes">Cleaning</property>
                              </object>
                              <packing>
                                <property name="top_attach">1</property>
                                <property name="bottom_attach">2</property>
                                <property name="y_options">GTK_FILL</property>
                              </packing>
                            </child>
                            <child>
                              <object class="GtkLabel" id="label7">
                                <property name="visible">True</property>
                                <property name="can_focus">False</property>
                                <property name="label" translatable="yes">Deposition</property>
                              </object>
                              <packing>
                                <property name="top_attach">2</property>
                                <property name="bottom_attach">3</property>
                                <property name="y_options">GTK_FILL</property>
                              </packing>
                            </child>
                            <child>
                              <object class="GtkEntry" id="clean_mV">
                                <property name="visible">True</property>
                                <property name="can_focus">True</property>
                                <property name="invisible_char">●</property>
                                <property name="width_chars">8</property>
                                <property name="text" translatable="yes">0</property>
                                <property name="xalign">1</property>
                                <property name="invisible_char_set">True</property>
                                <property name="primary_icon_activatable">False</property>
                                <property name="secondary_icon_activatable">False</property>
                                <property name="primary_icon_sensitive">True</property>
                                <property name="secondary_icon_sensitive">True</property>
                              </object>
                              <packing>
                                <property name="left_attach">1</property>
                                <property name="right_attach">2</property>
                                <property name="top_attach">1</property>
                                <property name="bottom_attach">2</property>
                                <property name="x_options"/>
                                <property name="y_options">GTK_FILL</property>
                              </packing>
                            </child>
                            <child>
                              <object class="GtkEntry" id="dep_mV">
                                <property name="visible">True</property>
                                <property name="can_focus">True</property>
                                <property name="invisible_char">●</property>
                                <property name="width_chars">8</property>
                                <property name="text" translatable="yes">0</property>
                                <property name="xalign">1</property>
                                <property name="invisible_char_set">True</property>
                                <property name="primary_icon_activatable">False</property>
                                <property name="secondary_icon_activatable">False</property>
                                <property name="primary_icon_sensitive">True</property>
                                <property name="secondary_icon_sensitive">True</property>
                              </object>
                              <packing>
                                <property name="left_attach">1</property>
                                <property name="right_attach">2</property>
                                <property name="top_attach">2</property>
                                <property name="bottom_attach">3</property>
                                <property name="x_options"/>
                                <property name="y_options">GTK_FILL</property>
                              </packing>
                            </child>
                            <child>
                              <object class="GtkEntry" id="dep_s">
                                <property name="visible">True</property>
                                <property name="can_focus">True</property>
                                <property name="invisible_char">●</property>
                                <property name="width_chars">8</property>
                                <property name="text" translatable="yes">0</property>
                                <property name="xalign">1</property>
                                <property name="invisible_char_set">True</property>
                                <property name="primary_icon_activatable">False</property>
                                <property name="secondary_icon_activatable">False</property>
                                <property name="primary_icon_sensitive">True</property>
                                <property name="secondary_icon_sensitive">True</property>
                              </object>
                              <packing>
                                <property name="left_attach">2</property>
                                <property name="right_attach">3</property>
                                <property name="top_attach">2</property>
                                <property name="bottom_attach">3</property>
                                <property name="x_options"/>
                                <property name="y_options">GTK_FILL</property>
                              </packing>
                            </child>
                            <child>
                              <object class="GtkEntry" id="clean_s">
                                <property name="visible">True</property>
                                <property name="can_focus">True</property>
                                <property name="invisible_char">●</property>
                                <property name="width_chars">8</property>
                                <property name="text" translatable="yes">0</property>
                                <property name="xalign">1</property>
                                <property name="invisible_char_set">True</property>
                                <property name="primary_icon_activatable">False</property>
                                <property name="secondary_icon_activatable">False</property>
                                <property name="primary_icon_sensitive">True</property>
                                <property name="secondary_icon_sensitive">True</property>
                              </object>
                              <packing>
                                <property name="left_attach">2</property>
                                <property name="right_attach">3</property>
                                <property name="top_attach">1</property>
                                <property name="bottom_attach">2</property>
                                <property name="x_options"/>
                                <property name="y_options">GTK_FILL</property>
                              </packing>
                            </child>
                          </object>
                        </child>
                      </object>
                    </child>
                    <child type="label">
                      <object class="GtkLabel" id="label1">
                        <property name="visible">True</property>
                        <property name="can_focus">False</property>
                        <property name="label" translatable="yes">Preconditioning</property>
                        <property name="use_markup">True</property>
                      </object>
                    </child>
                  </object>
                  <packing>
                    <property name="expand">False</property>
                    <property name="fill">False</property>
                    <property name="padding">2</property>
                    <property name="position">0</property>
                  </packing>
                </child>
                <child>
                  <object class="GtkFrame" id="frame2">
                    <property name="visible">True</property>
                    <property name="can_focus">False</property>
                    <property name="label_xalign">0</property>
                    <property name="shadow_type">out</property>
                    <child>
                      <object class="GtkAlignment" id="alignment2">
                        <property name="visible">True</property>
                        <property name="can_focus">False</property>
                        <property name="bottom_padding">5</property>
                        <property name="left_padding">5</property>
                        <property name="right_padding">5</property>
                        <child>
                          <object class="GtkTable" id="table2">
                            <property name="visible">True</property>
                            <property name="can_focus">False</property>
                            <property name="n_rows">7</property>
                            <property name="n_columns">2</property>
                            <property name="column_spacing">10</property>
                            <property name="homogeneous">True</property>
                            <child>
                              <object class="GtkLabel" id="label8">
                                <property name="visible">True</property>
                                <property name="can_focus">False</property>
                                <property name="label" translatable="yes">Start (mV)</property>
                              </object>
                              <packing>
                                <property name="y_options">GTK_FILL</property>
                              </packing>
                            </child>
                            <child>
                              <object class="GtkLabel" id="label9">
                                <property name="visible">True</property>
                                <property name="can_focus">False</property>
                                <property name="label" translatable="yes">Stop (mV)</property>
                              </object>
                              <packing>
                                <property name="top_attach">1</property>
                                <property name="bottom_attach">2</property>
                                <property name="y_options">GTK_FILL</property>
                              </packing>
                            </child>
                            <child>
                              <object class="GtkLabel" id="label10">
                                <property name="visible">True</property>
                                <property name="can_focus">False</property>
                                <property name="label" translatable="yes">Step Size (mV)</property>
                              </object>
                              <packing>
                                <property name="top_attach">2</property>
                                <property name="bottom_attach">3</property>
                                <property name="y_options">GTK_FILL</property>
                              </packing>
                            </child>
                            <child>
                              <object class="GtkEntry" id="start_entry">
                                <property name="visible">True</property>
                                <property name="can_focus">True</property>
                                <property name="invisible_char">●</property>
                                <property name="width_chars">8</property>
                                <property name="text" translatable="yes">0</property>
                                <property name="xalign">1</property>
                                <property name="invisible_char_set">True</property>
                                <property name="primary_icon_activatable">False</property>
                                <property name="secondary_icon_activatable">False</property>
                                <property name="primary_icon_sensitive">True</property>
                                <property name="secondary_icon_sensitive">True</property>
                              </object>
                              <packing>
                                <property name="left_attach">1</property>
                                <property name="right_attach">2</property>
                                <property name="x_options"/>
                                <property name="y_options">GTK_FILL</property>
                                <property name="y_padding">3</property>
                              </packing>
                            </child>
                            <child>
                              <object class="GtkEntry" id="stop_entry">
                                <property name="visible">True</property>
                                <property name="can_focus">True</property>
                                <property name="invisible_char">●</property>
                                <property name="width_chars">8</property>
                                <property name="text" translatable="yes">0</property>
                                <property name="xalign">1</property>
                                <property name="invisible_char_set">True</property>
                                <property name="primary_icon_activatable">False</property>
                                <property name="secondary_icon_activatable">False</property>
                                <property name="primary_icon_sensitive">True</property>
                                <property name="secondary_icon_sensitive">True</property>
                              </object>
                              <packing>
                                <property name="left_attach">1</property>
                                <property name="right_attach">2</property>
                                <property name="top_attach">1</property>
                                <property name="bottom_attach">2</property>
                                <property name="x_options"/>
                                <property name="y_options">GTK_FILL</property>
                                <property name="y_padding">3</property>
                              </packing>
                            </child>
                            <child>
                              <object class="GtkEntry" id="step_entry">
                                <property name="visible">True</property>
                                <property name="can_focus">True</property>
                                <property name="invisible_char">●</property>
                                <property name="width_chars">8</property>
                                <property name="text" translatable="yes">0</property>
                                <property name="xalign">1</property>
                                <property name="invisible_char_set">True</property>
                                <property name="primary_icon_activatable">False</property>
                                <property name="secondary_icon_activatable">False</property>
                                <property name="primary_icon_sensitive">True</property>
                                <property name="secondary_icon_sensitive">True</property>
                              </object>
                              <packing>
                                <property name="left_attach">1</property>
                                <property name="right_attach">2</property>
                                <property name="top_attach">2</property>
                                <property name="bottom_attach">3</property>
                                <property name="x_options"/>
                                <property name="y_options">GTK_FILL</property>
                                <property name="y_padding">3</property>
                              </packing>
                            </child>
                            <child>
                              <object class="GtkLabel" id="label11">
                                <property name="visible">True</property>
                                <property name="can_focus">False</property>
                                <property name="label" translatable="yes">Pulse Height (mV)</property>
                              </object>
                              <packing>
                                <property name="top_attach">3</property>
                                <property name="bottom_attach">4</property>
                                <property name="y_options">GTK_FILL</property>
                              </packing>
                            </child>
                            <child>
                              <object class="GtkLabel" id="label12">
                                <property name="visible">True</property>
                                <property name="can_focus">False</property>
                                <property name="label" translatable="yes">Frequency (Hz)</property>
                              </object>
                              <packing>
                                <property name="top_attach">4</property>
                                <property name="bottom_attach">5</property>
                                <property name="y_options">GTK_FILL</property>
                              </packing>
                            </child>
                            <child>
                              <object class="GtkEntry" id="pulse_entry">
                                <property name="visible">True</property>
                                <property name="can_focus">True</property>
                                <property name="invisible_char">●</property>
                                <property name="width_chars">8</property>
                                <property name="text" translatable="yes">0</property>
                                <property name="xalign">1</property>
                                <property name="invisible_char_set">True</property>
                                <property name="primary_icon_activatable">False</property>
                                <property name="secondary_icon_activatable">False</property>
                                <property name="primary_icon_sensitive">True</property>
                                <property name="secondary_icon_sensitive">True</property>
                              </object>
                              <packing>
                                <property name="left_attach">1</property>
                                <property name="right_attach">2</property>
                                <property name="top_attach">3</property>
                                <property name="bottom_attach">4</property>
                                <property name="x_options"/>
                                <property name="y_options">GTK_FILL</property>
                                <property name="y_padding">3</property>
                              </packing>
                            </child>
                            <child>
                              <object class="GtkEntry" id="freq_entry">
                                <property name="visible">True</property>
                                <property name="can_focus">True</property>
                                <property name="invisible_char">●</property>
                                <property name="width_chars">8</property>
                                <property name="text" translatable="yes">0</property>
                                <property name="xalign">1</property>
                                <property name="invisible_char_set">True</property>
                                <property name="primary_icon_activatable">False</property>
                                <property name="secondary_icon_activatable">False</property>
                                <property name="primary_icon_sensitive">True</property>
                                <property name="secondary_icon_sensitive">True</property>
                              </object>
                              <packing>
                                <property name="left_attach">1</property>
                                <property name="right_attach">2</property>
                                <property name="top_attach">4</property>
                                <property name="bottom_attach">5</property>
                                <property name="x_options"/>
                                <property name="y_options">GTK_FILL</property>
                                <property name="y_padding">3</property>
                              </packing>
                            </child>
                            <child>
                              <object class="GtkLabel" id="label14">
                                <property name="visible">True</property>
                                <property name="can_focus">False</property>
                                <property name="tooltip_text" translatable="yes">Scan both forwards and backwards.</property>
                                <property name="label" translatable="yes">Cyclic Mode</property>
                              </object>
                              <packing>
                                <property name="top_attach">5</property>
                                <property name="bottom_attach">6</property>
                              </packing>
                            </child>
                            <child>
                              <object class="GtkLabel" id="label15">
                                <property name="visible">True</property>
                                <property name="can_focus">False</property>
                                <property name="label" translatable="yes">Scans</property>
                              </object>
                              <packing>
                                <property name="top_attach">6</property>
                                <property name="bottom_attach">7</property>
                              </packing>
                            </child>
                            <child>
                              <object class="GtkCheckButton" id="cyclic_checkbutton">
                                <property name="visible">True</property>
                                <property name="can_focus">True</property>
                                <property name="receives_default">False</property>
                                <property name="use_stock">True</property>
                                <property name="draw_indicator">True</property>
                              </object>
                              <packing>
                                <property name="left_attach">1</property>
                                <property name="right_attach">2</property>
                                <property name="top_attach">5</property>
                                <property name="bottom_attach">6</property>
                                <property name="x_options"/>
                                <property name="y_options"/>
                              </packing>
                            </child>
                            <child>
                              <object class="GtkEntry" id="scans_entry">
                                <property name="visible">True</property>
                                <property name="can_focus">True</property>
                                <property name="invisible_char">●</property>
                                <property name="width_chars">8</property>
                                <property name="text" translatable="yes">0</property>
                                <property name="xalign">1</property>
                                <property name="invisible_char_set">True</property>
                                <property name="primary_icon_activatable">False</property>
                                <property name="secondary_icon_activatable">False</property>
                                <property name="primary_icon_sensitive">True</property>
                                <property name="secondary_icon_sensitive">True</property>
                              </object>
                              <packing>
                                <property name="left_attach">1</property>
                                <property name="right_attach">2</property>
                                <property name="top_attach">6</property>
                                <property name="bottom_attach">7</property>
                                <property name="x_options"/>
                                <property name="y_options">GTK_FILL</property>
                                <property name="y_padding">3</property>
                              </packing>
                            </child>
                          </object>
                        </child>
                      </object>
                    </child>
                    <child type="label">
                      <object class="GtkLabel" id="label2">
                        <property name="visible">True</property>
                        <property name="can_focus">False</property>
                        <property name="label" translatable="yes">Experiment</property>
                        <property name="use_markup">True</property>
                      </object>
                    </child>
                  </object>
                  <packing>
                    <property name="expand">False</property>
                    <property name="fill">False</property>
                    <property name="padding">2</property>
                    <property name="position">1</property>
                  </packing>
                </child>
                <child>
                  <object class="GtkLabel" id="label13">
                    <property name="visible">True</property>
                    <property name="can_focus">False</property>
                    <property name="label" translatable="yes">Note: ADC samples 1/(ADC Frequency) before end of pulse. ADC frequency should be significantly larger than SWV frequency to reduce capacitive current.</property>
                    <property name="wrap">True</property>
                    <property name="wrap_mode">word-char</property>
                    <property name="width_chars">43</property>
                  </object>
                  <packing>
                    <property name="expand">True</property>
                    <property name="fill">True</property>
                    <property name="position">2</property>
                  </packing>
                </child>
              </object>
            </child>
          </object>
        </child>
      </object>
    </child>
  </object>
</interface>
