# Supplementary material for: DStat: A Versatile, Open-Source Potentiostat for Electroanalysis and Integration
Source: PLoS One. 2015 Oct 28;10(10):e0140349. doi: 10.1371/journal.pone.0140349 (PMC4624907; doi:10.1371/journal.pone.0140349)
Supplement: S1 File — Electronics manufacturing files, software and firmware source code, and documentation for DStat construction and operation. The most recent version can be retrieved from http://microfluidics.utoronto.ca/dstat. (ZIP) [file pone.0140349.s007.zip › DStat/dstat-interface.git/dstat-interface/plot.py]

#!/usr/bin/env python
#     DStat Interface - An interface for the open hardware DStat potentiostat
#     Copyright (C) 2014  Michael D. M. Dryden - 
#     Wheeler Microfluidics Laboratory <http://microfluidics.utoronto.ca>
#         
#     
#     This program is free software: you can redistribute it and/or modify
#     it under the terms of the GNU General Public License as published by
#     the Free Software Foundation, either version 3 of the License, or
#     (at your option) any later version.
#     
#     This program is distributed in the hope that it will be useful,
#     but WITHOUT ANY WARRANTY; without even the implied warranty of
#     MERCHANTABILITY or FITNESS FOR A PARTICULAR PURPOSE.  See the
#     GNU General Public License for more details.
#     
#     You should have received a copy of the GNU General Public License
#     along with this program.  If not, see <http://www.gnu.org/licenses/>.

"""
Creates data plot.
"""
import gtk
from matplotlib.figure import Figure

#from matplotlib.backends.backend_gtkcairo\
#   import FigureCanvasGTKCairo as FigureCanvas
#from matplotlib.backends.backend_gtkcairo\
#   import NavigationToolbar2Cairo as NavigationToolbar
from matplotlib.backends.backend_gtkagg \
    import FigureCanvasGTKAgg as FigureCanvas
from matplotlib.backends.backend_gtkagg \
    import NavigationToolbar2GTKAgg as NavigationToolbar

class plotbox(object):
    """Contains main data plot and associated methods."""
    def __init__(self, plotwindow_instance):
        """Creates plot and moves it to a gtk container.
        
        Arguments:
        plotwindow_instance -- gtk container to hold plot.
        """
        
        self.figure = Figure()
        self.figure.subplots_adjust(left=0.07, bottom=0.07,
                                    right=0.96, top=0.96)
        self.axe1 = self.figure.add_subplot(111)
        
        self.lines = self.axe1.plot([0, 1], [0, 1])
        
        self.axe1.ticklabel_format(style='sci', scilimits=(0, 3),
                                   useOffset=False, axis='y')

        self.canvas = FigureCanvas(self.figure)
        self.win = gtk.Window()
        self.vbox = gtk.VBox()
        self.win.add(self.vbox)
        self.vbox.pack_start(self.canvas)
        self.toolbar = NavigationToolbar(self.canvas, self.win)
        self.vbox.pack_start(self.toolbar, False, False)
        self.vbox.reparent(plotwindow_instance)
    
    def clearall(self):
        """Remove all lines on plot. """
        for i in self.lines:
            i.remove()
        self.lines = self.axe1.plot([0, 1], [0, 1])
    
    def clearline(self, line_number):
        """Remove a line specified by line_number."""
        self.lines[line_number].remove()
        self.lines.pop(line_number)
    
    def addline(self):
        """Add a new line to plot. (initialized with dummy data)))"""
        self.lines.append(self.axe1.plot([0, 1], [0, 1])[0])
    
    def updateline(self, Experiment, line_number):
        """Update a line specified by line_number with data stored in
        the Experiment instance.
        """
        # limits display to 2000 data points per line
        divisor = len(Experiment.data[1+line_number*2]) // 2000 + 1
        
        self.lines[line_number].set_ydata(
                                   Experiment.data[1+line_number*2][1::divisor])
        self.lines[line_number].set_xdata(
                                   Experiment.data[line_number*2][1::divisor])

    def changetype(self, Experiment):
        """Change plot type. Set axis labels and x bounds to those stored
        in the Experiment instance.
        """
        self.axe1.set_xlabel(Experiment.xlabel)
        self.axe1.set_ylabel(Experiment.ylabel)
        self.axe1.set_xlim(Experiment.xmin, Experiment.xmax)

        self.figure.canvas.draw()

    def redraw(self):
        """Autoscale and refresh the plot."""
        self.axe1.relim()
        self.axe1.autoscale(True, axis = 'y')
        self.figure.canvas.draw()

        return True
        
