# Supplementary material for: DStat: A Versatile, Open-Source Potentiostat for Electroanalysis and Integration
Source: PLoS One. 2015 Oct 28;10(10):e0140349. doi: 10.1371/journal.pone.0140349 (PMC4624907; doi:10.1371/journal.pone.0140349)
Supplement: S1 File — Electronics manufacturing files, software and firmware source code, and documentation for DStat construction and operation. The most recent version can be retrieved from http://microfluidics.utoronto.ca/dstat. (ZIP) [file pone.0140349.s007.zip › DStat/README.markdown]

![DStat 1](dstat1.jpg)
![DStat 2](dstat2.jpg)
# Introduction
**The most current version of the DStat is always available at http://microfluidics.utoronto.ca/dstat**

The Wheeler Lab DStat is a compact open source/open hardware potentiostat designed for high performance and ease of use in the lab, specializing in sensors and other low current applications, while being inexpensive and easy to integrate into other instruments. The DStat's hardware features a powerful Atmel XMEGA microcontroller, high resolution data converters, low noise/bias current amplifiers, and a single USB connection providing both power and data. The PCB has been tailored for easy assembly—almost all components are surface mount and all large components are on the front of the board, allowing for easy reflow soldering. Voltammetric and potentiometric electrochemical experiments can be performed, and the hardware is also well suited for high quality current measurements from devices like photodiodes and photomultiplier tubes.

The DStat is controlled by a simple protocol carried using the USB Communications Device Class, which appears as a virtual serial port making direct integration with custom software easy, but for routine use, intuitive cross-platform software (written in Python) allowing instrument control and data acquisition/plotting is provided. The software supports [ZeroMQ](http://zeromq.org) for easy communication with other programs, even across a network.

# Specifications

* _CPU:_ Atmel ATXMEGA256A3U, onboard USB and clock sources, PDI or USB DFU programming
* _USB:_ 2.0 CDC (virtual serial interface), max current < 200 mA
* _On-board Voltage Rails:_ +5 VDC, +3.3 VDC, +3 VDC precision source, +1.5 VDC precision source
* _Signal/Data Converter Ground:_ +1.5 VDC
* _ADC:_ 24-bit SPI-controlled Sigma-Delta ADC with programmable input gain and digital filtering from 2.5 Hz to 30 kHz
* _DAC:_ 16-bit SPI-controlled with 35 kHz antialiasing filter
* _Control Amplifier/Reference Electrode buffer:_ 2.5 MHz bandwidth, input bias current ±200 fA
* _Compliance Voltage (vs. Signal Ground)_: ±1.46 V
* _WE input:_ input bias current ±3 fA
* _Maximum current output:_ 22 mA
* _Input gain settings:_ 100, 3k, 30k, 300k, 3M, 30M, 100M V/A

# Getting Started

To get started, the first thing to do is to build the hardware. Take a look at the build instructions [here](http://microfluidics.utoronto.ca/dstat/dstat/dstat-hardware/wikis/home). Once you have the hardware, see the [firmware page](http://microfluidics.utoronto.ca/dstat/dstat/dstat-firmware/wikis/home) for instructions on loading firmware onto the microcontroller. Finally, go to the [interface page](http://microfluidics.utoronto.ca/dstat/dstat/dstat-interface/wikis/home) to get the python interface running or for details on getting the DStat to communicate with other software.

# Documentation

The source code and documentation of the DStat are broken into three components:

* [Documentation for the hardware and build instructions](http://microfluidics.utoronto.ca/dstat/dstat/dstat-hardware/wikis/home)
* [Documentation for the firmware and virtual serial communications protocol](http://microfluidics.utoronto.ca/dstat/dstat/dstat-firmware/wikis/home)
* [Documentation for the interface](http://microfluidics.utoronto.ca/dstat/dstat/dstat-interface/wikis/home)

# License Information

This wiki, the hardware schematics and layouts, and all other documentation describing the DStat hardware are licensed under the [CERN OHL v. 1.2.](OHL.pdf)
©Michael D. M. Dryden 2014

You may redistribute and modify this documentation under the terms of the CERN OHL v.1.2. (http://ohwr.org/cernohl).
This documentation is distributed WITHOUT ANY EXPRESS OR IMPLIED WARRANTY, INCLUDING OF MERCHANTABILITY, SATISFACTORY QUALITY AND FITNESS FOR A PARTICULAR PURPOSE.
Please see the CERN OHL v.1.2 for applicable conditions.

The computer interface and microcontroller firmware are free software: you can redistribute them and/or modify them under the terms of the [GNU General Public License](GPLv3) as published by the Free Software Foundation, either version 3 of the License, or (at your option) any later version.

The computer interface and microcontroller firmware are distributed in the hope that they will be useful, but WITHOUT ANY WARRANTY; without even the implied warranty of MERCHANTABILITY or FITNESS FOR A
PARTICULAR PURPOSE. See the GNU General Public License for more details.

You should have received a copy of the GNU General Public License along with this program. If not, see <http://www.gnu.org/licenses/>.
